# Supplementary material for: An Integrated Analysis of Transcriptomic and Metabolomic Effects Reveals Insights into Stress Responses in Largemouth Bass (Micropterus salmoides) Under MS-222 (Tricaine Methanesulfonate) Exposure
Source: Metabolites. 2025 May 23;15(6):349. doi: 10.3390/metabo15060349 (PMC12194923; doi:10.3390/metabo15060349)
Supplement: Supplementary file 1 [file metabolites-15-00349-s001.zip]

Archive with 11 entries (11 files):
- Table S1 internal_standard of Metabolome detection used in this study.xlsx
- Table S10- Filtered different metabolites of gill.xlsx
- Table S11- Filtered different metabolites of liver.xlsx
- Table S2-KOG classification of differentially expressed genes of gill between exprimental group and control group.xlsx
- Table S3- KOG classification of differentially expressed genes of liver between exprimental group and control group.xlsx
- Table S4- GO Enrichment of differentially expressed genes of gill between exprimental group and control group.xlsx
- Table S5- GO Enrichment of differentially expressed genes of liver between exprimental group and control group.xlsx
- Table S6- GO classification of differentially expressed genes of gill between exprimental group and control group.xlsx
- Table S7- GO classification of differentially expressed genes of liver between exprimental group and control group.xlsx
- Table S8-  KEGG Enrichment of differentially expressed genes of gill between exprimental group and control group.xlsx
- Table S9- KEGG  Enrichment of differentially expressed genes of liver between exprimental group and control group.xlsx
