# Supplementary material for: An Integrated Analysis of Transcriptomic and Metabolomic Effects Reveals Insights into Stress Responses in Largemouth Bass (Micropterus salmoides) Under MS-222 (Tricaine Methanesulfonate) Exposure
Source: Metabolites. 2025 May 23;15(6):349. doi: 10.3390/metabo15060349 (PMC12194923; doi:10.3390/metabo15060349)
Supplement: Supplementary file 1 [file metabolites-15-00349-s001.zip › Table S1 internal_standard of Metabolome detection used in this study.xlsx]

## Sheet: Sheet1
	Table S1 internal_standard of Metabolome detection used in this study
	Index	Q1 (Da)	RT (min)	CV	Compounds	物质	CAS Number	Concentration（mg/L)	Brand	Item number
positive	MWS04198	128.159	4.89	0.0332	Hexanoic Acid-D11	[2H11]-己酸	95348-44-0	1	isoreag	IR-30252-100mg
positive	MWS042381	292.236	6.14	0.0725	Testosterone-D3	睾酮-16，16，17-D3	77546-39-5	0.1	witega	CDEO-ST004-10mg
positive	MWS5078	170.065	1.15	0.11	(S)-4-Fluorophenylglycine	4-氟-L-2苯基甘氨酸	19883-57-9	1	TCI	ZTO-F0862-1g
positive	MWS04113	139.146	1.08	0.1126	L-Leucine-D7	[2H7]-L-亮氨酸	92751-17-2	1	isoreag	IR-20115
negative	MWS1055	126.061	4.46	0.0198	benzoic acid d5	苯甲酸d5	1079-02-3	1	sigma	217158-1G
negative	MWS04187	208.114	2.52	0.0259	L-Tryptophan-d5	D5-色氨酸	62595-11-3	0.5	isoreag	IR-22745
negative	MWS3085	278.989	4.33	0.0413	D-Luciferin	D-虫荧光素游离酸	2591-17-5	0.2	罗恩	R021073-50mg
negative	MWS4243	198.033	2.61	0.0435	2-Amino-3-(2-Chlorophenyl)Propanoic Acid	2-氯苯丙氨酸	103616-89-3	0.2	百灵威	ZJK-106151-100mg
