# Supplementary material for: An Integrated Analysis of Transcriptomic and Metabolomic Effects Reveals Insights into Stress Responses in Largemouth Bass (Micropterus salmoides) Under MS-222 (Tricaine Methanesulfonate) Exposure
Source: Metabolites. 2025 May 23;15(6):349. doi: 10.3390/metabo15060349 (PMC12194923; doi:10.3390/metabo15060349)
Supplement: Supplementary file 1 [file metabolites-15-00349-s001.zip › Table S10- Filtered different metabolites of gill.xlsx]

## Sheet: Sheet1
Index	Compounds	物质	Class I	物质一级分类	Class II	物质二级分类	Formula	Level	score	CAS	GMA12_1	GMA12_2	GMA12_3	GCA12_1	GCA12_2	GCA12_3	VIP	P-value	Fold_Change	Log2FC	Type
MW0125153	Methyl nicotinate	烟酸甲酯	CoEnzyme and vitamins	辅酶和维生素	CoEnzyme and vitamins	辅酶和维生素	C7H7NO2	1	0.6186	93-60-7	291645	381846	194328	384.03	262.51	278.32	2.02238	0.0333624	938.324	9.87394	up
MW0154335	N-Cyclopropylammeline	N-环丙胺	Heterocyclic compounds	杂环化合物	Heterocyclic compounds	杂环化合物	C6H9N5O	3	0.6796	92510-62-8	64897	72876.5	44449.4	14250	34070.4	33808.4	1.64261	0.038745	2.21874	1.14974	up
MW0116980	Veliparib	维利帕尼	Alcohol and amines	醇、胺类	Amines	胺类	C13H16N4O	2	0.746	912444-00-9	15601.4	15179.5	14625	6922.81	8314.17	11517	1.82783	0.0398081	1.69717	0.763127	up
MW0007592	Mesalazine	5-氨基水杨酸	Organic acid and Its derivatives	有机酸及其衍生物	Organic acid and Its derivatives	有机酸及其衍生物	C7H7NO3	1	0.7167	89-57-6	19497.8	28305.9	7356.65	36021.7	43937.5	46458	1.52781	0.0402461	0.436336	-1.19649	down
MW0119789	Virstatin	4-萘二丁酸	Organic acid and Its derivatives	有机酸及其衍生物	Organic acid and Its derivatives	有机酸及其衍生物	C16H13NO4	2	0.6949	88909-96-0	26267.3	29640	30094.2	15032.9	12178.8	11655.8	1.96818	0.000661772	2.21269	1.1458	up
MEDP0827	3,5,5-Trimethyl-2-cyclohexen-1-one	异佛尔酮	Aldehyde,Ketones,Esters	醛、酮、酯类	Ketones	酮类	C9H14O	1	0.9656	78-59-1	188958	192632	161584	227983	210534	211846	1.69025	0.046661	0.835186	-0.259831	down
MW0056728	1-Octadecyl-2-acetyl-sn-glycero-3-phosphocholine	1-十八烷基-2-乙酰基-sn-甘油-3-磷酸胆碱	GP	甘油磷脂类	PC	磷脂酰胆碱	C28H58NO7P	2	0.8774	74389-69-8	11744.3	10734.9	13472.4	6551.63	6942.11	9442.57	1.80002	0.0235266	1.56746	0.648425	up
MW0006884	Dioxacarb	二恶威	Benzene and substituted derivatives	苯及其衍生物	Benzene and substituted derivatives	苯及其衍生物	C11H13NO4	2	0.6986	6988-21-2	16211.7	5636.97	19322.1	87433.5	79504.6	92910.8	1.89594	0.000217961	0.158441	-2.65798	down
MW0122850	Ampicillin	氨苄青霉素	Heterocyclic compounds	杂环化合物	Heterocyclic compounds	杂环化合物	C16H19N3O4S	1	0.8552	69-53-4	13739.7	11727.3	20817.8	6397.96	3191.81	4587.65	1.85027	0.0485654	3.26468	1.70694	up
MEDP1333	LPC(0:0/20:4)	LPC(0:0/20:4)	GP	甘油磷脂类	LPC	溶血磷脂酰胆碱	C28H50NO7P	1	0.8557	67341-29-1	3.57838e+06	3.40734e+06	3.90244e+06	4.7505e+06	4.16451e+06	4.84527e+06	1.77368	0.0256306	0.791276	-0.337747	down
MW0053857	Chimyl alcohol	1-O-十六烷基-sn-甘油；1-O-十六烷基甘油；桂皮醇；甘油十六烷基醚	GL	甘油脂类	MG	单甘油酯	C19H40O3	2	0.6019	6145-69-3 | 53584-29-5	321289	371200	306533	378015	455129	457046	1.65082	0.0447359	0.774321	-0.368996	down
MW0114733	L-Gulose	L-古洛糖	Carbohydrates and Its metabolites	碳水化合物及其代谢物	Sugars	糖类	C6H12O6	1	0.9306	6027-89-0	164967	134050	148169	189222	192200	191144	1.84608	0.0416542	0.781022	-0.356565	down
MW0006635	Clozapine	氯氮平	Heterocyclic compounds	杂环化合物	Heterocyclic compounds	杂环化合物	C18H19ClN4	1	0.7664	5786-21-0	82112	143783	83197.2	492927	448324	524215	1.95777	0.000219253	0.210917	-2.24525	down
MW0063678	Stigmast-4-ene-3,6-dione	Stigmast-4-ene-3,6-二酮	Others	其他	Others	其他	C29H46O2	3	0.8083	57458-57-8	13548.1	14231.9	17378	8017.51	11343.5	4391.16	1.51407	0.0496594	1.90122	0.926924	up
MW0063313	Reciniferatoxin	树脂毒素	Terpenoids	萜类	Ditepenoids	二萜	C37H40O9	2	0.782	57444-62-9	31136.2	39892.6	48638.6	12139.2	21985.4	21738	1.76643	0.0311635	2.14217	1.09907	up
MEDP1685	Phytosphingosine	植物鞘氨醇	SL	鞘脂类	SPH	鞘氨醇	C18H39NO3	1	0.8583	554-62-1	40163.2	42264.9	51042.8	18780.1	23879	35807.3	1.70221	0.0466183	1.701	0.766379	up
MW0114722	L-Erythrulose	L-赤藓酮糖	Carbohydrates and Its metabolites	碳水化合物及其代谢物	Carbohydrates and Its metabolites	碳水化合物及其代谢物	C4H8O4	3	0.8991	533-50-6	81038.3	59361.7	75709.9	28602.7	30705.4	42195.4	1.9035	0.0117135	2.12909	1.09024	up
MW0169974	Tryptophanol	色氨酸	Tryptamines,Cholines,Pigments	色胺、胆碱、色素	Tryptamines	色胺	C10H11NO	2	0.9234	526-55-6	2668.91	3659.91	2369.96	1845.37	1475.59	614.52	1.5109	0.0411883	2.21035	1.14427	up
MW0114039	Carbomycin	卡波霉素	Heterocyclic compounds	杂环化合物	Heterocyclic compounds	杂环化合物	C42H67NO16	2	0.8606	4564-87-8	5972.91	2629.42	3324.57	7616.48	10185.9	11102.1	1.75929	0.0178407	0.412631	-1.27708	down
MW0108015	Lys-Pro-Arg	L-赖氨酸-L-脯氨酸-L-精氨酸	Amino acid and Its metabolites	氨基酸及其代谢物	Small Peptide	小肽	C17H33N7O4	2	0.8164	41961-57-3	2773.68	2515.98	2657.69	1348.2	1942.46	1148.79	1.75827	0.0300444	1.79017	0.840093	up
MW0000228	D-Galactose	D-半乳糖	Carbohydrates and Its metabolites	碳水化合物及其代谢物	Sugars	糖类	C6H12O6	1	0.5672	41414-75-9	46068.5	59298.1	42625.8	12368	18527.3	32048.1	1.76605	0.0220211	2.3512	1.2334	up
MW0125030	Methyl 1-methylpyrrole-2-carboxylate	1-甲基吡咯-2-羧酸甲酯	Aldehyde,Ketones,Esters	醛、酮、酯类	Esters	酯类	C7H9NO2	2	0.7991	37619-24-2	15086.7	15065	8681.08	28080.8	23136.8	30103.1	1.78057	0.00887597	0.477527	-1.06635	down
MW0012822	Azelaoyl PAF	壬二酰基PAF	GP	甘油磷脂类	PC	磷脂酰胆碱	C33H66NO9P	2	0.6925	354583-69-0	340.08	680.16	408.34	1195.65	1182.09	1036.16	1.83033	0.0114951	0.41846	-1.25684	down
MW0056964	1-Stearoyl-2-arachidonoyl-sn-glycero-3-phosphocholine	PC（18：0/20：4（5Z，8Z，11Z，14Z））	GP	甘油磷脂类	PC	磷脂酰胆碱	C46H84NO8P	2	0.7978	35418-59-8	11474.5	8559.23	10396.8	16886.2	19843.5	16463.7	1.92616	0.00583428	0.572075	-0.805723	down
MW0125873	Nomifensine maleate	马来酸诺米芬新	Benzene and substituted derivatives	苯及其衍生物	Benzene and substituted derivatives	苯及其衍生物	C20H22N2O4	2	0.7338	32795-47-4 | 24524-90-1	211450	208432	207772	240110	263076	251454	1.9465	0.0211333	0.831726	-0.265819	down
MW0110454	Val-Tyr	缬氨酸-酪氨酸	Amino acid and Its metabolites	氨基酸及其代谢物	Small Peptide	小肽	C14H20N2O4	3	0.6368	3061-91-4	23438.4	26084.7	17215.5	62545.2	76120	56582.8	1.96085	0.00830859	0.341815	-1.54871	down
MEDTP02636	8-isoprostaglandin E2	8-异前列腺素E2	Organic acid and Its derivatives	有机酸及其衍生物	Organic acid and Its derivatives	有机酸及其衍生物	C20H32O5	1	0.6435	27415-25-4	25974.9	28156.6	34735.5	15323	13564.9	13580.6	1.95744	0.0233882	2.09254	1.06525	up
MW0057123	PC(18:3(9Z,12Z,15Z)/18:3(9Z,12Z,15Z))	1,2-Di-(9Z,12Z,15Z-octadecatrienoyl)-sn-glycero-3-phosphocholine	GP	甘油磷脂类	PC	磷脂酰胆碱	C44H76NO8P	3	0.9026	2701-19-1	3982.39	4061.25	2725.55	768.25	567.66	985.51	1.97776	0.01703	4.63905	2.21383	up
MW0054730	Melilotussaponin O2	檀香皂苷O2	Terpenoids	萜类	Triterpene Saponin	三萜皂苷	C47H72O19	3	0.5497	263398-47-6	4916.93	1211.64	1277.95	11469.9	11795.2	7650.31	1.78319	0.0125005	0.239573	-2.06146	down
MEDP0577	Carnitine isoC4:0	异丁酰肉碱	FA	脂肪酰类	CAR	酰基肉碱	C11H21NO4	1	0.9576	25518-49-4	75533.9	75021.2	61964.4	48662.2	20549.8	20461.1	1.69195	0.0318508	2.36994	1.24485	up
MEDL02503	Carnitine C16:0	肉碱 C16:0	Alkaloids	生物碱	Alkaloids	生物碱	C23H45NO4	1	0.7333	2364-67-2	50052	54108.2	46633.7	33757.1	22209.6	15928.1	1.72488	0.0241815	2.09743	1.06862	up
FDATP01031	3-Aminobenzoic acid ethyl ester methanesulfonate	3-Aminobenzoic acid ethyl ester methanesulfonate	Others	其他	Medicine	药物	C10H15NO5S	1	0.9253	886-86-2	2.66069e+06	3.43493e+06	1.70637e+06	6493.7	4044.91	2671.13	2.01049	0.0351304	590.624	9.2061	up
MW0013361	28-Glucosylarjunolate 3-[rhamnosyl-(1->3)-glucuronide]	-	Aldehyde,Ketones,Esters	醛、酮、酯类	Esters	酯类	C48H76O20	3	0.5171	214840-33-2	4759.26	2999.71	3132.19	6877.66	10417.2	10716.3	1.85386	0.027931	0.388816	-1.36284	down
MW0014628	5,6-DHET	-	Organic acid and Its derivatives	有机酸及其衍生物	Organic acid and Its derivatives	有机酸及其衍生物	C20H34O4	3	0.9698	213382-49-1	114225	132719	114771	90712.6	95741.2	72218.1	1.71324	0.0225647	1.39836	0.483732	up
MW0011147	(3b,16a,21b,22a)-12-Oleanene-3,16,21,23,28-pentol-22-angeloyloxy-23-al	-	Aldehyde,Ketones,Esters	醛、酮、酯类	Esters	酯类	C35H54O7	3	0.7024	200492-42-8	55678.4	53488.9	76870.8	23331.7	34053.6	18224.8	1.80394	0.0198676	2.46049	1.29895	up
MEDP1665	Carnitine C3:0	肉碱 C3:0	FA	脂肪酰类	CAR	酰基肉碱	C10H19NO4	1	0.941	17298-37-2	39098.7	37561.6	28695.8	22693	18201.6	27351.5	1.70365	0.0437672	1.54377	0.626453	up
MW0006039	Amprenavir	安普那韦	Benzene and substituted derivatives	苯及其衍生物	Benzene and substituted derivatives	苯及其衍生物	C25H35N3O6S	1	0.7291	161814-49-9	7244.15	5118.17	7285.1	2232.92	2587.23	3550.42	1.89044	0.0178305	2.3472	1.23094	up
MW0007360	Imatinib	伊马替尼	Benzene and substituted derivatives	苯及其衍生物	Benzene and substituted derivatives	苯及其衍生物	C29H31N7O	2	0.8852	152459-95-5	2354.29	8555.15	5298.79	14902.5	20081.3	19341.7	1.72508	0.00641024	0.298354	-1.7449	down
MW0052901	Desferal-iron(III)	地铁铁(III)	Heterocyclic compounds	杂环化合物	Heterocyclic compounds	杂环化合物	C25H48FeN6O8	3	0.7011	14836-73-8	55767.5	47451.6	32375.4	84958.9	91218.8	81130.6	1.82772	0.0157101	0.526973	-0.924199	down
MEDN0304	Cinnamic acid	肉桂酸	Organic acid and Its derivatives	有机酸及其衍生物	Organic acid and Its derivatives	有机酸及其衍生物	C9H8O2	3	0.9197	140-10-3	136885	113810	82287.3	7180.57	1556.76	2305.7	1.94995	0.0199971	30.1532	4.91424	up
MEDL02622	Piperonal	胡椒醛	Heterocyclic compounds	杂环化合物	Heterocyclic compounds	杂环化合物	C8H6O3	1	0.7924	120-57-0	6717.64	13702.2	5973.39	13936	20289.7	21755.8	1.59884	0.0455556	0.471463	-1.08478	down
MW0169059	Diatrizoate	泛影酸	Benzene and substituted derivatives	苯及其衍生物	Benzene and substituted derivatives	苯及其衍生物	C11H9I3N2O4	1	0.7885	117-96-4	36505.5	23289.1	23834.8	50150.2	60376.1	62119.1	1.8626	0.00689953	0.4844	-1.04573	down
MEDP1045	Biliverdin	去氢胆红素	Tryptamines,Cholines,Pigments	色胺、胆碱、色素	Pigments	色素	C33H34N4O6	1	0.9245	114-25-0	1650.39	1395.83	1121.74	543.77	781.24	444.67	1.8117	0.0164089	2.35521	1.23585	up
MW0150619	Goniodomin A	Goniodomin A	Heterocyclic compounds	杂环化合物	Heterocyclic compounds	杂环化合物	C43H60O12	3	0.6699	112923-40-7	36458.6	1769.58	7390.46	62885.2	42206.5	57000.5	1.51917	0.0478669	0.281436	-1.82912	down
MW0150718	Hedamycin	喜达霉素	Benzene and substituted derivatives	苯及其衍生物	Benzene and substituted derivatives	苯及其衍生物	C41H50N2O11	3	0.77	11048-97-8	77352.1	65648.2	51232.9	95717.4	126613	118258	1.7991	0.0161649	0.570287	-0.810239	down
MW0137425	Ascomycin	子囊霉素	Heterocyclic compounds	杂环化合物	Heterocyclic compounds	杂环化合物	C43H69NO12	2	0.5711	104987-12-4 | 11011-38-4	5508.13	31251.6	5391.98	528817	480967	562384	1.93226	0.000736419	0.0268112	-5.22102	down
MW0006043	2-hydroxy-6-[(8Z,11Z)-pentadeca-8,11-dien-1-yl]benzoic acid	漆树酸	Benzene and substituted derivatives	苯及其衍生物	Benzene and substituted derivatives	苯及其衍生物	C22H32O3	2	0.7692	103904-74-1	12408.2	10253.6	11489.3	43231.8	31541.2	31651.7	1.9981	0.0226184	0.320894	-1.63983	down
MW0108629	N-Acetylhistidine	N-乙酰-L-组氨酸	Amino acid and Its metabolites	氨基酸及其代谢物	Amino acid derivatives	氨基酸衍生物	C8H11N3O3	1	0.9444	-	422900	403887	513277	323417	261654	355953	1.72451	0.0400105	1.42405	0.509999	up
MW0123194	Caffeine	咖啡因	Heterocyclic compounds	杂环化合物	Heterocyclic compounds	杂环化合物	C8H10N4O2	1	0.7904	-	4425.79	1879.95	2670.07	7817.11	9187.47	11488.1	1.84653	0.0101043	0.315022	-1.66648	down
MW0139218	Osthole	蛇床子	Heterocyclic compounds	杂环化合物	Heterocyclic compounds	杂环化合物	C15H16O3	1	0.7851	-	5507.32	4902.29	5298.24	4297.43	3521.67	3804.82	1.83872	0.0104355	1.35134	0.434389	up
MW0109443	L-prolyl-L-tyrosine	L-脯氨酰-L-酪氨酸	Amino acid and Its metabolites	氨基酸及其代谢物	Small Peptide	小肽	C14H18N2O4	1	0.5229	-	37641.3	13710.5	28921	273525	248775	290887	1.97158	0.000292608	0.098714	-3.3406	down
MW0106024	(2S)-2-[[(2R,3R)-3-azaniumyl-2-hydroxy-4-phenylbutanoyl]amino]-4-methylpentanoate	(2S)-2-[[(2R,3R)-3-azaniumyl-2-hydroxy-4-phenylbutanoyl]amino]-4-methylpentanoate	Amino acid and Its metabolites	氨基酸及其代谢物	Amino acid derivatives	氨基酸衍生物	C16H24N2O4	1	0.5118	-	7818.63	12504	10976.9	214.44	1085.82	1511.46	1.87169	0.0151073	11.1318	3.47661	up
MW0146050	Asp-Asp-Asn-Arg-Glu	-	Amino acid and Its metabolites	氨基酸及其代谢物	Small Peptide	小肽	C23H37N9O13	2	0.9366	-	21148.6	5221.87	16630.9	39954.3	41560.2	28858.6	1.60933	0.0233872	0.389599	-1.35994	down
MW0155128	Phe-Asp-Gly-Gly-Val	-	Amino acid and Its metabolites	氨基酸及其代谢物	Small Peptide	小肽	C22H31N5O8	2	0.9199	-	77082	41608.7	34944.3	87753.5	115327	116782	1.69871	0.030648	0.480315	-1.05795	down
MW0152967	Lys-Glu-Thr-Glu	-	Amino acid and Its metabolites	氨基酸及其代谢物	Small Peptide	小肽	C20H35N5O10	2	0.9056	-	50092.9	43441	39306.8	62435.9	68853.9	86628.5	1.78989	0.0430005	0.609589	-0.71409	down
MW0156758	Ser-Gly-Phe	L-丝氨酰-甘氨酰-L-苯丙氨酸	Amino acid and Its metabolites	氨基酸及其代谢物	Small Peptide	小肽	C14H19N3O5	2	0.9037	-	408938	375648	233957	479468	588684	637317	1.62604	0.033164	0.597222	-0.743662	down
MW0152295	Leu-Gln-Lys-Ser-Leu	-	Amino acid and Its metabolites	氨基酸及其代谢物	Small Peptide	小肽	C26H49N7O8	2	0.8929	-	64434.3	50473.7	43473.1	36849.5	22357.5	22778.6	1.71456	0.0336885	1.93182	0.949957	up
MW0151128	His-Tyr-Glu-Asp	-	Amino acid and Its metabolites	氨基酸及其代谢物	Small Peptide	小肽	C24H30N6O10	2	0.8914	-	7358.48	6115.43	11297.8	21593.4	21932.5	17211.2	1.88646	0.00534037	0.407852	-1.29388	down
MW0011795	1-(1Z-octadecenyl)-sn-glycero-3-phosphocholine	1-(1Z-十八碳烯基)-sn-甘油-3-磷酸胆碱	GP	甘油磷脂类	PC	磷脂酰胆碱	C26H54NO6P	2	0.8848	-	13114.2	8893.79	14147.2	6496.18	3819.16	6646.44	1.74782	0.0371989	2.13157	1.09192	up
MW0152282	Leu-Gln-Arg-Arg	-	Amino acid and Its metabolites	氨基酸及其代谢物	Small Peptide	小肽	C23H45N11O6	2	0.8653	-	87525.8	99017.8	108700	36603	40644.9	61596.5	1.89865	0.00712161	2.12644	1.08844	up
MW0152468	Leu-Pro-Glu-Phe-Tyr	-	Amino acid and Its metabolites	氨基酸及其代谢物	Small Peptide	小肽	C34H45N5O9	2	0.862	-	17285.7	14741.5	16176.3	33657.5	34313.9	37636.8	2.00146	0.000582888	0.456436	-1.13151	down
MW0056906	1-Palmitoyl-2-docosahexaenoyl-sn-glycero-3-phosphocholine	1-棕榈酰基-2-十二碳六烯酰基-sn-甘油-3-磷酸胆碱	GP	甘油磷脂类	PC	磷脂酰胆碱	C46H80NO8P	2	0.85	-	210826	200315	204007	228906	223490	224257	1.93191	0.00908742	0.909105	-0.137481	down
MW0144699	Ala-Phe-Thr-Lys	-	Amino acid and Its metabolites	氨基酸及其代谢物	Small Peptide	小肽	C22H35N5O6	2	0.8489	-	194365	136407	118371	200736	246193	250873	1.64718	0.0476033	0.643654	-0.635644	down
MW0145662	Asn-Ala-Leu-Ala-His	-	Amino acid and Its metabolites	氨基酸及其代谢物	Small Peptide	小肽	C22H36N8O7	2	0.8454	-	15754.4	13083.9	8024.92	1794.8	4745.5	5434.1	1.70922	0.048225	3.0785	1.62223	up
MW0143459	4S,5S-antillatoxin A	(4S,5R)-抗毒素	Benzene and substituted derivatives	苯及其衍生物	Benzene and substituted derivatives	苯及其衍生物	C28H45N3O5	2	0.8276	-	2250.94	1935.12	2576.96	916.86	911.95	1408.57	1.88681	0.00934272	2.08904	1.06284	up
MW0153503	Met-Asn-Asp	L-蛋氨酸-L-天冬酰胺-L-天冬氨酸	Amino acid and Its metabolites	氨基酸及其代谢物	Small Peptide	小肽	C13H22N4O7S1	2	0.825	-	11802.9	11279.3	12213.4	21845	18060.9	22687.6	1.94748	0.0205198	0.563884	-0.826529	down
MW0168389	[(2S,6S,10S,12R,13S,14S,15S,16S,17R,18R,19S,22S,23S,25R)-16,17-diacetyloxy-10,12,14,23-tetrahydroxy-6,10,19-trimethyl-13-[(2R)-2-methylbutanoyl]oxy-24-oxa-4-azaheptacyclo[12.12.0.02,11.04,9.015,25.018,23.019,25]hexacosan-22-yl] (2S,3R)-2,3-dihydroxy-2-methylbutanoate	[(2S,6S,10S,12R,13S,14S,15S,16S,17R,18R,19S,22S,23S,25R)-16,17-二乙酰氧基-10,12,14,23-四羟基-6,10 ,19-trimethyl-13-[(2R)-2-methylbutanoyl]oxy-24-oxa-4-azaheptacyclo[12.12.0.02,11.04,9.015,25.018,23.019,25]hexacosan-22-yl] (2S,3R )-2,3-二羟基-2-甲基丁酸酯	Aldehyde,Ketones,Esters	醛、酮、酯类	Esters	酯类	C41H63NO15	2	0.8176	-	186400	207375	146078	251616	241795	319051	1.65	0.0440302	0.664466	-0.589733	down
MW0002432	CP 47,497-C8-homolog C-8-hydroxy metabolite	CP 47,497-C8-同系物 C-8-羟基代谢物	Benzene and substituted derivatives	苯及其衍生物	Benzene and substituted derivatives	苯及其衍生物	C22H36O3	2	0.8147	-	32616.7	40738.2	33750	18863.9	13408.9	18812.7	1.93263	0.00536984	2.09658	1.06804	up
MW0105453	Ala-Ala-Lys	L-丙氨酰-L-丙氨酰-L-赖氨酸	Amino acid and Its metabolites	氨基酸及其代谢物	Small Peptide	小肽	C12H24N4O4	2	0.7874	-	2019.53	1571.76	3009.9	5428.14	3455.55	4254.12	1.71093	0.0420953	0.502457	-0.992927	down
MW0158597	Tyr-Ser-Asn	酪氨酸-丝氨酸-天冬氨酸	Amino acid and Its metabolites	氨基酸及其代谢物	Small Peptide	小肽	C16H22N4O7	2	0.7783	-	9999.42	9456.65	6034.81	14833.6	17709	15425.9	1.80626	0.0102883	0.531409	-0.912105	down
MW0150955	His-His-Glu	组氨酸-组氨酸-谷氨酸	Amino acid and Its metabolites	氨基酸及其代谢物	Small Peptide	小肽	C17H23N7O6	2	0.769	-	19687.5	22222.3	10723.3	33970.4	46744.4	36875.6	1.75254	0.0144735	0.447596	-1.15973	down
MW0152961	Lys-Glu-Phe	L-赖氨酸-L-谷氨酸-L-苯丙氨酸	Amino acid and Its metabolites	氨基酸及其代谢物	Small Peptide	小肽	C20H30N4O6	2	0.7648	-	61666.7	17275.1	23921.3	87585.7	120404	75220.9	1.69208	0.0357847	0.363204	-1.46115	down
MW0158928	Val-Asn-Tyr-Val-Asn	-	Amino acid and Its metabolites	氨基酸及其代谢物	Small Peptide	小肽	C27H41N7O9	2	0.7605	-	11958.7	3423.77	5024.98	24334.4	21191.4	36930.4	1.78289	0.0308678	0.247495	-2.01453	down
MW0145752	Asn-Gly-Glu-Val-Lys	-	Amino acid and Its metabolites	氨基酸及其代谢物	Small Peptide	小肽	C22H39N7O9	2	0.7572	-	23600.5	22096.5	26060.9	20341	13485.4	15971.7	1.66452	0.0464317	1.44098	0.527047	up
MW0014816	8-Hydroxy-8-(2-pentyloxy-phenyl)-oct-5-ynoic acid methyl ester	-	Organic acid and Its derivatives	有机酸及其衍生物	Organic acid and Its derivatives	有机酸及其衍生物	C20H28O4	2	0.7536	-	10239.9	16934.9	12296.1	33309.5	26183.5	43757.2	1.82015	0.0392267	0.382284	-1.38728	down
MW0158995	Val-Glu-Phe-Asp	-	Amino acid and Its metabolites	氨基酸及其代谢物	Small Peptide	小肽	C23H32N4O9	2	0.7499	-	28436.3	11226.5	8516.15	51962.9	34055.2	50379.8	1.69104	0.0258024	0.353223	-1.50135	down
MW0105696	Arginyl-Cysteine	精氨酰半胱氨酸	Amino acid and Its metabolites	氨基酸及其代谢物	Small Peptide	小肽	C9H19N5O3S	2	0.7335	-	54655.7	27459.4	42367.9	249340	226782	265171	1.98241	0.000221497	0.167927	-2.57409	down
MW0121856	Ethacridine	依沙吖啶	Heterocyclic compounds	杂环化合物	Heterocyclic compounds	杂环化合物	C15H15N3O	2	0.7114	-	12281.4	14826.9	9605.76	8295.36	3967.17	4367.39	1.69842	0.0309923	2.20771	1.14255	up
MW0158454	Tyr-Glu-Cys	酪氨酸-谷氨酸-半胱氨酸	Amino acid and Its metabolites	氨基酸及其代谢物	Small Peptide	小肽	C17H23N3O7S1	2	0.7057	-	2119.84	8288.18	2000.83	19769.9	13088	25126.6	1.72195	0.0286982	0.214003	-2.2243	down
MW0152519	Leu-Thr-Ser-Lys-Tyr	-	Amino acid and Its metabolites	氨基酸及其代谢物	Small Peptide	小肽	C28H46N6O9	2	0.703	-	26247.1	22728.5	7232.12	43779	58453.4	79519.4	1.64827	0.0360851	0.309255	-1.69313	down
MADP0513	N-(2-Hydroxyethyl)nicotinamide	N-(2-羟乙基)烟酰胺	Alcohol and amines	醇、胺类	Amines	胺类	C8H10N2O2	2	0.6903	-	579699	681528	413101	129538	116874	388193	1.69123	0.0433448	2.63838	1.39965	up
MW0151632	Ile-Tyr-Phe-Glu	-	Amino acid and Its metabolites	氨基酸及其代谢物	Small Peptide	小肽	C29H38N4O8	2	0.6598	-	8022.71	43509.1	1742.22	54681.6	77763.8	73711.9	1.48685	0.0392724	0.258415	-1.95224	down
MW0155300	Phe-Phe-Glu	苯丙氨酰-苯丙氨酰-谷氨酸	Amino acid and Its metabolites	氨基酸及其代谢物	Small Peptide	小肽	C23H27N3O6	2	0.65	-	5819.08	13343.6	7677.81	34759.4	40934.2	30783.2	1.90321	0.00260599	0.252078	-1.98806	down
MW0108828	N-methyl Leukotriene C4	N-甲基白三烯 C4	Amino acid and Its metabolites	氨基酸及其代谢物	Amino acid derivatives	氨基酸衍生物	C31H49N3O9S	2	0.6474	-	13745	47138.9	43720.6	78985.1	80395.3	103294	1.56252	0.0190533	0.398228	-1.32833	down
MW0152909	Lys-Asp-Pro-Ala-Asp	-	Amino acid and Its metabolites	氨基酸及其代谢物	Small Peptide	小肽	C22H36N6O10	2	0.5443	-	10309.7	7671.15	9041.36	16101.7	16043.6	12079.3	1.84846	0.0301415	0.611022	-0.710703	down
MW0155386	Phe-Tyr-Leu-Glu	-	Amino acid and Its metabolites	氨基酸及其代谢物	Small Peptide	小肽	C29H38N4O8	2	0.52	-	5405.44	4800.03	7254.93	17210.8	15400.2	20193.1	1.95128	0.00479568	0.330664	-1.59656	down
MW0161572	[3-[(9Z,12Z)-octadeca-9,12-dienoyl]oxy-2-[(Z)-octadec-9-enoyl]oxypropyl] 2-(trimethylazaniumyl)ethyl phosphate	[3-[(9Z,12Z)-octadeca-9,12-dienoyl]oxy-2-[(Z)-octadec-9-enoyl]oxypropyl] 2-(trimethylazaniumyl)ethyl phosphate	Others	其他	Others	其他	C44H82NO8P	3	0.991	-	105339	129448	115169	216506	202176	162123	1.89294	0.0275461	0.602535	-0.730883	down
MW0150781	Palmitic acid	棕榈酸	FA	脂肪酰类	FFA	游离脂肪酸	C16H32O2	3	0.9807	-	12037.9	11968.1	13275.7	6483.72	8802.15	8770.63	1.85052	0.0138137	1.54976	0.632042	up
MW0154170	N(6)-(dimethylallyl)adenosine 5'-monophosphate	N6-(二甲基烯丙基）腺苷5'-磷酸	Nucleotide and Its metabolites	核苷酸及其代谢物	Nucleotide and Its metabolites	核苷酸及其代谢物	C15H22N5O7P	3	0.8954	-	9044.53	19683.6	7049.11	44350.2	26846.4	37900.2	1.73776	0.0216137	0.32794	-1.60849	down
MW0141505	17-(4-Hydroxyphenyl)heptadecanoic acid	17-(4-羟基苯基）十七烷酸酯	FA	脂肪酰类	Oxidized lipids	氧化脂质	C23H38O3	3	0.7182	-	6483.95	6791.48	6407.18	3237.11	4881.06	2784.46	1.74602	0.0403413	1.80531	0.852245	up
MW0155689	Precorrin-5	Precorrin-5	Heterocyclic compounds	杂环化合物	Heterocyclic compounds	杂环化合物	C45H54N4O17	3	0.6793	-	4742.7	11055.8	12306	23279.5	24537.3	17095.5	1.65604	0.0201508	0.43296	-1.20769	down
MW0126730	Tetrahydrofolyl-[Glu](n)	四氢叶酰-[Glu](n)	Heterocyclic compounds	杂环化合物	Heterocyclic compounds	杂环化合物	C29H37N9O12	3	0.6765	-	1104.08	9474.99	3895.02	24628	32153.9	15774	1.66428	0.0358741	0.199489	-2.32562	down
MW0050315	1-Stearidonoyl-3-eicosapentaenoyl-sn-glycerol	-	GL	甘油脂类	DG	甘油二酯	C41H62O5	3	0.6629	-	8417.81	8889.01	6975.1	2824.67	3320.27	2348.69	1.95752	0.00427811	2.85884	1.51543	up
MW0053683	Glutaconyl-CoA	-	CoEnzyme and vitamins	辅酶和维生素	CoEnzyme and vitamins	辅酶和维生素	C26H40N7O19P3S	3	0.6491	-	12668.4	7045.84	3258.73	43332.9	24900.6	32968.9	1.79794	0.0227051	0.227	-2.13923	down
MW0112565	3,4,5-trihydroxy-6-{[(16S)-5,7,11-trihydroxy-8,8,10,12-tetramethyl-3-[1-(2-methyl-1,3-thiazol-4-yl)prop-1-en-2-yl]-9-oxo-17-oxa-4-azabicyclo[14.1.0]heptadec-4-en-16-yl]methoxy}oxane-2-carboxylic acid	6-{[（16R)-5，7-二羟基-16-(羟甲基)-8，8，10，12-四甲基-3-[1-(2-甲基-1，3-噻唑-4-基）丙-1-烯-2-基]-9-氧代-17-氧杂-4-氮杂双环[14.1.0]十七碳-4-烯-11-基]氧}-3，4，5-三羟基恶烷-2-羧酸	Benzene and substituted derivatives	苯及其衍生物	Benzene and substituted derivatives	苯及其衍生物	C33H50N2O12S	3	0.5783	-	23472.5	16576.4	18147.5	35710.3	49280.9	33404.2	1.88058	0.0403081	0.491542	-1.02461	down
MW0145062	Anabaenopeptilide 90A	鱼腥藻肽90A	Benzene and substituted derivatives	苯及其衍生物	Benzene and substituted derivatives	苯及其衍生物	C46H64N8O14	3	0.5777	-	3553.24	3127.54	1765.57	7348.82	6722.86	5589.75	1.81605	0.00745287	0.42959	-1.21897	down
MW0053663	Glucoconvallatoxoloside	葡甲糖苷	Benzene and substituted derivatives	苯及其衍生物	Benzene and substituted derivatives	苯及其衍生物	C41H64O20	3	0.5687	-	14272.1	15857.4	15721.8	5588.87	7690.08	10261.6	1.8482	0.0208334	1.94776	0.961816	up
MW0109259	(R)-3-Amino-4-(3-hexylphenylamino)-4-oxobutylphosphonic acid	(R)-3-氨基-4-(3-己基苯基氨基)-4-氧代丁基膦酸	Organic acid and Its derivatives	有机酸及其衍生物	Organic acid and Its derivatives	有机酸及其衍生物	C16H27N2O4P	2	0.5914	909725-61-7	2123.66	1914.65	2247.91	1274.71	1243.11	1073.78	1.93986	0.00277386	1.75026	0.807566	up
MW0160014	2'-Deoxyinosine	2'-脱氧肌苷	Nucleotide and Its metabolites	核苷酸及其代谢物	Nucleotide and Its metabolites	核苷酸及其代谢物	C10H12N4O4	1	0.9017	890-38-0	64390.6	90446.6	90533.5	28656	46447.9	59274.5	1.66562	0.0408996	1.82597	0.868662	up
MW0061082	4-[3-(14,17-Dihydroxy-10,13-dimethyl-1-oxo-4,7,8,9,11,12,15,16-octahydrocyclopenta[a]phenanthren-17-yl)-2,3-dihydroxybutyl]-3-methyloxolan-2-one	-	Bile acids	胆汁酸	Bile acids	胆汁酸及其衍生物	C28H40O7	3	0.5449	85643-90-9	304562	116675	68715.8	559910	632574	469290	1.73712	0.0147091	0.294837	-1.76201	down
MW0000420	Ranitidine	雷尼替丁	Heterocyclic compounds	杂环化合物	Heterocyclic compounds	杂环化合物	C13H22N4O3S	1	0.5677	82530-72-1	11541.3	12150.7	11131	24357.4	21261.9	23676.1	2.00112	0.00363449	0.502531	-0.992716	down
MW0156403	15,18-Ethano-3,25-methano-16,4-benzoxaazacyclotricosine-1,5,17,21,26(4H,18H)-pentone, 10,11,12,13,14,15-hexahydro-11,13,22,24,27-pentahydroxy-6,10,12,14,20,23,28-heptamethyl-, (10S,11S,12R,13S,14S)-	15,18-Ethano-3,25-methano-16,4-benzoxaazacyclotricosine-1,5,17,21,26(4H,18H)-pentone, 10,11,12,13,14,15-hexahydro-11 ,13,22,24,27-五羟基-6,10,12,14,20,23,28-七甲基-,(10S,11S,12R,13S,14S)-	Heterocyclic compounds	杂环化合物	Heterocyclic compounds	杂环化合物	C35H41NO11	3	0.7012	79486-49-0	39620.7	43706.9	36978.8	75146.3	65367.4	65776	1.97172	0.00323211	0.583191	-0.777959	down
MW0010166	Phosphoric acid	-	Organic acid and Its derivatives	有机酸及其衍生物	Organic acid and Its derivatives	有机酸及其衍生物	H3O4P	2	0.8294	7664-38-2	1.07297e+06	1.20446e+06	981610	924359	754468	784112	1.72421	0.0353128	1.32324	0.40407	up
MEDP1202	5'-Fluoro-5'-deoxyadenosine	5'-脱氧-5'-氟腺苷	Nucleotide and Its metabolites	核苷酸及其代谢物	Nucleotide and Its metabolites	核苷酸及其代谢物	C10H12FN5O3	3	0.7718	731-98-6	1400.95	1724.43	1096.63	2145.45	2726.8	2362.66	1.77762	0.0156661	0.583561	-0.777045	down
MW0149164	Fetidine	非替丁	Alkaloids	生物碱	Alkaloids	生物碱	C40H46N2O8	3	0.7106	7072-86-8	840.77	712.59	697.35	1995.33	1460.3	1709.33	1.96623	0.0178702	0.435765	-1.19838	down
MW0123250	Cefadroxil	头孢羟氨苄	Others	其他	Medicine	药物	C16H17N3O5S	2	0.5935	66592-87-8	29825	22459.2	20951.5	10850.5	8633.05	8149.17	1.92986	0.023236	2.65033	1.40617	up
MEDP1577	Norvaline	正缬氨酸	Amino acid and Its metabolites	氨基酸及其代谢物	Amino acids	氨基酸	C5H11NO2	1	0.963	6600-40-4	11726.2	14098.3	13940.9	9910.01	10073.6	11341.3	1.77315	0.0455674	1.26945	0.3442	up
MW0007879	N-(1,4-dioxonaphthalen-2-yl)benzamide	N-(1,4-二氧杂萘-2-基)苯甲酰胺	Benzene and substituted derivatives	苯及其衍生物	Benzene and substituted derivatives	苯及其衍生物	C17H11NO3	2	0.7106	65240-86-0	8912.97	8847.45	8433.49	10620.6	10756.2	9781.21	1.91781	0.017684	0.840678	-0.250374	down
MW0131282	3-(3-Hydroxyphenyl)propanoic acid	3-(3-羟基苯基)丙酸	Organic acid and Its derivatives	有机酸及其衍生物	Organic acid and Its derivatives	有机酸及其衍生物	C9H10O3	3	0.7546	621-54-5	11825.9	10152.9	6976.88	1374.09	4222.39	3168.5	1.76308	0.023059	3.30357	1.72403	up
MW0106155	cis-2-Methylaconitate	顺式-2-甲基乌头酸	Organic acid and Its derivatives	有机酸及其衍生物	Organic acid and Its derivatives	有机酸及其衍生物	C7H8O6	3	0.8472	6061-93-4	221578	272038	234057	177172	80692.3	150181	1.61905	0.0457153	1.78331	0.834559	up
MW0143568	5'-Benzoylphosphoadenosine	5-苯甲酰基磷酸腺苷	Nucleotide and Its metabolites	核苷酸及其代谢物	Nucleotide and Its metabolites	核苷酸及其代谢物	C17H18N5O8P	3	0.6952	56164-09-1	7036.25	7395.82	5457.4	23022.6	22344.3	33087.9	1.95439	0.0273409	0.253515	-1.97986	down
MW0140237	(1S,3R)-3-(2,2-dichlorovinyl)-2,2-dimethylcyclopropanecarboxylic acid	-	Organic acid and Its derivatives	有机酸及其衍生物	Organic acid and Its derivatives	有机酸及其衍生物	C8H10Cl2O2	3	0.7253	55701-09-2 | 59042-50-1 | 55701-03-6	3937.98	3900.36	4354.28	5644.87	5224.04	5197.58	1.94377	0.00326391	0.758885	-0.398047	down
MEDL02570	Digallic acid	双没食子酸	Organic acid and Its derivatives	有机酸及其衍生物	Organic acid and Its derivatives	有机酸及其衍生物	C14H10O9	3	0.715	536-08-3	3886.96	4030.78	3896.29	2976.82	1829.21	1671.38	1.73169	0.0479243	1.82388	0.867012	up
MW0113970	Benzyl beta-D-Arabinopyranoside	苄基 β-D-阿拉伯吡喃糖苷	Others	其他	Others	其他	C12H16O5	2	0.7046	5329-50-0 | 7473-38-3	63317	36021.3	58236.2	96760	72497.4	84165.9	1.61971	0.0446986	0.621784	-0.685515	down
MW0103713	Xanthosine-5'-monophosphate	黄嘌呤-5'-单磷酸	Nucleotide and Its metabolites	核苷酸及其代谢物	Nucleotide and Its metabolites	核苷酸及其代谢物	C10H13N4O9P	3	0.8695	523-98-8	206156	138620	70689.4	369953	222837	319470	1.57528	0.0472376	0.455425	-1.13472	down
MW0146555	Belladonnine	贝拉多宁	Benzene and substituted derivatives	苯及其衍生物	Benzene and substituted derivatives	苯及其衍生物	C34H42N2O4	3	0.6902	510-25-8	18391.4	16649.6	19312.6	11329.1	10318.4	13613.5	1.89665	0.00792126	1.54146	0.624301	up
MW0053863	Heptadecanoic acid	十七烷酸	FA	脂肪酰类	FFA	游离脂肪酸	C17H34O2	3	0.6916	506-12-7	3000.48	3183.61	3192.03	2389.42	2129.32	1700.54	1.78284	0.0260228	1.50759	0.592243	up
MW0002327	2,5-Dihydroxybenzoic acid	2,5-二羟基苯甲酸	Benzene and substituted derivatives	苯及其衍生物	Benzene and substituted derivatives	苯及其衍生物	C7H6O4	1	0.7845	490-79-9	7834.95	7429.95	5979.23	2739.22	3173.78	3018.34	1.9825	0.0147384	2.37861	1.25012	up
MW0006965	Elesclomol	来司洛莫	Benzene and substituted derivatives	苯及其衍生物	Benzene and substituted derivatives	苯及其衍生物	C19H20N4O2S2	2	0.8463	488832-69-5	12820	18186.5	11760.4	1165.24	9625.48	850.21	1.53171	0.0477329	3.67383	1.87729	up
MW0169860	Sitagliptin	西格列汀	Heterocyclic compounds	杂环化合物	Heterocyclic compounds	杂环化合物	C16H15F6N5O	3	0.7245	486460-32-6	5270.69	9301.26	4333.24	33280.2	33397.7	44037.2	1.93685	0.00607513	0.170755	-2.55	down
MW0161368	19E-geissoschizine	19E-geissoschizine	Alkaloids	生物碱	Alkaloids	生物碱	C21H24N2O3	3	0.8994	439-66-7	31536.3	25138	26856.9	157283	157838	208121	2.00358	0.0121441	0.159642	-2.64709	down
MW0129941	1-O-trans-Cinnamoyl-beta-D-glucopyranose	1-O-反式肉桂酰基-β-D-吡喃葡萄糖	Benzene and substituted derivatives	苯及其衍生物	Benzene and substituted derivatives	苯及其衍生物	C15H18O7	3	0.8618	40004-96-4	79778.7	30578.4	48721.4	240234	241082	317884	1.91713	0.00468338	0.199047	-2.32882	down
MEDL00375	Oglufanide	Glu Trp	Amino acid and Its metabolites	氨基酸及其代谢物	Small Peptide	小肽	C16H19N3O5	1	0.929	38101-59-6	74084.9	53309.3	59393.2	21680.3	27712.9	39076	1.83434	0.0159922	2.11133	1.07815	up
MW0009890	D-Nmappd	D-NMAPPD	Benzene and substituted derivatives	苯及其衍生物	Benzene and substituted derivatives	苯及其衍生物	C23H38N2O5	1	0.5624	35922-06-6	9700.82	3967.87	3265.65	10595.6	13952.8	14740.5	1.63753	0.0458725	0.431022	-1.21417	down
MW0112916	3-Phosphoglyceric acid	3-磷酸-D-甘油酸	GP	甘油磷脂类	PA	磷脂酸	C3H7O7P	3	0.956	3443-58-1	30822.7	23041.6	25202.7	34336.8	32294.8	39986	1.63886	0.0482414	0.741594	-0.431299	down
MW0008881	Betamipron	倍他米龙	Others	其他	Medicine	药物	C10H11NO3	1	0.7523	3440-28-6	27093.1	16093.9	21427	3235.13	5567.78	5750.95	1.93679	0.028167	4.43964	2.15044	up
MW0062241	Prostaglandin E2 methyl ester	前列腺素E2甲酯	Hormones and hormone related compounds	激素及激素相关物质	Hormones and hormone related compounds	激素及激素相关物质	C21H34O5	2	0.7486	31753-17-0	25086.3	29425.8	29994.8	59579.8	42279.1	48200.7	1.87796	0.0403078	0.563156	-0.828394	down
MW0006526	Chlorambucil	苯丁酸氮芥	Benzene and substituted derivatives	苯及其衍生物	Benzene and substituted derivatives	苯及其衍生物	C14H19Cl2NO2	1	0.6666	305-03-3	67030.5	78717.5	73866.1	49935.8	47416	44049	1.9502	0.0066541	1.55313	0.635181	up
MW0105244	4-Hydroxyphenylacetylglycine	对羟苯乙酰甘氨酸	Amino acid and Its metabolites	氨基酸及其代谢物	Amino acid derivatives	氨基酸衍生物	C10H11NO4	2	0.8538	28116-23-6	12847.1	11226.6	8120.16	3780.29	2724.46	4840.33	1.90035	0.0235124	2.8377	1.50472	up
MW0169647	Phenylacetylglutamine	苯乙酰-L-谷氨酰胺	Amino acid and Its metabolites	氨基酸及其代谢物	Amino acid derivatives	氨基酸衍生物	C13H16N2O4	3	0.974	28047-15-6	20474.9	22302	23628.3	18612.3	16699.2	17449.2	1.84923	0.0196459	1.25861	0.33183	up
MEDN1457	8-iso Prostaglandin F2α	8-异前列腺素F2a	Hormones and hormone related compounds	激素及激素相关物质	Hormones and hormone related compounds	激素及激素相关物质	C20H34O5	1	0.9406	27415-26-5	64983.4	48020.7	55713.2	85303.4	71744.4	77255.4	1.75742	0.0273706	0.720081	-0.473769	down
MW0146859	Braxoron	布拉克索龙	Aldehyde,Ketones,Esters	醛、酮、酯类	Ketones	酮类	C21H27BrO3	3	0.7475	2527-11-9	872.06	1900.3	890.89	12032.6	11075.1	11846.1	1.96984	2.41457e-05	0.104803	-3.25425	down
MW0016013	Avocadene 1-acetate	鳄梨 1-乙酸酯	FA	脂肪酰类	Others	其他	C19H36O4	3	0.6009	24607-09-8	2973.84	3228.42	4675.64	6416.32	6641.09	4723.68	1.69327	0.0468477	0.611768	-0.708944	down
MW0009949	Tosyl-L-lysine chloromethyl ketone	甲苯磺酰-L-赖氨酸氯甲基酮	Benzene and substituted derivatives	苯及其衍生物	Benzene and substituted derivatives	苯及其衍生物	C14H21ClN2O3S	2	0.7331	2364-87-6	21346.3	25546.8	17762.5	4805.39	9189.36	6785.69	1.9067	0.0095091	3.11137	1.63755	up
MW0146546	Batrachotoxin	巴曲毒素	Heterocyclic compounds	杂环化合物	Heterocyclic compounds	杂环化合物	C31H42N2O6	3	0.7654	23509-16-2	259.21	373.86	234.76	886.46	571.79	829.81	1.85959	0.0249216	0.379286	-1.39864	down
MW0005671	ONO-8711	-	Benzene and substituted derivatives	苯及其衍生物	Benzene and substituted derivatives	苯及其衍生物	C22H30ClNO4S	2	0.7472	216158-34-8	14426.8	16433	15989.7	5873.79	7548.42	12051.4	1.75401	0.0494426	1.83914	0.87903	up
MEDN0075	N-Acetyl-L-phenylalanine	N-乙酰苯丙氨酸	Amino acid and Its metabolites	氨基酸及其代谢物	Amino acid derivatives	氨基酸衍生物	C11H13NO3	1	0.7712	2018-61-3	362690	469232	322632	2555.03	568.03	876.78	1.99977	0.0127493	288.65	8.17318	up
MW0154510	Nigakinone	二七酮	Heterocyclic compounds	杂环化合物	Indole and Its derivatives	吲哚及其衍生物	C15H10N2O3	3	0.6981	18110-86-6	65164.9	42803.3	39294	10283	11124.4	10613.3	1.97699	0.0416118	4.59897	2.20131	up
MW0118051	Gamma-CEHC	γ-生育酚	Benzene and substituted derivatives	苯及其衍生物	Benzene and substituted derivatives	苯及其衍生物	C15H20O4	1	0.7476	178167-75-4 | 178167-77-6	195613	158577	170655	361317	287464	313232	1.95355	0.00962942	0.54557	-0.874164	down
MW0156453	Ryanodine	瑞安定	Terpenoids	萜类	Ditepenoids	二萜	C25H35NO9	3	0.6311	15662-33-6	41771.3	22596	20942.7	50535.7	59925.2	59968.3	1.73916	0.0342404	0.50056	-0.998386	down
MW0004631	p-Aminobenzoic acid	4-氨基苯甲酸	Organic acid and Its derivatives	有机酸及其衍生物	Organic acid and Its derivatives	有机酸及其衍生物	C7H7NO2	1	0.9411	150-13-0	113435	107850	97423.2	6352.97	17722.2	13114.1	1.96072	0.000167824	8.5699	3.09928	up
MW0126755	Thiabendazole	噻苯达唑	Benzene and substituted derivatives	苯及其衍生物	Benzene and substituted derivatives	苯及其衍生物	C10H7N3S	1	0.6591	148-79-8	16307.1	18716.2	17113.9	9286.26	5138.31	7569.86	1.8922	0.00427239	2.37047	1.24517	up
MW0154478	N-hydroxy-L-phenylalanine	N-羟基-L-苯丙氨酸	Aldehyde,Ketones,Esters	醛、酮、酯类	Esters	酯类	C9H11NO3	3	0.7668	14668-24-7	51157.3	35612.2	43262.2	9127.39	13401.1	445.7	1.43894	0.00406588	5.65989	2.50077	up
MW0143667	5-Nitro-6,7,8,9-tetrahydrobenzo(G)indole-2,3-dione-3-oxime	5-Nitro-6,7,8,9-tetrahydrobenzo(G)indole-2,3-dione-3-oxime	Benzene and substituted derivatives	苯及其衍生物	Benzene and substituted derivatives	苯及其衍生物	C12H11N3O4	3	0.6032	136623-01-3	6997.82	6816.46	6332.92	8021.23	9651.92	8449.67	1.83399	0.0402734	0.771249	-0.374731	down
MW0062218	prostaglandin B1	前列腺素B1	Hormones and hormone related compounds	激素及激素相关物质	Hormones and hormone related compounds	激素及激素相关物质	C20H32O4	1	0.9424	13345-51-2	295958	236165	279506	361395	481461	505341	1.80051	0.0420808	0.602011	-0.732138	down
MEDN1562	Monobutyl phthalate	邻苯二甲酸单丁酯	Aldehyde,Ketones,Esters	醛、酮、酯类	Esters	酯类	C12H14O4	1	0.9535	131-70-4	251966	295139	274889	172814	153473	152112	1.9748	0.00365585	1.71822	0.780913	up
MW0013856	3,7,8,15-Scirpenetetrol	3,7,8,15-Scripenetetrol	Alcohol and amines	醇、胺类	Alcohols	醇类	C15H22O6	3	0.7696	128534-67-8	2024.49	5332.34	3153.24	33754.8	33874	44665.2	1.95256	0.00772342	0.0935942	-3.41744	down
MW0114007	Bispyribac	双嘧啶	Heterocyclic compounds	杂环化合物	Heterocyclic compounds	杂环化合物	C19H18N4O8	2	0.5731	125401-75-4	48580.9	35375.5	16206.5	127645	93973.4	107824	1.7971	0.00489562	0.304039	-1.71767	down
MEDN1183	Multifidol	2-甲基-1-(2,4,6-三羟基苯基）丁烷-1-酮	Benzene and substituted derivatives	苯及其衍生物	Phenolics	苯酚类	C11H14O4	1	0.8967	125074-06-8 | 39652-80-7	9469.55	9849.93	11727.9	17759.9	13005.5	15578	1.76206	0.0461662	0.66994	-0.577895	down
MW0106770	gamma-Glutamylglutamate	γ-谷氨酰谷氨酸	Amino acid and Its metabolites	氨基酸及其代谢物	Small Peptide	小肽	C10H16N2O7	2	0.7498	1116-22-9	4384.04	3472.87	4125.95	5081.7	5589.17	4912.52	1.77664	0.0271696	0.768951	-0.379037	down
MW0124421	Indole-4-carboxaldehyde	4-甲酰基吲哚	Heterocyclic compounds	杂环化合物	Indole and Its derivatives	吲哚及其衍生物	C9H7NO	1	0.9457	1074-86-8	64544.6	97345.6	77388.9	29030.3	32392	55861.1	1.77424	0.0338496	2.04018	1.0287	up
MW0011294	(3Z)-2-Propylpent-3-enoic acid	(3Z)-2-Propylpent-3-enoic acid	Organic acid and Its derivatives	有机酸及其衍生物	Organic acid and Its derivatives	有机酸及其衍生物	C8H14O2	1	0.9559	-	7474.33	7536.43	7072.5	9462.3	10522	9823.12	1.9704	0.0059612	0.740865	-0.432718	down
MW0126396	Quinoline-4-carboxylic acid	4-喹啉羧酸	Organic acid and Its derivatives	有机酸及其衍生物	Organic acid and Its derivatives	有机酸及其衍生物	C10H7NO2	1	0.7541	-	21426	35437.8	23794	4034.8	5095.22	9366.54	1.92994	0.0289245	4.3607	2.12456	up
MW0110339	Val-Gln	缬氨酸-谷氨酰胺	Amino acid and Its metabolites	氨基酸及其代谢物	Small Peptide	小肽	C10H19N3O4	1	0.7149	-	46404.2	42864.9	38604.2	55200.8	62144.7	58679.3	1.88994	0.00623982	0.726451	-0.461064	down
MW0145679	Asn-Arg-Phe-Lys	-	Amino acid and Its metabolites	氨基酸及其代谢物	Small Peptide	小肽	C25H41N9O6	2	0.9186	-	49155.7	42420.9	58803.9	36459.5	14374.6	10834.2	1.58374	0.0450722	2.43854	1.28602	up
MW0150866	His-Asn-Val-Glu	组氨酸-天门冬酰氨-缬氨酸-谷氨酸	Amino acid and Its metabolites	氨基酸及其代谢物	Small Peptide	小肽	C20H31N7O8	2	0.805	-	30397.7	37167.9	25967.1	54688.4	58372.2	56836.1	1.90527	0.0100668	0.550527	-0.861114	down
MW0007271	Griseophenone B	灰苯酮 B	Benzene and substituted derivatives	苯及其衍生物	Benzene and substituted derivatives	苯及其衍生物	C16H15ClO6	2	0.611	-	5332.91	4638.23	3515.67	1649.59	1746.25	1325.38	1.93064	0.0259322	2.85664	1.51432	up
MW0139493	Quercetin 3-(6''-malonylgalactoside)	槲皮素 3-(6''-丙二酰半乳糖苷)	Flavonoids	黄酮	Flavonoid	黄酮	C24H22O15	2	0.5762	-	33478.8	52662.7	25578.8	120050	90773.7	120475	1.85652	0.0050586	0.337219	-1.56824	down
MW0103662	2-amino-4-[[(2S,3S,4R,5S)-5-(6-aminopurin-9-yl)-3,4-dihydroxyoxolan-2-yl]methylselanyl]butanoic acid	硒腺苷同型半胱氨酸	Nucleotide and Its metabolites	核苷酸及其代谢物	Nucleotide and Its metabolites	核苷酸及其代谢物	C14H20N6O5Se	3	0.7086	-	4659.57	1032.23	484.72	37079.2	27696.8	39654.2	1.87823	0.0065447	0.0591449	-4.0796	down
MW0121652	5-methyltetrahydropteroyltri-L-glutamate	5-甲基四氢蝶酰基三-L-谷氨酸	Amino acid and Its metabolites	氨基酸及其代谢物	Amino acids	氨基酸	C30H39N9O12	3	0.6297	-	7362.3	6357.65	6466.11	338.08	208.87	300.83	2.01958	0.00215129	23.8105	4.57353	up
MW0163561	aflatoxin B1 dialdehyde	黄曲霉毒素 B1 二醛	Heterocyclic compounds	杂环化合物	Heterocyclic compounds	杂环化合物	C16H12O9	3	0.5484	-	30866.6	24958.9	10536.6	371346	372657	491375	1.97135	0.00904624	0.053718	-4.21845	down
MW0143563	5-amino-6-(5-phospho-beta-D-ribosylamino)uracil	5-氨基-6-(5'-磷酸核糖基氨基）尿嘧啶	Aldehyde,Ketones,Esters	醛、酮、酯类	Ketones	酮类	C9H15N4O9P	3	0.7933	-	1308.28	2936.7	952.72	6098.17	3526.33	7061.47	1.67345	0.0471808	0.311501	-1.68269	down
MW0054483	1-Lyso-2-oleoyl-phosphatidic acid	1-Lyso-2-油酰-磷脂酸	GP	甘油磷脂类	PA	磷脂酸	C21H41O7P	3	0.7513	-	60113.9	48821.7	51561.8	15305.8	8537.47	5961.43	1.90179	0.000701937	5.38498	2.42894	up
MW0141335	12-Ethyl-8-propyl-3-vinylbacteriochlorophyllide d	-	Tryptamines,Cholines,Pigments	色胺、胆碱、色素	Pigments	色素	C35H36MgN4O3	3	0.7477	-	11831.3	10700.4	4182.61	18331	23913.1	18079.1	1.62193	0.0231953	0.442853	-1.1751	down
MW0000924	[2,6-dihydroxy-4-({[2,3,5-trihydroxy-6-(hydroxymethyl)oxan-4-yl]oxy}carbonyl)phenyl]oxidanesulfonic acid	[2，6-二羟基-4-({[2，3，5-三羟基-6-(羟甲基）恶烷-4-基]氧}羰基）苯基]氧代磺酸	Benzene and substituted derivatives	苯及其衍生物	Benzene and substituted derivatives	苯及其衍生物	C13H16O13S	3	0.7189	-	1304.45	217.27	272.6	4078.76	3425.91	4692.41	1.81818	0.00242973	0.147111	-2.76503	down
MW0146458	Avermectin A1a monosaccharide	阿维菌素A1a单糖	Heterocyclic compounds	杂环化合物	Heterocyclic compounds	杂环化合物	C42H62O11	3	0.7162	-	29110.7	17201.4	23022.7	53837.7	61721.2	52880.6	1.93237	0.00202876	0.41163	-1.28058	down
MW0134170	5,7-dihydroxy-6-[3,4,5-trihydroxy-6-(hydroxymethyl)oxan-2-yl]-8-(3,4,5-trihydroxyoxan-2-yl)-2-(2,4,5-trihydroxyphenyl)-4H-chromen-4-one	5，7-二羟基-6-[3，4，5-三羟基-6-(羟甲基）恶烷-2-基]-8-(3，4，5-三羟基恶烷-2-基)-2-(2，5，5-三羟基苯基)-4H-苯并吡喃-4-酮	Aldehyde,Ketones,Esters	醛、酮、酯类	Ketones	酮类	C26H28O16	3	0.6859	-	25954.9	22684.2	10975.8	75828.7	43647	50377.7	1.76237	0.0464922	0.350979	-1.51054	down
MW0150256	Glucoselysine-6-phosphate	6磷酸葡萄糖赖氨酸	Organic acid and Its derivatives	有机酸及其衍生物	Phosphoric acids	磷酸类化合物	C12H25N2O10P	3	0.6845	-	12751.3	16505	11272.2	6892.57	9170.08	6738.99	1.78887	0.0438108	1.77744	0.829797	up
MW0148714	dTDP-3-acetamido-3,6-dideoxy-alpha-D-galactopyranose	DTDP-3-乙酰氨基-3，6-二脱氧-α-D-吡喃半乳糖	Nucleotide and Its metabolites	核苷酸及其代谢物	Nucleotide and Its metabolites	核苷酸及其代谢物	C18H29N3O15P2	3	0.6397	-	23079.7	36676.8	18524.8	133766	85791.3	109027	1.91775	0.016193	0.238239	-2.06952	down
MW0136006	6-{[5,6-dihydroxy-2-(4-hydroxyphenyl)-4-oxo-8-[3,4,5-trihydroxy-6-(hydroxymethyl)oxan-2-yl]-4H-chromen-7-yl]oxy}-3,4,5-trihydroxyoxane-2-carboxylic acid	6-{[5，6-二羟基-2-(4-羟基苯基)-4-氧代-8-[3，4，5-三羟基-6-(羟甲基）恶烷-2-基]-4H-苯并吡喃-7-基]氧}-3，4，5-三羟基恶烷-2-羧酸	Organic acid and Its derivatives	有机酸及其衍生物	Organic acid and Its derivatives	有机酸及其衍生物	C27H28O17	3	0.6008	-	65160.1	41683.8	38398.4	11910.7	9876.95	12198.1	1.96604	0.0469924	4.27363	2.09546	up
MW0137151	8-[1-(2,4-dihydroxyphenyl)-3-(3,4-dihydroxyphenyl)-2-hydroxypropyl]-2-(3-hydroxyphenyl)-3,4-dihydro-2H-1-benzopyran-3,5,7-triol	8-[1-(2,4-二羟苯基)-3-(3,4-二羟苯基)-2-羟丙基]-2-(3-羟基苯基)-3,4-二氢-2H-1-苯并吡喃-3,5,7-三醇	Benzene and substituted derivatives	苯及其衍生物	Benzene and substituted derivatives	苯及其衍生物	C30H28O10	3	0.567	-	264.31	377.14	440.02	109.94	82.97	86.09	1.96183	0.0320869	3.87624	1.95466	up
MW0148261	Demethyllactenocin	去甲基乳酸菌素	Heterocyclic compounds	杂环化合物	Heterocyclic compounds	杂环化合物	C37H61NO14	3	0.5207	-	24707.6	14122.8	9511.76	29306.7	35058.9	34605.1	1.65532	0.0486578	0.488449	-1.03372	down
MW0148706	dTDP-2,3,6-trideoxy-3-C-methyl-4-O-methyl-3-nitroso-beta-L-arabino-hexopyranose	-	Nucleotide and Its metabolites	核苷酸及其代谢物	Nucleotide and Its metabolites	核苷酸及其代谢物	C18H29N3O14P2	3	0.5153	-	62409.6	63830.4	39405.8	186985	124346	124988	1.87708	0.0359549	0.379643	-1.39728	down
