# Supplementary material for: An Integrated Analysis of Transcriptomic and Metabolomic Effects Reveals Insights into Stress Responses in Largemouth Bass (Micropterus salmoides) Under MS-222 (Tricaine Methanesulfonate) Exposure
Source: Metabolites. 2025 May 23;15(6):349. doi: 10.3390/metabo15060349 (PMC12194923; doi:10.3390/metabo15060349)
Supplement: Supplementary file 1 [file metabolites-15-00349-s001.zip › Table S11- Filtered different metabolites of liver.xlsx]

## Sheet: Sheet1
Index	Compounds	物质	Class I	物质一级分类	Class II	物质二级分类	Formula	Level	score	CAS	LMA12_1	LMA12_2	LMA12_3	LCA12_1	LCA12_2	LCA12_3	VIP	P-value	Fold_Change	Log2FC	Type
MW0057055	1,2-Dilinoleoyl-SN-glycero-3-phosphocholine	1,2-Dilinoleoyl-sn-glycero-3-phosphocholine	GP	甘油磷脂类	PC	磷脂酰胆碱	C44H80NO8P	2	0.7928	998-06-1	129494	135286	179230	19574	6393.46	49843.6	1.67444	0.00426306	5.8568	2.55011	up
MW0125153	Methyl nicotinate	烟酸甲酯	CoEnzyme and vitamins	辅酶和维生素	CoEnzyme and vitamins	辅酶和维生素	C7H7NO2	1	0.6186	93-60-7	875462	595668	621311	419.22	387.5	221.85	1.92144	0.0160145	2034.32	10.9903	up
MEDN0362	LPE(18:1/0:0)	LPE(18:1/0:0)	GP	甘油磷脂类	LPE	溶血磷脂酰乙醇胺	C23H46NO7P	1	0.9014	89576-29-4	341142	167982	158728	501840	759021	505519	1.70171	0.029186	0.378091	-1.40319	down
MW0110590	1,2-bis(Heptanoylthio)glycerophosphocholine	1,2-双（庚酰硫基）甘油磷酸胆碱	Organic acid and Its derivatives	有机酸及其衍生物	Phosphoric acids	磷酸类化合物	C22H44NO6PS2	2	0.5856	89019-63-6	6129.75	7167.64	5888.14	2609.35	4802.18	3779	1.62327	0.0314082	1.71444	0.77774	up
MW0012936	1-Oleoyl-2-acetyl-sn-glycerol	1-油酰基-2-乙酰基-sn-甘油	GL	甘油脂类	DG	甘油二酯	C23H42O5	2	0.8757	86390-77-4 | 92282-11-6	229636	214073	174783	245396	309279	276226	1.57152	0.0460512	0.744363	-0.425921	down
MEDP1904	LPE(18:2/0:0)	LPE(18:2/0:0)	GP	甘油磷脂类	LPE	溶血磷脂酰乙醇胺	C23H44NO7P	1	0.8578	85046-18-0	553523	495680	429756	885623	1.1792e+06	800824	1.78416	0.0459953	0.516099	-0.95428	down
MW0168667	8,11-eicosadiynoic acid	8,11-二十碳二烯酸	FA	脂肪酰类	Others	其他	C20H32O2	2	0.7377	82073-91-4	2068.19	1519.94	1891.67	300.97	263.44	1229.38	1.56675	0.0409979	3.05487	1.61111	up
MW0146862	Brevetoxin B	Brevetoxin B	Heterocyclic compounds	杂环化合物	Heterocyclic compounds	杂环化合物	C50H70O14	3	0.5256	79580-28-2	314.02	1227.09	539.52	3007.38	3350.99	2076.02	1.67566	0.0133369	0.246684	-2.01926	down
MW0169515	2-Acetamido-2-Deoxy-D-Mannopyranose	2-乙酰氨基-2-脱氧-D-吡喃甘露糖	Carbohydrates and Its metabolites	碳水化合物及其代谢物	Sugars	糖类	C8H15NO6	1	0.5304	7772-94-3 | 1136-44-3	5451.56	5506.84	5948.88	1414.93	912.76	1206.2	1.9001	3.31389e-05	4.78433	2.25832	up
MW0124713	Lovastatin	洛伐他汀	Heterocyclic compounds	杂环化合物	Heterocyclic compounds	杂环化合物	C24H36O5	1	0.8507	75330-75-5	2868.06	2776.79	2250.18	2010.35	1546.51	1198.35	1.60577	0.0278554	1.66029	0.731436	up
ZINC897493	2-Propanethiol	异丙硫醇	Others	其他	Others	其他	C3H8S	3	0.7572	75-33-2	22901.9	18867	20915.5	1619.86	5680.18	7056.41	1.69315	0.00196749	4.36628	2.12641	up
MW0194180	1,3-Benzenediol, 2-[3-methyl-6-(1-methylethenyl)-2-cyclohexen-1-yl]-5-pentyl-, (1R-trans)-	1,3-苯二醇，2-[3-甲基-6-(1-甲基乙烯基)-2-环己烯-1-基]-5-戊基-，(1R-反式)-	Alcohol and amines	醇、胺类	Alcohols	醇类	C21H30O2	2	0.8914	74219-29-7	5448.02	3103.79	4825.04	10747.5	8005.44	12278	1.73678	0.0238603	0.431081	-1.21397	down
MW0126268	Protoporphyrinogen	原卟啉原	Heterocyclic compounds	杂环化合物	Heterocyclic compounds	杂环化合物	C34H40N4O4	3	0.6665	7412-77-3	10016.5	3089.3	1849.44	16185.5	24637.8	19143.3	1.64456	0.013403	0.249392	-2.00351	down
MEDN0785	Leukotriene B4	白三烯B4	FA	脂肪酰类	Oxidized lipids	氧化脂质	C20H32O4	1	0.8484	71160-24-2	4874.22	2291.74	6911.73	9771.26	7992.82	11645.4	1.4912	0.0426643	0.478679	-1.06287	down
MW0144424	Aflatrem	Aflatrem	Heterocyclic compounds	杂环化合物	Heterocyclic compounds	杂环化合物	C32H39NO4	3	0.7321	70553-75-2	501401	471049	458660	785979	757797	658750	1.86763	0.0145627	0.649758	-0.622025	down
MW0012919	LPE(18:0/0:0)	LPE(18:0/0:0)	GP	甘油磷脂类	PC	磷脂酰胆碱	C23H48NO7P	3	0.9741	69747-55-3	37660.8	21027.3	18432.7	57849.9	66076.8	40370.4	1.62233	0.0425009	0.469399	-1.09111	down
MW0011982	(S)-10,16-Dihydroxyhexadecanoic acid	(S)-10,16-二羟基十六烷酸	FA	脂肪酰类	Oxidized lipids	氧化脂质	C16H32O4	3	0.9463	69232-67-3	1434.92	1239.92	1656.98	4161.59	2860.95	2809.34	1.81518	0.0453524	0.440589	-1.18249	down
MW0122850	Ampicillin	氨苄青霉素	Heterocyclic compounds	杂环化合物	Heterocyclic compounds	杂环化合物	C16H19N3O4S	1	0.8552	69-53-4	55705.9	36328.2	38031.2	16129.5	7389.33	10859.2	1.78573	0.0230594	3.78338	1.91968	up
MEDP1333	LPC(0:0/20:4)	LPC(0:0/20:4)	GP	甘油磷脂类	LPC	溶血磷脂酰胆碱	C28H50NO7P	1	0.8557	67341-29-1	1.45861e+06	1.15898e+06	1.0601e+06	2.34082e+06	1.79959e+06	2.13671e+06	1.76813	0.013918	0.585889	-0.771301	down
MEDP0322	L-Homoserine	L-高丝氨酸	Amino acid and Its metabolites	氨基酸及其代谢物	Amino acids	氨基酸	C4H9NO3	3	0.8985	672-15-1	27827.4	33149.5	36414	63772.8	60309.7	58787.2	1.86135	0.00161752	0.53257	-0.908957	down
MEDN0243	Pyridoxine	吡哆素	Heterocyclic compounds	杂环化合物	Heterocyclic compounds	杂环化合物	C8H11NO3	1	0.7187	65-23-6	5641.53	10324.2	9641.7	37496.7	46084.2	38925.8	1.85959	0.00150841	0.209029	-2.25823	down
MW0014038	3-Hexaprenyl-4,5-dihydroxybenzoic acid	3-己烯-4，5-二羟基苯甲酸酯	Benzene and substituted derivatives	苯及其衍生物	Benzene and substituted derivatives	苯及其衍生物	C37H54O4	3	0.6315	63975-40-6	42280.8	46264.6	41849.4	47545.6	53179.7	49588	1.60548	0.0386376	0.867488	-0.205085	down
MW0056883	Colfosceril palmitate	菊苣棕榈酸酯	GP	甘油磷脂类	PC	磷脂酰胆碱	C40H80NO8P	3	0.9429	63-89-8	2234.34	986.2	1668.42	7361.85	12532.9	8887.09	1.84573	0.0296908	0.169863	-2.55756	down
pme3174	Cytidine-5'-monophosphate	胞苷-5'-单磷酸	Nucleotide and Its metabolites	核苷酸及其代谢物	Nucleotide and Its metabolites	核苷酸及其代谢物	C9H14N3O8P	1	0.9435	63-37-6	75686	68314.6	61520	109380	134212	100347	1.79091	0.0311929	0.59755	-0.742868	down
FDATN00469	Adrenalone hydrochloride	-	Others	其他	Medicine	药物	C9H12ClNO3	1	0.5271	62-13-5	66627.1	88164.8	71965.4	56915.3	36695.6	45351.9	1.64987	0.0289605	1.63178	0.70645	up
MW0117239	1-Methylxanthine	1-甲基黄嘌呤	Nucleotide and Its metabolites	核苷酸及其代谢物	Nucleotide and Its metabolites	核苷酸及其代谢物	C6H6N4O2	1	0.7384	6136-37-4	21224.8	17667.1	19398	13806.6	11033.4	12660.9	1.78924	0.00705508	1.55436	0.636318	up
MW0139344	Phlorizin	根皮苷	Heterocyclic compounds	杂环化合物	Heterocyclic compounds	杂环化合物	C21H24O10	2	0.6958	60-81-1	6250.02	6445.26	5570.99	14191.9	24336.6	18266.3	1.84622	0.0478111	0.321618	-1.63658	down
MW0003799	3-Amino-2-naphthoic acid	3-氨基-2-萘甲酸	Benzene and substituted derivatives	苯及其衍生物	Benzene and substituted derivatives	苯及其衍生物	C11H9NO2	1	0.6057	5959-52-4	1.29743e+06	1.65285e+06	1.41575e+06	1.11681e+06	667032	759647	1.64456	0.0272357	1.71655	0.779513	up
MW0061089	Petroselinic acid	岩藻酸	FA	脂肪酰类	FFA	游离脂肪酸	C18H34O2	3	0.9767	593-39-5	37242	23824.6	16360.9	69019.2	66595.6	45379.3	1.66151	0.0250943	0.42779	-1.22502	down
MW0138770	Licochalcone a	甘草属A	Aldehyde,Ketones,Esters	醛、酮、酯类	Ketones	酮类	C21H22O4	2	0.7439	58749-22-7	4943.91	5640.97	6861.29	1913.31	2042.7	581.31	1.6662	0.00456531	3.84504	1.943	up
MW0013751	Senecioic acid	3,3-二甲基丙烯酸	Organic acid and Its derivatives	有机酸及其衍生物	Organic acid and Its derivatives	有机酸及其衍生物	C5H8O2	2	0.5765	541-47-9	12634.9	5963.83	1738.92	17883.4	17132.2	24955	1.46302	0.0331878	0.339128	-1.5601	down
MW0054600	LPE(16:0/0:0)	LPE(16:0/0:0)	GP	甘油磷脂类	LPE	溶血磷脂酰乙醇胺	C21H44NO7P	1	0.9429	53862-35-4	214827	87873.5	85772	274389	447532	302276	1.63582	0.0390711	0.379295	-1.39861	down
MEDL02551	20-Hydroxyecdysone	β-蜕皮激素	Steroids	甾体	Steroid	甾体	C27H44O7	2	0.6108	5289-74-7	83861.8	41608.8	38381.4	122704	192063	126192	1.69906	0.0336372	0.371581	-1.42825	down
FDATP01338	Vortioxetine	-	Others	其他	Medicine	药物	C18H22N2S	1	0.5875	508233-74-7	2811.89	2780.05	2741.96	3583.47	3540.2	3757.38	1.90541	0.00339999	0.76591	-0.384754	down
MW0000118	Ajmalicine	阿吉马辛	Heterocyclic compounds	杂环化合物	Heterocyclic compounds	杂环化合物	C21H24N2O3	2	0.8137	483-04-5	4189.61	3732.81	2969.03	354.29	470.41	1503.34	1.72123	0.00501295	4.67838	2.22601	up
MW0125930	Nvp-aew541	-	Heterocyclic compounds	杂环化合物	Heterocyclic compounds	杂环化合物	C27H29N5O	2	0.8725	475489-16-8 | 475488-34-7	28766.3	9638.85	20893.3	42692.3	34635.7	46715.7	1.51692	0.0388241	0.478044	-1.06478	down
MW0120693	4-Pyridoxolactone	4-吡哆醇内酯	Aldehyde,Ketones,Esters	醛、酮、酯类	Esters	酯类	C8H7NO3	3	0.6453	4753-19-9	166927	306203	296459	1.51325e+06	1.2704e+06	1.26012e+06	1.86643	0.00120865	0.190315	-2.39354	down
MW0124765	Marrubiin	马鲁比因	Aldehyde,Ketones,Esters	醛、酮、酯类	Esters	酯类	C20H28O4	2	0.8556	465-92-9	4314.53	5439.99	3687.16	1760.42	3281.61	1721.03	1.61097	0.0374023	1.98751	0.990965	up
MEDN0432	5-Hydroxyhexanoic acid	5-羟基己酸	Organic acid and Its derivatives	有机酸及其衍生物	Organic acid and Its derivatives	有机酸及其衍生物	C6H12O3	3	0.8848	44843-89-2	7181.79	7208.19	7372.47	9274.16	8931.63	8244.06	1.819	0.0315598	0.822782	-0.281419	down
MW0011902	1,2-Dioleoyl-sn-Glycero-3-Phosphocholine	1，2-二油酰-sn-甘油-3-磷脂酰胆碱	GP	甘油磷脂类	PC	磷脂酰胆碱	C44H84NO8P	2	0.8849	4235-95-4	6587.54	4962.67	5393.06	1053.55	3870.51	1081.37	1.5671	0.0404141	2.82133	1.49637	up
MEDP1339	LPC(18:1/0:0)	LPC(18:1/0:0)	GP	甘油磷脂类	LPC	溶血磷脂酰胆碱	C26H53NO7P	1	0.9051	3542-29-8	1.93926e+06	1.54964e+06	1.35132e+06	2.7642e+06	4.06736e+06	3.4368e+06	1.78647	0.025385	0.471372	-1.08506	down
MW0125898	Norsalsolinol	降甲沙利诺	Heterocyclic compounds	杂环化合物	Heterocyclic compounds	杂环化合物	C9H11NO2	2	0.7201	34827-33-3	279110	290990	263505	1.15271e+06	967785	959891	1.92002	0.00633392	0.270617	-1.88567	down
MW0063776	Testosterone enanthate	庚酸睾酮	Hormones and hormone related compounds	激素及激素相关物质	Hormones and hormone related compounds	激素及激素相关物质	C26H40O3	1	0.7292	315-37-7	8788.64	6640.6	5062.93	9822.42	11942.4	10862.5	1.594	0.0436769	0.628067	-0.671009	down
MW0113885	Aloesin	芦荟苦素	Heterocyclic compounds	杂环化合物	Heterocyclic compounds	杂环化合物	C19H22O9	2	0.6036	30861-27-9	61474.3	47492.8	57886.5	91273.2	109485	107449	1.84308	0.00370761	0.541367	-0.885321	down
MW0114745	L-Kynurenine	L-犬尿氨酸	Amino acid and Its metabolites	氨基酸及其代谢物	Amino acids	氨基酸	C10H12N2O3	3	0.8941	2922-83-0	3103.42	548.29	1682.86	4921.21	7776.67	6597.16	1.59582	0.0141663	0.276474	-1.85479	down
MW0011459	Medrysone	美乐松	Hormones and hormone related compounds	激素及激素相关物质	Hormones and hormone related compounds	激素及激素相关物质	C22H32O3	1	0.7397	2668-66-8	37019.3	24040.3	34053.9	58139.7	46015.8	44550.1	1.61645	0.0378839	0.639609	-0.644737	down
MW0055024	MG(18:2/0:0/0:0)	MAG 18:2	GL	甘油脂类	MG	单甘油酯	C21H38O4	1	0.8433	26545-74-4	603.14	3744.93	3404.87	5460.89	7466.81	5644.8	1.29345	0.0469478	0.417442	-1.26035	down
MW0054281	Lasalocid	拉沙里菌素	Organic acid and Its derivatives	有机酸及其衍生物	Organic acid and Its derivatives	有机酸及其衍生物	C34H54O8	2	0.8213	25999-31-9 | 25999-20-6	7557.96	5719.44	4744.16	11471.3	12628	9793.1	1.75337	0.0104964	0.531729	-0.911236	down
MW0168720	L-Allothreonine	L-别苏氨酸	Amino acid and Its metabolites	氨基酸及其代谢物	Amino acids	氨基酸	C4H9NO3	1	0.7863	24830-94-2	2432.18	3444.27	3684.4	2210.88	575.75	1354.82	1.46036	0.0433602	2.30858	1.207	up
MW0106387	Dexrazoxane	右雷佐生	Aldehyde,Ketones,Esters	醛、酮、酯类	Ketones	酮类	C11H16N4O4	1	0.7834	24584-09-6	4835.21	3179.3	4168.48	2147.78	2114.4	1248.39	1.67813	0.0241803	2.21084	1.14459	up
MEDP0046	Hexanoylglycine	己酰甘氨酸	Amino acid and Its metabolites	氨基酸及其代谢物	Amino acid derivatives	氨基酸衍生物	C8H15NO3	1	0.5592	24003-67-6	12549.2	13816.6	14831.5	22799.9	23468.2	19435.8	1.83311	0.00990963	0.627013	-0.673433	down
FDATP01031	3-Aminobenzoic acid ethyl ester methanesulfonate	3-Aminobenzoic acid ethyl ester methanesulfonate	Others	其他	Medicine	药物	C10H15NO5S	1	0.9253	886-86-2	7.33039e+06	5.34802e+06	5.51698e+06	2111.32	1292.8	1056.2	1.92244	0.0107732	4079.39	11.9941	up
MW0056727	Paeoniflorin	芍药苷	Terpenoids	萜类	Terpenoids	萜类	C23H28O11	1	0.6515	23180-57-6	2012.74	1032.12	3294.96	7152.71	5282.72	4943.61	1.636	0.0179679	0.364797	-1.45483	down
MW0126643	1,3,7,9-Tetramethyluric acid	1,3,7,9-四甲基尿酸	Organic acid and Its derivatives	有机酸及其衍生物	Organic acid and Its derivatives	有机酸及其衍生物	C9H12N4O3	3	0.5324	2309-49-1	224527	214461	210846	72028.6	60503.7	59982.1	1.91396	1.15857e-05	3.37551	1.75511	up
MW0115062	Bardoxolone	巴多索龙	Organic acid and Its derivatives	有机酸及其衍生物	Organic acid and Its derivatives	有机酸及其衍生物	C31H41NO4	2	0.8913	218600-44-3	48744.2	33891.9	19234.9	96011.7	101760	87332.6	1.73446	0.00830133	0.357311	-1.48475	down
MW0139250	p-Coumaraldehyde	3-(4-羟苯基）丙烯醛	Benzene and substituted derivatives	苯及其衍生物	Benzene and substituted derivatives	苯及其衍生物	C9H8O2	2	0.6783	20711-53-9	18276.4	24416.5	25535.3	9155.04	7859.7	11639.9	1.82847	0.0145074	2.38106	1.2516	up
MW0154695	9-Octadecenedioic acid, (9Z)-	十八-9-烯-1，18-二酸	FA	脂肪酰类	FFA	游离脂肪酸	C18H32O4	3	0.642	20701-68-2 | 4494-16-0	3550.04	1271.75	679.03	6814.71	6619.94	5079.16	1.61086	0.019617	0.29712	-1.75088	down
MEDL00902	LPC(0:0/14:0)	LPC(0:0/14:0)	GP	甘油磷脂类	LPC	溶血磷脂酰胆碱	C22H46NO7P	1	0.9698	20559-16-4	1.94265e+06	1.23552e+06	1.31601e+06	3.07926e+06	3.13818e+06	2.71063e+06	1.79367	0.00855483	0.503376	-0.990292	down
MW0054658	Makisterone A	雄酮A	Aldehyde,Ketones,Esters	醛、酮、酯类	Ketones	酮类	C28H46O7	2	0.6048	20137-14-8	13374.1	8153.23	9364.94	16873.6	18471.2	16418.6	1.69885	0.0341225	0.596799	-0.744684	down
MW0148895	Endomorphin-1	内啡肽-1	Heterocyclic compounds	杂环化合物	Heterocyclic compounds	杂环化合物	C34H38N6O5	2	0.7064	189388-22-5	58220.4	43162.9	31403.3	12051.6	3743.6	16305.1	1.63659	0.0324851	4.13662	2.04845	up
MW0052743	Ethyl tricosanoate	癸酸乙酯	Aldehyde,Ketones,Esters	醛、酮、酯类	Esters	酯类	C25H50O2	2	0.8915	18281-07-7	198415	216561	200130	221499	224381	233351	1.59845	0.044625	0.905591	-0.143069	down
MW0054524	LPC(16:0/0:0)	LPC(16:0/0:0)	GP	甘油磷脂类	LPC	溶血磷脂酰胆碱	C24H50NO7P	1	0.8697	17364-16-8	3.11706e+06	2.6215e+06	2.57799e+06	3.72469e+06	4.17755e+06	3.79467e+06	1.79465	0.00801794	0.711005	-0.492069	down
MW0113949	Azaperone	阿扎哌隆	Heterocyclic compounds	杂环化合物	Heterocyclic compounds	杂环化合物	C19H22FN3O	1	0.6767	1649-18-9	43191.5	45537.3	35392.8	28303.8	14619.6	11312.6	1.61495	0.0267898	2.28855	1.19443	up
MW0063644	Squamosinin A	鳞状胞苷A	FA	脂肪酰类	Others	其他	C36H62O8	3	0.573	163597-71-5	30911.4	26626.6	28071.9	50032.9	37250.7	41825.6	1.7571	0.0486961	0.663083	-0.59274	down
MW0138431	Ibuprofen	布洛芬	Heterocyclic compounds	杂环化合物	Heterocyclic compounds	杂环化合物	C13H18O2	1	0.5551	15687-27-1	1032.28	1014.99	989.12	1276.36	1124.73	1226.25	1.76798	0.0392993	0.837084	-0.256555	down
MW0155495	Pheophorbide a	脱镁叶绿素a	Organic acid and Its derivatives	有机酸及其衍生物	Organic acid and Its derivatives	有机酸及其衍生物	C35H36N4O5	2	0.8243	15664-29-6	22646.1	32740.8	33382.4	16391.9	11842.1	14719	1.77345	0.0349825	2.06666	1.0473	up
MW0016182	Bexarotene	贝沙罗汀	Others	其他	Hydrocarbon derivatives	烃衍生物	C24H28O2	1	0.9355	153559-49-0	14019.9	13202	10195.5	25886.5	31066.2	20655.3	1.78357	0.0336088	0.482133	-1.0525	down
MW0013290	23-trans-p-Coumaroyloxytormentic acid	23-反-对-香豆酰氧基苦杏仁酸	Organic acid and Its derivatives	有机酸及其衍生物	Organic acid and Its derivatives	有机酸及其衍生物	C39H54O8	3	0.6775	144604-14-8	1298.82	938.94	931.03	2562.38	1829.48	2658.72	1.79587	0.0235525	0.449437	-1.15381	down
MW0115330	Sweroside	芒硝	Aldehyde,Ketones,Esters	醛、酮、酯类	Esters	酯类	C16H22O9	2	0.8392	14215-86-2	118933	118376	124882	87610.4	50219.4	67165.1	1.68584	0.0359551	1.76683	0.821163	up
MEDN0304	Cinnamic acid	肉桂酸	Organic acid and Its derivatives	有机酸及其衍生物	Organic acid and Its derivatives	有机酸及其衍生物	C9H8O2	3	0.9197	140-10-3	359739	521332	529012	219221	159735	189933	1.82857	0.0278602	2.47866	1.30956	up
MW0006943	Duloxetine	度洛西汀	Benzene and substituted derivatives	苯及其衍生物	Benzene and substituted derivatives	苯及其衍生物	C18H19NOS	1	0.7265	136434-34-9	155660	84259.3	38823.9	674212	566012	561434	1.79761	0.000553581	0.154715	-2.69232	down
MW0063599	Polyoxyethylene sorbitan monooleate	聚氧乙烯脱水山梨糖醇单油酸酯	FA	脂肪酰类	Others	其他	C24H46O6	3	0.6092	1338-41-6 | 96094-21-2	61529.7	61375.7	62109.1	69070.7	71800.8	76949.5	1.78357	0.0407148	0.849387	-0.235505	down
MW0106541	Docosahexaenoyl glycine	二十二碳六烯基甘氨酸	Amino acid and Its metabolites	氨基酸及其代谢物	Amino acids	氨基酸	C24H35NO3	2	0.9122	132850-40-9	1923.95	228.35	610.04	3343.8	3185.18	2738.09	1.5386	0.0396735	0.298081	-1.74622	down
MW0008802	N-Acetyl-Neuraminic Acid	N-乙酰神经氨酸	Amino acid and Its metabolites	氨基酸及其代谢物	Amino acid derivatives	氨基酸衍生物	C11H19NO9	3	0.9967	131-48-6 | 489-46-3	5563.88	3255.78	2984.35	5829.88	9257.72	8080.26	1.5994	0.0453578	0.509499	-0.972848	down
MW0148825	Dynemicin A	达尼霉素A	Benzene and substituted derivatives	苯及其衍生物	Benzene and substituted derivatives	苯及其衍生物	C30H19NO9	3	0.6393	124412-57-3	14160.7	6671.14	10333.8	26782.7	25431.1	37856.7	1.76027	0.0205907	0.346013	-1.5311	down
MW0009692	Rosiglitazone	罗格列酮	Benzene and substituted derivatives	苯及其衍生物	Phenolics	苯酚类	C18H19N3O3S	1	0.6073	122320-73-4	152938	161028	173894	65072.1	55171.8	42001.8	1.86952	0.000290083	3.00693	1.58829	up
MW0150743	Hemibrevetoxin B	半灯盏花素B	Heterocyclic compounds	杂环化合物	Heterocyclic compounds	杂环化合物	C28H42O7	3	0.7569	122271-91-4	236388	153830	162289	337513	326675	309402	1.76339	0.0247743	0.567495	-0.817321	down
MEDN0648	Gentisate aldehyde	2,5-二羟基苯甲醛	Benzene and substituted derivatives	苯及其衍生物	Benzene and substituted derivatives	苯及其衍生物	C7H6O3	1	0.6433	1194-98-5	9921.04	8770.35	9670.28	3223.5	439.15	3628.3	1.49887	0.0124011	3.88998	1.95976	up
MW0126408	Rabeprazole	雷贝拉唑	Heterocyclic compounds	杂环化合物	Heterocyclic compounds	杂环化合物	C18H21N3O3S	1	0.6215	117976-89-3	1.07863e+06	1.78382e+06	1.92696e+06	1315.64	36318.5	36024.8	1.76516	0.0265165	65.0215	6.02284	up
MW0005393	5-(3-Carboxybenzoyl)-2-((6-(4-methoxyphenyl)-5-hexenyl)oxy)benzenepropanoic acid	5-(3-羧基苯甲酰基)-2-((6-(4-甲氧基苯基)-5-己烯基)氧基)苯丙酸	Benzene and substituted derivatives	苯及其衍生物	Benzene and substituted derivatives	苯及其衍生物	C30H30O7	1	0.6926	117423-74-2	3496.4	2554.93	2442.85	4356.8	5264.16	4189.59	1.71264	0.0199077	0.61505	-0.701224	down
MW0124668	L-Gulonolactone	L-古洛糖酸-1,4-内酯	Carbohydrates and Its metabolites	碳水化合物及其代谢物	Carbohydrates and Its metabolites	碳水化合物及其代谢物	C6H10O6	3	0.9612	1128-23-0	9761.55	10197	12726.6	1743.61	7427.17	1177.33	1.52642	0.047073	3.15856	1.65927	up
MW0054539	1-Eicosanoyl-sn-glycero-3-phosphocholine	1-Arachidoyl-2-hydroxy-sn-glycero-3-phosphocholine	GP	甘油磷脂类	LPC	溶血磷脂酰胆碱	C28H58NO7P	2	0.7537	108341-80-6	17472.3	975.3	2997.3	28464.8	24696.7	38699.9	1.51968	0.0263181	0.233449	-2.09882	down
MW0111061	3-Methyl-1-butylamine	异戊胺	Alcohol and amines	醇、胺类	Amines	胺类	C5H13N	1	0.6176	107-85-7	16048.5	15494.7	13962.8	11985.5	10287.1	11749.6	1.76136	0.010093	1.33754	0.41958	up
MW0055045	MG(22:6(4Z,7Z,10Z,13Z,16Z,19Z)/0:0/0:0)	MG(22:6(4Z,7Z,10Z,13Z,16Z,19Z)/0:0/0:0)	GL	甘油脂类	MG	单甘油酯	C25H38O4	3	0.6712	1044598-64-2	10498.5	12866.2	12829.2	4261.14	4221.49	6112.18	1.85714	0.00238259	2.47992	1.31029	up
MW0006043	2-hydroxy-6-[(8Z,11Z)-pentadeca-8,11-dien-1-yl]benzoic acid	漆树酸	Benzene and substituted derivatives	苯及其衍生物	Benzene and substituted derivatives	苯及其衍生物	C22H32O3	2	0.7692	103904-74-1	1898.49	2102.38	868.71	65515.2	55001.1	54556.2	1.90561	0.00364019	0.0278147	-5.16801	down
MW0103375	3'-O-Methyladenosine	3'-O-甲基腺苷	Nucleotide and Its metabolites	核苷酸及其代谢物	Nucleotide and Its metabolites	核苷酸及其代谢物	C11H15N5O4	3	0.6501	10300-22-8	181670	151156	140790	209835	207691	214789	1.72381	0.046245	0.749018	-0.416928	down
MW0193947	2-Phenylacetamide	2-苯基乙酰胺	Benzene and substituted derivatives	苯及其衍生物	Benzene and substituted derivatives	苯及其衍生物	C8H9NO	1	0.7112	103-81-1	942.92	3654.13	2595.43	9481.44	11059.2	9896.23	1.69384	0.00251333	0.236308	-2.08126	down
MW0138954	Methyl cinnamate	肉桂酸甲酯	Benzene and substituted derivatives	苯及其衍生物	Benzene and substituted derivatives	苯及其衍生物	C10H10O2	1	0.7998	103-26-4 | 1754-62-7	5583.39	6758.73	6101.79	4771.61	4270.51	5012.01	1.71574	0.0292915	1.31235	0.39215	up
MEDP1171	1-O-Hexadecyl-2-O-(2E-butenoyl)-sn-glyceryl-3-phosphocholine	丁烯酰基PAF	Others	其他	Others	其他	C28H56NO7P	1	0.9403	-	17474	24623.9	16861.3	1623.64	8214.14	9836.75	1.47402	0.0208101	2.99673	1.58339	up
MEDTP02779	[(2R)-3-hexadecoxy-2-hydroperoxypropyl] 2-(trimethylazaniumyl)ethyl phosphate	[（2R)-3-六癸氧基-2-氢过氧丙基]2-(三甲基氮甲酰）磷酸乙酯	Others	其他	Others	其他	C24H52NO7P	1	0.9125	-	1432.98	1185.83	1283.8	387.4	366.63	625.63	1.83201	0.00169937	2.82868	1.50013	up
MW0123194	Caffeine	咖啡因	Heterocyclic compounds	杂环化合物	Heterocyclic compounds	杂环化合物	C8H10N4O2	1	0.7904	-	97502.1	105941	99573	57239.1	39246.7	41983.9	1.84241	0.00392826	2.18832	1.12982	up
MW0194183	[(2S,6S,9R)-4,4,11,11-tetramethyl-3,5,7,10,12-pentaoxatricyclo[7.3.0.02,6]dodecan-6-yl]methyl sulfamate	[(2S,6S,9R)-4,4,11,11-四甲基-3,5,7,10,12-五氧杂三环[7.3.0.02,6]十二烷基-6-基]氨基磺酸甲酯	Heterocyclic compounds	杂环化合物	Heterocyclic compounds	杂环化合物	C12H21NO8S	1	0.7789	-	276582	289040	283738	178268	127417	123060	1.81676	0.012882	1.98104	0.986254	up
MEDP1319	LPC(22:4/0:0)	LPC(22:4/0:0)	GP	甘油磷脂类	LPC	溶血磷脂酰胆碱	C30H54NO7P	1	0.6961	-	25285.9	19670.5	14785.3	34958.8	37088.7	28954.8	1.64507	0.0259991	0.591489	-0.757577	down
MEDP1394	Carnitine C15:DC	肉碱 C15:DC	FA	脂肪酰类	CAR	酰基肉碱	C22H41NO6	1	0.6617	-	47218.6	22769.2	18380.9	66852.5	112320	71704	1.66898	0.0426617	0.35224	-1.50537	down
MW0109443	L-prolyl-L-tyrosine	L-脯氨酰-L-酪氨酸	Amino acid and Its metabolites	氨基酸及其代谢物	Small Peptide	小肽	C14H18N2O4	1	0.5229	-	187620	217588	176435	343966	273089	270880	1.74416	0.0326662	0.655051	-0.61032	down
MW0126399	Chinomethionat	甲硫磷	Others	其他	Medicine	药物	C10H6N2OS2	2	0.923	-	2988.53	858.81	2418.64	4807.13	3795.8	4950.11	1.46798	0.0415843	0.46233	-1.113	down
MW0153004	Lys-Ile-Asp	L-赖氨酸-L-异亮氨酸-L-天冬氨酸	Amino acid and Its metabolites	氨基酸及其代谢物	Small Peptide	小肽	C16H30N4O6	2	0.9204	-	5557.62	4902.91	1275.31	8672.5	10979.5	10073.8	1.46377	0.0284339	0.394803	-1.34079	down
MW0006844	Diisooctyl phthalate	邻苯二甲酸二异辛酯	Benzene and substituted derivatives	苯及其衍生物	Benzene and substituted derivatives	苯及其衍生物	C24H38O4	2	0.9204	-	10788.5	5864.21	3938.95	18537.9	20187.7	15418	1.68412	0.014054	0.380316	-1.39473	down
MW0150085	Glu-Lys-Tyr-Ser-Asn	谷氨酸-赖氨酸-酪氨酸-丝氨酸-天门冬酰氨	Amino acid and Its metabolites	氨基酸及其代谢物	Small Peptide	小肽	C27H41N7O11	2	0.9085	-	2328.11	1895.25	2430.17	1122.25	1651.06	1228.54	1.69198	0.0184576	1.66261	0.733453	up
MW0151125	His-Tyr-Gln	L-组氨酸-L-酪氨酸-L-谷氨酰胺	Amino acid and Its metabolites	氨基酸及其代谢物	Small Peptide	小肽	C20H26N6O6	2	0.907	-	989.68	1284.72	609.86	1508.54	1877.05	1674.37	1.53163	0.0451234	0.570016	-0.810925	down
MW0139075	N-(4-methyl-2-oxochromen-7-yl)icosa-5,8,11,14-tetraenamide	N-(4-methyl-2-oxochromen-7-yl)icosa-5,8,11,14-tetraenamide	Alcohol and amines	醇、胺类	Amines	胺类	C30H39NO3	2	0.9027	-	40731.4	17480.7	18581.3	62808	85105.6	61102.8	1.70873	0.0152099	0.367403	-1.44456	down
MW0150423	Gly-Lys-Lys-Gln-Leu	甘氨酸-赖氨酸-赖氨酸-谷酰胺-亮氨酸	Amino acid and Its metabolites	氨基酸及其代谢物	Small Peptide	小肽	C25H48N8O7	2	0.8976	-	13319.5	6892.44	4311.83	36574.7	27192.7	37622.8	1.76686	0.00442524	0.241876	-2.04766	down
MW0144076	8-iso Prostaglandin F2d4	-	Hormones and hormone related compounds	激素及激素相关物质	Hormones and hormone related compounds	激素及激素相关物质	C20H30D4O5	2	0.8886	-	13220	13623.7	11403.2	16510.2	17286.6	17080.8	1.79115	0.0170625	0.751743	-0.411688	down
MW0152573	Leu-Val-Val-Val-Asp	-	Amino acid and Its metabolites	氨基酸及其代谢物	Small Peptide	小肽	C25H45N5O8	2	0.8886	-	6753.34	1935.27	1095.94	15519.2	13368.8	16663.5	1.67418	0.00871148	0.214802	-2.21892	down
MW0139310	Petunidin 3-(6''-acetylglucoside)	矮牵牛花3-(6''-乙酰葡萄糖苷）	Flavonoids	黄酮	Anthocyanidins	花青素	C24H25O13+	2	0.8787	-	28363.8	26054.2	32044	117.36	7565.55	5383.57	1.42105	0.00122066	6.61709	2.7262	up
MW0152282	Leu-Gln-Arg-Arg	-	Amino acid and Its metabolites	氨基酸及其代谢物	Small Peptide	小肽	C23H45N11O6	2	0.8653	-	79836.3	94011.8	34098.6	224040	154815	230184	1.65805	0.0135551	0.341434	-1.55032	down
MW0150165	Glu-Thr-Leu-Leu-Ser	谷氨酸-苏氨酸-亮氨酸-亮氨酸-丝氨酸	Amino acid and Its metabolites	氨基酸及其代谢物	Small Peptide	小肽	C24H43N5O10	2	0.8637	-	1008.87	579.63	845.51	2301.58	1652.63	2050.95	1.79675	0.00922847	0.40532	-1.30287	down
MW0152888	Lys-Asn-Leu-Tyr-Thr	-	Amino acid and Its metabolites	氨基酸及其代谢物	Small Peptide	小肽	C29H47N7O9	2	0.8555	-	4025.78	1838.76	3066.79	6167.32	7689.82	5238.16	1.64575	0.024397	0.467724	-1.09627	down
MW0158578	Tyr-Phe-Thr-Lys	酪氨酸-苯丙氨酸-赖氨酸	Amino acid and Its metabolites	氨基酸及其代谢物	Small Peptide	小肽	C28H39N5O7	2	0.8499	-	31037.8	26778.7	31184.1	45452.5	36516.7	40073.5	1.73063	0.0317763	0.729258	-0.455499	down
MW0152568	Leu-Val-Phe-Ala-Ile	-	Amino acid and Its metabolites	氨基酸及其代谢物	Small Peptide	小肽	C29H47N5O6	2	0.8472	-	80024.4	76018.2	61427.9	102709	111409	114575	1.77868	0.00842332	0.661621	-0.595923	down
MW0110180	Tumonoic acid I	-	Organic acid and Its derivatives	有机酸及其衍生物	Organic acid and Its derivatives	有机酸及其衍生物	C27H47NO7	2	0.8387	-	137532	117360	115316	160259	186660	169460	1.77981	0.0098884	0.71693	-0.480096	down
MW0153104	Lys-Phe-Phe	L-赖氨酸-L-苯丙氨酸-L-苯丙氨酸	Amino acid and Its metabolites	氨基酸及其代谢物	Small Peptide	小肽	C24H32N4O4	2	0.8371	-	5558.21	2170.86	4572.46	8791	7302.21	9843.45	1.57134	0.0253998	0.474291	-1.07615	down
MW0146058	Asp-Asp-Phe	L-天冬氨酰-L-天冬氨酰-L-苯丙氨酸	Amino acid and Its metabolites	氨基酸及其代谢物	Small Peptide	小肽	C17H21N3O8	2	0.8339	-	4309.62	4349.42	4168.6	1977.81	1806.3	3197.09	1.69809	0.0450115	1.83745	0.877709	up
MW0143459	4S,5S-antillatoxin A	(4S,5R)-抗毒素	Benzene and substituted derivatives	苯及其衍生物	Benzene and substituted derivatives	苯及其衍生物	C28H45N3O5	2	0.8276	-	787.31	1297.14	1222.36	1589.91	2145.13	2115.18	1.60276	0.0249196	0.565245	-0.823051	down
MW0153126	Lys-Ser-Asp-Glu-Thr	-	Amino acid and Its metabolites	氨基酸及其代谢物	Small Peptide	小肽	C22H38N6O12	2	0.8252	-	5373.9	6883.48	6566.15	4215.96	5182.62	4178.51	1.64352	0.0415752	1.38642	0.471363	up
MW0155239	Phe-Ile-Val-Gly-Asp	-	Amino acid and Its metabolites	氨基酸及其代谢物	Small Peptide	小肽	C26H39N5O8	2	0.8249	-	41493.3	20601.2	22688.1	60563.8	81498.1	66669.1	1.73879	0.0105949	0.406181	-1.2998	down
MW0145520	Arg-Thr-Leu-Glu	-	Amino acid and Its metabolites	氨基酸及其代谢物	Small Peptide	小肽	C21H39N7O8	2	0.8243	-	9208.6	2075.04	11391.6	19722	24785.2	14631.4	1.41598	0.0403559	0.383425	-1.38298	down
MW0151650	Ile-Val-Leu-Glu	-	Amino acid and Its metabolites	氨基酸及其代谢物	Small Peptide	小肽	C22H40N4O7	2	0.8211	-	6205.78	5162.05	1394.54	8304.03	11524.6	12241.5	1.44009	0.0289764	0.397951	-1.32934	down
MW0153047	Lys-Leu-Thr-Ala-Ala	-	Amino acid and Its metabolites	氨基酸及其代谢物	Small Peptide	小肽	C22H42N6O7	2	0.8196	-	180240	90179	145306	270615	249846	209357	1.58412	0.036068	0.56963	-0.811904	down
MW0156647	Ser-Arg-Lys-Glu-Ser	-	Amino acid and Its metabolites	氨基酸及其代谢物	Small Peptide	小肽	C23H43N9O10	2	0.8121	-	908.4	1488.57	818.17	1882.37	2171.31	2026.31	1.6638	0.0316641	0.528807	-0.919187	down
MW0158381	Tyr-Arg-Lys-Asp	酪氨酸-精氨酸-赖氨酸-天冬氨酸	Amino acid and Its metabolites	氨基酸及其代谢物	Small Peptide	小肽	C25H40N8O8	2	0.8101	-	614.15	787.55	845.31	507.96	390.68	432.27	1.74762	0.03054	1.68833	0.755594	up
MW0154728	Oleic Acid-biotin	-	FA	脂肪酰类	Others	其他	C28H50N4O3S	2	0.8065	-	549643	394384	382752	781952	1.18193e+06	978198	1.78321	0.0271862	0.450966	-1.14891	down
MW0145811	Asn-Leu-Leu	L-天冬酰胺-L-亮氨酰-L-亮氨酸	Amino acid and Its metabolites	氨基酸及其代谢物	Small Peptide	小肽	C16H30N4O5	2	0.8001	-	1942.4	1954.43	2111.01	552.45	565.82	958.31	1.83875	0.004516	2.89314	1.53264	up
MW0109069	alphaS-Amino-2-[[4S-amino-4-carboxybutyl]amino]-4H-imidazo[4,5-b]pyridine-4-hexanoic acid	αS-氨基-2-[[4S-氨基-4-羧丁基]氨基]-4H-咪唑并[4,5-b]吡啶-4-己酸	Amino acid and Its metabolites	氨基酸及其代谢物	Small Peptide	小肽	C17H26N6O4	2	0.8	-	11999.4	13229.1	9945.77	15220.8	17429.1	14839.6	1.62025	0.0318697	0.740674	-0.433089	down
MW0158594	Tyr-Pro-Trp	酪氨酸-脯氨酸-色氨酸	Amino acid and Its metabolites	氨基酸及其代谢物	Small Peptide	小肽	C25H28N4O5	2	0.7799	-	2417.4	1451.17	2372.3	5432.01	7044.83	6788.94	1.83985	0.0034816	0.323935	-1.62622	down
MW0158597	Tyr-Ser-Asn	酪氨酸-丝氨酸-天冬氨酸	Amino acid and Its metabolites	氨基酸及其代谢物	Small Peptide	小肽	C16H22N4O7	2	0.7783	-	3169.76	2824.75	2090.03	8660.56	7769.63	9375.84	1.88029	0.000863343	0.313281	-1.67447	down
MW0152920	Lys-Cys-Asp-Pro-Thr	-	Amino acid and Its metabolites	氨基酸及其代谢物	Small Peptide	小肽	C22H38N6O9S	2	0.777	-	2281.52	755.8	1326.03	2941.43	3520.08	3144.12	1.57936	0.045229	0.454249	-1.13844	down
MW0152949	Lys-Glu-Arg-Phe-Ala	-	Amino acid and Its metabolites	氨基酸及其代谢物	Small Peptide	小肽	C29H47N9O8	2	0.7728	-	4620.64	4162.43	2338.78	1080.58	633.38	584.92	1.80213	0.0458625	4.83794	2.27439	up
MW0116833	13(S)-HODE-biotin	13(S)-HODE-生物素	Heterocyclic compounds	杂环化合物	Heterocyclic compounds	杂环化合物	C28H48N4O4S	2	0.7684	-	311026	301671	303954	359896	370005	379618	1.89334	0.00229448	0.82617	-0.27549	down
MW0103118	Vitamin E	甲酚	CoEnzyme and vitamins	辅酶和维生素	CoEnzyme and vitamins	辅酶和维生素	C29H50O2	2	0.7525	-	5.38914e+06	5.94767e+06	5.53443e+06	7.19416e+06	6.83525e+06	6.22097e+06	1.67692	0.037338	0.833132	-0.263383	down
MW0144654	Ala-Lys-Asn	L-丙氨酰-L-赖氨酰-L-天冬酰胺	Amino acid and Its metabolites	氨基酸及其代谢物	Small Peptide	小肽	C13H25N5O5	2	0.7484	-	3424.03	2978.02	2755.6	1939.56	1485.62	1575.29	1.81393	0.00620047	1.83136	0.872914	up
MW0149707	Gln-His-Ser-Ser-Leu	谷酰氨-组氨酸-丝氨酸-丝氨酸-亮氨酸	Amino acid and Its metabolites	氨基酸及其代谢物	Small Peptide	小肽	C23H38N8O9	2	0.7425	-	6180.85	8507.39	9307.81	2528.75	1839.08	3952.32	1.76148	0.0135197	2.88409	1.52812	up
MW0155821	Pro-Cys-Glu	脯氨酰-半胱氨酰-谷氨酸	Amino acid and Its metabolites	氨基酸及其代谢物	Small Peptide	小肽	C13H21N3O6S1	2	0.7304	-	16813.5	24619.5	32141.3	11152.3	5259.86	4573.51	1.70996	0.0404608	3.50593	1.8098	up
MW0139814	Taspine	Thaspine	Heterocyclic compounds	杂环化合物	Heterocyclic compounds	杂环化合物	C20H19NO6	2	0.7287	-	68707.6	69349	79895.4	46859.7	57292.6	60634.3	1.63197	0.0332286	1.32263	0.403412	up
MW0052405	2,2-Dimethylbutyric acid	2,2-二甲基丁酸	Organic acid and Its derivatives	有机酸及其衍生物	Organic acid and Its derivatives	有机酸及其衍生物	C6H12O2	2	0.7272	-	19240.8	18984.6	20364.3	5581.23	6349.75	6680.8	1.92099	2.62293e-05	3.14799	1.65443	up
MW0110909	Aminoguanidine	氨基胍	Alcohol and amines	醇、胺类	Polyamines	多胺	CH6N4	2	0.7154	-	2193.51	3096.89	782.03	9690.6	5582.31	9120.52	1.65561	0.0241379	0.248937	-2.00615	down
MW0155430	Phe4Cl-Nap-OH	-	Amino acid and Its metabolites	氨基酸及其代谢物	Small Peptide	小肽	C27H21ClN2O6	2	0.7014	-	19767.7	17368.9	22663.9	6175.34	604.75	351.19	1.62951	0.00233971	8.38567	3.06793	up
MW0147083	Carbaprostacyclin-biotin	-	Others	其他	Others	其他	C36H60N4O5S	2	0.6958	-	4217.38	4252.2	4773.23	12013.9	7749.83	10803.3	1.8295	0.0426206	0.433238	-1.20677	down
MW0012995	1-octadecanoyl-2-(4Z,7Z,10Z,13Z,16Z,19Z-docosahexaenoyl)-sn-glycero-3-phosphocholine	1-硬脂酰基-2-十二碳六烯酰基-sn-甘油-3-磷酸胆碱	GP	甘油磷脂类	PC	磷脂酰胆碱	C48H84NO8P	2	0.6823	-	13622.7	10805.3	20795.3	2052.74	7850.9	2307.24	1.62407	0.0443895	3.70353	1.8889	up
MW0156881	Ser-Phe-Tyr-Arg	-	Amino acid and Its metabolites	氨基酸及其代谢物	Small Peptide	小肽	C27H37N7O7	2	0.672	-	73642.4	62122.4	61948.3	107914	97743	91509.9	1.82771	0.00646305	0.665326	-0.587866	down
MW0156823	Ser-Leu-Lys-Glu	-	Amino acid and Its metabolites	氨基酸及其代谢物	Small Peptide	小肽	C20H37N5O8	2	0.6712	-	122314	67813	59651.5	181354	211130	166427	1.71041	0.0162862	0.446902	-1.16197	down
MW0145845	Asn-Met-Phe	L-天冬酰胺-L-甲硫氨酰-L-苯丙氨酸	Amino acid and Its metabolites	氨基酸及其代谢物	Small Peptide	小肽	C18H26N4O5S1	2	0.6502	-	10292	7316.65	11590.8	3494.78	2002.95	4084.78	1.75402	0.0201906	3.04716	1.60747	up
MW0148050	Cys-Phe-Asn	半胱氨酸-苯丙氨酸-天门冬酰氨	Amino acid and Its metabolites	氨基酸及其代谢物	Small Peptide	小肽	C16H22N4O5S1	2	0.6185	-	3705.87	3025.83	3829.55	1945.71	906.49	1507.15	1.70839	0.00676082	2.42267	1.2766	up
MW0104237	1-Aminocyclohexanecarboxylic acid	1-氨基环己烷羧酸	Benzene and substituted derivatives	苯及其衍生物	Benzene and substituted derivatives	苯及其衍生物	C7H13NO2	2	0.6105	-	1171.95	1327.83	1255.8	1028.32	1042.79	1120.5	1.71127	0.0319605	1.1767	0.234751	up
MW0146194	Asp-Lys-Ser-Cys-Ala	-	Amino acid and Its metabolites	氨基酸及其代谢物	Small Peptide	小肽	C19H34N6O9S	2	0.6011	-	8593.68	9452.5	10270.4	15327.3	18641	16598.3	1.85649	0.00669464	0.559987	-0.836534	down
MW0151500	Ile-Leu-Tyr-Asp	-	Amino acid and Its metabolites	氨基酸及其代谢物	Small Peptide	小肽	C25H38N4O8	2	0.599	-	657611	661556	500546	1.40364e+06	1.1965e+06	999430	1.8025	0.0222017	0.505536	-0.984113	down
MW0112137	2-Fluoroethcathinone	2-氟乙卡西酮	Aldehyde,Ketones,Esters	醛、酮、酯类	Ketones	酮类	C11H14FNO	2	0.5698	-	18028.4	21094.8	23382.7	33355.4	28396.5	34635.4	1.75045	0.0110081	0.648488	-0.624849	down
MW0105867	Asp-Lys-Lys	L-天冬氨酰-L-赖氨酰-L-赖氨酸	Amino acid and Its metabolites	氨基酸及其代谢物	Small Peptide	小肽	C16H31N5O6	2	0.5651	-	1954.41	751.6	2808.89	4374.97	3951.62	4730.83	1.52239	0.038709	0.422358	-1.24346	down
MW0050037	DG(18:0/20:5(5Z,8Z,11Z,14Z,17Z)/0:0)	-	GL	甘油脂类	DG	甘油二酯	C41H70O5	3	0.9547	-	3343.58	6521.09	8851.97	21864	31107.1	33286.2	1.77653	0.0120615	0.216986	-2.20432	down
MW0011861	PC(20:4(5Z,8Z,11Z,14Z)/20:4(5Z,8Z,11Z,14Z))	1,2-Diarachidonoyl-sn-glycero-3-phosphocholine	GP	甘油磷脂类	PC	磷脂酰胆碱	C48H80NO8P	3	0.8467	-	471.03	771.39	823.56	1394.59	1876.73	1152.53	1.65156	0.0464972	0.46701	-1.09848	down
MW0140553	indole-3-glycol aldehyde	（吲哚-3-基）乙醇醛; 3-吲哚乙醇醛	Heterocyclic compounds	杂环化合物	Indole and Its derivatives	吲哚及其衍生物	C10H9NO2	3	0.8388	-	63093.8	69128.7	64479.2	103305	83259.7	86025	1.76204	0.0470276	0.721603	-0.470722	down
MW0159828	S-[2-[3-[[4-[[[5-(6-aminopurin-9-yl)-4-hydroxy-3-phosphonooxyoxolan-2-yl]methoxy-hydroxyphosphoryl]oxy-hydroxyphosphoryl]oxy-2-hydroxy-3,3-dimethylbutanoyl]amino]propanoylamino]ethyl] 3-(4-hydroxyphenyl)prop-2-enethioate	-	FA	脂肪酰类	Others	其他	C30H42N7O18P3S	3	0.6807	-	1977.74	1545.18	1626.04	752.33	984.61	714.28	1.81993	0.00755142	2.10057	1.07078	up
MW0076081	TG(18:1(9Z)/15:0/18:3(9Z,12Z,15Z))	-	GL	甘油脂类	TG	甘油三酯	C54H96O6	3	0.5354	-	31973.6	32350.5	29568.7	38062	36444.2	34141.8	1.67852	0.0293519	0.864193	-0.210575	down
MW0147376	Chivosazole D	奇沃唑D	Heterocyclic compounds	杂环化合物	Heterocyclic compounds	杂环化合物	C47H67NO12	3	0.7701	-	3944.24	2744.3	3127.02	2202.41	1058.36	2204.32	1.45897	0.0498231	1.79605	0.844825	up
MW0144176	9-Riburonosyladenine	9-核糖腺苷	Nucleotide and Its metabolites	核苷酸及其代谢物	Nucleotide and Its metabolites	核苷酸及其代谢物	C10H11N5O5	3	0.7561	-	10062.1	5899.68	7710.69	4477.3	1355.47	4371.67	1.42754	0.0483185	2.31982	1.21402	up
MW0012773	1-arachidonoyl-sn-glycero-3-phospho-1D-myo-inositol	1-花生四烯酸-sn-glycero-3-phospho-1D-myo-inositol	GP	甘油磷脂类	PI	磷脂酰肌醇	C29H49O12P	3	0.6395	-	879.85	1414.66	568.26	1847.85	2129.96	3026.85	1.60708	0.0390528	0.408695	-1.2909	down
MW0052473	Dodecaprenyl diphosphate	十二碳烯二磷酸酯	Organic acid and Its derivatives	有机酸及其衍生物	Phosphoric acids	磷酸类化合物	C60H100O7P2	3	0.6371	-	21401.7	13965.3	12320	31441.8	40324	30819.2	1.75213	0.0118425	0.464853	-1.10515	down
MW0013509	2-Hydroxy-4-oxo-5,12-heneicosadien-1-yl acetate	2-Hydroxy-4-oxo-5,12-heneicosadien-1-yl acetate	Organic acid and Its derivatives	有机酸及其衍生物	Organic acid and Its derivatives	有机酸及其衍生物	C23H40O4	3	0.6309	-	2575.63	3315.02	1739.2	700.86	645.38	1289.73	1.71333	0.0497551	2.89451	1.53332	up
MW0054526	LysoPC(18:3(6Z,9Z,12Z))	溶血PC(18:3(6Z,9Z,12Z))	GP	甘油磷脂类	PC	磷脂酰胆碱	C26H48NO7P	3	0.6252	-	1608.83	3694.84	1530.77	9429.73	9533.27	7681.01	1.77576	0.00228711	0.256509	-1.96292	down
MW0142190	(1S,2R,4R,5S,7S,11S,15R,16S)-4,5-dihydroxy-2,16-dimethyl-15-[(2S,3R,4R,5S)-3,4,7-trihydroxy-5,6-dimethylheptan-2-yl]-9-oxatetracyclo[9.7.0.02,7.012,16]octadecan-8-one	(1S,2R,4R,5S,7S,11S,15R,16S)-4,5-二羟基-2,16-二甲基-15-[(2S,3R,4R,5S)-3,4,7-三羟基-5,6-二甲基庚烷-2-基]-9-氧杂四环[9.7.0.02,7.012,16]octadecan-8-one	Heterocyclic compounds	杂环化合物	Heterocyclic compounds	杂环化合物	C28H48O7	3	0.6241	-	801922	668213	664317	955584	1.07206e+06	964884	1.78738	0.00894766	0.713261	-0.487499	down
MW0156415	Ritterazine A	-	Heterocyclic compounds	杂环化合物	Heterocyclic compounds	杂环化合物	C54H76N2O10	3	0.6175	-	119348	122913	166829	35751.3	25216.2	94343.9	1.57039	0.0378149	2.634	1.39726	up
MW0103065	[(1S,4aS,7S,7aR)-4-(acetyloxymethyl)-7-methyl-1,4a,5,6,7,7a-hexahydrocyclopenta[c]pyran-1-yl] 3-methylbutanoate	[(1S,4aS,7S,7aR)-4-(乙酰氧基甲基)-7-methyl-1,4a,5,6,7,7a-hexahydrocyclopenta[c]pyran-1-yl] 3-methylbutanoate	Amino acid and Its metabolites	氨基酸及其代谢物	Small Peptide	小肽	C17H26O5	3	0.6169	-	18000	12224.7	12599.1	4115.17	3117.9	2546.64	1.85722	0.0223049	4.37884	2.13055	up
MW0139784	tamoxifen N-beta-D-glucosiduronic acid	他莫昔芬 N-β-D-葡萄糖苷酸	Heterocyclic compounds	杂环化合物	Heterocyclic compounds	杂环化合物	C32H38NO7+	3	0.5728	-	10723	6343.14	2623.89	13724.5	17823.4	16012.5	1.50666	0.0391071	0.414002	-1.27229	down
MW0130349	2,3,4,7,8,9,15,22,23,28-decahydroxy-14-(hydroxymethyl)-12,27,31,34-tetraoxo-13,25,32,35-tetraoxaoctacyclo[14.13.3.3(1),(2).0,(3).0,(1)(1).0(1),(2).0(1),(2).0(2),(3)(3)]pentatriaconta-1,3,5(30),6,8,10,19(24),20,22-nonaene-20-carboxylic acid	-	Others	其他	Others	其他	C33H24O21	3	0.5345	-	3271.74	1738.43	2286.57	3654.75	5042.59	5758	1.62406	0.0399767	0.504778	-0.986279	down
MW0054572	LysoPE(0:0/18:1(11Z))	LysoPE(0:0/18:1(11Z))	GP	甘油磷脂类	LPE	溶血磷脂酰乙醇胺	C23H46NO7P	3	0.5344	-	17295	7233	5236.85	27385.2	36167.3	25530.2	1.66139	0.0169362	0.334126	-1.58154	down
MW0169506	N-(furan-2-ylmethyl)-1H-pyrazolo[3,4-d]pyrimidin-4-amine	N-(呋喃-2-基甲基)-1H-吡唑并[3,4-d]嘧啶-4-胺	Heterocyclic compounds	杂环化合物	Heterocyclic compounds	杂环化合物	C10H9N5O	2	0.6892	99057-46-2	4758.81	10768	11951.8	25749.5	19721.9	16317.6	1.54083	0.0341367	0.444716	-1.16904	down
MW0115257	Sambunigrin	桑布尼格林	Benzene and substituted derivatives	苯及其衍生物	Benzene and substituted derivatives	苯及其衍生物	C14H17NO6	1	0.6456	99-19-4	2.24922e+06	4.36686e+06	4.37666e+06	1.22328e+06	1.10556e+06	2231.78	1.14798	0.0353148	4.71575	2.23749	up
MW0107948	Pyroglutamic acid	L-焦谷氨酸	Amino acid and Its metabolites	氨基酸及其代谢物	Amino acid derivatives	氨基酸衍生物	C5H7NO3	3	0.8694	98-79-3	99344.9	102599	100456	161960	191178	157271	1.87532	0.0218845	0.592466	-0.755195	down
MEDL02040	(+)-Gallocatechin	没食子儿茶素	Flavonoids	黄酮	Flavonoid	黄酮	C15H14O7	1	0.5701	970-73-0	34545.9	38085.3	34923.7	485.75	150.88	574.61	1.89755	0.000874994	88.7974	6.47245	up
FDATN00091	Ruxolitinib	Ruxolitinib (INCB018424)	Others	其他	Medicine	药物	C17H18N6	2	0.6567	941678-49-5	25894.6	35284.2	25373.7	7435.93	2065.64	8893.28	1.69263	0.00656983	4.70526	2.23427	up
MW0139900	Umbelliferone	7-羟基香豆素	Lig-s and Coumarins	木脂素和香豆素	Lig-s	木脂素	C9H6O3	3	0.6532	93-35-6	11360.3	14072.1	11233	17522.9	15175.5	17684.7	1.67529	0.0211954	0.727734	-0.458518	down
MW0006892	Diphenoxylate	地芬诺酯	Benzene and substituted derivatives	苯及其衍生物	Benzene and substituted derivatives	苯及其衍生物	C30H32N2O2	3	0.7042	915-30-0	175501	168203	98075.6	4670.19	72808.2	2267.64	1.51456	0.0235829	5.53983	2.46984	up
MW0138981	Montelukast Sulfoxide(Mixture of Diastereomers)	孟鲁司特亚砜（非对映体混合物）	Heterocyclic compounds	杂环化合物	Heterocyclic compounds	杂环化合物	C35H36ClNO4S	2	0.7687	909849-96-3	18629.6	11348.2	18010.6	26556.7	29778.2	26770.1	1.68836	0.0231807	0.577442	-0.792253	down
MW0112941	4-(2-Aminophenyl)-2,4-dioxobutanoic acid	4-(2-氨基苯基)-2,4-二氧丁酸盐	Organic acid and Its derivatives	有机酸及其衍生物	Organic acid and Its derivatives	有机酸及其衍生物	C10H9NO4	3	0.7893	90924-76-8	34246.9	50297.2	39553.8	15469.5	22453.9	22141	1.77405	0.0288121	2.06609	1.0469	up
MW0103804	Indolactam V	吲哚内酰胺 V	Heterocyclic compounds	杂环化合物	Sulfanilamides	磺胺类化合物	C17H23N3O2	3	0.7373	90365-57-4 | 132341-58-3	991.8	478.96	712.51	1398.76	1529.5	2131.24	1.68537	0.030234	0.431519	-1.2125	down
MW0103345	2'-Deoxyguanosine 5'-monophosphate	2'-脱氧腺苷-5'-磷酸	Nucleotide and Its metabolites	核苷酸及其代谢物	Nucleotide and Its metabolites	核苷酸及其代谢物	C10H14N5O7P	3	0.7478	902-04-5	809.65	591.22	1486.72	3186.81	1971.29	2874.48	1.6804	0.0224955	0.359485	-1.476	down
MW0108648	Ethyl N-acetyl-L-tyrosinate	N-乙酰-L-酪氨酸乙酯	Aldehyde,Ketones,Esters	醛、酮、酯类	Esters	酯类	C13H17NO4	2	0.6991	840-97-1	21567.2	25372	23879.3	4340.71	6156.88	6210.63	1.90628	0.000601017	4.23854	2.08357	up
MW0061642	Physalolactone B 3-glucoside	Physalolactone B 3-葡萄糖苷	Others	其他	Others	其他	C36H54O11	3	0.5303	82087-30-7	8367.73	7171.05	4324.31	19873.2	17140.1	14483.3	1.77059	0.00693995	0.385716	-1.37439	down
MW0108296	Methyl dihydrogen phosphate	磷酸二氢甲酯	Aldehyde,Ketones,Esters	醛、酮、酯类	Esters	酯类	CH5O4P	3	0.8061	812-00-0	2777.77	2230.7	2713.6	1075.22	1054.38	1459.87	1.83327	0.00396282	2.15131	1.10522	up
MW0013235	20-Hydroxy-leukotriene B4	20-羟基白三烯 B4	FA	脂肪酰类	Oxidized lipids	氧化脂质	C20H32O5	1	0.7176	79516-82-8	23874.3	19656.5	14433.8	12884.8	7619.6	4268.77	1.51449	0.0409304	2.33982	1.2264	up
MW0010166	Phosphoric acid	-	Organic acid and Its derivatives	有机酸及其衍生物	Organic acid and Its derivatives	有机酸及其衍生物	H3O4P	2	0.8294	7664-38-2	697663	639322	612559	480908	364560	479345	1.71409	0.0149295	1.47156	0.557348	up
MW0113916	Alpha-Phosphoribosylpyrophosphoric Acid	5-磷酸-D-核糖-D-二磷酸	Organic acid and Its derivatives	有机酸及其衍生物	Organic acid and Its derivatives	有机酸及其衍生物	C5H13O14P3	2	0.682	7540-64-9	6871.92	10190.5	8502.14	1178.9	3494.46	5125.69	1.51867	0.0257105	2.60888	1.38343	up
MW0193946	L-Tryptophan	L-色氨酸	Amino acid and Its metabolites	氨基酸及其代谢物	Amino acids	氨基酸	C11H12N2O2	1	0.9697	73-22-3	1.52994e+06	1.57079e+06	1.30194e+06	1.03503e+06	672168	756618	1.73133	0.0110492	1.78693	0.837483	up
MW0139088	N1,N10-Diferuloylspermidine	N1,N10-二亚甲基亚精胺	Heterocyclic compounds	杂环化合物	Heterocyclic compounds	杂环化合物	C27H35N3O6	3	0.6891	70185-61-4	1357.31	387.24	621.78	2869.43	1890.11	1719.58	1.59882	0.043439	0.365224	-1.45315	down
MW0143720	6-(2-Chloroallylthio)purine	6-(2-氯代烯丙基硫基)嘌呤	Heterocyclic compounds	杂环化合物	Heterocyclic compounds	杂环化合物	C8H7ClN4S	2	0.5271	6969-17-1	3887	3337.63	3244.43	7018.72	6866.21	8380.18	1.88211	0.00711861	0.4702	-1.08865	down
MW0157921	Thymopentin	胸腺五肽	Amino acid and Its metabolites	氨基酸及其代谢物	Small Peptide	小肽	C30H49N9O9	2	0.7672	69558-55-0	22935.9	21260.3	13798.4	54214.7	48008.3	41018.8	1.80718	0.00505505	0.404872	-1.30446	down
MW0170017	Xanthine	黄嘌呤	Nucleotide and Its metabolites	核苷酸及其代谢物	Nucleotide and Its metabolites	核苷酸及其代谢物	C5H4N4O2	1	0.9537	69-89-6	111029	94960.3	88211.4	69245.3	56483.4	57468.8	1.77635	0.0149618	1.60592	0.683399	up
MEDP1824	Caftaric acid	单咖啡酰酒石酸	Organic acid and Its derivatives	有机酸及其衍生物	Organic acid and Its derivatives	有机酸及其衍生物	C13H12O9	1	0.5703	67879-58-7	6372.79	7958.52	5287.09	785.47	825.97	2278.27	1.78822	0.00762934	5.04367	2.33447	up
MW0169653	Phenylalanine	L-苯丙氨酸	Amino acid and Its metabolites	氨基酸及其代谢物	Amino acids	氨基酸	C9H11NO2	3	0.9751	63-91-2	1290.09	2069.33	1947.44	8364.66	11003.9	8563.48	1.88094	0.00834974	0.189992	-2.39599	down
MW0004136	3-methyl-N-naphthalen-2-ylbutanamide	3-甲基-N-2-萘基丁酰胺	Benzene and substituted derivatives	苯及其衍生物	Benzene and substituted derivatives	苯及其衍生物	C15H17NO	2	0.7471	6286-27-7	813771	824785	832572	895374	907550	928626	1.86	0.00370148	0.904661	-0.14455	down
MW0131282	3-(3-Hydroxyphenyl)propanoic acid	3-(3-羟基苯基)丙酸	Organic acid and Its derivatives	有机酸及其衍生物	Organic acid and Its derivatives	有机酸及其衍生物	C9H10O3	3	0.7546	621-54-5	24826.2	39888.9	39373.7	3720.67	1539.05	3011.6	1.87747	0.0215703	12.5843	3.65355	up
FDATN00976	Quinacrine dihydrochloride dihydrate	Quinacrine Dihydrochloride Dihydrate	Others	其他	Medicine	药物	C23H36Cl3N3O3	1	0.6284	6151-30-0	13663.6	6064.07	11735.6	38851.6	38175.2	29124.2	1.79397	0.00410358	0.296401	-1.75438	down
MW0139791	Tectoridin	鸢尾素	Flavonoids	黄酮	Flavonoid	黄酮	C22H22O11	2	0.6801	611-40-5	1004.65	1277.41	1059.44	237.47	175.1	380.82	1.84492	0.00172036	4.21167	2.07439	up
MW0014715	5b-Cholestane-3a,7a,12a,24,25-pentol	5b-胆甾烷-3a,7a,12a,24,25-戊醇	Alcohol and amines	醇、胺类	Alcohols	醇类	C27H48O5	3	0.6607	58469-95-7	2422.05	2528.27	1901.37	4070.99	3645.13	5221.03	1.75903	0.0352481	0.529614	-0.916988	down
MW0014794	5-Hydroxyindoleacetic acid	5-羟基吲哚-3-乙酸	Organic acid and Its derivatives	有机酸及其衍生物	Organic acid and Its derivatives	有机酸及其衍生物	C10H9NO3	1	0.6847	54-16-0	4678.41	7857.67	7172.53	30136.5	36651.4	30878.1	1.87811	0.0018488	0.201796	-2.30903	down
MW0016082	beta-Acetyldigoxin	β-乙酰地高辛	Heterocyclic compounds	杂环化合物	Heterocyclic compounds	杂环化合物	C43H66O15	2	0.7087	5355-48-6	403.56	735.14	1090.64	1169.81	1586.97	1590.82	1.45917	0.0497804	0.512775	-0.963603	down
MW0114220	D-Glucuronic Acid	葡萄糖醛酸	Carbohydrates and Its metabolites	碳水化合物及其代谢物	Carbohydrates and Its metabolites	碳水化合物及其代谢物	C6H10O7	1	0.9129	528-16-5	47598.3	49600.9	52433.4	9844.36	12214.7	15037.2	1.90428	5.46997e-05	4.03363	2.01208	up
MEDN0848	Tryptophol	吲哚-3-乙醇	Heterocyclic compounds	杂环化合物	Indole and Its derivatives	吲哚及其衍生物	C10H11NO	3	0.8012	526-55-6	16896.1	17989	13843.1	12081.5	7370.55	8829.88	1.65311	0.0221802	1.72295	0.784879	up
MW0010046	Verapamil	维拉帕米	Benzene and substituted derivatives	苯及其衍生物	Benzene and substituted derivatives	苯及其衍生物	C27H38N2O4	3	0.709	52-53-9	42522.3	38486.2	33914.8	81066.4	60669.3	66628	1.82244	0.0230974	0.551552	-0.858432	down
MW0130099	Leukoefdin	2-(3,4,5-三羟基苯基)-3,4-二氢-2H-1-苯并吡喃-3,4,5,7-四硝基	Benzene and substituted derivatives	苯及其衍生物	Benzene and substituted derivatives	苯及其衍生物	C15H14O8	3	0.7627	491-52-1 | 12764-74-8	233025	251048	207321	97174.2	22819	55969.4	1.67798	0.00487838	3.92921	1.97424	up
MW0002327	2,5-Dihydroxybenzoic acid	2,5-二羟基苯甲酸	Benzene and substituted derivatives	苯及其衍生物	Benzene and substituted derivatives	苯及其衍生物	C7H6O4	1	0.7845	490-79-9	7250.75	7877.18	7425.99	2969.03	4527.31	3739.11	1.82815	0.00668759	2.00739	1.00532	up
MW0169742	Isoquercitrin	异槲皮苷	Flavonoids	黄酮	Flavonoid	黄酮	C21H20O12	3	0.7195	482-35-9	13387	21306.6	25139.2	270.61	1775.57	2468.19	1.7465	0.0298802	13.2538	3.72834	up
MW0168967	Colchiceine	秋水仙碱	Benzene and substituted derivatives	苯及其衍生物	Benzene and substituted derivatives	苯及其衍生物	C21H23NO6	2	0.9039	477-27-0	28070.4	25811.3	18688.9	62470.1	57172.8	47345	1.82707	0.00648809	0.434586	-1.20229	down
MW0106972	Glu-Met	谷氨酸-蛋氨酸	Amino acid and Its metabolites	氨基酸及其代谢物	Small Peptide	小肽	C10H18N2O5S	2	0.7435	4423-22-7	13097.4	16319.8	16305.9	9063.03	9213.62	11229.4	1.77145	0.0183964	1.54962	0.631913	up
MW0062226	prostaglandin D2	前列腺素D2	Hormones and hormone related compounds	激素及激素相关物质	Hormones and hormone related compounds	激素及激素相关物质	C20H32O5	1	0.7628	41598-07-6	810.38	582.13	648.95	68999.5	112546	63793.7	1.92276	0.0344544	0.00832097	-6.90903	down
MW0139773	Syringetin-3-o-glucoside	丁香素-3-O-葡萄糖苷	Flavonoids	黄酮	Flavonoid	黄酮	C23H24O13	2	0.916	40039-49-4	14611.5	18980.2	20163.8	337.67	1035.68	1292.96	1.87011	0.00825703	20.161	4.33349	up
MW0012580	16-Phenyl tetranor prostaglandin F2alpha	16-苯基四去甲前列腺素F2α	Hormones and hormone related compounds	激素及激素相关物质	Hormones and hormone related compounds	激素及激素相关物质	C22H30O5	2	0.7522	38315-48-9 | 54324-29-7	5394.8	4451.75	3325.46	1875.44	1795.8	2418.21	1.76134	0.0473607	2.16309	1.11309	up
MEDL00375	Oglufanide	Glu Trp	Amino acid and Its metabolites	氨基酸及其代谢物	Small Peptide	小肽	C16H19N3O5	1	0.929	38101-59-6	17659.7	13551.2	11886.4	7682.81	3366.36	6238.06	1.66267	0.0184855	2.49301	1.31789	up
MW0004186	6-Amino-N-[3-[4-(4-morpholinyl)pyrido[3',2':4,5]furo[3,2-d]pyrimidin-2-yl]phenyl]-3-pyridinecarboxamide	6-氨基-N-[3-[4-(4-吗啉基)吡啶并[3',2':4,5]呋喃[3,2-d]嘧啶-2-基]苯基]-3-吡啶甲酰胺	Benzene and substituted derivatives	苯及其衍生物	Benzene and substituted derivatives	苯及其衍生物	C25H21N7O3	2	0.7414	371942-69-7	15116.9	12960.5	3534.57	38081.9	63384.2	51781.2	1.68358	0.0168597	0.206281	-2.27732	down
MW0105485	Ala-Tyr	丙氨酸酪氨酸	Amino acid and Its metabolites	氨基酸及其代谢物	Small Peptide	小肽	C12H16N2O4	1	0.7889	3061-88-9	2429.44	1737.38	1765.89	924.37	455.03	928.98	1.69456	0.0151856	2.57008	1.36181	up
mws0639	2-Pyrocatechuic acid	2,3-二羟基苯甲酸	Benzene and substituted derivatives	苯及其衍生物	Benzene and substituted derivatives	苯及其衍生物	C7H6O4	3	0.853	303-38-8	9866.73	7929.77	10496.6	5963.08	6473.93	7505.21	1.63414	0.047917	1.41875	0.504622	up
MW0115262	Sedoheptulose	景庚酮糖	Carbohydrates and Its metabolites	碳水化合物及其代谢物	Carbohydrates and Its metabolites	碳水化合物及其代谢物	C7H14O7	3	0.6526	3019-74-7	23310.8	22819.2	25655.8	28096.3	28452.6	30254.6	1.7541	0.0121995	0.826991	-0.274056	down
MW0007251	Glipizide	格列吡嗪	Benzene and substituted derivatives	苯及其衍生物	Benzene and substituted derivatives	苯及其衍生物	C21H27N5O4S	1	0.8882	29094-61-9	29717.1	25109.5	18165.5	6075.48	11894.3	12594.1	1.65328	0.0313379	2.38818	1.25591	up
MW0144163	9-Hydroxy-2-nitrofluorene	9-羟基-2-硝基芴	Benzene and substituted derivatives	苯及其衍生物	Benzene and substituted derivatives	苯及其衍生物	C13H9NO3	3	0.7027	28149-15-7	5361.06	6467.42	6889.07	879.87	792.7	778.25	1.92244	0.00677549	7.63726	2.93306	up
MW0007776	Hippuric acid, o-methoxy-, methyl ester	甲基邻甲氧基马尿酸	Benzene and substituted derivatives	苯及其衍生物	Benzene and substituted derivatives	苯及其衍生物	C11H13NO4	2	0.7608	27796-49-2	10087.8	12817.8	11431.7	5594.07	5070.48	7709.77	1.77248	0.00919833	1.86876	0.902082	up
MADN0568	Uridine-5'-diphosphoglucuronic Acid (sodium salt hydrate)	尿苷5'-二磷酸葡萄糖醛酸（水合钠盐）	Nucleotide and Its metabolites	核苷酸及其代谢物	Nucleotide and Its metabolites	核苷酸及其代谢物	C15H22N2O18P2	1	0.8765	2616-64-0	1.39578e+06	2.00233e+06	1.9464e+06	2.31569e+06	2.75579e+06	2.57668e+06	1.56511	0.0366838	0.698796	-0.517057	down
MW0052413	Dimethylmaleic acid	2,3-二甲基马来酸	Organic acid and Its derivatives	有机酸及其衍生物	Organic acid and Its derivatives	有机酸及其衍生物	C6H8O4	3	0.814	26099-09-2	89529.8	96275.4	71150.1	9406.94	19597.9	34773.8	1.73078	0.0036129	4.02886	2.01037	up
MW0146859	Braxoron	布拉克索龙	Aldehyde,Ketones,Esters	醛、酮、酯类	Ketones	酮类	C21H27BrO3	3	0.7475	2527-11-9	62376	80227.1	81473.7	398.48	26948.5	507.82	1.55886	0.00530189	8.04445	3.00799	up
MW0138820	Luteoforol	卢特福罗	Flavonoids	黄酮	Anthocyanidins	花青素	C15H14O6	3	0.5094	24897-98-1	3818.43	3867.03	4976.56	2374.8	2886.83	3313.42	1.62303	0.0484258	1.47661	0.562291	up
MW0052666	Estrone glucuronide	雌酮葡糖苷酸	Aldehyde,Ketones,Esters	醛、酮、酯类	Ketones	酮类	C24H30O8	2	0.927	2479-90-5	9268.57	7343.01	5495.67	537.26	3257.19	1446.92	1.6216	0.016877	4.21784	2.0765	up
MEDN0659	Pyrophosphate	二磷酸	Organic acid and Its derivatives	有机酸及其衍生物	Phosphoric acids	磷酸类化合物	H4O7P2	1	0.9704	2466-09-3	203952	167730	229101	289428	277885	309829	1.73085	0.0192236	0.684932	-0.545968	down
MW0126012	Oxypurinol	羟嘌醇	Heterocyclic compounds	杂环化合物	Heterocyclic compounds	杂环化合物	C5H4N4O2	1	0.702	2465-59-0 | 184764-63-4 | 187486-05-1 | 187486-06-2	5879.89	4441.06	4607.65	1564.97	927.08	2018.72	1.79012	0.00478364	3.30955	1.72663	up
MW0126947	Vidarabine	阿糖腺苷	Nucleotide and Its metabolites	核苷酸及其代谢物	Nucleotide and Its metabolites	核苷酸及其代谢物	C10H13N5O4	1	0.9315	24356-66-9	28681.7	34547.3	39097.7	104227	74609.8	67890	1.81521	0.0418608	0.414737	-1.26973	down
MW0153869	Metofluthrin [ISO]	甲氧氟菊酯 [ISO]	Benzene and substituted derivatives	苯及其衍生物	Benzene and substituted derivatives	苯及其衍生物	C18H20F4O3	3	0.687	240494-70-6	10181.8	10432.1	11391.9	2423.59	5372.76	5307.82	1.69894	0.0139662	2.44241	1.28831	up
MW0121070	1-(2,4-Dimethyl-1,3-oxazol-5-yl)ethan-1-one	-	Heterocyclic compounds	杂环化合物	Heterocyclic compounds	杂环化合物	C7H9NO2	3	0.7903	23012-25-1	5267	6208.16	6424.53	3017.01	1941.17	3045.01	1.79999	0.00291001	2.23657	1.16129	up
MW0154889	4'-Phosphopantetheine	泛酰巯基乙胺-4'-磷酸	Organic acid and Its derivatives	有机酸及其衍生物	Organic acid and Its derivatives	有机酸及其衍生物	C11H23N2O7PS	3	0.8319	2226-71-3	363559	246393	266686	521176	652057	432442	1.70432	0.0418283	0.545963	-0.873126	down
MEDP1180	LPC(14:0/0:0)	溶血磷脂酰胆碱 14:0	GP	甘油磷脂类	LPC	溶血磷脂酰胆碱	C22H46NO7P	2	0.9283	20559-16-4	845.07	669.59	2277.18	3451.79	3059.87	4344.12	1.61245	0.0237659	0.349292	-1.51749	down
MEDN0075	N-Acetyl-L-phenylalanine	N-乙酰苯丙氨酸	Amino acid and Its metabolites	氨基酸及其代谢物	Amino acid derivatives	氨基酸衍生物	C11H13NO3	1	0.7712	2018-61-3	736817	585585	557099	3791.43	1060.3	656.3	1.89313	0.00786128	341.229	8.4146	up
MEDN1485	Glycerophospho-N-Arachidonoyl Ethanolamine	甘油磷酸-N-花生四烯酸乙醇胺	GP	甘油磷脂类	LPE	溶血磷脂酰乙醇胺	C25H44NO7P	1	0.7894	201738-25-2	381908	386781	331638	694524	529065	536220	1.77661	0.0443401	0.625254	-0.677486	down
MEDN0579	N-lactoyl-phenylalanine	N-乳酰基苯丙氨酸	Amino acid and Its metabolites	氨基酸及其代谢物	Amino acid derivatives	氨基酸衍生物	C12H15NO4	1	0.9291	183241-73-8	30378	39316.5	32218.4	5225.53	3902.96	4544.49	1.91686	0.007549	7.45359	2.89794	up
MW0109139	Phenylalanyltyrosine	苯丙氨酰酪氨酸	Amino acid and Its metabolites	氨基酸及其代谢物	Small Peptide	小肽	C18H20N2O4	1	0.7092	17355-18-9	118881	109386	68092	7326.32	1237.29	4688.74	1.82203	0.0249953	22.3628	4.48303	up
MW0108138	Merodesmosine	美罗地摩辛	Amino acid and Its metabolites	氨基酸及其代谢物	Amino acid derivatives	氨基酸衍生物	C18H34N4O6	3	0.6432	17096-97-8	4450.02	4018.37	2753.76	1255.43	530.13	987.9	1.77756	0.019128	4.04626	2.01659	up
MW0107268	His-Phe	组氨酸-苯丙氨酸	Amino acid and Its metabolites	氨基酸及其代谢物	Small Peptide	小肽	C15H18N4O3	2	0.5828	16874-81-0	2766.21	2387.56	2739.65	2971.23	3210.14	3071.01	1.62652	0.0447066	0.853123	-0.229174	down
MW0106613	Ethephon	乙烯利	Others	其他	Others	其他	C2H6ClO3P	2	0.8233	16672-87-0	2074.11	2218.18	2515.88	3298.43	3869.75	3452.88	1.82339	0.00502674	0.641007	-0.641589	down
MW0005119	p-Hydroxyphenylacetic acid	对羟基苯乙酸	Benzene and substituted derivatives	苯及其衍生物	Benzene and substituted derivatives	苯及其衍生物	C8H8O3	2	0.725	156-38-7	24302.2	34419.4	31657.2	12830	15817.1	22852.6	1.6182	0.0376875	1.75494	0.811419	up
MW0008847	Napropamide	敌草胺	Benzene and substituted derivatives	苯及其衍生物	Benzene and substituted derivatives	苯及其衍生物	C17H21NO2	3	0.5253	15299-99-7	6415.42	6843.28	6953.42	7780.3	7296.49	7964.87	1.67624	0.0231026	0.877199	-0.189024	down
MW0004631	p-Aminobenzoic acid	4-氨基苯甲酸	Organic acid and Its derivatives	有机酸及其衍生物	Organic acid and Its derivatives	有机酸及其衍生物	C7H7NO2	1	0.9411	150-13-0	127677	116632	121080	67924.6	25292.3	47260.8	1.67344	0.0203465	2.60105	1.37909	up
MW0126755	Thiabendazole	噻苯达唑	Benzene and substituted derivatives	苯及其衍生物	Benzene and substituted derivatives	苯及其衍生物	C10H7N3S	1	0.6591	148-79-8	40404.1	45533.6	51349.9	17084.8	22740.7	17786.9	1.87092	0.00444751	2.38295	1.25275	up
MEDP1058	Tauroursodeoxycholic acid	牛磺熊去氧胆酸	Bile acids	胆汁酸	Bile acids	胆汁酸	C26H45NO6S	1	0.9731	14605-22-2	149558	225838	211375	55224.7	34042.9	58932.6	1.84888	0.0168214	3.95932	1.98525	up
MW0109992	Tirofiban	替罗非班	Amino acid and Its metabolites	氨基酸及其代谢物	Amino acid derivatives	氨基酸衍生物	C22H36N2O5S	3	0.5373	144494-65-5	44106.6	39301.7	47172.4	59299.7	65391	73181.7	1.79267	0.0146415	0.659924	-0.599628	down
MW0012229	12-Hydroxyjasmonic acid	12-羟基茉莉酮酸	FA	脂肪酰类	Oxidized lipids	氧化脂质	C12H18O4	2	0.9239	140631-27-2	5524.23	6473.11	6879.58	7955.66	8697.74	7378.72	1.59597	0.0362964	0.785487	-0.348341	down
MW0155568	Picrocrocin	苦藏花素	Aldehyde,Ketones,Esters	醛、酮、酯类	Ketones	酮类	C16H26O7	3	0.7238	138-55-6	645.64	383.69	539.38	1320.72	1941.04	2165.53	1.82477	0.0281655	0.289041	-1.79065	down
MW0062218	prostaglandin B1	前列腺素B1	Hormones and hormone related compounds	激素及激素相关物质	Hormones and hormone related compounds	激素及激素相关物质	C20H32O4	1	0.9424	13345-51-2	36379.9	26629.7	34232.5	53955	50640.6	44422.4	1.73587	0.0133381	0.652553	-0.615833	down
MW0158310	H-Trp-ser-OH	H-色氨酸-丝氨酸-OH	Amino acid and Its metabolites	氨基酸及其代谢物	Small Peptide	小肽	C14H17N3O4	1	0.7705	133101-40-3	15526.1	14908.1	18260.1	23388.6	23982.2	24946.2	1.83185	0.0079279	0.673345	-0.570582	down
MW0103849	D-2-Hydroxyglutaric acid	D-2-羟基戊二酸	Organic acid and Its derivatives	有机酸及其衍生物	Organic acid and Its derivatives	有机酸及其衍生物	C5H8O5	3	0.9559	13095-47-1	40980.8	38975.6	32363.3	4126.47	25060.3	7781.46	1.53504	0.0451009	3.03828	1.60325	up
MW0009813	Sulfisoxazole	磺胺异恶唑	Benzene and substituted derivatives	苯及其衍生物	Benzene and substituted derivatives	苯及其衍生物	C11H13N3O3S	1	0.5422	127-69-5	7611.01	7210.74	8172.2	13759.7	12003.2	12456.8	1.89039	0.00322849	0.601626	-0.733061	down
MW0115093	p-Coumaryl alcohol 4-O-glucoside	4-羟基肉桂醇4-D-葡萄糖苷；对香豆醇4-O-葡萄糖苷	Benzene and substituted derivatives	苯及其衍生物	Benzene and substituted derivatives	苯及其衍生物	C15H20O7	3	0.7091	120442-73-1	3601.65	1651.54	919.34	4242.79	5834.14	5485.66	1.54632	0.0385289	0.396626	-1.33415	down
MW0107537	Indole	吲哚	Heterocyclic compounds	杂环化合物	Indole and Its derivatives	吲哚及其衍生物	C8H7N	3	0.9757	120-72-9	10327.8	9869.11	9081.29	7444.94	4729.18	5507.67	1.68976	0.0259596	1.65584	0.727562	up
MW0156072	Proclavaminic acid	前克拉文酸	Organic acid and Its derivatives	有机酸及其衍生物	Organic acid and Its derivatives	有机酸及其衍生物	C8H14N2O4	3	0.6516	112240-59-2	1300.79	1211.38	1771.9	2133.98	2192.94	1823.82	1.58804	0.0485515	0.696513	-0.521778	down
MEDL01939	3,4-Dihydroxyhydrocinnamic acid	二氢咖啡酸	Organic acid and Its derivatives	有机酸及其衍生物	Organic acid and Its derivatives	有机酸及其衍生物	C9H10O4	1	0.6396	1078-61-1	3387.28	3336.31	2787.67	1564.59	872.19	2007.46	1.6372	0.018605	2.14013	1.0977	up
MW0169366	D-Kynurenine	犬尿氨酸	Amino acid and Its metabolites	氨基酸及其代谢物	Amino acid derivatives	氨基酸衍生物	C10H12N2O3	1	0.9381	-	1528.05	3139.45	2830.06	11381.4	15002.3	12102.1	1.84238	0.00458886	0.194814	-2.35983	down
MW0109045	4-Chloro-L-phenylalanine	对氯苯丙氨酸	Amino acid and Its metabolites	氨基酸及其代谢物	Amino acids	氨基酸	C9H10ClNO2	1	0.9296	-	172639	174019	170825	182469	179629	188699	1.71507	0.0417046	0.939518	-0.090008	down
FDATN00859	4-Acetamidobenzoic acid	4-乙酰氨基苯甲酸	Benzene and substituted derivatives	苯及其衍生物	Benzene and substituted derivatives	苯及其衍生物	C9H9NO3	1	0.917	-	444201	489251	478925	999.02	709.11	1094.93	1.9266	0.000839279	503.87	8.97691	up
MW0058014	LPE(14:0/0:0)	LPE(14:0/0:0)	GP	甘油磷脂类	PE	磷脂酰乙醇胺	C19H40NO7P	1	0.9104	-	42393.3	19881.6	18088.2	55277.5	72806.4	60553.2	1.66234	0.0238133	0.426019	-1.23101	down
MEDN1284	LPE(18:3/0:0)	LPE(18:3/0:0)	GP	甘油磷脂类	LPE	溶血磷脂酰乙醇胺	C23H42NO7P	1	0.8951	-	127359	68484.2	67446.9	198915	175325	138547	1.6289	0.0354596	0.51345	-0.961705	down
MW0054593	LPE(0:0/22:6)	LPE(0:0/22:6)	GP	甘油磷脂类	LPE	溶血磷脂酰乙醇胺	C27H44NO7P	1	0.7952	-	6.48405e+06	4.72069e+06	4.55414e+06	8.01919e+06	8.04233e+06	6.82481e+06	1.63991	0.0399186	0.688572	-0.538321	down
MW0194144	(Z)-7-[(2R)-2-amino-2-carboxyethyl]sulfanyl-2-[[(1R)-2,2-dimethylcyclopropanecarbonyl]amino]hept-2-enoic acid	(Z)-7-[(2R)-2-氨基-2-羧乙基]硫烷基-2-[[(1R)-2,2-二甲基环丙烷羰基]氨基]庚-2-烯酸	Organic acid and Its derivatives	有机酸及其衍生物	Organic acid and Its derivatives	有机酸及其衍生物	C16H26N2O5S	1	0.7613	-	4224.81	6151.43	4980.41	3760.64	1459.36	1871.19	1.56098	0.0407	2.1656	1.11476	up
MW0126396	Quinoline-4-carboxylic acid	4-喹啉羧酸	Organic acid and Its derivatives	有机酸及其衍生物	Organic acid and Its derivatives	有机酸及其衍生物	C10H7NO2	1	0.7541	-	13155.9	14263.5	14732.5	5086.08	5476.42	4112.69	1.89782	0.000137787	2.87232	1.52222	up
MW0143813	D-Quinovose	6-脱氧-D-葡萄糖; D-喹诺酮糖; D-Chinovose; D-葡糖甘露糖;异鼠李糖; D-表藻糖;异戊糖	Carbohydrates and Its metabolites	碳水化合物及其代谢物	Carbohydrates and Its metabolites	碳水化合物及其代谢物	C6H12O5	1	0.7527	-	3871.08	1494.68	2237.47	6858.54	6143.98	4168.9	1.59159	0.0413757	0.442784	-1.17533	down
MW0155355	Phe-Thr-Lys-Lys	-	Amino acid and Its metabolites	氨基酸及其代谢物	Small Peptide	小肽	C25H42N6O6	2	0.9052	-	4103.44	3379.03	4026.4	2911.31	2047.82	2540.15	1.6747	0.0172542	1.53466	0.617922	up
MW0158456	Tyr-Glu-Gln-Asp	酪氨酸-谷氨酸-谷氨酸-天冬氨酸	Amino acid and Its metabolites	氨基酸及其代谢物	Small Peptide	小肽	C23H31N5O11	2	0.8913	-	60437.1	35855.5	31139.7	72493.1	89808.5	74178.4	1.63374	0.0361542	0.538871	-0.891987	down
MW0143329	4-hydroxy Nonenal Glutathione-d3	-	Others	其他	Others	其他	C19H30D3N3O8S	2	0.8735	-	6821.01	5206.91	4618.14	1667.5	613.15	2083.9	1.69137	0.0096011	3.81392	1.93128	up
MW0158439	Tyr-Gln-Leu-Lys	酪氨酸-谷氨酸-亮氨酸-赖氨酸	Amino acid and Its metabolites	氨基酸及其代谢物	Small Peptide	小肽	C26H42N6O7	2	0.8578	-	653.37	418.4	640.19	1181.93	993.21	1046.83	1.75868	0.00760071	0.53134	-0.912294	down
MW0125286	BIX 01294 Trihydrochloride	BIX 01294 三盐酸盐	Benzene and substituted derivatives	苯及其衍生物	Benzene and substituted derivatives	苯及其衍生物	C28H41Cl3N6O2	2	0.84	-	1.72077e+06	1.2738e+06	1.22782e+06	2.08127e+06	2.19894e+06	1.84269e+06	1.65658	0.0351326	0.689607	-0.536154	down
MW0053732	2,3-Dihydroxypropyl 2-[(octadec-9-enoyl)amino]ethyl hydrogen phosphate	2,3-二羟丙基 2-[(octadec-9-enoyl)amino]ethyl 磷酸氢盐	GP	甘油磷脂类	LPG	溶血磷脂酰甘油	C23H46NO7P	2	0.8121	-	161572	120680	118557	225019	204946	193803	1.75455	0.0157601	0.642559	-0.638099	down
MW0013121	2,3-dinor Fluprostenol	2,3-二氟泛醇	Hormones and hormone related compounds	激素及激素相关物质	Hormones and hormone related compounds	激素及激素相关物质	C21H25F3O6	2	0.7888	-	103418	97302	85538.3	65785.9	33250.7	44765.6	1.66583	0.0205931	1.99064	0.993234	up
MW0151121	His-Tyr-Arg-Lys	-	Amino acid and Its metabolites	氨基酸及其代谢物	Small Peptide	小肽	C27H42N10O6	2	0.7786	-	74860.5	97341.6	90176.2	138651	130259	137217	1.79909	0.010393	0.64605	-0.630283	down
MW0153282	Lys-TyrMe-OH	-	Amino acid and Its metabolites	氨基酸及其代谢物	Small Peptide	小肽	C21H25N3O7	2	0.767	-	15499.2	10776.6	8472.62	6211.43	2303.14	3284.8	1.63793	0.0451149	2.94494	1.55824	up
MW0108341	Moniliformin	念珠菌素	Aldehyde,Ketones,Esters	醛、酮、酯类	Ketones	酮类	C4H2O3	2	0.7328	-	15380.3	12471.8	14732.9	12252.7	9877.86	9736.99	1.5738	0.0413025	1.33631	0.418256	up
MW0115177	Propofol Glucuronide	丙泊酚葡糖苷酸	Benzene and substituted derivatives	苯及其衍生物	Benzene and substituted derivatives	苯及其衍生物	C18H26O7	2	0.7017	-	3601.72	2836.63	3065.37	1339.38	660.29	1204.59	1.77672	0.00247065	2.96596	1.5685	up
MW0013858	3,7-Dihydroxy-12-oxocholanoic acid	3,7-二羟基-12-氧代胆酸	Organic acid and Its derivatives	有机酸及其衍生物	Organic acid and Its derivatives	有机酸及其衍生物	C24H38O5	2	0.6561	-	2134.49	3344.44	3832.31	867.58	525.65	2047.17	1.54484	0.0462194	2.70644	1.4364	up
MW0155181	Phe-Glu-Ile-Arg	-	Amino acid and Its metabolites	氨基酸及其代谢物	Small Peptide	小肽	C26H41N7O7	2	0.653	-	156690	87507.1	111521	202632	211699	195540	1.67419	0.0466124	0.583269	-0.777767	down
MW0141794	1-NBD-decanoyl-2-decanoyl-sn-Glycerol	-	Others	其他	Others	其他	C29H46N4O8	2	0.6485	-	23098.6	15263.5	12794	38689.2	39654.9	32385.8	1.76338	0.00846818	0.46199	-1.11407	down
MW0122774	Allobarbital	异巴比妥	Heterocyclic compounds	杂环化合物	Heterocyclic compounds	杂环化合物	C10H12N2O3	2	0.6336	-	46080.6	36562.9	34337.3	6282.9	6535.82	5609.38	1.91212	0.011442	6.34796	2.66629	up
MW0007271	Griseophenone B	灰苯酮 B	Benzene and substituted derivatives	苯及其衍生物	Benzene and substituted derivatives	苯及其衍生物	C16H15ClO6	2	0.611	-	22897.8	29294.3	26063.8	13513.6	8561.07	11335	1.82243	0.00375468	2.34231	1.22793	up
MW0105932	Asp-Ser	天冬氨酸-Ser	Amino acid and Its metabolites	氨基酸及其代谢物	Small Peptide	小肽	C7H12N2O6	2	0.5661	-	59406.4	65799.8	67693	2916.81	1668.66	1801.81	1.91552	0.00129182	30.2005	4.9165	up
MW0006824	Difenacoum	地芬那菌	Benzene and substituted derivatives	苯及其衍生物	Benzene and substituted derivatives	苯及其衍生物	C31H24O3	2	0.5537	-	101005	88496.1	65463.2	19849.6	38392.6	41103.5	1.70238	0.0191542	2.56643	1.35976	up
MW0012368	14,15-Leukotriene E4	14,15-白三烯 E4	FA	脂肪酰类	Oxidized lipids	氧化脂质	C23H37NO5S	2	0.5005	-	17074.8	5100.5	15967.1	27462.6	21901.8	30283.2	1.42513	0.0470011	0.47889	-1.06224	down
MW0167897	Strictosamide ketolactam	去甲酰胺酮内酰胺	Heterocyclic compounds	杂环化合物	Heterocyclic compounds	杂环化合物	C26H30N2O10	3	0.7937	-	1414.83	1683.58	2092.97	2461.89	3260.41	2670.63	1.65652	0.0277319	0.618542	-0.693056	down
MW0160219	Adenosine-5'-diphosphoric acid beta-[5-(2,3,4,10-tetrahydro-2,4-dioxo-7,8-dimethyl-1,3-diazaphenazine-10-yl)-2,3,4-trihydroxypentyl] ester	-	Nucleotide and Its metabolites	核苷酸及其代谢物	Nucleotide and Its metabolites	核苷酸及其代谢物	C27H33N9O15P2	3	0.7075	-	5693.22	3265.45	7730.73	14498.2	9749.67	14832.8	1.63307	0.0254933	0.427049	-1.22753	down
MW0154594	Norbelladine	去甲贝拉定	Alkaloids	生物碱	Alkaloids	生物碱	C15H17NO3	3	0.7036	-	26093.2	27495	21297.5	1930.16	727.07	759.28	1.88304	0.00462042	21.9188	4.45409	up
MEDL01887	2-Hydroxybenzaldehyde	水杨醛	Benzene and substituted derivatives	苯及其衍生物	Phenolics	苯酚类	C7H6O2	3	0.6541	-	8675.76	8699.56	8440.85	9244.48	9413.6	9026.68	1.76749	0.0133196	0.932505	-0.100817	down
MW0123359	Citalopram aldehyde	西酞普兰醛	Heterocyclic compounds	杂环化合物	Heterocyclic compounds	杂环化合物	C18H14FNO2	3	0.5894	-	30787.8	34599.3	27475.5	9962.1	4131.97	7626.44	1.8142	0.00104037	4.27534	2.09604	up
MW0142047	2,4-Dichloro-5-oxo-2,5-dihydro-2-furylacetic acid	2,4-二氯-2,5-二氢-5-氧呋喃-2-乙酸酯; 3,5-二氯-2,5-二氢-2-氧呋喃-5-乙酸酯	Aldehyde,Ketones,Esters	醛、酮、酯类	Esters	酯类	C6H4Cl2O4	3	0.5009	-	88094.3	112714	100591	64501.8	64326.1	56774.7	1.83011	0.0221617	1.6239	0.699459	up
MW0141333	12-Ethyl-8-isobutyl-3-vinylbacteriochlorophyllide d	-	Tryptamines,Cholines,Pigments	色胺、胆碱、色素	Pigments	色素	C36H38MgN4O3	3	0.8535	-	4835.87	6588.16	5982.38	2570.16	727.64	3471.93	1.46575	0.0277117	2.57121	1.36245	up
MW0000244	Emetan, 6',7',10,11-tetramethoxy-	Emetan, 6',7',10,11-四甲氧基-	Benzene and substituted derivatives	苯及其衍生物	Benzene and substituted derivatives	苯及其衍生物	C29H40N2O4	3	0.7538	-	56888.6	38829.6	39858.8	78570.6	72196.9	68418.8	1.7291	0.0245527	0.618547	-0.693045	down
MW0140229	(1R,6S)-6-amino-5-oxocyclohex-2-ene-1-carboxylic acid	-	Organic acid and Its derivatives	有机酸及其衍生物	Organic acid and Its derivatives	有机酸及其衍生物	C7H9NO3	3	0.7491	-	29991.1	37640.4	43229	74239.6	86940.7	88273	1.83894	0.00157017	0.444414	-1.17002	down
MW0124670	Licarbazepine	利卡西平	Heterocyclic compounds	杂环化合物	Heterocyclic compounds	杂环化合物	C15H14N2O2	3	0.7367	-	9743.08	8903.42	9391.41	4240.28	843.12	2389.59	1.6282	0.0154984	3.7519	1.90762	up
MW0152750	Lolitrem K	洛利特雷姆 K	Heterocyclic compounds	杂环化合物	Heterocyclic compounds	杂环化合物	C37H47NO6	3	0.7117	-	232339	245779	221670	310059	310279	328388	1.87103	0.00093067	0.737609	-0.439073	down
MW0154281	Naphthyl dipeptide	萘基二肽	Amino acid and Its metabolites	氨基酸及其代谢物	Small Peptide	小肽	C25H30N4O2	3	0.6751	-	12578	14030.5	13337.8	16912	17435.5	17251.8	1.85661	0.00603198	0.774162	-0.369292	down
MW0157399	Terpendole G	三萜G	Terpenoids	萜类	Terpenoids	萜类	C28H37NO4	3	0.6655	-	115997	34661.2	47447.7	127583	196617	153061	1.5512	0.0476662	0.415089	-1.26851	down
MW0056982	1-Vaccenoyl-2-pentadecanoyl-sn-glycero-3-phosphocholine	PC(18:1(11Z)/15:0)	GP	甘油磷脂类	PC	磷脂酰胆碱	C41H80NO8P	3	0.6294	-	42955.1	39392.3	46128.8	7723.75	10623.6	17075.4	1.82834	0.00128002	3.62693	1.85875	up
MW0112387	3,4,5-trihydroxy-6-(3-hydroxyphenoxy)oxane-2-carboxylic acid	3，4，5-三羟基-6-(3-羟基苯氧基）恶烷-2-羧酸	Organic acid and Its derivatives	有机酸及其衍生物	Organic acid and Its derivatives	有机酸及其衍生物	C12H14O8	3	0.6209	-	231485	217140	239003	147667	55067.6	129398	1.52673	0.0466374	2.07034	1.04987	up
MW0053537	4,5,7,12-Tetrahydroxy-11-methyl-6-methylidene-16-oxo-15-oxapentacyclo[9.3.2.15,8.01,10.02,8]heptadec-13-ene-9-carboxylic acid	4,5,7,12-四羟基-11-甲基-6-亚甲基-16-氧代-15-氧杂五环[9.3.2.15,8.01,10.02,8]十七-13-烯-9-羧酸	Organic acid and Its derivatives	有机酸及其衍生物	Organic acid and Its derivatives	有机酸及其衍生物	C19H22O8	3	0.5628	-	11523.3	10195.3	8222.26	6880.07	2876.94	4303.13	1.58932	0.0265692	2.12949	1.09051	up
MW0146865	(1R,3S,5R,11S,12S,16R,18S,20R,21Z,24S,26R,28S,30R,31R,33S,35R,37S,44S)-14-(3-chloro-2-oxopropyl)-12-hydroxy-1,3,11,24,31,41,44-heptamethyl-2,6,10,15,19,25,29,34,38,43,47-undecaoxaundecacyclo[26.22.0.03,26.05,24.07,20.09,18.011,16.030,48.033,46.035,44.037,42]pentaconta-21,40-dien-39-one	灯盏花素C；灯盏花素B，43-氯-41-去甲酰-41，43-二氢-41-氧	Heterocyclic compounds	杂环化合物	Heterocyclic compounds	杂环化合物	C49H69ClO14	3	0.5471	-	2092.88	2167.26	1583.62	402.94	446.4	725.11	1.84939	0.00580144	3.71162	1.89205	up
MW0057394	PC(20:4(8Z,11Z,14Z,17Z)/20:4(5Z,8Z,11Z,14Z))	PC(20:4(8Z,11Z,14Z,17Z)/20:4(5Z,8Z,11Z,14Z))	GP	甘油磷脂类	PC	磷脂酰胆碱	C48H80NO8P	3	0.5206	-	448.35	317.5	639.57	1279.14	855.29	1158.24	1.7072	0.0187763	0.426833	-1.22826	down
MW0114134	cyclo-dopa 5-O-glucoside	环多巴5-O-葡萄糖苷	Benzene and substituted derivatives	苯及其衍生物	Benzene and substituted derivatives	苯及其衍生物	C15H19NO9	3	0.5146	-	2.71814e+06	3.14069e+06	2.41452e+06	1.56907e+06	767054	1.39222e+06	1.68239	0.00971771	2.21904	1.14994	up
