# Supplementary material for: An Integrated Analysis of Transcriptomic and Metabolomic Effects Reveals Insights into Stress Responses in Largemouth Bass (Micropterus salmoides) Under MS-222 (Tricaine Methanesulfonate) Exposure
Source: Metabolites. 2025 May 23;15(6):349. doi: 10.3390/metabo15060349 (PMC12194923; doi:10.3390/metabo15060349)
Supplement: Supplementary file 1 [file metabolites-15-00349-s001.zip › Table S2-KOG classification of differentially expressed genes of gill between exprimental group and control group.xlsx]

## Sheet: Sheet1
Classification	Code	CodeFunction	geneCount	geneList
CELLULAR PROCESSES AND SIGNALING	D	Cell cycle control, cell division, chromosome partitioning	31	ky,wee2,sgip1a,rab11fip4a,cdc6,LOC119882693,novel.1569,ccnd3,piwil1,rptor,cdc25b,LOC119907760,LOC119910898,cdk20,dctn1b,LOC119895677,fermt2,lmnb2,LOC119915668,piwil2,LOC119898634,unc45b,sept9b,LOC119891874,LOC119885750,lmnl3,pstpip1a,ncaph,ppp1r13bb,tmem30b,fcho1
CELLULAR PROCESSES AND SIGNALING	M	Cell wall/membrane/envelope biogenesis	11	LOC119883500,fer1l6,chs1,otofa,dysf,ank2b,LOC119908630,LOC119916979,LOC119911915,gfpt2,gale
CELLULAR PROCESSES AND SIGNALING	N	Cell motility	7	LOC119901057,tmsb1,myo15ab,carmil3,dmd,LOC119910701,tmsb2
CELLULAR PROCESSES AND SIGNALING	O	Posttranslational modification, protein turnover, chaperones	146	novel.3409,LOC119896392,usp13,anpepa,hspb6,LOC119889685,si:ch211-81a5.1,LOC119883500,LOC119896543,LOC119895269,hspa12b,LOC119887951,ube2ql1,trim101,LOC119914008,LOC119905247,usp53b,zgc:136908,LOC119904016,LOC119882265,LOC119895311,tfpia,hspb1,usp10,LOC119909272,dnajb1b,LOC119901666,hsp90aa1.2,LOC119913483,zgc:77112,ctsc,rnf157,LOC119895319,ppp1r27b,novel.3654,LOC119917657,trim54,zgc:66427,spint1a…
CELLULAR PROCESSES AND SIGNALING	T	Signal transduction mechanisms	388	LOC119898452,cnga4,LOC119912955,LOC119903801,anks1ab,si:ch73-15b2.5,LOC119884527,pvalb3,mab21l1,kcnip3b,LOC119914222,LOC119885526,ect2,si:dkey-88l16.3,scn4ab,LOC119905857,LOC119902684,egfl7,LOC119906230,LOC119910711,LOC119900503,scn1lab,pkd1a,sytl2b,LOC119912303,itgb2,arhgap44a,tns1a,grm5b,klhl30,LOC119913303,LOC119883500,LOC119916326,LOC119900534,LOC119916947,LOC119913043,camk2b1,tnnc2,kbtbd12,L…
CELLULAR PROCESSES AND SIGNALING	U	Intracellular trafficking, secretion, and vesicular transport	72	bin1b,sytl2b,rabl2,LOC119907002,anxa6,cracr2b,LOC119905255,exoc7,arl14,srl,exoc3l1,LOC119894080,LOC119897369,abcb10,LOC119904802,rasef,tmed2,inpp5d,vipas39,LOC119905440,lman2,kdelr3,tmed7,tmed10,LOC119881903,wu:fb80c09,rtn1a,xpo1a,dnm3a,LOC119891673,sytl1,LOC119892863,LOC119914513,LOC119902389,anxa1a,arf6a,LOC119900987,rinl,LOC119894371,LOC119883315,slc39a9,ehd1a,LOC119900111,LOC119918279,erc2,LO…
CELLULAR PROCESSES AND SIGNALING	V	Defense mechanisms	56	LOC119912955,LOC119906230,LOC119912303,LOC119893389,LOC119897790,scospondin,novel.4323,LOC119911953,LOC119896965,LOC119897138,LOC119896969,dusp3a,LOC119906979,novel.2796,LOC119912957,csmd3b,LOC119916440,LOC119893528,novel.4322,LOC119912300,LOC119916439,dusp27,bpifcl,reep1,dnajc3b,LOC119896035,chodl,LOC119887456,LOC119896979,LOC119896926,tegt,LOC119896968,LOC119904506,LOC119912958,LOC119899722,LOC…
CELLULAR PROCESSES AND SIGNALING	W	Extracellular structures	55	LOC119917713,itgb2,LOC119902203,zmp:0000000846,sntg1,LOC119893389,LOC119897790,scospondin,ctnna2,LOC119886443,novel.4323,LOC119915730,LOC119912643,itga7,col9a1a,LOC119894705,itga5,novel.2796,pkp3a,gmfg,LOC119914380,novel.4322,zmp:0000001082,tnc,novel.3150,LOC119894227,arvcfb,itgav,LOC119886207,LOC119900717,LOC119908630,col9a3,LOC119917041,col9a2,LOC119886915,LOC119887244,mmp16b,lama2,LOC119914553…
CELLULAR PROCESSES AND SIGNALING	Y	Nuclear structure	8	lmnb2,xpo1a,LOC119902389,LOC119900987,nup62l,lmnl3,LOC119917461,nup88
CELLULAR PROCESSES AND SIGNALING	Z	Cytoskeleton	156	LOC119893691,LOC119908994,novel.3475,LOC119901736,dtna,LOC119896821,cenpe,LOC119913303,LOC119916326,fhl5,LOC119894420,rab11fip4a,kif16bb,csrp3,LOC119919303,LOC119903837,lmod2a,neb,ttn.2,LOC119912576,LOC119909726,LOC119894700,LOC119904686,dnah2,LOC119886121,capgb,acta1b,tmod1,tnnt1,LOC119893214,myl1,LOC119905255,LOC119890556,ehbp1l1a,LOC119884168,actn2b,LOC119914752,LOC119891711,ldb3b,LOC119901854…
INFORMATION STORAGE AND PROCESSING	A	RNA processing and modification	34	elavl2,LOC119889925,mettl21e,LOC119894446,LOC119901956,mov10l1,igf2bp3,LOC119905978,LOC119902034,LOC119889606,LOC119891958,LOC119882053,zgc:193690,pabpc4,srrm3,nova1,novel.4139,nova2,ppp2r3a,LOC119886743,cpsf2,hnrnph1,LOC119902293,qki2,LOC119903964,LOC119915980,srsf5a,LOC119885004,LOC119894627,LOC119908845,smn1,LOC119884482,snu13b,mtrex
INFORMATION STORAGE AND PROCESSING	B	Chromatin structure and dynamics	17	tle3a,smarcd3b,novel.1569,ing4,LOC119904192,LOC119915668,smarcc1b,cbx7b,LOC119914402,smyd2b,ing5a,ncaph,LOC119885736,smyd1b,LOC119904040,LOC119896461,tert
INFORMATION STORAGE AND PROCESSING	J	Translation, ribosomal structure and biogenesis	18	LOC119909716,eftud2,LOC119888983,cpeb1b,nsun4,tsfm,LOC119899532,pabpc4,tars3,samd4a,LOC119902293,si:ch211-153b23.3,eif4e1c,LOC119912294,LOC119907151,LOC119884106,pelo,snu13b
INFORMATION STORAGE AND PROCESSING	K	Transcription	97	LOC119884527,tdrd6,hsf4,brdt,LOC119900200,LOC119910711,pou3f1,myod1,fev,foxo4,tbx1,myog,tbx18,LOC119905257,pax2a,smarcd3b,LOC119883023,dachb,LOC119906062,meis1a,LOC119910998,myt1la,runx3,atoh7,ebf1a,LOC119890006,npas2,cdk20,mafa,mixl1,LOC119900484,sall4,LOC119905553,e2f5,tbx15,tcea2,foxa3,dlx1a,LOC119893435,bach1b,LOC119895379,LOC119885400,LOC119888522,tbx2b,LOC119885891,LOC119890557,tceanc2,tfcp…
INFORMATION STORAGE AND PROCESSING	L	Replication, recombination and repair	17	LOC119905058,cdc6,dnase2,cdk20,dna2,LOC119904192,LOC119915668,LOC119897893,LOC119884290,mcm4,LOC119907149,LOC119891307,msh3,mcm6,ttf2,tert,ahdc1
METABOLISM	C	Energy production and conversion	47	ATP6,ND4,ND2,COX2,COX1,ND1,LOC119886745,CYTB,ND5,COX3,ND4L,ND3,zgc:172076,LOC119911514,LOC119895087,ckmb,atp6v0a1b,ldha,LOC119883147,LOC119895322,ckma,slc25a48,LOC119895993,atp6v0b,ckmt2a,mdh1b,LOC119914791,LOC119905432,adcy2b,slc25a29,LOC119908303,atp6v1b2,slc25a5,stoml3b,LOC119890515,LOC119894751,mdh1ab,novel.1533,LOC119915315,LOC119914875,prkag3a,slc25a18,prune,ncf4,slc25a4,LOC119890494,slc25a…
METABOLISM	E	Amino acid transport and metabolism	43	LOC119900919,LOC119896392,anpepa,LOC119885483,slc38a3b,LOC119918107,fbxo32,grik2,gria3a,gamt,fut9a,LOC119888105,LOC119900921,gria4a,LOC119900902,LOC119910970,LOC119906832,grid1a,idh3b,srr,LOC119894954,ggt5b,LOC119890060,LOC119896571,p4ha2,st14a,LOC119896549,novel.474,LOC119900615,LOC119889690,LOC119903901,LOC119900905,xpnpep2,LOC119911355,LOC119882288,LOC119903997,LOC119896564,LOC119885960,LOC119…
METABOLISM	F	Nucleotide transport and metabolism	20	LOC119914345,ampd1,LOC119892249,adss1,zgc:174895,gucy1b1,LOC119883016,guk1b,LOC119895683,ak1,LOC119885546,cnksr2a,LOC119916054,LOC119918938,zgc:103559,cmpk,dpydb,atic,cant1a,gmpr
METABOLISM	G	Carbohydrate transport and metabolism	66	LOC119914446,LOC119882387,slc2a2,gapdh,LOC119897855,pfkmb,gyg1b,treh,pgd,LOC119912637,aldoab,LOC119897422,novel.4318,pgm1,pygma,fbp2,slc17a5,fut9a,LOC119895176,pfkma,novel.1139,LOC119907822,LOC119915305,pgam2,c1galt1c1,LOC119905369,LOC119891357,tpi1b,gpib,aqp4,LOC119900539,pfkfb1,novel.1843,c1galt1b,slc2a1b,LOC119899111,gba2,zgc:114041,LOC119907842,LOC119890655,gyg2,LOC119901317,pfkfb3,LOC1199086…
METABOLISM	H	Coenzyme transport and metabolism	5	zgc:171566,naprt,LOC119915738,mthfs,slc19a3a
METABOLISM	I	Lipid transport and metabolism	34	LOC119914446,LOC119902407,novel.3308,LOC119908604,LOC119890110,LOC119911385,fabp7a,LOC119902610,acbd7,slc44a5b,acaa1,srd5a2b,slc44a2,LOC119918007,LOC119915975,far1,slc44a4,cdipt,alg10,tecrb,cpt1b,LOC119897155,aacs,LOC119916808,degs2,stard10,acsl5,LOC119917210,fabp10a,zgc:158482,smpdl3a,itpka,abca12,slc27a1a
METABOLISM	P	Inorganic ion transport and metabolism	77	cnga4,scn4ab,scn1lab,pkd1a,grm5b,atp2b3b,cacnb2a,grik2,cacna2d2a,kcnv2a,slc9a5,gria3a,hcn5,cacna1ha,LOC119906220,LOC119882457,LOC119909867,LOC119891151,slc39a14,atp2a3,LOC119916229,clcn1b,LOC119911205,LOC119886010,LOC119916361,cacna1ab,LOC119907500,kcnj11,kcnk1b,cacna1g,gria4a,micu3b,kcna1a,LOC119911240,LOC119905280,slc26a10,slc5a10,grid1a,LOC119905492,trpc4b,LOC119883157,cacna1aa,cacna2d1a,LOC11…
METABOLISM	Q	Secondary metabolites biosynthesis, transport and catabolism	16	LOC119894654,LOC119908604,abcc8,abcc9,LOC119894457,dhrs7cb,rdh10a,LOC119890195,nox1,LOC119882228,LOC119886699,ptgis,LOC119900132,slco4a1,LOC119900975,LOC119901255
POORLY CHARACTERIZED	R	General function prediction only	310	aebp1a,rasl11a,LOC119903801,novel.861,asb2a.1,LOC119894924,nifk,rbm24b,LOC119885526,arxa,ptger4b,LOC119914957,znf512,alx1,zbtb16b,ltb4r2b,lrrc39,hacd1,LOC119898220,tns1a,klhl30,isl1,kbtbd12,abhd4,fhl5,LOC119917243,novel.3878,novel.2532,ca6,wdr95,LOC119906874,fras1,tspan11,nek11,stk36,LOC119919303,lrrtm2,ndfip2,LOC119898692,si:dkey-6n21.12,LOC119887386,ca4b,sdf4,sgk2b,LOC119894992,novel.2032,LOC11…
POORLY CHARACTERIZED	S	Function unknown	82	lhfpl3,cdh15,LOC119897689,LOC119916445,gins2,LOC119908961,rnf25,LOC119892979,LOC119909907,LOC119911863,LOC119901181,lekr1,tmem38a,LOC119917213,sh3bgr,rusf1,uhrf1bp1,novel.4453,novel.1531,LOC119905873,mindy4,grip2a,LOC119895876,LOC119895431,LOC119908505,efhc1,LOC119910942,tmem132e,cdh26.1,LOC119905865,dsg2.1,LOC119896063,unc93b1,LOC119894312,cdh19,LOC119913095,LOC119891594,LOC119897701,rhbdd2,LOC1…
