# Supplementary material for: An Integrated Analysis of Transcriptomic and Metabolomic Effects Reveals Insights into Stress Responses in Largemouth Bass (Micropterus salmoides) Under MS-222 (Tricaine Methanesulfonate) Exposure
Source: Metabolites. 2025 May 23;15(6):349. doi: 10.3390/metabo15060349 (PMC12194923; doi:10.3390/metabo15060349)
Supplement: Supplementary file 1 [file metabolites-15-00349-s001.zip › Table S3- KOG classification of differentially expressed genes of liver between exprimental group and control group.xlsx]

## Sheet: Sheet1
Classification	Code	CodeFunction	geneCount	geneList
CELLULAR PROCESSES AND SIGNALING	D	Cell cycle control, cell division, chromosome partitioning	17	gnai2b,LOC119915668,thada,LOC119905249,LOC119913027,prmt5,LOC119915863,atm,LOC119897136,hcfc1b,LOC119889611,LOC119883940,LOC119893432,rbl1,lmnb2,nedd8l,gpatch4
CELLULAR PROCESSES AND SIGNALING	M	Cell wall/membrane/envelope biogenesis	3	chkb,LOC119912685,uap1
CELLULAR PROCESSES AND SIGNALING	N	Cell motility	1	LOC119908976
CELLULAR PROCESSES AND SIGNALING	O	Posttranslational modification, protein turnover, chaperones	92	hsp90aa1.2,LOC119895319,dnaja,LOC119882839,LOC119895311,LOC119895269,hspa4a,ppp1r3g,dnajb1b,LOC119912706,hsp90b1,LOC119907121,LOC119896543,ulk1a,capn1,LOC119907718,txnrd2.2,dnajb11,LOC119911784,rnf144aa,si:ch211-120g10.1,LOC119885776,atad3,hyou1,sil1,LOC119889562,ppid,sec61a1,zcchc7,LOC119891171,pdia4,LOC119901859,usp42,zgc:175214,LOC119910291,kremen1,LOC119913394,ddost,LOC119907069,si:dkey-46i9.…
CELLULAR PROCESSES AND SIGNALING	T	Signal transduction mechanisms	135	cacna1hb,cacnb4a,LOC119882839,LOC119894395,LOC119917911,LOC119913001,fbln5,map2k6,ppp1r3g,LOC119908532,mapk15,grna,cacna2d4a,g3bp1,zgc:162171,grik2,LOC119898452,LOC119908433,gnai2b,fbln2,LOC119915668,calub,sgk2a,LOC119897481,LOC119896436,slc6a13,LOC119893118,LOC119917200,LOC119890775,ulk1a,neurl4,capn1,LOC119905243,syt7a,zmp:0000001200,novel.698,LOC119918353,pde4d,LOC119895282,LOC119912581,LOC119…
CELLULAR PROCESSES AND SIGNALING	U	Intracellular trafficking, secretion, and vesicular transport	57	fez1,ipo4,pnpla2,anxa6,calub,ulk1a,LOC119905243,syt7a,LOC119905629,rab30,LOC119888308,srp9,nup210,ranbp2,sec61a1,inppl1b,tram2,si:ch211-11k18.4,kpnb3,stxbp6,LOC119893569,tomm40l,ergic3,pnpla3,copz2,LOC119882575,exoc3l2a,LOC119902222,ipo8,tmed5,ergic1,rab5if,xpot,surf4,LOC119893432,LOC119888539,uso1,slc35d2,LOC119886895,arl15a,ssr3,timm9,LOC119911451,lman2la,cers1,novel.365,kdelr2b,arfgap1,arl1,se…
CELLULAR PROCESSES AND SIGNALING	V	Defense mechanisms	15	utp20,LOC119901890,gadd45gip1,si:ch211-195b15.8,dnajc3b,si:ch73-330k17.3,rnpepl1,reep1,LOC119907176,dnajc3a,dusp2,LOC119893528,rhot1b,LOC119896217,nceh1a
CELLULAR PROCESSES AND SIGNALING	W	Extracellular structures	11	col1a2,LOC119905441,gadd45gip1,si:ch73-330k17.3,lamb1a,mmp23ba,itga8,bysl,LOC119898604,LOC119882409,col7a1
CELLULAR PROCESSES AND SIGNALING	Y	Nuclear structure	14	ipo4,LOC119888308,nup210,ubxn2a,kpnb3,LOC119897136,ipo8,xpot,narf,lmnb2,novel.365,ncoa5,nsfl1c,nup133
CELLULAR PROCESSES AND SIGNALING	Z	Cytoskeleton	29	hip1rb,LOC119908994,ifrd2,sgcg,LOC119901854,LOC119905249,LOC119909918,kif16ba,LOC119905028,LOC119918015,LOC119889791,coro2a,dynll2b,tubgcp6,LOC119889611,cap2,LOC119898717,wasf1,LOC119888339,LOC119893432,LOC119895563,uck2b,scinla,csrp2,tagln3b,arfgap1,novel.959,novel.343,tnnt2a
INFORMATION STORAGE AND PROCESSING	A	RNA processing and modification	40	ddx5,LOC119919354,pabpn1,sf3b2,LOC119915759,LOC119911031,abce1,LOC119902293,snrpd1,ftsj3,LOC119888844,LOC119882053,snrpf,arpp21,tfb1m,LOC119893399,dhx35,tarbp1,znf593,LOC119910410,ddx27,pdcd11,celf5a,snrpg,LOC119906995,sf3b3,cpsf1,LOC119911803,LOC119899498,rnaset2l,LOC119908845,ddx39ab,LOC119919295,gpatch4,ddx54,snrpa,pwp2h,LOC119882097,mak16,ebna1bp2
INFORMATION STORAGE AND PROCESSING	B	Chromatin structure and dynamics	15	LOC119915668,hdac6,baz1a,si:dkey-103i16.6,LOC119907183,atm,hdac3,asf1bb,mta2,LOC119892140,smyd5,LOC119899726,LOC119913275,smarcad1a,hdac8
INFORMATION STORAGE AND PROCESSING	J	Translation, ribosomal structure and biogenesis	39	mars1,abcf1,bop1,LOC119902293,bxdc2,ago3b,eif4g1a,eif4e1c,tars1,gfm1,abcf3,ppan,LOC119910533,aars2,guf1,nars1,gcn1,gspt1l,noc4l,LOC119885700,xpot,pelo,trmt61a,yars1,LOC119900810,dus2,rrs1,LOC119903542,gars1,vars1,eif3eb,mtrf1,kars1,mrpl40,aars1,tsen2,eftud2,mtif2,pum3
INFORMATION STORAGE AND PROCESSING	K	Transcription	46	snrpb,LOC119900484,ncor2,LOC119902301,atrx,smarca5,LOC119918195,si:dkey-103i16.6,LOC119910127,polr1d,junbb,fosl1a,ercc6,creb3l2,LOC119898408,hcfc1b,e2f4,hnf4b,asf1bb,LOC119904531,polr3c,LOC119892140,dpy30,LOC119916079,timm50,msantd1,sox4a,polr2c,LOC119917971,parp2,smad2,tcea1,ilf2,LOC119900520,LOC119919118,polr1a,tcea3,LOC119912600,foxh1,ublcp1,LOC119910456,LOC119912271,scml2,ctbp2a,foxj1a,epc2
INFORMATION STORAGE AND PROCESSING	L	Replication, recombination and repair	8	LOC119915668,fen1,atm,ercc6,parn,ruvbl1,parp2,LOC119909226
METABOLISM	C	Energy production and conversion	40	aco2,ND3,LOC119891533,LOC119903899,ugt5d1,aldh8a1,LOC119904122,LOC119891502,LOC119890530,ncf4,slc25a55a,LOC119908303,slc25a39,ndor1,slc25a40,LOC119891526,LOC119894399,slc25a14,LOC119895322,dlat,pck2,ND4L,slc25a20,LOC119889285,slc25a36a,uevld,pck1,ndufa6,LOC119899214,LOC119890304,zgc:163057,ND1,slc25a15b,slc25a34,ND2,ppa1b,LOC119915756,ND5,iyd,hbae5
METABOLISM	E	Amino acid transport and metabolism	38	dmgdh,aco2,si:ch211-217a12.1,grik2,tat,slc35e1,tmprss4a,tdo2a,ass1,LOC119910014,blmh,slc1a3a,upb1,odc1,thnsl2,slc1a4,pycr1b,hpn,abcf3,fbxo25,p4ha2,LOC119898163,prodha,gclm,LOC119896383,mthfr,phex,rnpepl1,LOC119882886,grin3a,LOC119898107,LOC119893900,nit2,arg2,novel.997,glud1b,LOC119883373,LOC119891844
METABOLISM	F	Nucleotide transport and metabolism	13	nt5dc3,LOC119917999,LOC119903259,gmpr,ak4,ada,allc,cmpk,LOC119892249,nme7,cmpk2,LOC119911845,slc23a2
METABOLISM	G	Carbohydrate transport and metabolism	25	slc16a4,si:ch211-282j22.3,uggt1,LOC119903899,ugt5d1,LOC119896436,uggt2,LOC119905092,pgm3,slc35e1,slc16a10,pfkmb,slc16a6b,gbe1b,slc17a9b,kremen1,slc35b4,LOC119905608,slc35d2,mpi,LOC119882999,slc37a4a,gba2,adpgk,gmds
METABOLISM	H	Coenzyme transport and metabolism	12	mat1a,LOC119886294,LOC119890323,naprt,rfk,mthfd2,cunh9orf64,ggh,LOC119915738,pdxkb,ppox,LOC119882645
METABOLISM	I	Lipid transport and metabolism	43	scdb,LOC119902606,dgat1a,LOC119908976,novel.762,dgat2,fabp10a,slc27a1a,LOC119884720,cpt1ab,si:ch73-21k16.5,srd5a2a,hsd17b12a,acsl6,acadvl,LOC119910014,lpgat1,degs1,pitpnab,fabp4a,fabp7a,LOC119891468,LOC119881838,LOC119890798,novel.903,LOC119896770,cpt1b,novel.717,LOC119908904,rnpepl1,LOC119909571,abcd4,cryl1,LOC119900810,LOC119902662,fabp2,acat2,novel.718,ndufaf6,elovl5,LOC119909949,LOC119890799,…
METABOLISM	P	Inorganic ion transport and metabolism	38	cacna1hb,cacnb4a,LOC119895616,LOC119918691,cacna2d4a,atp13a1,grik2,cax1,atp2a2a,kcng3,atp2a2b,LOC119894386,cd22,novel.698,LOC119894372,slc5a6a,slc20a1a,LOC119916049,novel.697,scn8aa,LOC119889123,slc4a1a,LOC119898163,cacna1db,slc30a7,slc20a1b,cacnb1,grin3a,hmox1a,slc10a2,slc26a10,LOC119900792,clcn2c,kcnd1,LOC119901319,LOC119892631,LOC119906288,LOC119883140
METABOLISM	Q	Secondary metabolites biosynthesis, transport and catabolism	30	LOC119901591,LOC119901004,slco2a1,uox,LOC119900968,hal,LOC119900969,LOC119917999,LOC119886596,abcc1,LOC119886699,abcc8,LOC119894093,zgc:64106,novel.786,si:dkey-91i10.3,bco2l,LOC119908703,LOC119900971,LOC119901250,LOC119901255,abcc4,rdh5,LOC119910194,LOC119917824,sord,LOC119900983,LOC119908704,LOC119908701,LOC119901008
POORLY CHARACTERIZED	R	General function prediction only	133	stim2b,LOC119908532,si:dkey-151g10.3,tmem86b,LOC119902478,slc2a12,mdn1,etnppl,angptl3,dgcr8,egr1,cnpy2,LOC119913460,LOC119891031,chd4a,LOC119900507,zbtb16a,LOC119918272,abcf2b,znf521,sgk2a,epx,fus,cpn1,cd22,LOC119900498,LOC119913027,spock2,grwd1,vwa8,LOC119915887,LOC119908907,klf12b,dip2bb,LOC119887485,manf,LOC119915822,ftsj3,sdf2l1,LOC119910415,wdr75,vmp1,LOC119894433,LOC119892856,nol10,ccdc86,n…
POORLY CHARACTERIZED	S	Function unknown	49	rrp12,creld2,grip2b,nol6,camkmt,mboat2a,LOC119882997,LOC119891786,LOC119918293,slc66a1,LOC119917418,LOC119918023,flr,LOC119898595,ttc38,tmem41b,cdh17,ndufaf3,chchd4a,LOC119908912,cacfd1,rsl1d1,derl1,LOC119916268,tmem38b,rcc2,LOC119883052,LOC119918880,LOC119894405,pbdc1,LOC119908006,LOC119899825,LOC119893525,cnpy3,LOC119915677,ciapin1,sergef,lpcat3,tmco1,mfsd11,use1,ndrg1a,LOC119902402,gramd1bb,ap…
