# Supplementary material for: An Integrated Analysis of Transcriptomic and Metabolomic Effects Reveals Insights into Stress Responses in Largemouth Bass (Micropterus salmoides) Under MS-222 (Tricaine Methanesulfonate) Exposure
Source: Metabolites. 2025 May 23;15(6):349. doi: 10.3390/metabo15060349 (PMC12194923; doi:10.3390/metabo15060349)
Supplement: Supplementary file 1 [file metabolites-15-00349-s001.zip › Table S4- GO Enrichment of differentially expressed genes of gill between exprimental group and control group.xlsx]

## Sheet: Sheet1
GO_level_1	GO	Description	DiffRatio	BgRatio	P-value	Adjusted P-value	All_index	Count_all	Up_index	Count_up	Down_index	Count_down
Biological process	GO:0055001	muscle cell development	95/1994 4.76%	291/24106 1.21%	6.75687e-33	3.9798e-29	LOC119901990;asb2a.1;rbm24b;bin1b;lrrc39;LOC119896821;myod1;LOC119913303;nfatc4;isl1;LOC119912908;fhl5;csrp3;myog;LOC119888184;casq1a;tbx18;lmod2a;myoz2b;cacna2d2a;neb;ttn.2;LOC119909726;tmod1;tnnt1;LOC119910998;LOC119890556;LOC119884168;synpo2la;novel.3324;ryr1b;edn1;LOC119914752;atp2a3;ldb3b;tpm2;cfl2;mypn;LOC119901493;klhl41a;pdlim5a;LOC119902560;synpo2lb;LOC119904282;LOC119913196;LOC119903609…	95	LOC119901990;asb2a.1;rbm24b;bin1b;lrrc39;LOC119896821;myod1;LOC119913303;nfatc4;isl1;LOC119912908;fhl5;csrp3;myog;LOC119888184;casq1a;tbx18;lmod2a;myoz2b;cacna2d2a;neb;ttn.2;LOC119909726;tmod1;tnnt1;LOC119910998;LOC119890556;LOC119884168;synpo2la;novel.3324;ryr1b;edn1;LOC119914752;ldb3b;tpm2;cfl2;mypn;LOC119901493;klhl41a;pdlim5a;LOC119902560;synpo2lb;LOC119904282;LOC119913196;LOC119903609;dysf;n…	91	atp2a3;cfl1l;LOC119891958;LOC119897619	4
Biological process	GO:0055002	striated muscle cell development	59/1994 2.96%	133/24106 0.55%	4.49762e-29	1.32455e-25	LOC119901990;rbm24b;lrrc39;LOC119896821;myod1;LOC119913303;LOC119912908;csrp3;casq1a;lmod2a;myoz2b;neb;ttn.2;LOC119909726;tmod1;tnnt1;LOC119890556;LOC119884168;synpo2la;novel.3324;edn1;ldb3b;tpm2;cfl2;mypn;klhl41a;LOC119902560;synpo2lb;LOC119913196;LOC119903609;cfl1l;LOC119891958;novel.1380;myom2a;LOC119890126;lmod3;LOC119916473;LOC119893103;rbm24a;lmod2b;dusp27;LOC119890557;LOC119907498;LOC11989…	59	LOC119901990;rbm24b;lrrc39;LOC119896821;myod1;LOC119913303;LOC119912908;csrp3;casq1a;lmod2a;myoz2b;neb;ttn.2;LOC119909726;tmod1;tnnt1;LOC119890556;LOC119884168;synpo2la;novel.3324;edn1;ldb3b;tpm2;cfl2;mypn;klhl41a;LOC119902560;synpo2lb;LOC119913196;LOC119903609;novel.1380;myom2a;LOC119890126;lmod3;LOC119916473;LOC119893103;rbm24a;lmod2b;dusp27;LOC119890557;LOC119907498;LOC119892694;zmp:0000000930…	57	cfl1l;LOC119891958	2
Biological process	GO:0030239	myofibril assembly	57/1994 2.86%	127/24106 0.53%	1.84365e-28	3.6197e-25	LOC119901990;rbm24b;lrrc39;LOC119896821;LOC119913303;LOC119912908;csrp3;casq1a;lmod2a;myoz2b;neb;ttn.2;LOC119909726;tmod1;tnnt1;LOC119890556;LOC119884168;synpo2la;novel.3324;edn1;ldb3b;tpm2;cfl2;mypn;klhl41a;LOC119902560;synpo2lb;LOC119913196;LOC119903609;cfl1l;LOC119891958;novel.1380;myom2a;LOC119890126;lmod3;LOC119916473;LOC119893103;rbm24a;lmod2b;dusp27;LOC119907498;LOC119892694;zmp:0000000930…	57	LOC119901990;rbm24b;lrrc39;LOC119896821;LOC119913303;LOC119912908;csrp3;casq1a;lmod2a;myoz2b;neb;ttn.2;LOC119909726;tmod1;tnnt1;LOC119890556;LOC119884168;synpo2la;novel.3324;edn1;ldb3b;tpm2;cfl2;mypn;klhl41a;LOC119902560;synpo2lb;LOC119913196;LOC119903609;novel.1380;myom2a;LOC119890126;lmod3;LOC119916473;LOC119893103;rbm24a;lmod2b;dusp27;LOC119907498;LOC119892694;zmp:0000000930;LOC119916842;myl2a…	55	cfl1l;LOC119891958	2
Biological process	GO:0051146	striated muscle cell differentiation	106/1994 5.32%	432/24106 1.79%	5.86539e-25	8.63679e-22	LOC119901990;asb2a.1;rbm24b;lrrc39;LOC119896821;myod1;LOC119913303;isl1;tbx1;LOC119912908;fhl5;csrp3;LOC119899450;myog;LOC119888184;casq1a;tbx18;lmod2a;myoz2b;neb;ttn.2;si:dkeyp-69b9.3;LOC119909726;cacna1ha;tmod1;tnnt1;LOC119910998;LOC119890556;LOC119884168;synpo2la;novel.3324;ryr1b;edn1;LOC119914752;ldb3b;tpm2;cfl2;mypn;klhl41a;pdlim5a;LOC119902560;synpo2lb;LOC119908416;LOC119904282;LOC119913196…	106	LOC119901990;asb2a.1;rbm24b;lrrc39;LOC119896821;myod1;LOC119913303;isl1;tbx1;LOC119912908;fhl5;csrp3;myog;LOC119888184;casq1a;tbx18;lmod2a;myoz2b;neb;ttn.2;si:dkeyp-69b9.3;LOC119909726;cacna1ha;tmod1;tnnt1;LOC119910998;LOC119890556;LOC119884168;synpo2la;novel.3324;ryr1b;edn1;LOC119914752;ldb3b;tpm2;cfl2;mypn;klhl41a;pdlim5a;LOC119902560;synpo2lb;LOC119908416;LOC119904282;LOC119913196;LOC119903609…	92	LOC119899450;LOC119917657;cfl1l;LOC119891958;LOC119888509;zgc:64051;LOC119893270;zgc:65811;si:ch211-132g1.7;ehd1a;LOC119884240;LOC119888587;LOC119897619;klf5b	14
Biological process	GO:0045214	sarcomere organization	43/1994 2.16%	86/24106 0.36%	3.5941e-24	4.23385e-21	LOC119901990;rbm24b;lrrc39;LOC119913303;LOC119912908;csrp3;casq1a;lmod2a;myoz2b;ttn.2;LOC119909726;tnnt1;LOC119890556;LOC119884168;synpo2la;novel.3324;edn1;ldb3b;tpm2;cfl2;mypn;klhl41a;LOC119902560;synpo2lb;LOC119913196;LOC119903609;cfl1l;LOC119891958;novel.1380;myom2a;LOC119893103;rbm24a;LOC119907498;LOC119892694;zmp:0000000930;LOC119916842;myom2b;cav3;LOC119901291;capn3b;casq1b;LOC119902558;LOC…	43	LOC119901990;rbm24b;lrrc39;LOC119913303;LOC119912908;csrp3;casq1a;lmod2a;myoz2b;ttn.2;LOC119909726;tnnt1;LOC119890556;LOC119884168;synpo2la;novel.3324;edn1;ldb3b;tpm2;cfl2;mypn;klhl41a;LOC119902560;synpo2lb;LOC119913196;LOC119903609;novel.1380;myom2a;LOC119893103;rbm24a;LOC119907498;LOC119892694;zmp:0000000930;LOC119916842;myom2b;cav3;LOC119901291;capn3b;casq1b;LOC119902558;LOC119895382	41	cfl1l;LOC119891958	2
Biological process	GO:0010927	cellular component assembly involved in morphogenesis	65/1994 3.26%	191/24106 0.79%	4.8846e-24	4.79505e-21	LOC119901990;rbm24b;lrrc39;LOC119896821;LOC119913303;LOC119912908;csrp3;casq1a;lmod2a;myoz2b;neb;ttn.2;LOC119909726;tmod1;tnnt1;LOC119890556;LOC119884168;synpo2la;novel.3324;edn1;LOC119915730;ldb3b;tpm2;cfl2;mypn;LOC119884172;klhl41a;LOC119902560;synpo2lb;LOC119913196;LOC119903609;LOC119894705;cfl1l;LOC119891958;novel.1380;myom2a;LOC119890126;lmod3;LOC119916473;LOC119893103;rbm24a;LOC119882827;lm…	65	LOC119901990;rbm24b;lrrc39;LOC119896821;LOC119913303;LOC119912908;csrp3;casq1a;lmod2a;myoz2b;neb;ttn.2;LOC119909726;tmod1;tnnt1;LOC119890556;LOC119884168;synpo2la;novel.3324;edn1;ldb3b;tpm2;cfl2;mypn;klhl41a;LOC119902560;synpo2lb;LOC119913196;LOC119903609;novel.1380;myom2a;LOC119890126;lmod3;LOC119916473;LOC119893103;rbm24a;LOC119882827;lmod2b;dusp27;LOC119907498;LOC119892694;zmp:0000000930;LOC11…	57	LOC119915730;LOC119884172;LOC119894705;cfl1l;LOC119891958;LOC119893270;zgc:65811;LOC119897213	8
Biological process	GO:0031032	actomyosin structure organization	85/1994 4.26%	322/24106 1.34%	1.73424e-22	1.45924e-19	LOC119901990;rbm24b;ect2;lrrc39;LOC119900503;LOC119896821;LOC119913303;LOC119916947;LOC119912908;csrp3;casq1a;lmod2a;myoz2b;neb;ptk2bb;ttn.2;LOC119909726;tmod1;tnnt1;LOC119890556;LOC119884168;synpo2la;novel.3324;evla;edn1;LOC119914752;LOC119912173;ldb3b;tpm2;cfl2;cnn2;mypn;LOC119898830;cita;klhl41a;LOC119902560;synpo2lb;LOC119913196;LOC119901345;LOC119903609;cfl1l;si:dkey-197j19.6;LOC119891958;no…	85	LOC119901990;rbm24b;ect2;lrrc39;LOC119900503;LOC119896821;LOC119913303;LOC119916947;LOC119912908;csrp3;casq1a;lmod2a;myoz2b;neb;ttn.2;LOC119909726;tmod1;tnnt1;LOC119890556;LOC119884168;synpo2la;novel.3324;evla;edn1;LOC119914752;LOC119912173;ldb3b;tpm2;cfl2;cnn2;mypn;LOC119898830;cita;klhl41a;LOC119902560;synpo2lb;LOC119913196;LOC119901345;LOC119903609;si:dkey-197j19.6;novel.1380;LOC119890320;braf…	77	ptk2bb;cfl1l;LOC119891958;LOC119912729;ppm1e;sfrp1a;ptger4a;LOC119907070	8
Biological process	GO:0007517	muscle organ development	97/1994 4.86%	430/24106 1.78%	3.84559e-20	2.83132e-17	asb2a.1;ky;LOC119914222;rbm24b;LOC119901736;lrrc39;LOC119896821;myod1;foxo4;tbx1;LOC119912908;novel.4194;csrp3;myog;LOC119903837;LOC119888184;myoz2b;neb;ttn.2;cacna1ha;LOC119910998;LOC119884168;novel.3324;ryr1b;LOC119902542;tpm2;cfl2;itga7;fhl1a;LOC119918519;klhl41a;LOC119902560;vgll2a;mylpfa;LOC119903609;cfl1l;LOC119887765;fermt2;lmod3;zgc:111976;LOC119893103;tmem182a;LOC119902485;rbm24a;tnnc1b;…	97	asb2a.1;ky;LOC119914222;rbm24b;LOC119901736;lrrc39;LOC119896821;myod1;foxo4;tbx1;LOC119912908;novel.4194;csrp3;myog;LOC119903837;LOC119888184;myoz2b;neb;ttn.2;cacna1ha;LOC119910998;LOC119884168;novel.3324;ryr1b;LOC119902542;tpm2;cfl2;itga7;fhl1a;LOC119918519;klhl41a;LOC119902560;vgll2a;mylpfa;LOC119903609;LOC119887765;fermt2;lmod3;zgc:111976;LOC119893103;tmem182a;LOC119902485;rbm24a;tnnc1b;LOC119…	90	cfl1l;cd164;LOC119915272;LOC119888587;LOC119897619;igsf8;klf5b	7
Biological process	GO:0006936	muscle contraction	93/1994 4.66%	418/24106 1.73%	6.16948e-19	4.03758e-16	bin1b;ltb4r2b;dtna;LOC119915867;cacnb2a;csrp3;casq1a;myom1b;lmod2a;ttn.2;LOC119905247;LOC119894700;anxa6;LOC119916127;cacna1ha;tmod1;tnnt1;LOC119890556;LOC119884168;ryr1b;edn1;atp2a3;LOC119901854;tpm2;clcn1b;LOC119911205;LOC119901493;myot;LOC119918519;LOC119902560;stac;sspn;mylpfa;LOC119903609;LOC119907500;LOC119914006;cacna1g;LOC119887765;myom2a;apbb2b;tpm1;myom1a;abcc9;dsg2.1;LOC119896771;kcna1…	93	bin1b;dtna;LOC119915867;cacnb2a;csrp3;casq1a;myom1b;lmod2a;ttn.2;LOC119905247;LOC119894700;anxa6;LOC119916127;cacna1ha;tmod1;tnnt1;LOC119890556;LOC119884168;ryr1b;edn1;LOC119901854;tpm2;clcn1b;LOC119911205;LOC119901493;myot;LOC119918519;LOC119902560;stac;sspn;mylpfa;LOC119903609;LOC119907500;LOC119914006;cacna1g;LOC119887765;myom2a;apbb2b;tpm1;myom1a;abcc9;LOC119896771;kcna1a;lmod3;LOC119893103;r…	81	ltb4r2b;atp2a3;dsg2.1;lsp1a;trpv1;LOC119902058;LOC119917303;kitb;si:dkey-206d17.12;LOC119911252;dsc2l;LOC119892304	12
Biological process	GO:0006941	striated muscle contraction	50/1994 2.51%	214/24106 0.89%	1.22477e-11	7.21389e-09	bin1b;dtna;cacnb2a;csrp3;casq1a;ttn.2;LOC119894700;tnnt1;LOC119890556;LOC119884168;atp2a3;tpm2;LOC119911205;LOC119901493;LOC119918519;LOC119902560;stac;LOC119903609;LOC119914006;cacna1g;LOC119887765;abcc9;dsg2.1;LOC119893103;rnf207a;tnnc1b;cacna2d1a;LOC119907498;LOC119892694;zmp:0000000930;chrnb1;LOC119902058;stac3;myl2a;tnni1a;ank2b;myl13;cav3;LOC119915127;LOC119917303;actn3b;pde4ca;LOC119894042…	50	bin1b;dtna;cacnb2a;csrp3;casq1a;ttn.2;LOC119894700;tnnt1;LOC119890556;LOC119884168;tpm2;LOC119911205;LOC119901493;LOC119918519;LOC119902560;stac;LOC119903609;LOC119914006;cacna1g;LOC119887765;abcc9;LOC119893103;rnf207a;tnnc1b;cacna2d1a;LOC119907498;LOC119892694;zmp:0000000930;chrnb1;stac3;myl2a;tnni1a;ank2b;myl13;cav3;LOC119915127;actn3b;pde4ca;LOC119894042;casq1b;LOC119902558;myl2b;LOC119894169	43	atp2a3;dsg2.1;LOC119902058;LOC119917303;si:dkey-206d17.12;LOC119911252;dsc2l	7
Biological process	GO:0003009	skeletal muscle contraction	22/1994 1.1%	55/24106 0.23%	1.22698e-10	6.56991e-08	casq1a;tnnt1;LOC119890556;LOC119911205;LOC119901493;LOC119918519;stac;LOC119887765;tnnc1b;LOC119892694;zmp:0000000930;chrnb1;stac3;tnni1a;cav3;LOC119915127;LOC119917303;actn3b;LOC119894042;casq1b;LOC119902558;LOC119911252	22	casq1a;tnnt1;LOC119890556;LOC119911205;LOC119901493;LOC119918519;stac;LOC119887765;tnnc1b;LOC119892694;zmp:0000000930;chrnb1;stac3;tnni1a;cav3;LOC119915127;actn3b;LOC119894042;casq1b;LOC119902558	20	LOC119917303;LOC119911252	2
Biological process	GO:0014706	striated muscle tissue development	62/1994 3.11%	326/24106 1.35%	4.73452e-10	2.32386e-07	asb2a.1;LOC119914222;rbm24b;lrrc39;LOC119896821;isl1;tbx1;fhl5;csrp3;tbx18;neb;ttn.2;LOC119912576;si:dkeyp-69b9.3;LOC119884168;edn1;LOC119914752;tpm2;LOC119918519;pdlim5a;LOC119902560;LOC119904282;LOC119903609;LOC119894344;cacna1g;fermt2;LOC119890126;eya1;dsg2.1;zgc:111976;LOC119916473;LOC119893103;rbm24a;tnnc1b;LOC119907498;xirp2a;LOC119892694;zmp:0000000930;mef2ca;sgcg;LOC119902058;LOC119904608…	62	asb2a.1;LOC119914222;rbm24b;lrrc39;LOC119896821;isl1;tbx1;fhl5;csrp3;tbx18;neb;ttn.2;LOC119912576;si:dkeyp-69b9.3;LOC119884168;edn1;LOC119914752;tpm2;LOC119918519;pdlim5a;LOC119902560;LOC119904282;LOC119903609;LOC119894344;cacna1g;fermt2;LOC119890126;eya1;zgc:111976;LOC119916473;LOC119893103;rbm24a;tnnc1b;LOC119907498;xirp2a;LOC119892694;zmp:0000000930;mef2ca;sgcg;LOC119904608;LOC119901456;myl2a;…	56	dsg2.1;LOC119902058;tp73;larp7;LOC119907070;LOC119915272	6
Biological process	GO:0007519	skeletal muscle tissue development	45/1994 2.26%	202/24106 0.84%	6.70331e-10	3.03712e-07	asb2a.1;rbm24b;LOC119901736;myod1;LOC119912908;myog;myoz2b;LOC119910998;novel.3324;ryr1b;cfl2;itga7;klhl41a;vgll2a;mylpfa;cfl1l;LOC119887765;lmod3;LOC119902485;rbm24a;LOC119895837;chrna1;LOC119890557;mef2ca;klhl40b;stac3;usp2a;myl13;unc45b;atoh8;LOC119914402;zgc:172270;rbfox1l;LOC119915127;selenon;actn3b;LOC119901291;svilc;LOC119885472;casq1b;smyd1b;LOC119897619;igsf8;LOC119885004;klf5b	45	asb2a.1;rbm24b;LOC119901736;myod1;LOC119912908;myog;myoz2b;LOC119910998;novel.3324;ryr1b;cfl2;itga7;klhl41a;vgll2a;mylpfa;LOC119887765;lmod3;LOC119902485;rbm24a;LOC119895837;chrna1;LOC119890557;mef2ca;klhl40b;stac3;usp2a;myl13;unc45b;atoh8;LOC119914402;zgc:172270;rbfox1l;LOC119915127;selenon;actn3b;LOC119901291;svilc;LOC119885472;casq1b;smyd1b;LOC119885004	41	cfl1l;LOC119897619;igsf8;klf5b	4
Biological process	GO:0014902	myotube differentiation	45/1994 2.26%	203/24106 0.84%	7.93173e-10	3.31882e-07	rbm24b;myod1;csrp3;LOC119899450;myog;LOC119888184;cacna1ha;LOC119910998;novel.3324;ryr1b;klhl41a;LOC119908416;LOC119917657;LOC119887765;lmod3;tmem182a;LOC119902485;rbm24a;LOC119895837;chrna1;LOC119890557;mef2ca;klhl40b;LOC119888509;LOC119890162;zgc:64051;cav3;LOC119914402;LOC119893270;zgc:172270;rbfox1l;zgc:65811;si:ch211-132g1.7;LOC119915127;LOC119883315;ehd1a;selenon;actn3b;LOC119901291;LOC1199…	45	rbm24b;myod1;csrp3;myog;LOC119888184;cacna1ha;LOC119910998;novel.3324;ryr1b;klhl41a;LOC119908416;LOC119887765;lmod3;tmem182a;LOC119902485;rbm24a;LOC119895837;chrna1;LOC119890557;mef2ca;klhl40b;LOC119890162;cav3;LOC119914402;zgc:172270;rbfox1l;LOC119915127;LOC119883315;selenon;actn3b;LOC119901291;LOC119904801;smyd1b	33	LOC119899450;LOC119917657;LOC119888509;zgc:64051;LOC119893270;zgc:65811;si:ch211-132g1.7;ehd1a;LOC119884240;LOC119888587;LOC119897619;klf5b	12
Biological process	GO:0048738	cardiac muscle tissue development	60/1994 3.01%	315/24106 1.31%	8.452e-10	3.31882e-07	asb2a.1;LOC119914222;rbm24b;lrrc39;LOC119896821;isl1;tbx1;fhl5;csrp3;tbx18;neb;ttn.2;LOC119912576;si:dkeyp-69b9.3;LOC119884168;edn1;LOC119914752;tpm2;LOC119918519;pdlim5a;LOC119902560;LOC119904282;LOC119903609;LOC119894344;cacna1g;fermt2;LOC119890126;dsg2.1;zgc:111976;LOC119916473;LOC119893103;rbm24a;tnnc1b;LOC119907498;xirp2a;LOC119892694;zmp:0000000930;mef2ca;sgcg;LOC119902058;LOC119904608;LOC1…	60	asb2a.1;LOC119914222;rbm24b;lrrc39;LOC119896821;isl1;tbx1;fhl5;csrp3;tbx18;neb;ttn.2;LOC119912576;si:dkeyp-69b9.3;LOC119884168;edn1;LOC119914752;tpm2;LOC119918519;pdlim5a;LOC119902560;LOC119904282;LOC119903609;LOC119894344;cacna1g;fermt2;LOC119890126;zgc:111976;LOC119916473;LOC119893103;rbm24a;tnnc1b;LOC119907498;xirp2a;LOC119892694;zmp:0000000930;mef2ca;sgcg;LOC119904608;LOC119901456;myl2a;tnni1…	54	dsg2.1;LOC119902058;tp73;larp7;LOC119907070;LOC119915272	6
Biological process	GO:0003007	heart morphogenesis	66/1994 3.31%	363/24106 1.51%	9.32155e-10	3.4315e-07	si:ch211-106h11.3;asb2a.1;LOC119914222;rbm24b;ccm2l;lrrc39;LOC119896821;LOC119907002;tbx1;fhl5;LOC119894420;smarcd3b;ttn.2;LOC119884168;synpo2la;ryr1b;edn1;fn1a;LOC119883361;LOC119897805;tpm2;LOC119918519;robo3;mical2a;LOC119902560;synpo2lb;LOC119904282;LOC119904413;LOC119903609;tmed2;fermt2;LOC119890126;eya1;ccdc40;zgc:111976;LOC119893103;LOC119886179;rbm24a;rnf207a;tnnc1b;LOC119895837;tbx2b;ccn…	66	si:ch211-106h11.3;asb2a.1;LOC119914222;rbm24b;ccm2l;lrrc39;LOC119896821;LOC119907002;tbx1;fhl5;LOC119894420;smarcd3b;ttn.2;LOC119884168;synpo2la;ryr1b;edn1;fn1a;LOC119897805;tpm2;LOC119918519;robo3;mical2a;LOC119902560;synpo2lb;LOC119904282;LOC119904413;LOC119903609;fermt2;LOC119890126;eya1;ccdc40;zgc:111976;LOC119893103;LOC119886179;rbm24a;rnf207a;tnnc1b;LOC119895837;tbx2b;ccn1l2;LOC119907498;xi…	58	LOC119883361;tmed2;LOC119908630;LOC119907070;LOC119915272;LOC119911252;LOC119905916;snx10b	8
Biological process	GO:0140694	non-membrane-bounded organelle assembly	78/1994 3.91%	463/24106 1.92%	1.16325e-09	4.03032e-07	tdrd6;LOC119901990;asb2a.1;rbm24b;lrrc39;LOC119896821;cenpe;LOC119913303;LOC119912908;csrp3;patl2;casq1a;lmod2a;myoz2b;neb;arhgef1a;ttn.2;LOC119909726;tmod1;tnnt1;LOC119901956;LOC119890556;novel.1569;LOC119884168;synpo2la;novel.3324;edn1;ldb3b;LOC119902034;tpm2;cfl2;mypn;klhl41a;LOC119902560;synpo2lb;ppp1r35;LOC119913196;LOC119903609;cfl1l;LOC119891958;novel.1380;myom2a;LOC119890126;lmod3;LOC1199…	78	tdrd6;LOC119901990;asb2a.1;rbm24b;lrrc39;LOC119896821;cenpe;LOC119913303;LOC119912908;csrp3;patl2;casq1a;lmod2a;myoz2b;neb;ttn.2;LOC119909726;tmod1;tnnt1;LOC119901956;LOC119890556;novel.1569;LOC119884168;synpo2la;novel.3324;edn1;ldb3b;LOC119902034;tpm2;cfl2;mypn;klhl41a;LOC119902560;synpo2lb;ppp1r35;LOC119913196;LOC119903609;novel.1380;myom2a;LOC119890126;lmod3;LOC119916473;LOC119893103;rbm24a;lm…	70	arhgef1a;cfl1l;LOC119891958;hck;nup62l;spag5;LOC119910034;grb7	8
Biological process	GO:0051495	positive regulation of cytoskeleton organization	55/1994 2.76%	280/24106 1.16%	1.32908e-09	4.34905e-07	rbm24b;bin1b;LOC119912907;LOC119915519;lmod2a;ptk2bb;LOC119891930;synpo2la;evla;edn1;LOC119902892;tpm2;cfl2;LOC119898830;synpo2lb;baiap2l2a;ppp1r35;synpo2b;LOC119902894;dctn1b;cfl1l;si:dkey-197j19.6;braf;LOC119912729;si:dkey-46i9.6;LOC119899891;rbm24a;si:ch211-63p21.2;ppm1e;rgcc;LOC119904844;LOC119882015;sfrp1a;LOC119916842;ccl25b;LOC119895763;LOC119914594;cav3;hck;arf6a;nes;washc2c;nup62l;spag5;…	55	rbm24b;bin1b;LOC119912907;LOC119915519;lmod2a;LOC119891930;synpo2la;evla;edn1;LOC119902892;tpm2;cfl2;LOC119898830;synpo2lb;baiap2l2a;ppp1r35;synpo2b;LOC119902894;dctn1b;si:dkey-197j19.6;braf;si:dkey-46i9.6;LOC119899891;rbm24a;si:ch211-63p21.2;rgcc;LOC119904844;LOC119882015;LOC119916842;cav3;nes;washc2c;kirrel3l;LOC119902336;myoc;arhgef10la;LOC119888330	37	ptk2bb;cfl1l;LOC119912729;ppm1e;sfrp1a;ccl25b;LOC119895763;LOC119914594;hck;arf6a;nup62l;spag5;LOC119907070;LOC119889904;si:ch73-95l15.5;ccr10;cdc42ep5;abi3a	18
Biological process	GO:0014904	myotube cell development	23/1994 1.15%	67/24106 0.28%	1.66882e-09	5.17334e-07	myod1;myog;LOC119888184;LOC119910998;novel.3324;ryr1b;klhl41a;LOC119887765;lmod3;tmem182a;LOC119902485;LOC119895837;chrna1;LOC119890557;klhl40b;zgc:172270;rbfox1l;LOC119915127;selenon;actn3b;LOC119901291;LOC119904801;LOC119897619	23	myod1;myog;LOC119888184;LOC119910998;novel.3324;ryr1b;klhl41a;LOC119887765;lmod3;tmem182a;LOC119902485;LOC119895837;chrna1;LOC119890557;klhl40b;zgc:172270;rbfox1l;LOC119915127;selenon;actn3b;LOC119901291;LOC119904801	22	LOC119897619	1
Biological process	GO:1902905	positive regulation of supramolecular fiber organization	49/1994 2.46%	242/24106 1%	3.66439e-09	1.07916e-06	rbm24b;bin1b;LOC119912907;LOC119915519;lmod2a;ptk2bb;synpo2la;evla;edn1;LOC119902892;tpm2;cfl2;LOC119898830;synpo2lb;baiap2l2a;synpo2b;LOC119902894;dctn1b;cfl1l;si:dkey-197j19.6;braf;LOC119912729;si:dkey-46i9.6;LOC119899891;rbm24a;si:ch211-63p21.2;ppm1e;rgcc;LOC119904844;sfrp1a;LOC119916842;ccl25b;LOC119895763;LOC119914594;cav3;hck;arf6a;washc2c;kirrel3l;LOC119907070;LOC119902336;LOC119889904;myo…	49	rbm24b;bin1b;LOC119912907;LOC119915519;lmod2a;synpo2la;evla;edn1;LOC119902892;tpm2;cfl2;LOC119898830;synpo2lb;baiap2l2a;synpo2b;LOC119902894;dctn1b;si:dkey-197j19.6;braf;si:dkey-46i9.6;LOC119899891;rbm24a;si:ch211-63p21.2;rgcc;LOC119904844;LOC119916842;cav3;washc2c;kirrel3l;LOC119902336;myoc;arhgef10la;LOC119888330	33	ptk2bb;cfl1l;LOC119912729;ppm1e;sfrp1a;ccl25b;LOC119895763;LOC119914594;hck;arf6a;LOC119907070;LOC119889904;si:ch73-95l15.5;ccr10;cdc42ep5;abi3a	16
Biological process	GO:0060538	skeletal muscle organ development	45/1994 2.26%	216/24106 0.9%	6.26221e-09	1.7564e-06	asb2a.1;rbm24b;LOC119901736;myod1;LOC119912908;myog;myoz2b;LOC119910998;novel.3324;ryr1b;cfl2;itga7;klhl41a;vgll2a;mylpfa;cfl1l;LOC119887765;lmod3;LOC119902485;rbm24a;LOC119895837;chrna1;LOC119890557;mef2ca;klhl40b;stac3;usp2a;myl13;unc45b;atoh8;LOC119914402;zgc:172270;rbfox1l;LOC119915127;selenon;actn3b;LOC119901291;svilc;LOC119885472;casq1b;smyd1b;LOC119897619;igsf8;LOC119885004;klf5b	45	asb2a.1;rbm24b;LOC119901736;myod1;LOC119912908;myog;myoz2b;LOC119910998;novel.3324;ryr1b;cfl2;itga7;klhl41a;vgll2a;mylpfa;LOC119887765;lmod3;LOC119902485;rbm24a;LOC119895837;chrna1;LOC119890557;mef2ca;klhl40b;stac3;usp2a;myl13;unc45b;atoh8;LOC119914402;zgc:172270;rbfox1l;LOC119915127;selenon;actn3b;LOC119901291;svilc;LOC119885472;casq1b;smyd1b;LOC119885004	41	cfl1l;LOC119897619;igsf8;klf5b	4
Biological process	GO:0030240	skeletal muscle thin filament assembly	9/1994 0.45%	11/24106 0.05%	8.40773e-09	2.25098e-06	LOC119896821;ttn.2;LOC119884168;LOC119903609;lmod3;LOC119893103;LOC119892694;zmp:0000000930;hsp90aa1.1	9	LOC119896821;ttn.2;LOC119884168;LOC119903609;lmod3;LOC119893103;LOC119892694;zmp:0000000930;hsp90aa1.1	9	--	0
Biological process	GO:0070588	calcium ion transmembrane transport	64/1994 3.21%	371/24106 1.54%	1.40361e-08	3.59447e-06	bin1b;pkd1a;LOC119891695;atp2b3b;LOC119902956;casq1a;ptk2bb;anxa6;LOC119891930;LOC119910706;ryr1b;LOC119899119;edn1;atp2a3;LOC119884824;cacng6b;tnfsf14;LOC119908416;stac;cacna1ab;cacna1g;LOC119882385;micu3b;tlr9;LOC119905280;ryr3;trpc4b;LOC119895837;LOC119883157;p2rx5;ppp3cca;LOC119909215;cacna1aa;LOC119882696;cacna2d1a;LOC119900804;LOC119888937;trpv1;cbarpb;cacnb1;ccl25b;cacng1a;stac3;ank2b;lyn;…	64	bin1b;pkd1a;atp2b3b;LOC119902956;casq1a;anxa6;LOC119891930;LOC119910706;ryr1b;LOC119899119;edn1;LOC119884824;cacng6b;LOC119908416;stac;cacna1ab;cacna1g;LOC119882385;micu3b;LOC119905280;ryr3;trpc4b;LOC119895837;p2rx5;ppp3cca;LOC119909215;cacna1aa;LOC119882696;cacna2d1a;cbarpb;cacnb1;cacng1a;stac3;ank2b;cav3;selenon;atp2a2a;capn3b;pde4ca;cacna1bb;cacna1eb;slc24a4b;casq1b;jph2;LOC119888931;pln;LOC11…	47	LOC119891695;ptk2bb;atp2a3;tnfsf14;tlr9;LOC119883157;LOC119900804;LOC119888937;trpv1;ccl25b;lyn;LOC119917303;tmem165;ccr10;LOC119888587;LOC119897619;xcr1b.1	17
Biological process	GO:0110053	regulation of actin filament organization	65/1994 3.26%	380/24106 1.58%	1.52102e-08	3.73283e-06	bin1b;LOC119901736;LOC119912907;LOC119915519;LOC119900503;lmod2a;ptk2bb;capgb;LOC119901057;tmod1;ctnna2;synpo2la;LOC119886443;evla;LOC119912173;scinlb;tpm2;cfl2;LOC119898830;cita;synpo2lb;baiap2l2a;LOC119901345;synpo2b;cfl1l;si:dkey-197j19.6;braf;LOC119912729;LOC119895052;si:dkey-46i9.6;lmod3;LOC119899891;gmfg;si:ch211-63p21.2;ppm1e;rgcc;lmod2b;sfrp1a;LOC119916842;ccl25b;LOC119895763;gba2;LOC1199…	65	bin1b;LOC119901736;LOC119912907;LOC119915519;LOC119900503;lmod2a;LOC119901057;tmod1;ctnna2;synpo2la;LOC119886443;evla;LOC119912173;tpm2;cfl2;LOC119898830;cita;synpo2lb;baiap2l2a;LOC119901345;synpo2b;si:dkey-197j19.6;braf;si:dkey-46i9.6;lmod3;LOC119899891;si:ch211-63p21.2;rgcc;lmod2b;LOC119916842;prkn;washc2c;carmil3;svilc;kank1a;kirrel3l;shank3a;LOC119902336;myoc;arhgef10la;LOC119917207;tmsb2;LOC…	43	ptk2bb;capgb;scinlb;cfl1l;LOC119912729;LOC119895052;gmfg;ppm1e;sfrp1a;ccl25b;LOC119895763;gba2;LOC119914594;hck;arf6a;ptger4a;cyfip2;LOC119907070;LOC119889904;ccr10;cdc42ep5;abi3a	22
Biological process	GO:0090257	regulation of muscle system process	55/1994 2.76%	302/24106 1.25%	2.16078e-08	5.09081e-06	bin1b;camk2b1;LOC119915867;fbxo32;myog;casq1a;ttn.2;LOC119905247;LOC119894700;anxa6;tnnt1;LOC119917624;LOC119890556;LOC119884168;edn1;atp2a3;tpm2;srl;LOC119911205;LOC119918519;abcc8;tnfrsf18;LOC119887765;LOC119882385;dsg2.1;kcna1a;LOC119893103;rnf207a;tnnc1b;LOC119909919;LOC119882077;cacna2d1a;wu:fb80c09;cacng1a;LOC119902058;LOC119901456;myl2a;tnni1a;ank2b;myl13;cav3;LOC119916055;LOC119917303;act…	55	bin1b;camk2b1;LOC119915867;fbxo32;myog;casq1a;ttn.2;LOC119905247;LOC119894700;anxa6;tnnt1;LOC119917624;LOC119890556;LOC119884168;edn1;tpm2;srl;LOC119911205;LOC119918519;abcc8;LOC119887765;LOC119882385;kcna1a;LOC119893103;rnf207a;tnnc1b;LOC119909919;LOC119882077;cacna2d1a;wu:fb80c09;cacng1a;LOC119901456;myl2a;tnni1a;ank2b;myl13;cav3;LOC119916055;actn3b;pde4ca;LOC119894042;kcnma1a;casq1b;LOC1199025…	46	atp2a3;tnfrsf18;dsg2.1;LOC119902058;LOC119917303;si:dkey-206d17.12;LOC119896343;dsc2l;LOC119892304	9
Biological process	GO:0002504	antigen processing and presentation of peptide or polysaccharide antigen via MHC class II	16/1994 0.8%	39/24106 0.16%	2.71103e-08	6.14153e-06	LOC119912010;LOC119888698;LOC119912432;ctss2.1;LOC119912423;LOC119888605;LOC119882210;ctss1;unc93b1;LOC119912424;LOC119912422;LOC119917015;LOC119897645;LOC119912429;LOC119888167;LOC119897642	16	--	0	LOC119912010;LOC119888698;LOC119912432;ctss2.1;LOC119912423;LOC119888605;LOC119882210;ctss1;unc93b1;LOC119912424;LOC119912422;LOC119917015;LOC119897645;LOC119912429;LOC119888167;LOC119897642	16
Biological process	GO:0019886	antigen processing and presentation of exogenous peptide antigen via MHC class II	15/1994 0.75%	35/24106 0.15%	3.63581e-08	7.93144e-06	LOC119912010;LOC119888698;LOC119912432;ctss2.1;LOC119912423;LOC119888605;LOC119882210;ctss1;unc93b1;LOC119912424;LOC119912422;LOC119917015;LOC119912429;LOC119888167;LOC119897642	15	--	0	LOC119912010;LOC119888698;LOC119912432;ctss2.1;LOC119912423;LOC119888605;LOC119882210;ctss1;unc93b1;LOC119912424;LOC119912422;LOC119917015;LOC119912429;LOC119888167;LOC119897642	15
Biological process	GO:0055003	cardiac myofibril assembly	14/1994 0.7%	31/24106 0.13%	4.61549e-08	9.43435e-06	LOC119896821;csrp3;neb;ttn.2;LOC119884168;LOC119903609;LOC119890126;LOC119916473;LOC119893103;LOC119892694;zmp:0000000930;myl2a;myl2b;LOC119913373	14	LOC119896821;csrp3;neb;ttn.2;LOC119884168;LOC119903609;LOC119890126;LOC119916473;LOC119893103;LOC119892694;zmp:0000000930;myl2a;myl2b;LOC119913373	14	--	0
Biological process	GO:0048741	skeletal muscle fiber development	20/1994 1%	61/24106 0.25%	4.6451e-08	9.43435e-06	myod1;myog;LOC119910998;novel.3324;ryr1b;klhl41a;LOC119887765;lmod3;LOC119902485;LOC119895837;chrna1;LOC119890557;klhl40b;zgc:172270;rbfox1l;LOC119915127;selenon;actn3b;LOC119901291;LOC119897619	20	myod1;myog;LOC119910998;novel.3324;ryr1b;klhl41a;LOC119887765;lmod3;LOC119902485;LOC119895837;chrna1;LOC119890557;klhl40b;zgc:172270;rbfox1l;LOC119915127;selenon;actn3b;LOC119901291	19	LOC119897619	1
Biological process	GO:0055008	cardiac muscle tissue morphogenesis	25/1994 1.25%	91/24106 0.38%	5.56613e-08	1.02733e-05	LOC119914222;lrrc39;LOC119896821;ttn.2;LOC119884168;tpm2;LOC119918519;LOC119902560;LOC119903609;fermt2;zgc:111976;LOC119893103;tnnc1b;LOC119907498;xirp2a;LOC119892694;zmp:0000000930;LOC119901456;myl2a;tnni1a;myl13;LOC119915272;LOC119902558;myl2b;xirp2b	25	LOC119914222;lrrc39;LOC119896821;ttn.2;LOC119884168;tpm2;LOC119918519;LOC119902560;LOC119903609;fermt2;zgc:111976;LOC119893103;tnnc1b;LOC119907498;xirp2a;LOC119892694;zmp:0000000930;LOC119901456;myl2a;tnni1a;myl13;LOC119902558;myl2b;xirp2b	24	LOC119915272	1
Biological process	GO:0050879	multicellular organismal movement	22/1994 1.1%	73/24106 0.3%	5.62334e-08	1.02733e-05	casq1a;tnnt1;LOC119890556;LOC119911205;LOC119901493;LOC119918519;stac;LOC119887765;tnnc1b;LOC119892694;zmp:0000000930;chrnb1;stac3;tnni1a;cav3;LOC119915127;LOC119917303;actn3b;LOC119894042;casq1b;LOC119902558;LOC119911252	22	casq1a;tnnt1;LOC119890556;LOC119911205;LOC119901493;LOC119918519;stac;LOC119887765;tnnc1b;LOC119892694;zmp:0000000930;chrnb1;stac3;tnni1a;cav3;LOC119915127;actn3b;LOC119894042;casq1b;LOC119902558	20	LOC119917303;LOC119911252	2
Biological process	GO:0050881	musculoskeletal movement	22/1994 1.1%	73/24106 0.3%	5.62334e-08	1.02733e-05	casq1a;tnnt1;LOC119890556;LOC119911205;LOC119901493;LOC119918519;stac;LOC119887765;tnnc1b;LOC119892694;zmp:0000000930;chrnb1;stac3;tnni1a;cav3;LOC119915127;LOC119917303;actn3b;LOC119894042;casq1b;LOC119902558;LOC119911252	22	casq1a;tnnt1;LOC119890556;LOC119911205;LOC119901493;LOC119918519;stac;LOC119887765;tnnc1b;LOC119892694;zmp:0000000930;chrnb1;stac3;tnni1a;cav3;LOC119915127;actn3b;LOC119894042;casq1b;LOC119902558	20	LOC119917303;LOC119911252	2
Biological process	GO:0002495	antigen processing and presentation of peptide antigen via MHC class II	15/1994 0.75%	36/24106 0.15%	5.75585e-08	1.02733e-05	LOC119912010;LOC119888698;LOC119912432;ctss2.1;LOC119912423;LOC119888605;LOC119882210;ctss1;unc93b1;LOC119912424;LOC119912422;LOC119917015;LOC119912429;LOC119888167;LOC119897642	15	--	0	LOC119912010;LOC119888698;LOC119912432;ctss2.1;LOC119912423;LOC119888605;LOC119882210;ctss1;unc93b1;LOC119912424;LOC119912422;LOC119917015;LOC119912429;LOC119888167;LOC119897642	15
Biological process	GO:0060415	muscle tissue morphogenesis	26/1994 1.3%	100/24106 0.41%	1.0293e-07	1.78311e-05	LOC119914222;lrrc39;LOC119896821;ttn.2;LOC119884168;tpm2;LOC119918519;LOC119902560;mylpfa;LOC119903609;fermt2;zgc:111976;LOC119893103;tnnc1b;LOC119907498;xirp2a;LOC119892694;zmp:0000000930;LOC119901456;myl2a;tnni1a;myl13;LOC119915272;LOC119902558;myl2b;xirp2b	26	LOC119914222;lrrc39;LOC119896821;ttn.2;LOC119884168;tpm2;LOC119918519;LOC119902560;mylpfa;LOC119903609;fermt2;zgc:111976;LOC119893103;tnnc1b;LOC119907498;xirp2a;LOC119892694;zmp:0000000930;LOC119901456;myl2a;tnni1a;myl13;LOC119902558;myl2b;xirp2b	25	LOC119915272	1
Biological process	GO:0032956	regulation of actin cytoskeleton organization	75/1994 3.76%	489/24106 2.03%	1.38675e-07	2.3337e-05	si:ch73-15b2.5;rbm24b;bin1b;ect2;si:dkey-88l16.3;LOC119901736;LOC119912907;LOC119915519;LOC119900503;arhgap44a;lmod2a;neb;ptk2bb;capgb;LOC119901057;tmod1;ctnna2;synpo2la;LOC119886443;evla;edn1;LOC119912173;scinlb;tpm2;cfl2;LOC119898830;cita;synpo2lb;baiap2l2a;LOC119901345;synpo2b;cfl1l;si:dkey-197j19.6;braf;LOC119912729;LOC119895052;si:dkey-46i9.6;lmod3;LOC119899891;gmfg;rbm24a;si:ch211-63p21.2;p…	75	si:ch73-15b2.5;rbm24b;bin1b;ect2;si:dkey-88l16.3;LOC119901736;LOC119912907;LOC119915519;LOC119900503;arhgap44a;lmod2a;neb;LOC119901057;tmod1;ctnna2;synpo2la;LOC119886443;evla;edn1;LOC119912173;tpm2;cfl2;LOC119898830;cita;synpo2lb;baiap2l2a;LOC119901345;synpo2b;si:dkey-197j19.6;braf;si:dkey-46i9.6;lmod3;LOC119899891;rbm24a;si:ch211-63p21.2;rgcc;lmod2b;LOC119916842;prkn;cav3;washc2c;carmil3;svilc;k…	52	ptk2bb;capgb;scinlb;cfl1l;LOC119912729;LOC119895052;gmfg;ppm1e;sfrp1a;ccl25b;LOC119895763;gba2;LOC119914594;hck;arf6a;ptger4a;cyfip2;LOC119907070;LOC119889904;ccr10;cdc42ep5;abi3a;rhoh	23
Biological process	GO:0035995	detection of muscle stretch	8/1994 0.4%	11/24106 0.05%	2.84223e-07	4.65021e-05	csrp3;ttn.2;LOC119884168;LOC119903609;LOC119893103;LOC119892694;zmp:0000000930;cav3	8	csrp3;ttn.2;LOC119884168;LOC119903609;LOC119893103;LOC119892694;zmp:0000000930;cav3	8	--	0
Biological process	GO:2001259	positive regulation of cation channel activity	26/1994 1.3%	105/24106 0.44%	2.93751e-07	4.67621e-05	LOC119902956;casq1a;LOC119899119;edn1;LOC119916229;LOC119908416;stac;abcc8;kcnj11;ctss2.1;lrrc38b;kcna1a;LOC119905280;LOC119882210;rnf207a;ppp3cca;LOC119909215;cacna2d1a;stac3;ank2b;LOC119916979;LOC119917303;shank3a;casq1b;jph2;LOC119899346	26	LOC119902956;casq1a;LOC119899119;edn1;LOC119916229;LOC119908416;stac;abcc8;kcnj11;lrrc38b;kcna1a;LOC119905280;rnf207a;ppp3cca;LOC119909215;cacna2d1a;stac3;ank2b;LOC119916979;shank3a;casq1b;jph2;LOC119899346	23	ctss2.1;LOC119882210;LOC119917303	3
Biological process	GO:0048644	muscle organ morphogenesis	26/1994 1.3%	106/24106 0.44%	3.58857e-07	5.56229e-05	LOC119914222;lrrc39;LOC119896821;ttn.2;LOC119884168;tpm2;LOC119918519;LOC119902560;mylpfa;LOC119903609;fermt2;zgc:111976;LOC119893103;tnnc1b;LOC119907498;xirp2a;LOC119892694;zmp:0000000930;LOC119901456;myl2a;tnni1a;myl13;LOC119915272;LOC119902558;myl2b;xirp2b	26	LOC119914222;lrrc39;LOC119896821;ttn.2;LOC119884168;tpm2;LOC119918519;LOC119902560;mylpfa;LOC119903609;fermt2;zgc:111976;LOC119893103;tnnc1b;LOC119907498;xirp2a;LOC119892694;zmp:0000000930;LOC119901456;myl2a;tnni1a;myl13;LOC119902558;myl2b;xirp2b	25	LOC119915272	1
Biological process	GO:0002478	antigen processing and presentation of exogenous peptide antigen	15/1994 0.75%	42/24106 0.17%	6.33057e-07	9.42233e-05	LOC119912010;LOC119888698;LOC119912432;ctss2.1;LOC119912423;LOC119888605;LOC119882210;ctss1;unc93b1;LOC119912424;LOC119912422;LOC119917015;LOC119912429;LOC119888167;LOC119897642	15	--	0	LOC119912010;LOC119888698;LOC119912432;ctss2.1;LOC119912423;LOC119888605;LOC119882210;ctss1;unc93b1;LOC119912424;LOC119912422;LOC119917015;LOC119912429;LOC119888167;LOC119897642	15
Biological process	GO:0014866	skeletal myofibril assembly	11/1994 0.55%	23/24106 0.1%	6.39887e-07	9.42233e-05	LOC119896821;ttn.2;LOC119884168;LOC119903609;lmod3;LOC119893103;dusp27;LOC119892694;zmp:0000000930;qki2;hsp90aa1.1	11	LOC119896821;ttn.2;LOC119884168;LOC119903609;lmod3;LOC119893103;dusp27;LOC119892694;zmp:0000000930;qki2;hsp90aa1.1	11	--	0
Biological process	GO:0055013	cardiac muscle cell development	27/1994 1.35%	116/24106 0.48%	6.64566e-07	9.54705e-05	asb2a.1;LOC119896821;isl1;fhl5;csrp3;tbx18;neb;ttn.2;LOC119884168;edn1;LOC119914752;pdlim5a;LOC119902560;LOC119904282;LOC119903609;LOC119890126;LOC119916473;LOC119893103;LOC119907498;LOC119892694;zmp:0000000930;myl2a;alpk3a;alpk3b;cav3;myl2b;LOC119913373	27	asb2a.1;LOC119896821;isl1;fhl5;csrp3;tbx18;neb;ttn.2;LOC119884168;edn1;LOC119914752;pdlim5a;LOC119902560;LOC119904282;LOC119903609;LOC119890126;LOC119916473;LOC119893103;LOC119907498;LOC119892694;zmp:0000000930;myl2a;alpk3a;alpk3b;cav3;myl2b;LOC119913373	27	--	0
Biological process	GO:0014888	striated muscle adaptation	20/1994 1%	72/24106 0.3%	9.58402e-07	0.000134404	asb2a.1;camk2b1;LOC119912908;myog;myoz2b;tnnt1;LOC119917624;atp2a3;LOC119918519;LOC119902560;LOC119887765;tnnc1b;LOC119907498;LOC119892694;zmp:0000000930;tnni1a;actn3b;LOC119902558;trim63b;myoc	20	asb2a.1;camk2b1;LOC119912908;myog;myoz2b;tnnt1;LOC119917624;LOC119918519;LOC119902560;LOC119887765;tnnc1b;LOC119907498;LOC119892694;zmp:0000000930;tnni1a;actn3b;LOC119902558;trim63b;myoc	19	atp2a3	1
Biological process	GO:0050905	neuromuscular process	39/1994 1.96%	208/24106 0.86%	1.09474e-06	0.000149954	LOC119894363;gm2a;slc6a3;LOC119902956;casq1a;tnnt1;ctnna2;LOC119890556;otofa;LOC119911205;LOC119901493;LOC119918519;stac;dctn1b;LOC119887765;nlgn2a;kcna1a;tnnc1b;LOC119892694;zmp:0000000930;chrnb1;stac3;tnni1a;adora2aa;LOC119892422;prkn;cav3;LOC119915127;LOC119917303;actn3b;LOC119894042;shank3a;kcnma1a;casq1b;LOC119902558;LOC119911252;tnr;adora2ab;clic5a	39	LOC119894363;slc6a3;LOC119902956;casq1a;tnnt1;ctnna2;LOC119890556;otofa;LOC119911205;LOC119901493;LOC119918519;stac;dctn1b;LOC119887765;nlgn2a;kcna1a;tnnc1b;LOC119892694;zmp:0000000930;chrnb1;stac3;tnni1a;LOC119892422;prkn;cav3;LOC119915127;actn3b;LOC119894042;shank3a;kcnma1a;casq1b;LOC119902558;tnr;clic5a	34	gm2a;adora2aa;LOC119917303;LOC119911252;adora2ab	5
Biological process	GO:0031033	myosin filament organization	9/1994 0.45%	16/24106 0.07%	1.1913e-06	0.000159472	ttn.2;LOC119884168;LOC119903609;LOC119893103;LOC119895560;LOC119892694;zmp:0000000930;hspb9;hsp90aa1.1	9	ttn.2;LOC119884168;LOC119903609;LOC119893103;LOC119895560;LOC119892694;zmp:0000000930;hspb9;hsp90aa1.1	9	--	0
Biological process	GO:0006937	regulation of muscle contraction	39/1994 1.96%	214/24106 0.89%	2.27546e-06	0.000293699	bin1b;LOC119915867;casq1a;LOC119905247;LOC119894700;anxa6;tnnt1;LOC119890556;edn1;atp2a3;tpm2;LOC119911205;LOC119918519;LOC119887765;dsg2.1;kcna1a;rnf207a;tnnc1b;cacna2d1a;cacng1a;LOC119902058;LOC119901456;myl2a;tnni1a;ank2b;myl13;cav3;LOC119916055;LOC119917303;actn3b;pde4ca;LOC119894042;si:dkey-206d17.12;kcnma1a;casq1b;LOC119902558;LOC119894169;dsc2l;LOC119892304	39	bin1b;LOC119915867;casq1a;LOC119905247;LOC119894700;anxa6;tnnt1;LOC119890556;edn1;tpm2;LOC119911205;LOC119918519;LOC119887765;kcna1a;rnf207a;tnnc1b;cacna2d1a;cacng1a;LOC119901456;myl2a;tnni1a;ank2b;myl13;cav3;LOC119916055;actn3b;pde4ca;LOC119894042;kcnma1a;casq1b;LOC119902558;LOC119894169	32	atp2a3;dsg2.1;LOC119902058;LOC119917303;si:dkey-206d17.12;dsc2l;LOC119892304	7
Biological process	GO:0060048	cardiac muscle contraction	34/1994 1.71%	175/24106 0.73%	2.29375e-06	0.000293699	bin1b;cacnb2a;csrp3;ttn.2;LOC119884168;atp2a3;tpm2;LOC119918519;LOC119902560;LOC119903609;LOC119914006;cacna1g;abcc9;dsg2.1;LOC119893103;rnf207a;tnnc1b;cacna2d1a;LOC119907498;LOC119892694;zmp:0000000930;LOC119902058;myl2a;tnni1a;ank2b;myl13;cav3;LOC119917303;pde4ca;si:dkey-206d17.12;LOC119902558;LOC119911252;myl2b;dsc2l	34	bin1b;cacnb2a;csrp3;ttn.2;LOC119884168;tpm2;LOC119918519;LOC119902560;LOC119903609;LOC119914006;cacna1g;abcc9;LOC119893103;rnf207a;tnnc1b;cacna2d1a;LOC119907498;LOC119892694;zmp:0000000930;myl2a;tnni1a;ank2b;myl13;cav3;pde4ca;LOC119902558;myl2b	27	atp2a3;dsg2.1;LOC119902058;LOC119917303;si:dkey-206d17.12;LOC119911252;dsc2l	7
Biological process	GO:0043500	muscle adaptation	29/1994 1.45%	138/24106 0.57%	2.45252e-06	0.000303542	asb2a.1;camk2b1;LOC119912908;fbxo32;myog;myoz2b;tnnt1;LOC119917624;edn1;atp2a3;srl;LOC119918519;LOC119902560;tnfrsf18;LOC119887765;tnnc1b;LOC119909919;LOC119907498;wu:fb80c09;LOC119892694;zmp:0000000930;tnni1a;cav3;actn3b;casq1b;LOC119902558;trim63b;myoc;LOC119896343	29	asb2a.1;camk2b1;LOC119912908;fbxo32;myog;myoz2b;tnnt1;LOC119917624;edn1;srl;LOC119918519;LOC119902560;LOC119887765;tnnc1b;LOC119909919;LOC119907498;wu:fb80c09;LOC119892694;zmp:0000000930;tnni1a;cav3;actn3b;casq1b;LOC119902558;trim63b;myoc	26	atp2a3;tnfrsf18;LOC119896343	3
Biological process	GO:0060047	heart contraction	53/1994 2.66%	331/24106 1.37%	2.52503e-06	0.000303542	bin1b;lrrc39;LOC119896821;isl1;cacnb2a;csrp3;tbx18;cacna2d2a;ttn.2;LOC119912576;hcn5;cacna1ha;LOC119884168;edn1;atp2a3;tpm2;LOC119918519;LOC119902560;LOC119908416;hspb7;LOC119903609;LOC119914006;cacna1g;abcc9;dsg2.1;LOC119893103;rnf207a;tnnc1b;LOC119909215;tbx2b;cacna2d1a;LOC119907498;LOC119892694;zmp:0000000930;sgcg;LOC119902058;LOC119901456;myl2a;tnni1a;ank2b;myl13;LOC119908630;cav3;LOC11991730…	53	bin1b;lrrc39;LOC119896821;isl1;cacnb2a;csrp3;tbx18;cacna2d2a;ttn.2;LOC119912576;hcn5;cacna1ha;LOC119884168;edn1;tpm2;LOC119918519;LOC119902560;LOC119908416;hspb7;LOC119903609;LOC119914006;cacna1g;abcc9;LOC119893103;rnf207a;tnnc1b;LOC119909215;tbx2b;cacna2d1a;LOC119907498;LOC119892694;zmp:0000000930;sgcg;LOC119901456;myl2a;tnni1a;ank2b;myl13;cav3;pde4ca;LOC119902558;myl2b;LOC119900975;pln	44	atp2a3;dsg2.1;LOC119902058;LOC119908630;LOC119917303;si:dkey-206d17.12;LOC119907070;LOC119911252;dsc2l	9
Biological process	GO:0008154	actin polymerization or depolymerization	49/1994 2.46%	297/24106 1.23%	2.52522e-06	0.000303542	bin1b;LOC119901736;LOC119915519;LOC119894420;lmod2a;ptk2bb;capgb;tmod1;LOC119886443;evla;scinlb;cfl2;cita;mical2a;baiap2l2a;LOC119901345;cfl1l;si:dkey-197j19.6;LOC119897780;LOC119912729;LOC119895052;lmod3;LOC119899891;lmod2b;LOC119888937;ccl25b;LOC119895763;gba2;LOC119914594;micall2a;prex1;hck;arf6a;washc2c;svilc;kank1a;kirrel3l;cyfip2;LOC119897731;LOC119902336;LOC119889904;pstpip1a;ccr10;cdc42ep…	49	bin1b;LOC119901736;LOC119915519;LOC119894420;lmod2a;tmod1;LOC119886443;evla;cfl2;cita;mical2a;baiap2l2a;LOC119901345;si:dkey-197j19.6;lmod3;LOC119899891;lmod2b;micall2a;washc2c;svilc;kank1a;kirrel3l;LOC119902336;LOC119917207;LOC119888931;tmsb2;LOC119910465	27	ptk2bb;capgb;scinlb;cfl1l;LOC119897780;LOC119912729;LOC119895052;LOC119888937;ccl25b;LOC119895763;gba2;LOC119914594;prex1;hck;arf6a;cyfip2;LOC119897731;LOC119889904;pstpip1a;ccr10;cdc42ep5;abi3a	22
Biological process	GO:0003015	heart process	54/1994 2.71%	340/24106 1.41%	2.62078e-06	0.000308727	bin1b;lrrc39;LOC119896821;isl1;cacnb2a;csrp3;tbx18;cacna2d2a;ttn.2;LOC119912576;hcn5;cacna1ha;LOC119884168;edn1;atp2a3;tpm2;LOC119918519;LOC119902560;LOC119908416;hspb7;LOC119903609;LOC119914006;cacna1g;abcc9;dsg2.1;LOC119893103;rnf207a;tnnc1b;LOC119909215;tbx2b;cacna2d1a;LOC119907498;LOC119892694;zmp:0000000930;sgcg;LOC119902058;LOC119901456;myl2a;tnni1a;ank2b;myl13;LOC119908630;cav3;rbfox1l;LOC…	54	bin1b;lrrc39;LOC119896821;isl1;cacnb2a;csrp3;tbx18;cacna2d2a;ttn.2;LOC119912576;hcn5;cacna1ha;LOC119884168;edn1;tpm2;LOC119918519;LOC119902560;LOC119908416;hspb7;LOC119903609;LOC119914006;cacna1g;abcc9;LOC119893103;rnf207a;tnnc1b;LOC119909215;tbx2b;cacna2d1a;LOC119907498;LOC119892694;zmp:0000000930;sgcg;LOC119901456;myl2a;tnni1a;ank2b;myl13;cav3;rbfox1l;pde4ca;LOC119902558;myl2b;LOC119900975;pln	45	atp2a3;dsg2.1;LOC119902058;LOC119908630;LOC119917303;si:dkey-206d17.12;LOC119907070;LOC119911252;dsc2l	9
Biological process	GO:0055007	cardiac muscle cell differentiation	31/1994 1.55%	155/24106 0.64%	3.3653e-06	0.00038866	asb2a.1;LOC119896821;isl1;tbx1;fhl5;csrp3;tbx18;neb;ttn.2;si:dkeyp-69b9.3;LOC119884168;edn1;LOC119914752;pdlim5a;LOC119902560;LOC119904282;LOC119903609;LOC119894344;LOC119890126;LOC119916473;LOC119893103;LOC119907498;LOC119892694;zmp:0000000930;mef2ca;myl2a;alpk3a;alpk3b;cav3;myl2b;LOC119913373	31	asb2a.1;LOC119896821;isl1;tbx1;fhl5;csrp3;tbx18;neb;ttn.2;si:dkeyp-69b9.3;LOC119884168;edn1;LOC119914752;pdlim5a;LOC119902560;LOC119904282;LOC119903609;LOC119894344;LOC119890126;LOC119916473;LOC119893103;LOC119907498;LOC119892694;zmp:0000000930;mef2ca;myl2a;alpk3a;alpk3b;cav3;myl2b;LOC119913373	31	--	0
Biological process	GO:0006165	nucleoside diphosphate phosphorylation	28/1994 1.4%	133/24106 0.55%	3.49908e-06	0.000396338	gapdh;LOC119897855;pfkmb;LOC119891930;LOC119912637;aldoab;LOC119897422;pgm1;rptor;pfkma;novel.1139;pgam2;LOC119887765;tpi1b;gpib;LOC119895683;pfkfb1;novel.1843;LOC119899111;ak1;LOC119907842;slc2a6;actn3b;pgk1;prkag3a;cmpk;LOC119896218;mtnr1c	28	gapdh;LOC119897855;pfkmb;LOC119891930;LOC119912637;aldoab;LOC119897422;pgm1;rptor;pfkma;novel.1139;pgam2;LOC119887765;tpi1b;gpib;LOC119895683;pfkfb1;novel.1843;LOC119899111;ak1;LOC119907842;actn3b;pgk1;prkag3a;LOC119896218;mtnr1c	26	slc2a6;cmpk	2
Biological process	GO:0009135	purine nucleoside diphosphate metabolic process	28/1994 1.4%	134/24106 0.56%	4.07834e-06	0.000453234	LOC119914345;gapdh;LOC119897855;pfkmb;LOC119891930;LOC119912637;aldoab;LOC119897422;pgm1;rptor;pfkma;novel.1139;pgam2;LOC119887765;tpi1b;gpib;guk1b;pfkfb1;novel.1843;LOC119899111;ak1;LOC119907842;slc2a6;actn3b;pgk1;prkag3a;LOC119896218;mtnr1c	28	gapdh;LOC119897855;pfkmb;LOC119891930;LOC119912637;aldoab;LOC119897422;pgm1;rptor;pfkma;novel.1139;pgam2;LOC119887765;tpi1b;gpib;guk1b;pfkfb1;novel.1843;LOC119899111;ak1;LOC119907842;actn3b;pgk1;prkag3a;LOC119896218;mtnr1c	26	LOC119914345;slc2a6	2
Biological process	GO:0055006	cardiac cell development	27/1994 1.35%	127/24106 0.53%	4.27287e-06	0.000465238	asb2a.1;LOC119896821;isl1;fhl5;csrp3;tbx18;neb;ttn.2;LOC119884168;edn1;LOC119914752;pdlim5a;LOC119902560;LOC119904282;LOC119903609;LOC119890126;LOC119916473;LOC119893103;LOC119907498;LOC119892694;zmp:0000000930;myl2a;alpk3a;alpk3b;cav3;myl2b;LOC119913373	27	asb2a.1;LOC119896821;isl1;fhl5;csrp3;tbx18;neb;ttn.2;LOC119884168;edn1;LOC119914752;pdlim5a;LOC119902560;LOC119904282;LOC119903609;LOC119890126;LOC119916473;LOC119893103;LOC119907498;LOC119892694;zmp:0000000930;myl2a;alpk3a;alpk3b;cav3;myl2b;LOC119913373	27	--	0
Biological process	GO:0014819	regulation of skeletal muscle contraction	9/1994 0.45%	18/24106 0.07%	4.34433e-06	0.000465238	casq1a;LOC119911205;LOC119887765;cav3;LOC119917303;actn3b;LOC119894042;casq1b;LOC119902558	9	casq1a;LOC119911205;LOC119887765;cav3;actn3b;LOC119894042;casq1b;LOC119902558	8	LOC119917303	1
Biological process	GO:0006096	glycolytic process	25/1994 1.25%	113/24106 0.47%	4.52891e-06	0.000476344	gapdh;LOC119897855;pfkmb;LOC119891930;LOC119912637;aldoab;LOC119897422;pgm1;rptor;pfkma;novel.1139;pgam2;LOC119887765;tpi1b;gpib;pfkfb1;novel.1843;LOC119899111;LOC119907842;slc2a6;actn3b;pgk1;prkag3a;LOC119896218;mtnr1c	25	gapdh;LOC119897855;pfkmb;LOC119891930;LOC119912637;aldoab;LOC119897422;pgm1;rptor;pfkma;novel.1139;pgam2;LOC119887765;tpi1b;gpib;pfkfb1;novel.1843;LOC119899111;LOC119907842;actn3b;pgk1;prkag3a;LOC119896218;mtnr1c	24	slc2a6	1
Biological process	GO:0051651	maintenance of location in cell	40/1994 2.01%	229/24106 0.95%	5.02687e-06	0.000519444	LOC119891695;LOC119897855;gm2a;casq1a;ptk2bb;anxa6;LOC119891930;LOC119886443;ryr1b;tnfsf14;LOC119908416;kdelr3;LOC119895837;LOC119883157;LOC119909215;LOC119900804;LOC119881903;LOC119888937;LOC119898634;LOC119899111;ccl25b;stac3;ank2b;lyn;LOC119916979;LOC119917303;selenon;capn3b;syne1b;pde4ca;casq1b;hspa5;LOC119911252;ccr10;jph2;LOC119888587;insig1;LOC119888931;tmsb2;xcr1b.1	40	LOC119897855;casq1a;anxa6;LOC119891930;LOC119886443;ryr1b;LOC119908416;LOC119895837;LOC119909215;LOC119899111;stac3;ank2b;LOC119916979;selenon;capn3b;pde4ca;casq1b;jph2;LOC119888931;tmsb2	20	LOC119891695;gm2a;ptk2bb;tnfsf14;kdelr3;LOC119883157;LOC119900804;LOC119881903;LOC119888937;LOC119898634;ccl25b;lyn;LOC119917303;syne1b;hspa5;LOC119911252;ccr10;LOC119888587;insig1;xcr1b.1	20
Biological process	GO:0050900	leukocyte migration	69/1994 3.46%	482/24106 2%	5.26241e-06	0.000534407	asb2a.1;ptger4b;LOC119900503;ccl20l;LOC119891695;LOC119902203;LOC119899450;trim101;LOC119897099;ptk2bb;ccl25a;edn1;cnn2;itga7;fut9a;dock8;ccl20a.3;LOC119897780;LOC119898324;LOC119891357;trim55a;LOC119888605;LOC119914440;LOC119897900;zmp:0000001082;LOC119897701;LOC119917015;LOC119894313;trim55b;ccr6b;LOC119904455;ccl25b;si:cabz01093077.1;LOC119914594;LOC119914447;prex1;LOC119908630;anxa1a;lyn;hck;…	69	asb2a.1;LOC119900503;trim101;edn1;cnn2;itga7;fut9a;LOC119891357;trim55a;trim55b;LOC119916808;pde4ca;LOC119918224;novel.1021;LOC119882288;hsp90aa1.1	16	ptger4b;ccl20l;LOC119891695;LOC119902203;LOC119899450;LOC119897099;ptk2bb;ccl25a;dock8;ccl20a.3;LOC119897780;LOC119898324;LOC119888605;LOC119914440;LOC119897900;zmp:0000001082;LOC119897701;LOC119917015;LOC119894313;ccr6b;LOC119904455;ccl25b;si:cabz01093077.1;LOC119914594;LOC119914447;prex1;LOC119908630;anxa1a;lyn;hck;LOC119893270;zgc:65811;ptger4a;LOC119908411;cxcl19;si:ch211-214p13.9;ccr6a;LOC11…	53
Biological process	GO:0070296	sarcoplasmic reticulum calcium ion transport	15/1994 0.75%	49/24106 0.2%	5.8024e-06	0.000579257	casq1a;ryr1b;atp2a3;LOC119911205;LOC119908416;LOC119882385;LOC119895837;LOC119909215;cacng1a;stac3;ank2b;LOC119917303;pde4ca;casq1b;pln	15	casq1a;ryr1b;LOC119911205;LOC119908416;LOC119882385;LOC119895837;LOC119909215;cacng1a;stac3;ank2b;pde4ca;casq1b;pln	13	atp2a3;LOC119917303	2
Biological process	GO:0046939	nucleotide phosphorylation	28/1994 1.4%	137/24106 0.57%	6.38366e-06	0.000599974	gapdh;LOC119897855;pfkmb;LOC119891930;LOC119912637;aldoab;LOC119897422;pgm1;rptor;pfkma;novel.1139;pgam2;LOC119887765;tpi1b;gpib;LOC119895683;pfkfb1;novel.1843;LOC119899111;ak1;LOC119907842;slc2a6;actn3b;pgk1;prkag3a;cmpk;LOC119896218;mtnr1c	28	gapdh;LOC119897855;pfkmb;LOC119891930;LOC119912637;aldoab;LOC119897422;pgm1;rptor;pfkma;novel.1139;pgam2;LOC119887765;tpi1b;gpib;LOC119895683;pfkfb1;novel.1843;LOC119899111;ak1;LOC119907842;actn3b;pgk1;prkag3a;LOC119896218;mtnr1c	26	slc2a6;cmpk	2
Biological process	GO:0030241	skeletal muscle myosin thick filament assembly	7/1994 0.35%	11/24106 0.05%	6.42212e-06	0.000599974	ttn.2;LOC119884168;LOC119903609;LOC119893103;LOC119892694;zmp:0000000930;hsp90aa1.1	7	ttn.2;LOC119884168;LOC119903609;LOC119893103;LOC119892694;zmp:0000000930;hsp90aa1.1	7	--	0
Biological process	GO:0031034	myosin filament assembly	7/1994 0.35%	11/24106 0.05%	6.42212e-06	0.000599974	ttn.2;LOC119884168;LOC119903609;LOC119893103;LOC119892694;zmp:0000000930;hsp90aa1.1	7	ttn.2;LOC119884168;LOC119903609;LOC119893103;LOC119892694;zmp:0000000930;hsp90aa1.1	7	--	0
Biological process	GO:0071688	striated muscle myosin thick filament assembly	7/1994 0.35%	11/24106 0.05%	6.42212e-06	0.000599974	ttn.2;LOC119884168;LOC119903609;LOC119893103;LOC119892694;zmp:0000000930;hsp90aa1.1	7	ttn.2;LOC119884168;LOC119903609;LOC119893103;LOC119892694;zmp:0000000930;hsp90aa1.1	7	--	0
Biological process	GO:1903169	regulation of calcium ion transmembrane transport	36/1994 1.81%	199/24106 0.83%	6.51925e-06	0.000599974	bin1b;LOC119902956;casq1a;ptk2bb;LOC119891930;LOC119899119;cacng6b;LOC119908416;stac;LOC119882385;tlr9;LOC119905280;p2rx5;ppp3cca;LOC119909215;LOC119882696;cacna2d1a;LOC119888937;cbarpb;cacnb1;cacng1a;stac3;ank2b;lyn;cav3;LOC119917303;selenon;capn3b;pde4ca;casq1b;jph2;LOC119888587;LOC119888931;pln;LOC119897619;LOC119908171	36	bin1b;LOC119902956;casq1a;LOC119891930;LOC119899119;cacng6b;LOC119908416;stac;LOC119882385;LOC119905280;p2rx5;ppp3cca;LOC119909215;LOC119882696;cacna2d1a;cbarpb;cacnb1;cacng1a;stac3;ank2b;cav3;selenon;capn3b;pde4ca;casq1b;jph2;LOC119888931;pln;LOC119908171	29	ptk2bb;tlr9;LOC119888937;lyn;LOC119917303;LOC119888587;LOC119897619	7
Biological process	GO:0072676	lymphocyte migration	29/1994 1.45%	145/24106 0.6%	6.87317e-06	0.000622815	ccl20l;LOC119891695;LOC119899450;ptk2bb;ccl25a;dock8;ccl20a.3;LOC119897780;LOC119897900;zmp:0000001082;LOC119894313;ccr6b;ccl25b;si:cabz01093077.1;LOC119908630;LOC119916808;LOC119908411;cxcl19;si:ch211-214p13.9;ccr6a;novel.1021;ccr10;LOC119882288;LOC119888587;LOC119899104;LOC119903879;LOC119904215;LOC119895685;padi2	29	LOC119916808;novel.1021;LOC119882288	3	ccl20l;LOC119891695;LOC119899450;ptk2bb;ccl25a;dock8;ccl20a.3;LOC119897780;LOC119897900;zmp:0000001082;LOC119894313;ccr6b;ccl25b;si:cabz01093077.1;LOC119908630;LOC119908411;cxcl19;si:ch211-214p13.9;ccr6a;ccr10;LOC119888587;LOC119899104;LOC119903879;LOC119904215;LOC119895685;padi2	26
Biological process	GO:0006757	ATP generation from ADP	25/1994 1.25%	116/24106 0.48%	7.41282e-06	0.000661538	gapdh;LOC119897855;pfkmb;LOC119891930;LOC119912637;aldoab;LOC119897422;pgm1;rptor;pfkma;novel.1139;pgam2;LOC119887765;tpi1b;gpib;pfkfb1;novel.1843;LOC119899111;LOC119907842;slc2a6;actn3b;pgk1;prkag3a;LOC119896218;mtnr1c	25	gapdh;LOC119897855;pfkmb;LOC119891930;LOC119912637;aldoab;LOC119897422;pgm1;rptor;pfkma;novel.1139;pgam2;LOC119887765;tpi1b;gpib;pfkfb1;novel.1843;LOC119899111;LOC119907842;actn3b;pgk1;prkag3a;LOC119896218;mtnr1c	24	slc2a6	1
Biological process	GO:1903707	negative regulation of hemopoiesis	24/1994 1.2%	109/24106 0.45%	7.61063e-06	0.000662343	LOC119900503;il17d;runx3;si:ch211-264f5.6;LOC119897138;inpp5d;LOC119897868;LOC119888605;LOC119895683;sfrp1a;socs1a;LOC119897866;LOC119917015;LOC119897691;LOC119884831;flt3;dtx1;anxa1a;lyn;prdm16;si:dkey-206d17.12;LOC119902093;LOC119897440;zbtb7b	24	LOC119900503;il17d;LOC119895683;LOC119884831;prdm16	5	runx3;si:ch211-264f5.6;LOC119897138;inpp5d;LOC119897868;LOC119888605;sfrp1a;socs1a;LOC119897866;LOC119917015;LOC119897691;flt3;dtx1;anxa1a;lyn;si:dkey-206d17.12;LOC119902093;LOC119897440;zbtb7b	19
Biological process	GO:0014874	response to stimulus involved in regulation of muscle adaptation	9/1994 0.45%	19/24106 0.08%	7.64675e-06	0.000662343	fbxo32;myog;srl;LOC119887765;LOC119909919;wu:fb80c09;actn3b;casq1b;trim63b	9	fbxo32;myog;srl;LOC119887765;LOC119909919;wu:fb80c09;actn3b;casq1b;trim63b	9	--	0
Biological process	GO:0009179	purine ribonucleoside diphosphate metabolic process	27/1994 1.35%	132/24106 0.55%	9.12569e-06	0.00077899	LOC119914345;gapdh;LOC119897855;pfkmb;LOC119891930;LOC119912637;aldoab;LOC119897422;pgm1;rptor;pfkma;novel.1139;pgam2;LOC119887765;tpi1b;gpib;pfkfb1;novel.1843;LOC119899111;ak1;LOC119907842;slc2a6;actn3b;pgk1;prkag3a;LOC119896218;mtnr1c	27	gapdh;LOC119897855;pfkmb;LOC119891930;LOC119912637;aldoab;LOC119897422;pgm1;rptor;pfkma;novel.1139;pgam2;LOC119887765;tpi1b;gpib;pfkfb1;novel.1843;LOC119899111;ak1;LOC119907842;actn3b;pgk1;prkag3a;LOC119896218;mtnr1c	25	LOC119914345;slc2a6	2
Biological process	GO:0046031	ADP metabolic process	26/1994 1.3%	125/24106 0.52%	9.68419e-06	0.000814856	gapdh;LOC119897855;pfkmb;LOC119891930;LOC119912637;aldoab;LOC119897422;pgm1;rptor;pfkma;novel.1139;pgam2;LOC119887765;tpi1b;gpib;pfkfb1;novel.1843;LOC119899111;ak1;LOC119907842;slc2a6;actn3b;pgk1;prkag3a;LOC119896218;mtnr1c	26	gapdh;LOC119897855;pfkmb;LOC119891930;LOC119912637;aldoab;LOC119897422;pgm1;rptor;pfkma;novel.1139;pgam2;LOC119887765;tpi1b;gpib;pfkfb1;novel.1843;LOC119899111;ak1;LOC119907842;actn3b;pgk1;prkag3a;LOC119896218;mtnr1c	25	slc2a6	1
Biological process	GO:0045216	cell-cell junction organization	52/1994 2.61%	338/24106 1.4%	1.00629e-05	0.000834795	ect2;LOC119917713;LOC119917243;lsr;LOC119895474;LOC119882610;si:ch211-264f5.6;LOC119905873;abcc8;epha2b;cldn8.1;dsg2.1;pkp3a;si:ch211-191a24.4;LOC119882614;cdh19;xirp2a;nphp1;LOC119882612;LOC119912725;heg1;pof1b;LOC119905872;LOC119902058;arvcfb;LOC119914594;micall2a;LOC119908630;LOC119916054;LOC119886071;LOC119890829;LOC119893270;LOC119894925;zgc:65811;LOC119882615;LOC119917376;LOC119915233;kirre…	52	ect2;LOC119917713;abcc8;cdh19;xirp2a;nphp1;LOC119912725;heg1;arvcfb;micall2a;LOC119916054;LOC119886071;LOC119890829;kirrel3l;LOC119894931;LOC119889888;xirp2b	17	LOC119917243;lsr;LOC119895474;LOC119882610;si:ch211-264f5.6;LOC119905873;epha2b;cldn8.1;dsg2.1;pkp3a;si:ch211-191a24.4;LOC119882614;LOC119882612;pof1b;LOC119905872;LOC119902058;LOC119914594;LOC119908630;LOC119893270;LOC119894925;zgc:65811;LOC119882615;LOC119917376;LOC119915233;LOC119882613;LOC119882276;LOC119907070;cldn23.1;si:ch211-198m17.1;jupa;cldnf;LOC119894933;cldn7b;LOC119890558;abi3a	35
Biological process	GO:0032414	positive regulation of ion transmembrane transporter activity	29/1994 1.45%	148/24106 0.61%	1.0415e-05	0.000852002	LOC119902956;casq1a;si:dkey-151g10.3;LOC119899119;edn1;LOC119916229;LOC119908416;stac;abcc8;kcnj11;ctss2.1;lrrc38b;kcna1a;LOC119905280;LOC119882210;rnf207a;ppp3cca;LOC119909215;cacna2d1a;LOC119905323;stac3;ank2b;LOC119916979;LOC119917303;shank3a;casq1b;LOC119899452;jph2;LOC119899346	29	LOC119902956;casq1a;si:dkey-151g10.3;LOC119899119;edn1;LOC119916229;LOC119908416;stac;abcc8;kcnj11;lrrc38b;kcna1a;LOC119905280;rnf207a;ppp3cca;LOC119909215;cacna2d1a;LOC119905323;stac3;ank2b;LOC119916979;shank3a;casq1b;LOC119899452;jph2;LOC119899346	26	ctss2.1;LOC119882210;LOC119917303	3
Biological process	GO:1904062	regulation of cation transmembrane transport	66/1994 3.31%	465/24106 1.93%	1.10799e-05	0.000893983	kcnip3b;bin1b;LOC119902956;casq1a;ptk2bb;hcn5;LOC119891930;si:dkey-151g10.3;LOC119899119;edn1;LOC119916229;fhl1a;cacng6b;LOC119908416;stac;abcc8;kcnj11;LOC119882385;ctss2.1;lrrc38b;nlgn2a;LOC119900865;abcc9;kcna1a;tlr9;LOC119905280;LOC119882210;pcsk9;rnf207a;p2rx5;ppp3cca;LOC119909215;LOC119882696;cacna2d1a;LOC119905323;LOC119888937;mef2ca;cbarpb;cacnb1;slmapb;cacng1a;stac3;ank2b;lyn;cav3;LOC1199…	66	kcnip3b;bin1b;LOC119902956;casq1a;hcn5;LOC119891930;si:dkey-151g10.3;LOC119899119;edn1;LOC119916229;fhl1a;cacng6b;LOC119908416;stac;abcc8;kcnj11;LOC119882385;lrrc38b;nlgn2a;LOC119900865;abcc9;kcna1a;LOC119905280;pcsk9;rnf207a;p2rx5;ppp3cca;LOC119909215;LOC119882696;cacna2d1a;LOC119905323;mef2ca;cbarpb;cacnb1;slmapb;cacng1a;stac3;ank2b;cav3;LOC119916979;LOC119915127;LOC119911899;selenon;capn3b;LOC…	54	ptk2bb;ctss2.1;tlr9;LOC119882210;LOC119888937;lyn;slc30a1a;LOC119917303;stoml3b;LOC119888587;LOC119899566;LOC119897619	12
Biological process	GO:1902106	negative regulation of leukocyte differentiation	23/1994 1.15%	105/24106 0.44%	1.27884e-05	0.00101789	LOC119900503;runx3;si:ch211-264f5.6;LOC119897138;inpp5d;LOC119897868;LOC119888605;LOC119895683;sfrp1a;socs1a;LOC119897866;LOC119917015;LOC119897691;LOC119884831;flt3;dtx1;anxa1a;lyn;prdm16;si:dkey-206d17.12;LOC119902093;LOC119897440;zbtb7b	23	LOC119900503;LOC119895683;LOC119884831;prdm16	4	runx3;si:ch211-264f5.6;LOC119897138;inpp5d;LOC119897868;LOC119888605;sfrp1a;socs1a;LOC119897866;LOC119917015;LOC119897691;flt3;dtx1;anxa1a;lyn;si:dkey-206d17.12;LOC119902093;LOC119897440;zbtb7b	19
Biological process	GO:0009185	ribonucleoside diphosphate metabolic process	28/1994 1.4%	142/24106 0.59%	1.29871e-05	0.00101992	LOC119914345;gapdh;LOC119897855;pfkmb;LOC119891930;LOC119912637;aldoab;LOC119897422;pgm1;rptor;pfkma;novel.1139;pgam2;LOC119887765;tpi1b;gpib;pfkfb1;novel.1843;LOC119899111;ak1;LOC119907842;slc2a6;actn3b;pgk1;prkag3a;cmpk;LOC119896218;mtnr1c	28	gapdh;LOC119897855;pfkmb;LOC119891930;LOC119912637;aldoab;LOC119897422;pgm1;rptor;pfkma;novel.1139;pgam2;LOC119887765;tpi1b;gpib;pfkfb1;novel.1843;LOC119899111;ak1;LOC119907842;actn3b;pgk1;prkag3a;LOC119896218;mtnr1c	25	LOC119914345;slc2a6;cmpk	3
Biological process	GO:0051283	negative regulation of sequestering of calcium ion	27/1994 1.35%	135/24106 0.56%	1.40566e-05	0.00108939	LOC119891695;casq1a;ptk2bb;anxa6;LOC119891930;ryr1b;tnfsf14;LOC119908416;LOC119895837;LOC119883157;LOC119909215;LOC119900804;LOC119888937;ccl25b;stac3;ank2b;lyn;LOC119917303;selenon;capn3b;pde4ca;casq1b;ccr10;jph2;LOC119888587;LOC119888931;xcr1b.1	27	casq1a;anxa6;LOC119891930;ryr1b;LOC119908416;LOC119895837;LOC119909215;stac3;ank2b;selenon;capn3b;pde4ca;casq1b;jph2;LOC119888931	15	LOC119891695;ptk2bb;tnfsf14;LOC119883157;LOC119900804;LOC119888937;ccl25b;lyn;LOC119917303;ccr10;LOC119888587;xcr1b.1	12
Biological process	GO:0097553	calcium ion transmembrane import into cytosol	37/1994 1.86%	215/24106 0.89%	1.57658e-05	0.00120598	LOC119891695;casq1a;ptk2bb;LOC119891930;ryr1b;tnfsf14;LOC119908416;cacna1ab;LOC119895837;LOC119883157;p2rx5;ppp3cca;LOC119909215;cacna1aa;LOC119882696;cacna2d1a;LOC119900804;LOC119888937;trpv1;ccl25b;stac3;ank2b;lyn;LOC119917303;selenon;capn3b;pde4ca;cacna1bb;cacna1eb;slc24a4b;casq1b;ccr10;jph2;LOC119888587;LOC119888931;LOC119897619;xcr1b.1	37	casq1a;LOC119891930;ryr1b;LOC119908416;cacna1ab;LOC119895837;p2rx5;ppp3cca;LOC119909215;cacna1aa;LOC119882696;cacna2d1a;stac3;ank2b;selenon;capn3b;pde4ca;cacna1bb;cacna1eb;slc24a4b;casq1b;jph2;LOC119888931	23	LOC119891695;ptk2bb;tnfsf14;LOC119883157;LOC119900804;LOC119888937;trpv1;ccl25b;lyn;LOC119917303;ccr10;LOC119888587;LOC119897619;xcr1b.1	14
Biological process	GO:0043501	skeletal muscle adaptation	14/1994 0.7%	47/24106 0.19%	1.67893e-05	0.00126781	asb2a.1;camk2b1;LOC119912908;myoz2b;tnnt1;atp2a3;LOC119918519;LOC119887765;tnnc1b;tnni1a;actn3b;LOC119902558;trim63b;myoc	14	asb2a.1;camk2b1;LOC119912908;myoz2b;tnnt1;LOC119918519;LOC119887765;tnnc1b;tnni1a;actn3b;LOC119902558;trim63b;myoc	13	atp2a3	1
Biological process	GO:0030832	regulation of actin filament length	37/1994 1.86%	216/24106 0.9%	1.75331e-05	0.00130721	bin1b;LOC119901736;LOC119915519;lmod2a;neb;ptk2bb;capgb;tmod1;LOC119886443;scinlb;cfl2;cita;baiap2l2a;LOC119901345;cfl1l;si:dkey-197j19.6;LOC119912729;LOC119895052;lmod3;lmod2b;ccl25b;LOC119895763;gba2;LOC119914594;hck;arf6a;washc2c;svilc;kank1a;kirrel3l;cyfip2;LOC119902336;LOC119889904;ccr10;cdc42ep5;LOC119917207;tmsb2	37	bin1b;LOC119901736;LOC119915519;lmod2a;neb;tmod1;LOC119886443;cfl2;cita;baiap2l2a;LOC119901345;si:dkey-197j19.6;lmod3;lmod2b;washc2c;svilc;kank1a;kirrel3l;LOC119902336;LOC119917207;tmsb2	21	ptk2bb;capgb;scinlb;cfl1l;LOC119912729;LOC119895052;ccl25b;LOC119895763;gba2;LOC119914594;hck;arf6a;cyfip2;LOC119889904;ccr10;cdc42ep5	16
Biological process	GO:0006874	cellular calcium ion homeostasis	55/1994 2.76%	372/24106 1.54%	1.83201e-05	0.00134882	LOC119894654;LOC119891695;atp2b3b;csrp3;novel.3992;casq1a;ptk2bb;anxa6;LOC119891930;LOC119882457;LOC119910706;ryr1b;LOC119899119;edn1;atp2a3;LOC119884824;tnfsf14;LOC119908416;sv2a;micu3b;ryr3;trpc4b;LOC119895837;LOC119883157;LOC119909215;LOC119901565;LOC119900804;LOC119888937;ccl25b;LOC119894457;dhrs7cb;stac3;LOC119894028;ank2b;lyn;cav3;zgc:172270;slc30a1a;calb2a;LOC119917303;selenon;atp2a2a;tmem…	55	LOC119894654;atp2b3b;csrp3;novel.3992;casq1a;anxa6;LOC119891930;LOC119882457;LOC119910706;ryr1b;LOC119899119;edn1;LOC119884824;LOC119908416;sv2a;micu3b;ryr3;trpc4b;LOC119895837;LOC119909215;LOC119901565;LOC119894457;dhrs7cb;stac3;ank2b;cav3;zgc:172270;selenon;atp2a2a;capn3b;pde4ca;slc24a4b;casq1b;jph2;LOC119888931;stc2b	36	LOC119891695;ptk2bb;atp2a3;tnfsf14;LOC119883157;LOC119900804;LOC119888937;ccl25b;LOC119894028;lyn;slc30a1a;calb2a;LOC119917303;tmem165;ccr10;LOC119888587;LOC119886584;LOC119897619;xcr1b.1	19
Biological process	GO:0051282	regulation of sequestering of calcium ion	27/1994 1.35%	137/24106 0.57%	1.85772e-05	0.00135086	LOC119891695;casq1a;ptk2bb;anxa6;LOC119891930;ryr1b;tnfsf14;LOC119908416;LOC119895837;LOC119883157;LOC119909215;LOC119900804;LOC119888937;ccl25b;stac3;ank2b;lyn;LOC119917303;selenon;capn3b;pde4ca;casq1b;ccr10;jph2;LOC119888587;LOC119888931;xcr1b.1	27	casq1a;anxa6;LOC119891930;ryr1b;LOC119908416;LOC119895837;LOC119909215;stac3;ank2b;selenon;capn3b;pde4ca;casq1b;jph2;LOC119888931	15	LOC119891695;ptk2bb;tnfsf14;LOC119883157;LOC119900804;LOC119888937;ccl25b;lyn;LOC119917303;ccr10;LOC119888587;xcr1b.1	12
Biological process	GO:0006942	regulation of striated muscle contraction	24/1994 1.2%	115/24106 0.48%	1.97951e-05	0.00142187	bin1b;casq1a;LOC119894700;LOC119890556;atp2a3;LOC119911205;LOC119887765;dsg2.1;rnf207a;LOC119902058;myl2a;tnni1a;ank2b;myl13;cav3;LOC119917303;actn3b;pde4ca;LOC119894042;si:dkey-206d17.12;casq1b;LOC119902558;LOC119894169;dsc2l	24	bin1b;casq1a;LOC119894700;LOC119890556;LOC119911205;LOC119887765;rnf207a;myl2a;tnni1a;ank2b;myl13;cav3;actn3b;pde4ca;LOC119894042;casq1b;LOC119902558;LOC119894169	18	atp2a3;dsg2.1;LOC119902058;LOC119917303;si:dkey-206d17.12;dsc2l	6
Biological process	GO:2000146	negative regulation of cell motility	53/1994 2.66%	356/24106 1.48%	2.12448e-05	0.00150761	si:dkey-88l16.3;ptger4b;LOC119915867;LOC119906062;ccl25a;evla;LOC119895474;tpm2;LOC119882610;cnn2;LOC119898830;LOC119905873;abcc8;si:dkey-197j19.6;podn;LOC119890320;braf;emilin2b;LOC119912729;dusp3a;LOC119888605;rgcc;novel.4322;si:ch211-191a24.4;sfrp1a;LOC119895583;LOC119917015;mef2ca;ccl25b;LOC119905872;LOC119885546;magi2a;sinhcafl;LOC119916054;ushbp1;LOC119917376;ptger4a;kank1a;ppardb;si:ch211-…	53	si:dkey-88l16.3;LOC119915867;LOC119906062;evla;tpm2;cnn2;LOC119898830;abcc8;si:dkey-197j19.6;podn;LOC119890320;braf;emilin2b;dusp3a;rgcc;LOC119895583;mef2ca;LOC119885546;magi2a;LOC119916054;ushbp1;kank1a;ppardb;LOC119891528;LOC119900263;LOC119902336;LOC119894406;LOC119885549	28	ptger4b;ccl25a;LOC119895474;LOC119882610;LOC119905873;LOC119912729;LOC119888605;novel.4322;si:ch211-191a24.4;sfrp1a;LOC119917015;ccl25b;LOC119905872;sinhcafl;LOC119917376;ptger4a;si:ch211-214p13.9;adipor1a;cldnf;LOC119903879;LOC119897619;LOC119904215;LOC119889971;dacha;padi2	25
Biological process	GO:0072507	divalent inorganic cation homeostasis	63/1994 3.16%	447/24106 1.85%	2.16452e-05	0.00151774	LOC119894654;LOC119891695;atp2b3b;csrp3;novel.3992;casq1a;ptk2bb;anxa6;LOC119891930;LOC119906220;LOC119882457;LOC119910706;ryr1b;LOC119899119;edn1;slc39a14;atp2a3;LOC119884824;tnfsf14;LOC119908416;sv2a;micu3b;kcna1a;ryr3;trpc4b;LOC119895837;LOC119883157;LOC119909215;LOC119901565;LOC119900804;LOC119918122;LOC119888937;ccl25b;LOC119894457;dhrs7cb;stac3;LOC119894028;ank2b;prkn;lyn;cav3;LOC119916979;…	63	LOC119894654;atp2b3b;csrp3;novel.3992;casq1a;anxa6;LOC119891930;LOC119906220;LOC119882457;LOC119910706;ryr1b;LOC119899119;edn1;slc39a14;LOC119884824;LOC119908416;sv2a;micu3b;kcna1a;ryr3;trpc4b;LOC119895837;LOC119909215;LOC119901565;LOC119918122;LOC119894457;dhrs7cb;stac3;ank2b;prkn;cav3;LOC119916979;zgc:172270;selenon;atp2a2a;capn3b;pde4ca;slc24a4b;LOC119891736;casq1b;jph2;tfap2b;LOC119888931;stc…	44	LOC119891695;ptk2bb;atp2a3;tnfsf14;LOC119883157;LOC119900804;LOC119888937;ccl25b;LOC119894028;lyn;slc30a1a;calb2a;LOC119917303;tmem165;ccr10;LOC119888587;LOC119886584;LOC119897619;xcr1b.1	19
Biological process	GO:0051924	regulation of calcium ion transport	51/1994 2.56%	339/24106 1.41%	2.26572e-05	0.00157001	bin1b;camk2b1;cacnb2a;LOC119902956;casq1a;ptk2bb;LOC119891930;LOC119882457;si:dkey-151g10.3;LOC119899119;cacng6b;LOC119908416;stac;LOC119891958;LOC119882385;si:dkey-46i9.6;tlr9;LOC119905280;p2rx5;ppp3cca;LOC119909215;LOC119882696;cacna2d1a;LOC119888937;cbarpb;cacnb1;cacng1a;epb41a;stac3;adora2aa;ank2b;usp2a;lyn;cav3;slc30a1a;LOC119915127;best1;LOC119917303;selenon;capn3b;pde4ca;LOC119898321;casq1…	51	bin1b;camk2b1;cacnb2a;LOC119902956;casq1a;LOC119891930;LOC119882457;si:dkey-151g10.3;LOC119899119;cacng6b;LOC119908416;stac;LOC119882385;si:dkey-46i9.6;LOC119905280;p2rx5;ppp3cca;LOC119909215;LOC119882696;cacna2d1a;cbarpb;cacnb1;cacng1a;epb41a;stac3;ank2b;usp2a;cav3;LOC119915127;best1;selenon;capn3b;pde4ca;casq1b;jph2;LOC119888931;stc2b;pln;LOC119908171	39	ptk2bb;LOC119891958;tlr9;LOC119888937;adora2aa;lyn;slc30a1a;LOC119917303;LOC119898321;LOC119888587;LOC119897619;adora2ab	12
Biological process	GO:0016052	carbohydrate catabolic process	33/1994 1.65%	186/24106 0.77%	2.34691e-05	0.00160736	gapdh;LOC119897855;pfkmb;gm2a;LOC119891930;treh;pgd;LOC119912637;aldoab;LOC119897422;pgm1;pygma;rptor;pfkma;novel.1139;pgam2;LOC119887765;stbd1;LOC119905369;tpi1b;gpib;pfkfb1;novel.1843;LOC119899111;LOC119907842;slc2a6;actn3b;pgk1;prkag3a;LOC119911252;LOC119896218;gale;mtnr1c	33	gapdh;LOC119897855;pfkmb;LOC119891930;treh;LOC119912637;aldoab;LOC119897422;pgm1;pygma;rptor;pfkma;novel.1139;pgam2;LOC119887765;stbd1;LOC119905369;tpi1b;gpib;pfkfb1;novel.1843;LOC119899111;LOC119907842;actn3b;pgk1;prkag3a;LOC119896218;mtnr1c	28	gm2a;pgd;slc2a6;LOC119911252;gale	5
Biological process	GO:0051208	sequestering of calcium ion	27/1994 1.35%	139/24106 0.58%	2.43791e-05	0.00165049	LOC119891695;casq1a;ptk2bb;anxa6;LOC119891930;ryr1b;tnfsf14;LOC119908416;LOC119895837;LOC119883157;LOC119909215;LOC119900804;LOC119888937;ccl25b;stac3;ank2b;lyn;LOC119917303;selenon;capn3b;pde4ca;casq1b;ccr10;jph2;LOC119888587;LOC119888931;xcr1b.1	27	casq1a;anxa6;LOC119891930;ryr1b;LOC119908416;LOC119895837;LOC119909215;stac3;ank2b;selenon;capn3b;pde4ca;casq1b;jph2;LOC119888931	15	LOC119891695;ptk2bb;tnfsf14;LOC119883157;LOC119900804;LOC119888937;ccl25b;lyn;LOC119917303;ccr10;LOC119888587;xcr1b.1	12
Biological process	GO:0045661	regulation of myoblast differentiation	21/1994 1.05%	95/24106 0.39%	2.59414e-05	0.00170278	rbm24b;csrp3;LOC119899450;myog;LOC119888184;smarcd3b;boc;tmem182a;rbm24a;sostdc1b;LOC119890557;smarcc1b;mef2ca;LOC119894077;LOC119914402;capn3b;LOC119904801;ppardb;LOC119900263;LOC119888587;smyd1b	21	rbm24b;csrp3;myog;LOC119888184;smarcd3b;boc;tmem182a;rbm24a;LOC119890557;smarcc1b;mef2ca;LOC119894077;LOC119914402;capn3b;LOC119904801;ppardb;LOC119900263;smyd1b	18	LOC119899450;sostdc1b;LOC119888587	3
Biological process	GO:0009132	nucleoside diphosphate metabolic process	30/1994 1.5%	163/24106 0.68%	2.63833e-05	0.00170278	LOC119914345;gapdh;LOC119897855;pfkmb;LOC119891930;LOC119912637;aldoab;LOC119897422;pgm1;rptor;pfkma;novel.1139;pgam2;LOC119887765;tpi1b;gpib;guk1b;LOC119895683;pfkfb1;novel.1843;LOC119899111;ak1;LOC119907842;slc2a6;actn3b;pgk1;prkag3a;cmpk;LOC119896218;mtnr1c	30	gapdh;LOC119897855;pfkmb;LOC119891930;LOC119912637;aldoab;LOC119897422;pgm1;rptor;pfkma;novel.1139;pgam2;LOC119887765;tpi1b;gpib;guk1b;LOC119895683;pfkfb1;novel.1843;LOC119899111;ak1;LOC119907842;actn3b;pgk1;prkag3a;LOC119896218;mtnr1c	27	LOC119914345;slc2a6;cmpk	3
Biological process	GO:0019882	antigen processing and presentation	26/1994 1.3%	132/24106 0.55%	2.65847e-05	0.00170278	LOC119891695;LOC119912010;LOC119888698;LOC119912432;si:dkey-197j19.6;ctss2.1;LOC119907864;LOC119912423;LOC119888605;LOC119882210;ctss1;unc93b1;LOC119912424;LOC119912422;LOC119917015;ccl25b;LOC119897645;flt3;LOC119912429;LOC119908630;LOC119884279;LOC119888167;LOC119918458;ccr10;LOC119897642;LOC119918460	26	si:dkey-197j19.6	1	LOC119891695;LOC119912010;LOC119888698;LOC119912432;ctss2.1;LOC119907864;LOC119912423;LOC119888605;LOC119882210;ctss1;unc93b1;LOC119912424;LOC119912422;LOC119917015;ccl25b;LOC119897645;flt3;LOC119912429;LOC119908630;LOC119884279;LOC119888167;LOC119918458;ccr10;LOC119897642;LOC119918460	25
Biological process	GO:0045445	myoblast differentiation	26/1994 1.3%	132/24106 0.55%	2.65847e-05	0.00170278	rbm24b;csrp3;LOC119899450;myog;LOC119888184;smarcd3b;LOC119883023;boc;LOC119918424;plekhm3;tmem182a;rbm24a;sostdc1b;LOC119890557;smarcc1b;fgf6a;mef2ca;LOC119894077;LOC119914402;capn3b;LOC119904801;ppardb;LOC119900263;LOC119888587;smyd1b;LOC119885004	26	rbm24b;csrp3;myog;LOC119888184;smarcd3b;LOC119883023;boc;LOC119918424;plekhm3;tmem182a;rbm24a;LOC119890557;smarcc1b;fgf6a;mef2ca;LOC119894077;LOC119914402;capn3b;LOC119904801;ppardb;LOC119900263;smyd1b;LOC119885004	23	LOC119899450;sostdc1b;LOC119888587	3
Biological process	GO:0060576	intestinal epithelial cell development	8/1994 0.4%	17/24106 0.07%	2.65969e-05	0.00170278	LOC119905257;LOC119905873;LOC119885400;LOC119905872;LOC119917376;si:dkey-202e17.1;klf5b;LOC119908082	8	--	0	LOC119905257;LOC119905873;LOC119885400;LOC119905872;LOC119917376;si:dkey-202e17.1;klf5b;LOC119908082	8
Biological process	GO:0033292	T-tubule organization	7/1994 0.35%	13/24106 0.05%	2.8775e-05	0.00182242	bin1b;csrp3;atp2a3;dysf;stac3;ank2b;cav3	7	bin1b;csrp3;dysf;stac3;ank2b;cav3	6	atp2a3	1
Biological process	GO:0032411	positive regulation of transporter activity	29/1994 1.45%	156/24106 0.65%	2.94282e-05	0.00182473	LOC119902956;casq1a;si:dkey-151g10.3;LOC119899119;edn1;LOC119916229;LOC119908416;stac;abcc8;kcnj11;ctss2.1;lrrc38b;kcna1a;LOC119905280;LOC119882210;rnf207a;ppp3cca;LOC119909215;cacna2d1a;LOC119905323;stac3;ank2b;LOC119916979;LOC119917303;shank3a;casq1b;LOC119899452;jph2;LOC119899346	29	LOC119902956;casq1a;si:dkey-151g10.3;LOC119899119;edn1;LOC119916229;LOC119908416;stac;abcc8;kcnj11;lrrc38b;kcna1a;LOC119905280;rnf207a;ppp3cca;LOC119909215;cacna2d1a;LOC119905323;stac3;ank2b;LOC119916979;shank3a;casq1b;LOC119899452;jph2;LOC119899346	26	ctss2.1;LOC119882210;LOC119917303	3
Biological process	GO:0097529	myeloid leukocyte migration	43/1994 2.16%	272/24106 1.13%	2.94311e-05	0.00182473	ptger4b;LOC119900503;ccl20l;LOC119891695;trim101;ptk2bb;ccl25a;edn1;cnn2;ccl20a.3;LOC119897780;LOC119898324;trim55a;LOC119888605;LOC119914440;LOC119897900;LOC119917015;LOC119894313;trim55b;LOC119904455;ccl25b;si:cabz01093077.1;LOC119914447;prex1;anxa1a;lyn;LOC119893270;zgc:65811;ptger4a;pde4ca;LOC119908411;LOC119918224;cxcl19;si:ch211-214p13.9;LOC119889904;ccr10;LOC119882288;LOC119887137;LOC11988…	43	LOC119900503;trim101;edn1;cnn2;trim55a;trim55b;pde4ca;LOC119918224;LOC119882288	9	ptger4b;ccl20l;LOC119891695;ptk2bb;ccl25a;ccl20a.3;LOC119897780;LOC119898324;LOC119888605;LOC119914440;LOC119897900;LOC119917015;LOC119894313;LOC119904455;ccl25b;si:cabz01093077.1;LOC119914447;prex1;anxa1a;lyn;LOC119893270;zgc:65811;ptger4a;LOC119908411;cxcl19;si:ch211-214p13.9;LOC119889904;ccr10;LOC119887137;LOC119888587;LOC119899104;LOC119903879;LOC119904215;rhoh	34
Biological process	GO:0003205	cardiac chamber development	36/1994 1.81%	213/24106 0.88%	3.04293e-05	0.00183184	si:ch211-106h11.3;LOC119914222;si:dkey-88l16.3;fhl5;smarcd3b;tpm2;LOC119918519;robo3;LOC119902560;LOC119904282;LOC119894344;sall4;LOC119890126;zgc:111976;tnnc1b;tbx2b;ccn1l2;LOC119907498;xirp2a;LOC119890808;mef2ca;LOC119901456;myl2a;tnni1a;ank2b;myl13;cav3;mks1;LOC119915272;LOC119902558;LOC119899452;kcnk2a;myl2b;LOC119905916;LOC119908082;xirp2b	36	si:ch211-106h11.3;LOC119914222;si:dkey-88l16.3;fhl5;smarcd3b;tpm2;LOC119918519;robo3;LOC119902560;LOC119904282;LOC119894344;sall4;LOC119890126;zgc:111976;tnnc1b;tbx2b;ccn1l2;LOC119907498;xirp2a;LOC119890808;mef2ca;LOC119901456;myl2a;tnni1a;ank2b;myl13;cav3;mks1;LOC119902558;LOC119899452;kcnk2a;myl2b;xirp2b	33	LOC119915272;LOC119905916;LOC119908082	3
Biological process	GO:0008064	regulation of actin polymerization or depolymerization	36/1994 1.81%	213/24106 0.88%	3.04293e-05	0.00183184	bin1b;LOC119901736;LOC119915519;lmod2a;ptk2bb;capgb;tmod1;LOC119886443;scinlb;cfl2;cita;baiap2l2a;LOC119901345;cfl1l;si:dkey-197j19.6;LOC119912729;LOC119895052;lmod3;lmod2b;ccl25b;LOC119895763;gba2;LOC119914594;hck;arf6a;washc2c;svilc;kank1a;kirrel3l;cyfip2;LOC119902336;LOC119889904;ccr10;cdc42ep5;LOC119917207;tmsb2	36	bin1b;LOC119901736;LOC119915519;lmod2a;tmod1;LOC119886443;cfl2;cita;baiap2l2a;LOC119901345;si:dkey-197j19.6;lmod3;lmod2b;washc2c;svilc;kank1a;kirrel3l;LOC119902336;LOC119917207;tmsb2	20	ptk2bb;capgb;scinlb;cfl1l;LOC119912729;LOC119895052;ccl25b;LOC119895763;gba2;LOC119914594;hck;arf6a;cyfip2;LOC119889904;ccr10;cdc42ep5	16
Biological process	GO:0051209	release of sequestered calcium ion into cytosol	26/1994 1.3%	133/24106 0.55%	3.04789e-05	0.00183184	LOC119891695;casq1a;ptk2bb;LOC119891930;ryr1b;tnfsf14;LOC119908416;LOC119895837;LOC119883157;LOC119909215;LOC119900804;LOC119888937;ccl25b;stac3;ank2b;lyn;LOC119917303;selenon;capn3b;pde4ca;casq1b;ccr10;jph2;LOC119888587;LOC119888931;xcr1b.1	26	casq1a;LOC119891930;ryr1b;LOC119908416;LOC119895837;LOC119909215;stac3;ank2b;selenon;capn3b;pde4ca;casq1b;jph2;LOC119888931	14	LOC119891695;ptk2bb;tnfsf14;LOC119883157;LOC119900804;LOC119888937;ccl25b;lyn;LOC119917303;ccr10;LOC119888587;xcr1b.1	12
Biological process	GO:0072503	cellular divalent inorganic cation homeostasis	57/1994 2.86%	397/24106 1.65%	3.07905e-05	0.00183188	LOC119894654;LOC119891695;atp2b3b;csrp3;novel.3992;casq1a;ptk2bb;anxa6;LOC119891930;LOC119906220;LOC119882457;LOC119910706;ryr1b;LOC119899119;edn1;slc39a14;atp2a3;LOC119884824;tnfsf14;LOC119908416;sv2a;micu3b;ryr3;trpc4b;LOC119895837;LOC119883157;LOC119909215;LOC119901565;LOC119900804;LOC119888937;ccl25b;LOC119894457;dhrs7cb;stac3;LOC119894028;ank2b;lyn;cav3;zgc:172270;slc30a1a;calb2a;LOC11991730…	57	LOC119894654;atp2b3b;csrp3;novel.3992;casq1a;anxa6;LOC119891930;LOC119906220;LOC119882457;LOC119910706;ryr1b;LOC119899119;edn1;slc39a14;LOC119884824;LOC119908416;sv2a;micu3b;ryr3;trpc4b;LOC119895837;LOC119909215;LOC119901565;LOC119894457;dhrs7cb;stac3;ank2b;cav3;zgc:172270;selenon;atp2a2a;capn3b;pde4ca;slc24a4b;casq1b;jph2;LOC119888931;stc2b	38	LOC119891695;ptk2bb;atp2a3;tnfsf14;LOC119883157;LOC119900804;LOC119888937;ccl25b;LOC119894028;lyn;slc30a1a;calb2a;LOC119917303;tmem165;ccr10;LOC119888587;LOC119886584;LOC119897619;xcr1b.1	19
Biological process	GO:0006090	pyruvate metabolic process	27/1994 1.35%	141/24106 0.58%	3.17755e-05	0.00187158	gapdh;LOC119897855;pfkmb;LOC119891930;LOC119912637;aldoab;LOC119897422;pgm1;rptor;pfkma;novel.1139;pgam2;LOC119887765;tpi1b;gpib;pfkfb1;novel.1843;LOC119899111;srr;LOC119907842;slc2a6;actn3b;pgk1;prkag3a;LOC119896343;LOC119896218;mtnr1c	27	gapdh;LOC119897855;pfkmb;LOC119891930;LOC119912637;aldoab;LOC119897422;pgm1;rptor;pfkma;novel.1139;pgam2;LOC119887765;tpi1b;gpib;pfkfb1;novel.1843;LOC119899111;srr;LOC119907842;actn3b;pgk1;prkag3a;LOC119896218;mtnr1c	25	slc2a6;LOC119896343	2
Biological process	GO:0002399	MHC class II protein complex assembly	9/1994 0.45%	22/24106 0.09%	3.27502e-05	0.0018728	LOC119912010;LOC119888698;LOC119912432;LOC119912423;LOC119912424;LOC119912422;LOC119912429;LOC119888167;LOC119897642	9	--	0	LOC119912010;LOC119888698;LOC119912432;LOC119912423;LOC119912424;LOC119912422;LOC119912429;LOC119888167;LOC119897642	9
Biological process	GO:0002503	peptide antigen assembly with MHC class II protein complex	9/1994 0.45%	22/24106 0.09%	3.27502e-05	0.0018728	LOC119912010;LOC119888698;LOC119912432;LOC119912423;LOC119912424;LOC119912422;LOC119912429;LOC119888167;LOC119897642	9	--	0	LOC119912010;LOC119888698;LOC119912432;LOC119912423;LOC119912424;LOC119912422;LOC119912429;LOC119888167;LOC119897642	9
Biological process	GO:0042026	protein refolding	9/1994 0.45%	22/24106 0.09%	3.27502e-05	0.0018728	LOC119896543;LOC119895269;LOC119895311;LOC119895319;LOC119895560;hspb9;dnaja;hspa5;dnajb2	9	LOC119896543;LOC119895269;LOC119895311;LOC119895319;LOC119895560;hspb9;dnaja;dnajb2	8	hspa5	1
Biological process	GO:0002396	MHC protein complex assembly	10/1994 0.5%	27/24106 0.11%	3.32634e-05	0.00188386	LOC119912010;LOC119888698;LOC119912432;LOC119912423;LOC119912424;LOC119912422;LOC119907023;LOC119912429;LOC119888167;LOC119897642	10	--	0	LOC119912010;LOC119888698;LOC119912432;LOC119912423;LOC119912424;LOC119912422;LOC119907023;LOC119912429;LOC119888167;LOC119897642	10
Biological process	GO:0040013	negative regulation of locomotion	60/1994 3.01%	426/24106 1.77%	3.42815e-05	0.00192303	si:dkey-88l16.3;ptger4b;grm5b;LOC119915867;LOC119906062;ccl25a;evla;LOC119898202;LOC119895474;tpm2;LOC119882610;cnn2;LOC119898830;robo3;LOC119889803;LOC119905873;abcc8;si:dkey-197j19.6;podn;LOC119890320;braf;emilin2b;LOC119912729;dusp3a;LOC119888605;rgcc;novel.4322;si:ch211-191a24.4;sfrp1a;LOC119895583;LOC119917015;mef2ca;ccl25b;LOC119905872;LOC119885546;magi2a;adora2aa;sinhcafl;LOC119916054;ushb…	60	si:dkey-88l16.3;grm5b;LOC119915867;LOC119906062;evla;tpm2;cnn2;LOC119898830;robo3;abcc8;si:dkey-197j19.6;podn;LOC119890320;braf;emilin2b;dusp3a;rgcc;LOC119895583;mef2ca;LOC119885546;magi2a;LOC119916054;ushbp1;kank1a;ppardb;LOC119891528;LOC119900263;LOC119902336;sema6bb;LOC119894406;LOC119885549	31	ptger4b;ccl25a;LOC119898202;LOC119895474;LOC119882610;LOC119889803;LOC119905873;LOC119912729;LOC119888605;novel.4322;si:ch211-191a24.4;sfrp1a;LOC119917015;ccl25b;LOC119905872;adora2aa;sinhcafl;LOC119917376;ptger4a;si:ch211-214p13.9;adipor1a;cldnf;LOC119903879;LOC119897619;LOC119904215;LOC119889971;adora2ab;dacha;padi2	29
Biological process	GO:0032233	positive regulation of actin filament bundle assembly	20/1994 1%	90/24106 0.37%	3.69474e-05	0.00205302	LOC119912907;synpo2la;evla;tpm2;LOC119898830;synpo2lb;synpo2b;braf;LOC119912729;si:ch211-63p21.2;ppm1e;rgcc;sfrp1a;LOC119916842;LOC119907070;LOC119902336;LOC119889904;myoc;arhgef10la;LOC119888330	20	LOC119912907;synpo2la;evla;tpm2;LOC119898830;synpo2lb;synpo2b;braf;si:ch211-63p21.2;rgcc;LOC119916842;LOC119902336;myoc;arhgef10la;LOC119888330	15	LOC119912729;ppm1e;sfrp1a;LOC119907070;LOC119889904	5
Biological process	GO:0045834	positive regulation of lipid metabolic process	31/1994 1.55%	174/24106 0.72%	3.76258e-05	0.00206987	si:ch211-106h11.3;LOC119900534;LOC119916947;LOC119891695;LOC119887189;ptk2bb;rptor;LOC119917657;dab2;LOC119888605;LOC119918007;LOC119915975;ccn1l2;LOC119917015;ccl25b;adgrf3a;LOC119904608;lyn;cpt1b;LOC119882228;srebf2;ppardb;LOC119907070;nr1d4a;ccr10;LOC119910121;LOC119905916;acsl5;LOC119896343;LOC119896218;slc27a1a	31	si:ch211-106h11.3;LOC119900534;LOC119916947;rptor;dab2;LOC119915975;ccn1l2;LOC119904608;cpt1b;LOC119882228;ppardb;LOC119910121;acsl5;LOC119896218;slc27a1a	15	LOC119891695;LOC119887189;ptk2bb;LOC119917657;LOC119888605;LOC119918007;LOC119917015;ccl25b;adgrf3a;lyn;srebf2;LOC119907070;nr1d4a;ccr10;LOC119905916;LOC119896343	16
Biological process	GO:0007043	cell-cell junction assembly	40/1994 2.01%	249/24106 1.03%	3.79534e-05	0.00206987	ect2;LOC119917713;lsr;LOC119895474;LOC119882610;LOC119905873;epha2b;cldn8.1;pkp3a;si:ch211-191a24.4;LOC119882614;cdh19;nphp1;LOC119882612;LOC119912725;heg1;pof1b;LOC119905872;arvcfb;micall2a;LOC119916054;LOC119886071;LOC119893270;LOC119894925;zgc:65811;LOC119882615;LOC119917376;LOC119915233;LOC119882613;LOC119894931;LOC119882276;cldn23.1;si:ch211-198m17.1;jupa;cldnf;LOC119894933;cldn7b;LOC1198905…	40	ect2;LOC119917713;cdh19;nphp1;LOC119912725;heg1;arvcfb;micall2a;LOC119916054;LOC119886071;LOC119894931;LOC119889888	12	lsr;LOC119895474;LOC119882610;LOC119905873;epha2b;cldn8.1;pkp3a;si:ch211-191a24.4;LOC119882614;LOC119882612;pof1b;LOC119905872;LOC119893270;LOC119894925;zgc:65811;LOC119882615;LOC119917376;LOC119915233;LOC119882613;LOC119882276;cldn23.1;si:ch211-198m17.1;jupa;cldnf;LOC119894933;cldn7b;LOC119890558;abi3a	28
Biological process	GO:0030336	negative regulation of cell migration	51/1994 2.56%	346/24106 1.44%	3.9361e-05	0.00212694	si:dkey-88l16.3;ptger4b;LOC119915867;LOC119906062;ccl25a;evla;LOC119895474;tpm2;LOC119882610;cnn2;LOC119898830;LOC119905873;abcc8;podn;braf;emilin2b;LOC119912729;dusp3a;LOC119888605;rgcc;novel.4322;si:ch211-191a24.4;sfrp1a;LOC119895583;LOC119917015;mef2ca;ccl25b;LOC119905872;LOC119885546;magi2a;sinhcafl;LOC119916054;ushbp1;LOC119917376;ptger4a;kank1a;ppardb;si:ch211-214p13.9;LOC119891528;LOC11990…	51	si:dkey-88l16.3;LOC119915867;LOC119906062;evla;tpm2;cnn2;LOC119898830;abcc8;podn;braf;emilin2b;dusp3a;rgcc;LOC119895583;mef2ca;LOC119885546;magi2a;LOC119916054;ushbp1;kank1a;ppardb;LOC119891528;LOC119900263;LOC119902336;LOC119894406;LOC119885549	26	ptger4b;ccl25a;LOC119895474;LOC119882610;LOC119905873;LOC119912729;LOC119888605;novel.4322;si:ch211-191a24.4;sfrp1a;LOC119917015;ccl25b;LOC119905872;sinhcafl;LOC119917376;ptger4a;si:ch211-214p13.9;adipor1a;cldnf;LOC119903879;LOC119897619;LOC119904215;LOC119889971;dacha;padi2	25
Biological process	GO:0043297	apical junction assembly	27/1994 1.35%	143/24106 0.59%	4.11434e-05	0.00220304	ect2;LOC119917713;LOC119895474;LOC119882610;LOC119905873;epha2b;cldn8.1;si:ch211-191a24.4;LOC119882614;nphp1;LOC119882612;pof1b;LOC119905872;micall2a;LOC119916054;LOC119886071;LOC119894925;LOC119882615;LOC119917376;LOC119882613;LOC119894931;LOC119882276;cldn23.1;cldnf;LOC119894933;cldn7b;abi3a	27	ect2;LOC119917713;nphp1;micall2a;LOC119916054;LOC119886071;LOC119894931	7	LOC119895474;LOC119882610;LOC119905873;epha2b;cldn8.1;si:ch211-191a24.4;LOC119882614;LOC119882612;pof1b;LOC119905872;LOC119894925;LOC119882615;LOC119917376;LOC119882613;LOC119882276;cldn23.1;cldnf;LOC119894933;cldn7b;abi3a	20
Biological process	GO:0051155	positive regulation of striated muscle cell differentiation	14/1994 0.7%	51/24106 0.21%	4.63767e-05	0.00246089	rbm24b;csrp3;myog;si:dkeyp-69b9.3;edn1;LOC119887765;rbm24a;LOC119890557;mef2ca;cav3;LOC119914402;actn3b;smyd1b;LOC119897619	14	rbm24b;csrp3;myog;si:dkeyp-69b9.3;edn1;LOC119887765;rbm24a;LOC119890557;mef2ca;cav3;LOC119914402;actn3b;smyd1b	13	LOC119897619	1
Biological process	GO:0002026	regulation of the force of heart contraction	10/1994 0.5%	28/24106 0.12%	4.79162e-05	0.00251988	csrp3;atp2a3;LOC119902560;LOC119914006;LOC119907498;myl2a;myl13;LOC119902558;LOC119911252;myl2b	10	csrp3;LOC119902560;LOC119914006;LOC119907498;myl2a;myl13;LOC119902558;myl2b	8	atp2a3;LOC119911252	2
Biological process	GO:0022898	regulation of transmembrane transporter activity	52/1994 2.61%	358/24106 1.49%	4.93636e-05	0.00257302	grm5b;LOC119902956;casq1a;ptk2bb;hcn5;LOC119882752;si:dkey-151g10.3;LOC119899119;edn1;LOC119916229;fhl1a;LOC119908416;stac;abcc8;kcnj11;LOC119882385;ctss2.1;lrrc38b;nlgn2a;LOC119900865;abcc9;kcna1a;tlr9;LOC119905280;LOC119882210;pcsk9;rnf207a;ppp3cca;LOC119909215;cacna2d1a;LOC119905323;mef2ca;cbarpb;cacnb1;slmapb;stac3;ank2b;cav3;LOC119916979;LOC119915127;LOC119911899;LOC119917303;selenon;stoml3b…	52	grm5b;LOC119902956;casq1a;hcn5;si:dkey-151g10.3;LOC119899119;edn1;LOC119916229;fhl1a;LOC119908416;stac;abcc8;kcnj11;LOC119882385;lrrc38b;nlgn2a;LOC119900865;abcc9;kcna1a;LOC119905280;pcsk9;rnf207a;ppp3cca;LOC119909215;cacna2d1a;LOC119905323;mef2ca;cbarpb;cacnb1;slmapb;stac3;ank2b;cav3;LOC119916979;LOC119915127;LOC119911899;selenon;pde4ca;shank3a;casq1b;LOC119899452;jph2;pln;LOC119899346	44	ptk2bb;LOC119882752;ctss2.1;tlr9;LOC119882210;LOC119917303;stoml3b;LOC119897619	8
Biological process	GO:0060575	intestinal epithelial cell differentiation	9/1994 0.45%	23/24106 0.1%	4.98581e-05	0.002576	agr2;LOC119905257;LOC119905873;LOC119885400;LOC119905872;LOC119917376;si:dkey-202e17.1;klf5b;LOC119908082	9	--	0	agr2;LOC119905257;LOC119905873;LOC119885400;LOC119905872;LOC119917376;si:dkey-202e17.1;klf5b;LOC119908082	9
Biological process	GO:0032412	regulation of ion transmembrane transporter activity	51/1994 2.56%	350/24106 1.45%	5.33817e-05	0.00268971	grm5b;LOC119902956;casq1a;ptk2bb;hcn5;LOC119882752;si:dkey-151g10.3;LOC119899119;edn1;LOC119916229;fhl1a;LOC119908416;stac;abcc8;kcnj11;LOC119882385;ctss2.1;lrrc38b;nlgn2a;LOC119900865;abcc9;kcna1a;tlr9;LOC119905280;LOC119882210;pcsk9;rnf207a;ppp3cca;LOC119909215;cacna2d1a;LOC119905323;mef2ca;cbarpb;cacnb1;slmapb;stac3;ank2b;cav3;LOC119916979;LOC119915127;LOC119911899;LOC119917303;selenon;stoml3b…	51	grm5b;LOC119902956;casq1a;hcn5;si:dkey-151g10.3;LOC119899119;edn1;LOC119916229;fhl1a;LOC119908416;stac;abcc8;kcnj11;LOC119882385;lrrc38b;nlgn2a;LOC119900865;abcc9;kcna1a;LOC119905280;pcsk9;rnf207a;ppp3cca;LOC119909215;cacna2d1a;LOC119905323;mef2ca;cbarpb;cacnb1;slmapb;stac3;ank2b;cav3;LOC119916979;LOC119915127;LOC119911899;selenon;pde4ca;shank3a;casq1b;LOC119899452;jph2;pln;LOC119899346	44	ptk2bb;LOC119882752;ctss2.1;tlr9;LOC119882210;LOC119917303;stoml3b	7
Biological process	GO:0014877	response to muscle inactivity involved in regulation of muscle adaptation	7/1994 0.35%	14/24106 0.06%	5.34289e-05	0.00268971	fbxo32;myog;LOC119887765;LOC119909919;actn3b;casq1b;trim63b	7	fbxo32;myog;LOC119887765;LOC119909919;actn3b;casq1b;trim63b	7	--	0
Biological process	GO:0014894	response to denervation involved in regulation of muscle adaptation	7/1994 0.35%	14/24106 0.06%	5.34289e-05	0.00268971	fbxo32;myog;LOC119887765;LOC119909919;actn3b;casq1b;trim63b	7	fbxo32;myog;LOC119887765;LOC119909919;actn3b;casq1b;trim63b	7	--	0
Biological process	GO:1904064	positive regulation of cation transmembrane transport	34/1994 1.71%	202/24106 0.84%	5.43399e-05	0.00271239	LOC119902956;casq1a;LOC119891930;si:dkey-151g10.3;LOC119899119;edn1;LOC119916229;LOC119908416;stac;abcc8;kcnj11;ctss2.1;lrrc38b;kcna1a;LOC119905280;LOC119882210;rnf207a;p2rx5;ppp3cca;LOC119909215;LOC119882696;cacna2d1a;LOC119905323;stac3;ank2b;LOC119916979;LOC119917303;capn3b;shank3a;casq1b;LOC119899452;jph2;LOC119888587;LOC119899346	34	LOC119902956;casq1a;LOC119891930;si:dkey-151g10.3;LOC119899119;edn1;LOC119916229;LOC119908416;stac;abcc8;kcnj11;lrrc38b;kcna1a;LOC119905280;rnf207a;p2rx5;ppp3cca;LOC119909215;LOC119882696;cacna2d1a;LOC119905323;stac3;ank2b;LOC119916979;capn3b;shank3a;casq1b;LOC119899452;jph2;LOC119899346	30	ctss2.1;LOC119882210;LOC119917303;LOC119888587	4
Biological process	GO:1901879	regulation of protein depolymerization	25/1994 1.25%	130/24106 0.54%	5.70277e-05	0.00282263	LOC119901736;lmod2a;arhgef1a;LOC119904686;capgb;tmod1;LOC119886443;scinlb;cfl2;camsap2a;trim54;camsap2b;cfl1l;LOC119895052;lmod3;lmod2b;LOC119914594;nes;washc2c;svilc;LOC119889904;LOC119910424;LOC119885736;LOC119917207;camsap1b	25	LOC119901736;lmod2a;LOC119904686;tmod1;LOC119886443;cfl2;camsap2a;trim54;camsap2b;lmod3;lmod2b;nes;washc2c;svilc;LOC119910424;LOC119885736;LOC119917207;camsap1b	18	arhgef1a;capgb;scinlb;cfl1l;LOC119895052;LOC119914594;LOC119889904	7
Biological process	GO:0055074	calcium ion homeostasis	57/1994 2.86%	406/24106 1.68%	5.81904e-05	0.00285618	LOC119894654;LOC119891695;atp2b3b;csrp3;novel.3992;casq1a;ptk2bb;anxa6;LOC119891930;LOC119882457;LOC119910706;ryr1b;LOC119899119;edn1;atp2a3;LOC119884824;tnfsf14;LOC119908416;sv2a;micu3b;ryr3;trpc4b;LOC119895837;LOC119883157;LOC119909215;LOC119901565;LOC119900804;LOC119918122;LOC119888937;ccl25b;LOC119894457;dhrs7cb;stac3;LOC119894028;ank2b;lyn;cav3;zgc:172270;slc30a1a;calb2a;LOC119917303;selenon…	57	LOC119894654;atp2b3b;csrp3;novel.3992;casq1a;anxa6;LOC119891930;LOC119882457;LOC119910706;ryr1b;LOC119899119;edn1;LOC119884824;LOC119908416;sv2a;micu3b;ryr3;trpc4b;LOC119895837;LOC119909215;LOC119901565;LOC119918122;LOC119894457;dhrs7cb;stac3;ank2b;cav3;zgc:172270;selenon;atp2a2a;capn3b;pde4ca;slc24a4b;casq1b;jph2;tfap2b;LOC119888931;stc2b	38	LOC119891695;ptk2bb;atp2a3;tnfsf14;LOC119883157;LOC119900804;LOC119888937;ccl25b;LOC119894028;lyn;slc30a1a;calb2a;LOC119917303;tmem165;ccr10;LOC119888587;LOC119886584;LOC119897619;xcr1b.1	19
Biological process	GO:0110020	regulation of actomyosin structure organization	27/1994 1.35%	146/24106 0.61%	5.99004e-05	0.00291581	rbm24b;ect2;LOC119900503;synpo2la;evla;edn1;LOC119912173;tpm2;LOC119898830;synpo2lb;LOC119901345;si:dkey-197j19.6;braf;LOC119912729;rbm24a;si:ch211-63p21.2;ppm1e;rgcc;sfrp1a;LOC119916842;cav3;ptger4a;LOC119907070;LOC119902336;myoc;arhgef10la;LOC119888330	27	rbm24b;ect2;LOC119900503;synpo2la;evla;edn1;LOC119912173;tpm2;LOC119898830;synpo2lb;LOC119901345;si:dkey-197j19.6;braf;rbm24a;si:ch211-63p21.2;rgcc;LOC119916842;cav3;LOC119902336;myoc;arhgef10la;LOC119888330	22	LOC119912729;ppm1e;sfrp1a;ptger4a;LOC119907070	5
Biological process	GO:0032271	regulation of protein polymerization	42/1994 2.11%	272/24106 1.13%	6.30961e-05	0.00303555	bin1b;LOC119901736;LOC119915519;lmod2a;ptk2bb;LOC119904686;capgb;tmod1;LOC119886443;LOC119902892;scinlb;camsap2a;baiap2l2a;LOC119901345;LOC119902894;camsap2b;dctn1b;LOC119912729;LOC119895052;lmod3;lmod2b;LOC119904844;ccl25b;LOC119895763;gba2;cav3;hck;arf6a;washc2c;svilc;kank1a;kirrel3l;inpp5jb;cyfip2;LOC119902336;si:ch73-95l15.5;ccr10;prune;cdc42ep5;LOC119917207;camsap1b;tmsb2	42	bin1b;LOC119901736;LOC119915519;lmod2a;LOC119904686;tmod1;LOC119886443;LOC119902892;camsap2a;baiap2l2a;LOC119901345;LOC119902894;camsap2b;dctn1b;lmod3;lmod2b;LOC119904844;cav3;washc2c;svilc;kank1a;kirrel3l;LOC119902336;prune;LOC119917207;camsap1b;tmsb2	27	ptk2bb;capgb;scinlb;LOC119912729;LOC119895052;ccl25b;LOC119895763;gba2;hck;arf6a;inpp5jb;cyfip2;si:ch73-95l15.5;ccr10;cdc42ep5	15
Biological process	GO:2001257	regulation of cation channel activity	39/1994 1.96%	246/24106 1.02%	6.3391e-05	0.00303555	LOC119902956;casq1a;ptk2bb;hcn5;LOC119899119;edn1;LOC119916229;LOC119908416;stac;abcc8;kcnj11;ctss2.1;lrrc38b;nlgn2a;abcc9;kcna1a;LOC119905280;LOC119882210;rnf207a;ppp3cca;LOC119909215;cacna2d1a;mef2ca;cbarpb;cacnb1;slmapb;stac3;ank2b;LOC119916979;LOC119915127;LOC119911899;LOC119917303;selenon;stoml3b;pde4ca;shank3a;casq1b;jph2;LOC119899346	39	LOC119902956;casq1a;hcn5;LOC119899119;edn1;LOC119916229;LOC119908416;stac;abcc8;kcnj11;lrrc38b;nlgn2a;abcc9;kcna1a;LOC119905280;rnf207a;ppp3cca;LOC119909215;cacna2d1a;mef2ca;cbarpb;cacnb1;slmapb;stac3;ank2b;LOC119916979;LOC119915127;LOC119911899;selenon;pde4ca;shank3a;casq1b;jph2;LOC119899346	34	ptk2bb;ctss2.1;LOC119882210;LOC119917303;stoml3b	5
Biological process	GO:1905050	positive regulation of metallopeptidase activity	10/1994 0.5%	29/24106 0.12%	6.77305e-05	0.0032172	LOC119895474;LOC119882610;LOC119882614;LOC119882612;LOC119894925;LOC119882615;LOC119882613;LOC119894931;cldnf;LOC119894933	10	LOC119894931	1	LOC119895474;LOC119882610;LOC119882614;LOC119882612;LOC119894925;LOC119882615;LOC119882613;cldnf;LOC119894933	9
Biological process	GO:0051235	maintenance of location	51/1994 2.56%	354/24106 1.47%	7.1843e-05	0.00338524	pkd1a;LOC119891695;LOC119898990;LOC119897855;gm2a;casq1a;ptk2bb;anxa6;LOC119891930;LOC119886443;ryr1b;tnfsf14;LOC119908416;kdelr3;LOC119895837;LOC119883157;LOC119909215;LOC119915975;LOC119900804;LOC119881903;LOC119888937;LOC119898634;LOC119899111;ccl25b;stac3;ank2b;lyn;LOC119916979;cpt1b;ehd1a;LOC119917303;srebf2;selenon;capn3b;syne1b;pde4ca;ppardb;nfkbie;si:dkey-206d17.12;casq1b;hspa5;b4galnt1b;…	51	pkd1a;LOC119898990;LOC119897855;casq1a;anxa6;LOC119891930;LOC119886443;ryr1b;LOC119908416;LOC119895837;LOC119909215;LOC119915975;LOC119899111;stac3;ank2b;LOC119916979;cpt1b;selenon;capn3b;pde4ca;ppardb;casq1b;b4galnt1b;jph2;nrip1b;LOC119888931;tmsb2	27	LOC119891695;gm2a;ptk2bb;tnfsf14;kdelr3;LOC119883157;LOC119900804;LOC119881903;LOC119888937;LOC119898634;ccl25b;lyn;ehd1a;LOC119917303;srebf2;syne1b;nfkbie;si:dkey-206d17.12;hspa5;LOC119911252;ccr10;LOC119888587;insig1;xcr1b.1	24
Biological process	GO:1901021	positive regulation of calcium ion transmembrane transporter activity	14/1994 0.7%	53/24106 0.22%	7.37062e-05	0.00344547	LOC119902956;casq1a;LOC119899119;LOC119908416;stac;LOC119905280;ppp3cca;LOC119909215;cacna2d1a;stac3;ank2b;LOC119917303;casq1b;jph2	14	LOC119902956;casq1a;LOC119899119;LOC119908416;stac;LOC119905280;ppp3cca;LOC119909215;cacna2d1a;stac3;ank2b;casq1b;jph2	13	LOC119917303	1
Biological process	GO:0032409	regulation of transporter activity	53/1994 2.66%	373/24106 1.55%	7.57945e-05	0.00351519	grm5b;LOC119902956;ndfip2;casq1a;ptk2bb;hcn5;LOC119882752;si:dkey-151g10.3;LOC119899119;edn1;LOC119916229;fhl1a;LOC119908416;stac;abcc8;kcnj11;LOC119882385;ctss2.1;lrrc38b;nlgn2a;LOC119900865;abcc9;kcna1a;tlr9;LOC119905280;LOC119882210;pcsk9;rnf207a;ppp3cca;LOC119909215;cacna2d1a;LOC119905323;mef2ca;cbarpb;cacnb1;slmapb;stac3;ank2b;cav3;LOC119916979;LOC119915127;LOC119911899;LOC119917303;selenon;…	53	grm5b;LOC119902956;casq1a;hcn5;si:dkey-151g10.3;LOC119899119;edn1;LOC119916229;fhl1a;LOC119908416;stac;abcc8;kcnj11;LOC119882385;lrrc38b;nlgn2a;LOC119900865;abcc9;kcna1a;LOC119905280;pcsk9;rnf207a;ppp3cca;LOC119909215;cacna2d1a;LOC119905323;mef2ca;cbarpb;cacnb1;slmapb;stac3;ank2b;cav3;LOC119916979;LOC119915127;LOC119911899;selenon;pde4ca;shank3a;casq1b;LOC119899452;jph2;pln;LOC119899346	44	ndfip2;ptk2bb;LOC119882752;ctss2.1;tlr9;LOC119882210;LOC119917303;stoml3b;LOC119897619	9
Biological process	GO:1901739	regulation of myoblast fusion	11/1994 0.55%	35/24106 0.15%	7.78163e-05	0.00358077	LOC119899450;myog;LOC119888184;LOC119917657;tmem182a;zgc:64051;LOC119883315;ehd1a;LOC119904801;LOC119884240;LOC119888587	11	myog;LOC119888184;tmem182a;LOC119883315;LOC119904801	5	LOC119899450;LOC119917657;zgc:64051;ehd1a;LOC119884240;LOC119888587	6
Biological process	GO:0032231	regulation of actin filament bundle assembly	27/1994 1.35%	149/24106 0.62%	8.60189e-05	0.0038987	LOC119912907;LOC119900503;synpo2la;evla;LOC119912173;tpm2;LOC119898830;synpo2lb;LOC119901345;synpo2b;si:dkey-197j19.6;braf;LOC119912729;si:ch211-63p21.2;ppm1e;rgcc;sfrp1a;LOC119916842;prkn;ptger4a;shank3a;LOC119907070;LOC119902336;LOC119889904;myoc;arhgef10la;LOC119888330	27	LOC119912907;LOC119900503;synpo2la;evla;LOC119912173;tpm2;LOC119898830;synpo2lb;LOC119901345;synpo2b;si:dkey-197j19.6;braf;si:ch211-63p21.2;rgcc;LOC119916842;prkn;shank3a;LOC119902336;myoc;arhgef10la;LOC119888330	21	LOC119912729;ppm1e;sfrp1a;ptger4a;LOC119907070;LOC119889904	6
Biological process	GO:0051258	protein polymerization	54/1994 2.71%	384/24106 1.59%	8.60495e-05	0.0038987	bin1b;LOC119901736;LOC119915519;casq1a;lmod2a;ptk2bb;LOC119904686;capgb;tmod1;LOC119886443;LOC119902892;scinlb;camsap2a;baiap2l2a;LOC119901345;LOC119902894;camsap2b;dctn1b;si:dkey-197j19.6;LOC119897780;LOC119912729;LOC119895052;lmod3;LOC119899891;lmod2b;LOC119904844;ccdc57;LOC119888937;ccl25b;LOC119895763;gba2;micall2a;prex1;prkn;cav3;hck;arf6a;washc2c;svilc;kank1a;kirrel3l;inpp5jb;cyfip2;casq1b;…	54	bin1b;LOC119901736;LOC119915519;casq1a;lmod2a;LOC119904686;tmod1;LOC119886443;LOC119902892;camsap2a;baiap2l2a;LOC119901345;LOC119902894;camsap2b;dctn1b;si:dkey-197j19.6;lmod3;LOC119899891;lmod2b;LOC119904844;ccdc57;micall2a;prkn;cav3;washc2c;svilc;kank1a;kirrel3l;casq1b;LOC119902336;prune;LOC119917207;LOC119888931;camsap1b;tmsb2	35	ptk2bb;capgb;scinlb;LOC119897780;LOC119912729;LOC119895052;LOC119888937;ccl25b;LOC119895763;gba2;prex1;hck;arf6a;inpp5jb;cyfip2;pstpip1a;si:ch73-95l15.5;ccr10;cdc42ep5	19
Biological process	GO:0051017	actin filament bundle assembly	37/1994 1.86%	234/24106 0.97%	0.00010192	0.00458252	LOC119912907;LOC119915519;LOC119900503;LOC119916947;LOC119895394;ptk2bb;synpo2la;evla;LOC119912173;tpm2;LOC119898830;synpo2lb;baiap2l2a;LOC119901345;synpo2b;si:dkey-197j19.6;LOC119897780;braf;LOC119912729;si:ch211-63p21.2;ppm1e;rgcc;sfrp1a;lsp1a;LOC119916842;prkn;ptger4a;ppp1r12a;shank3a;dmd;LOC119907070;LOC119902336;LOC119889904;myoc;arhgef10la;LOC119888330;hsp90b1	37	LOC119912907;LOC119915519;LOC119900503;LOC119916947;LOC119895394;synpo2la;evla;LOC119912173;tpm2;LOC119898830;synpo2lb;baiap2l2a;LOC119901345;synpo2b;si:dkey-197j19.6;braf;si:ch211-63p21.2;rgcc;LOC119916842;prkn;ppp1r12a;shank3a;dmd;LOC119902336;myoc;arhgef10la;LOC119888330	27	ptk2bb;LOC119897780;LOC119912729;ppm1e;sfrp1a;lsp1a;ptger4a;LOC119907070;LOC119889904;hsp90b1	10
Biological process	GO:0033275	actin-myosin filament sliding	8/1994 0.4%	20/24106 0.08%	0.000109959	0.00490652	LOC119896821;tpm2;LOC119902560;mylpfa;tnnc1b;LOC119907498;LOC119901456;LOC119902558	8	LOC119896821;tpm2;LOC119902560;mylpfa;tnnc1b;LOC119907498;LOC119901456;LOC119902558	8	--	0
Biological process	GO:0043588	skin development	44/1994 2.21%	297/24106 1.23%	0.000114678	0.00504192	pkd1a;LOC119902203;fras1;fgf10b;LOC119898242;lsr;ryr1b;LOC119915730;acvr1ba;LOC119894705;epha2b;bcl11ba;zgc:111976;sostdc1b;LOC119895683;LOC119895837;LOC119886878;LOC119882614;LOC119905732;novel.3150;LOC119882612;zgc:152891;LOC119900717;LOC119908630;LOC119894925;LOC119882615;st14a;tnfrsf19;palld;LOC119882613;LOC119894931;LOC119899780;LOC119897376;lrp4;LOC119884422;novel.1179;tfap2b;bcl11bb;fgf22;…	44	pkd1a;fras1;fgf10b;LOC119898242;ryr1b;acvr1ba;zgc:111976;LOC119895683;LOC119895837;novel.3150;LOC119900717;tnfrsf19;palld;LOC119894931;lrp4;tfap2b;fgf22	17	LOC119902203;lsr;LOC119915730;LOC119894705;epha2b;bcl11ba;sostdc1b;LOC119886878;LOC119882614;LOC119905732;LOC119882612;zgc:152891;LOC119908630;LOC119894925;LOC119882615;st14a;LOC119882613;LOC119899780;LOC119897376;LOC119884422;novel.1179;bcl11bb;LOC119892240;LOC119894933;LOC119897619;LOC119892304;abca12	27
Biological process	GO:0030041	actin filament polymerization	38/1994 1.91%	244/24106 1.01%	0.000114706	0.00504192	bin1b;LOC119901736;LOC119915519;lmod2a;ptk2bb;capgb;tmod1;LOC119886443;scinlb;baiap2l2a;LOC119901345;si:dkey-197j19.6;LOC119897780;LOC119912729;LOC119895052;lmod3;LOC119899891;lmod2b;LOC119888937;ccl25b;LOC119895763;gba2;micall2a;prex1;hck;arf6a;washc2c;svilc;kank1a;kirrel3l;cyfip2;LOC119902336;pstpip1a;ccr10;cdc42ep5;LOC119917207;LOC119888931;tmsb2	38	bin1b;LOC119901736;LOC119915519;lmod2a;tmod1;LOC119886443;baiap2l2a;LOC119901345;si:dkey-197j19.6;lmod3;LOC119899891;lmod2b;micall2a;washc2c;svilc;kank1a;kirrel3l;LOC119902336;LOC119917207;LOC119888931;tmsb2	21	ptk2bb;capgb;scinlb;LOC119897780;LOC119912729;LOC119895052;LOC119888937;ccl25b;LOC119895763;gba2;prex1;hck;arf6a;cyfip2;pstpip1a;ccr10;cdc42ep5	17
Biological process	GO:0035051	cardiocyte differentiation	32/1994 1.6%	193/24106 0.8%	0.000118726	0.0051637	asb2a.1;LOC119896821;isl1;tbx1;fhl5;csrp3;tbx18;neb;ttn.2;si:dkeyp-69b9.3;LOC119884168;edn1;LOC119914752;pdlim5a;LOC119902560;LOC119904282;LOC119903609;LOC119894344;LOC119890126;LOC119916473;LOC119893103;LOC119907498;LOC119892694;zmp:0000000930;mef2ca;myl2a;alpk3a;alpk3b;cav3;LOC119907070;myl2b;LOC119913373	32	asb2a.1;LOC119896821;isl1;tbx1;fhl5;csrp3;tbx18;neb;ttn.2;si:dkeyp-69b9.3;LOC119884168;edn1;LOC119914752;pdlim5a;LOC119902560;LOC119904282;LOC119903609;LOC119894344;LOC119890126;LOC119916473;LOC119893103;LOC119907498;LOC119892694;zmp:0000000930;mef2ca;myl2a;alpk3a;alpk3b;cav3;myl2b;LOC119913373	31	LOC119907070	1
Biological process	GO:0048002	antigen processing and presentation of peptide antigen	19/1994 0.95%	90/24106 0.37%	0.00011923	0.0051637	LOC119912010;LOC119888698;LOC119912432;ctss2.1;LOC119907864;LOC119912423;LOC119888605;LOC119882210;ctss1;unc93b1;LOC119912424;LOC119912422;LOC119917015;LOC119912429;LOC119884279;LOC119888167;LOC119918458;LOC119897642;LOC119918460	19	--	0	LOC119912010;LOC119888698;LOC119912432;ctss2.1;LOC119907864;LOC119912423;LOC119888605;LOC119882210;ctss1;unc93b1;LOC119912424;LOC119912422;LOC119917015;LOC119912429;LOC119884279;LOC119888167;LOC119918458;LOC119897642;LOC119918460	19
Biological process	GO:0120193	tight junction organization	27/1994 1.35%	152/24106 0.63%	0.000121916	0.00524026	ect2;lsr;LOC119895474;LOC119882610;LOC119905873;abcc8;epha2b;cldn8.1;si:ch211-191a24.4;LOC119882614;nphp1;LOC119882612;pof1b;LOC119905872;micall2a;LOC119908630;LOC119894925;LOC119882615;LOC119917376;LOC119882613;LOC119894931;LOC119882276;cldn23.1;cldnf;LOC119894933;cldn7b;LOC119890558	27	ect2;abcc8;nphp1;micall2a;LOC119894931	5	lsr;LOC119895474;LOC119882610;LOC119905873;epha2b;cldn8.1;si:ch211-191a24.4;LOC119882614;LOC119882612;pof1b;LOC119905872;LOC119908630;LOC119894925;LOC119882615;LOC119917376;LOC119882613;LOC119882276;cldn23.1;cldnf;LOC119894933;cldn7b;LOC119890558	22
Biological process	GO:0002548	monocyte chemotaxis	15/1994 0.75%	62/24106 0.26%	0.000122777	0.00524026	ccl20l;LOC119891695;ccl25a;ccl20a.3;LOC119897780;LOC119897900;LOC119894313;ccl25b;si:cabz01093077.1;anxa1a;lyn;LOC119908411;cxcl19;LOC119888587;LOC119899104	15	--	0	ccl20l;LOC119891695;ccl25a;ccl20a.3;LOC119897780;LOC119897900;LOC119894313;ccl25b;si:cabz01093077.1;anxa1a;lyn;LOC119908411;cxcl19;LOC119888587;LOC119899104	15
Biological process	GO:0042554	superoxide anion generation	10/1994 0.5%	31/24106 0.13%	0.000128652	0.00545152	LOC119917038;edn1;ncf2;LOC119914594;acp5a;nox1;LOC119914595;LOC119900132;cusr;ncf4	10	LOC119917038;edn1	2	ncf2;LOC119914594;acp5a;nox1;LOC119914595;LOC119900132;cusr;ncf4	8
Biological process	GO:0009612	response to mechanical stimulus	42/1994 2.11%	281/24106 1.17%	0.000132873	0.00559017	LOC119884527;LOC119916445;phf24;pkd1a;csrp3;LOC119899450;ptk2bb;ttn.2;usp53b;LOC119898242;LOC119891930;LOC119884168;edn1;LOC119891711;cnn2;LOC119916229;otofa;tlr5a;LOC119917657;LOC119903609;tmem132e;gpib;kcna1a;LOC119893103;bag3;LOC119892694;zmp:0000000930;LOC119904158;cav3;LOC119914280;kiaa0319;ptger4a;shank3a;LOC119916377;LOC119915272;kcnk2a;LOC119897213;LOC119888587;LOC119886584;LOC119892304;e…	42	LOC119884527;LOC119916445;phf24;pkd1a;csrp3;ttn.2;usp53b;LOC119898242;LOC119891930;LOC119884168;edn1;LOC119891711;cnn2;LOC119916229;otofa;tlr5a;LOC119903609;gpib;kcna1a;LOC119893103;bag3;LOC119892694;zmp:0000000930;cav3;kiaa0319;shank3a;LOC119916377;kcnk2a;etv1;dlx5a	30	LOC119899450;ptk2bb;LOC119917657;tmem132e;LOC119904158;LOC119914280;ptger4a;LOC119915272;LOC119897213;LOC119888587;LOC119886584;LOC119892304	12
Biological process	GO:0035994	response to muscle stretch	11/1994 0.55%	37/24106 0.15%	0.000136645	0.00570807	csrp3;ttn.2;LOC119884168;edn1;LOC119891711;LOC119903609;gpib;LOC119893103;LOC119892694;zmp:0000000930;cav3	11	csrp3;ttn.2;LOC119884168;edn1;LOC119891711;LOC119903609;gpib;LOC119893103;LOC119892694;zmp:0000000930;cav3	11	--	0
Biological process	GO:1903034	regulation of response to wounding	32/1994 1.6%	195/24106 0.81%	0.000144615	0.00599849	si:dkey-88l16.3;LOC119915867;plaub;tfpia;LOC119895474;LOC119882610;si:ch211-264f5.6;abcc8;braf;emilin2b;foxa3;LOC119896619;LOC119882614;LOC119882612;LOC119914594;anxa1a;kiaa0319;LOC119893270;LOC119894925;zgc:65811;LOC119882615;kank1a;grna;LOC119882613;LOC119894931;cldnf;tnr;tmsb2;pros1;LOC119894933;si:ch211-167j9.5;LOC119898609	32	si:dkey-88l16.3;LOC119915867;abcc8;braf;emilin2b;kiaa0319;kank1a;LOC119894931;tnr;tmsb2;pros1	11	plaub;tfpia;LOC119895474;LOC119882610;si:ch211-264f5.6;foxa3;LOC119896619;LOC119882614;LOC119882612;LOC119914594;anxa1a;LOC119893270;LOC119894925;zgc:65811;LOC119882615;grna;LOC119882613;cldnf;LOC119894933;si:ch211-167j9.5;LOC119898609	21
Biological process	GO:1903036	positive regulation of response to wounding	18/1994 0.9%	84/24106 0.35%	0.000145981	0.0060094	si:dkey-88l16.3;LOC119895474;LOC119882610;braf;emilin2b;LOC119896619;LOC119882614;LOC119882612;anxa1a;LOC119894925;LOC119882615;kank1a;grna;LOC119882613;LOC119894931;cldnf;LOC119894933;si:ch211-167j9.5	18	si:dkey-88l16.3;braf;emilin2b;kank1a;LOC119894931	5	LOC119895474;LOC119882610;LOC119896619;LOC119882614;LOC119882612;anxa1a;LOC119894925;LOC119882615;grna;LOC119882613;cldnf;LOC119894933;si:ch211-167j9.5	13
Biological process	GO:1901019	regulation of calcium ion transmembrane transporter activity	22/1994 1.1%	114/24106 0.47%	0.000146919	0.0060094	LOC119902956;casq1a;LOC119899119;LOC119908416;stac;LOC119882385;tlr9;LOC119905280;ppp3cca;LOC119909215;cacna2d1a;cbarpb;cacnb1;stac3;ank2b;cav3;LOC119917303;selenon;pde4ca;casq1b;jph2;pln	22	LOC119902956;casq1a;LOC119899119;LOC119908416;stac;LOC119882385;LOC119905280;ppp3cca;LOC119909215;cacna2d1a;cbarpb;cacnb1;stac3;ank2b;cav3;selenon;pde4ca;casq1b;jph2;pln	20	tlr9;LOC119917303	2
Biological process	GO:0019884	antigen processing and presentation of exogenous antigen	15/1994 0.75%	63/24106 0.26%	0.000148949	0.00605041	LOC119912010;LOC119888698;LOC119912432;ctss2.1;LOC119912423;LOC119888605;LOC119882210;ctss1;unc93b1;LOC119912424;LOC119912422;LOC119917015;LOC119912429;LOC119888167;LOC119897642	15	--	0	LOC119912010;LOC119888698;LOC119912432;ctss2.1;LOC119912423;LOC119888605;LOC119882210;ctss1;unc93b1;LOC119912424;LOC119912422;LOC119917015;LOC119912429;LOC119888167;LOC119897642	15
Biological process	GO:0002501	peptide antigen assembly with MHC protein complex	9/1994 0.45%	26/24106 0.11%	0.00015176	0.00606986	LOC119912010;LOC119888698;LOC119912432;LOC119912423;LOC119912424;LOC119912422;LOC119912429;LOC119888167;LOC119897642	9	--	0	LOC119912010;LOC119888698;LOC119912432;LOC119912423;LOC119912424;LOC119912422;LOC119912429;LOC119888167;LOC119897642	9
Biological process	GO:0035914	skeletal muscle cell differentiation	16/1994 0.8%	70/24106 0.29%	0.000151878	0.00606986	asb2a.1;rbm24b;myod1;myog;novel.3324;LOC119902485;rbm24a;LOC119890557;mef2ca;klhl40b;atoh8;LOC119914402;LOC119901291;smyd1b;LOC119885004;klf5b	16	asb2a.1;rbm24b;myod1;myog;novel.3324;LOC119902485;rbm24a;LOC119890557;mef2ca;klhl40b;atoh8;LOC119914402;LOC119901291;smyd1b;LOC119885004	15	klf5b	1
Biological process	GO:0014854	response to inactivity	7/1994 0.35%	16/24106 0.07%	0.00015355	0.00606986	fbxo32;myog;LOC119887765;LOC119909919;actn3b;casq1b;trim63b	7	fbxo32;myog;LOC119887765;LOC119909919;actn3b;casq1b;trim63b	7	--	0
Biological process	GO:0014870	response to muscle inactivity	7/1994 0.35%	16/24106 0.07%	0.00015355	0.00606986	fbxo32;myog;LOC119887765;LOC119909919;actn3b;casq1b;trim63b	7	fbxo32;myog;LOC119887765;LOC119909919;actn3b;casq1b;trim63b	7	--	0
Biological process	GO:0014896	muscle hypertrophy	21/1994 1.05%	107/24106 0.44%	0.000160861	0.00631649	csrp3;ttn.2;LOC119917624;LOC119884168;edn1;atp2a3;pdlim5a;LOC119902560;LOC119903609;tnfrsf18;LOC119893103;LOC119909919;LOC119882077;LOC119907498;LOC119892694;zmp:0000000930;cav3;LOC119902558;trim63b;myoc;LOC119896343	21	csrp3;ttn.2;LOC119917624;LOC119884168;edn1;pdlim5a;LOC119902560;LOC119903609;LOC119893103;LOC119909919;LOC119882077;LOC119907498;LOC119892694;zmp:0000000930;cav3;LOC119902558;trim63b;myoc	18	atp2a3;tnfrsf18;LOC119896343	3
Biological process	GO:0002066	columnar/cuboidal epithelial cell development	14/1994 0.7%	57/24106 0.24%	0.000172395	0.00672455	arxa;isl1;LOC119905257;npas2;LOC119905873;LOC119885400;novel.4322;LOC119905872;LOC119917376;LOC119915233;kcnma1a;si:dkey-202e17.1;klf5b;LOC119908082	14	arxa;isl1;npas2;kcnma1a	4	LOC119905257;LOC119905873;LOC119885400;novel.4322;LOC119905872;LOC119917376;LOC119915233;si:dkey-202e17.1;klf5b;LOC119908082	10
Biological process	GO:0003229	ventricular cardiac muscle tissue development	17/1994 0.85%	78/24106 0.32%	0.000177833	0.00689103	LOC119914222;tpm2;LOC119918519;LOC119902560;dsg2.1;zgc:111976;tnnc1b;LOC119907498;LOC119902058;LOC119901456;myl2a;tnni1a;myl13;LOC119915272;LOC119902558;myl2b;LOC119885549	17	LOC119914222;tpm2;LOC119918519;LOC119902560;zgc:111976;tnnc1b;LOC119907498;LOC119901456;myl2a;tnni1a;myl13;LOC119902558;myl2b;LOC119885549	14	dsg2.1;LOC119902058;LOC119915272	3
Biological process	GO:0061572	actin filament bundle organization	37/1994 1.86%	241/24106 1%	0.000188123	0.0072421	LOC119912907;LOC119915519;LOC119900503;LOC119916947;LOC119895394;ptk2bb;synpo2la;evla;LOC119912173;tpm2;LOC119898830;synpo2lb;baiap2l2a;LOC119901345;synpo2b;si:dkey-197j19.6;LOC119897780;braf;LOC119912729;si:ch211-63p21.2;ppm1e;rgcc;sfrp1a;lsp1a;LOC119916842;prkn;ptger4a;ppp1r12a;shank3a;dmd;LOC119907070;LOC119902336;LOC119889904;myoc;arhgef10la;LOC119888330;hsp90b1	37	LOC119912907;LOC119915519;LOC119900503;LOC119916947;LOC119895394;synpo2la;evla;LOC119912173;tpm2;LOC119898830;synpo2lb;baiap2l2a;LOC119901345;synpo2b;si:dkey-197j19.6;braf;si:ch211-63p21.2;rgcc;LOC119916842;prkn;ppp1r12a;shank3a;dmd;LOC119902336;myoc;arhgef10la;LOC119888330	27	ptk2bb;LOC119897780;LOC119912729;ppm1e;sfrp1a;lsp1a;ptger4a;LOC119907070;LOC119889904;hsp90b1	10
Biological process	GO:0002579	positive regulation of antigen processing and presentation	6/1994 0.3%	12/24106 0.05%	0.00018966	0.00725387	LOC119891695;LOC119912423;LOC119888605;LOC119917015;ccl25b;ccr10	6	--	0	LOC119891695;LOC119912423;LOC119888605;LOC119917015;ccl25b;ccr10	6
Biological process	GO:0033561	regulation of water loss via skin	13/1994 0.65%	51/24106 0.21%	0.000195622	0.00739724	lsr;LOC119905873;LOC119882614;LOC119882612;LOC119905872;LOC119894925;LOC119882615;LOC119917376;LOC119882613;LOC119894931;LOC119884422;LOC119894933;abca12	13	LOC119894931	1	lsr;LOC119905873;LOC119882614;LOC119882612;LOC119905872;LOC119894925;LOC119882615;LOC119917376;LOC119882613;LOC119884422;LOC119894933;abca12	12
Biological process	GO:0071674	mononuclear cell migration	35/1994 1.76%	224/24106 0.93%	0.00019592	0.00739724	asb2a.1;ccl20l;LOC119891695;LOC119899450;ptk2bb;ccl25a;dock8;ccl20a.3;LOC119897780;LOC119898324;LOC119897900;zmp:0000001082;LOC119897701;LOC119894313;ccr6b;ccl25b;si:cabz01093077.1;LOC119908630;anxa1a;lyn;LOC119916808;LOC119908411;cxcl19;si:ch211-214p13.9;ccr6a;LOC119907070;novel.1021;ccr10;LOC119882288;LOC119888587;LOC119899104;LOC119903879;LOC119904215;LOC119895685;padi2	35	asb2a.1;LOC119916808;novel.1021;LOC119882288	4	ccl20l;LOC119891695;LOC119899450;ptk2bb;ccl25a;dock8;ccl20a.3;LOC119897780;LOC119898324;LOC119897900;zmp:0000001082;LOC119897701;LOC119894313;ccr6b;ccl25b;si:cabz01093077.1;LOC119908630;anxa1a;lyn;LOC119908411;cxcl19;si:ch211-214p13.9;ccr6a;LOC119907070;ccr10;LOC119888587;LOC119899104;LOC119903879;LOC119904215;LOC119895685;padi2	31
Biological process	GO:1990868	response to chemokine	17/1994 0.85%	79/24106 0.33%	0.000209351	0.0078043	LOC119913018;ccl20l;LOC119891695;ptk2bb;ccl25a;edn1;dock8;ccl20a.3;LOC119894313;ccl25b;lyn;LOC119908411;cxcl19;si:dkey-206d17.12;LOC119888587;LOC119899104;padi2	17	edn1	1	LOC119913018;ccl20l;LOC119891695;ptk2bb;ccl25a;dock8;ccl20a.3;LOC119894313;ccl25b;lyn;LOC119908411;cxcl19;si:dkey-206d17.12;LOC119888587;LOC119899104;padi2	16
Biological process	GO:1990869	cellular response to chemokine	17/1994 0.85%	79/24106 0.33%	0.000209351	0.0078043	LOC119913018;ccl20l;LOC119891695;ptk2bb;ccl25a;edn1;dock8;ccl20a.3;LOC119894313;ccl25b;lyn;LOC119908411;cxcl19;si:dkey-206d17.12;LOC119888587;LOC119899104;padi2	17	edn1	1	LOC119913018;ccl20l;LOC119891695;ptk2bb;ccl25a;dock8;ccl20a.3;LOC119894313;ccl25b;lyn;LOC119908411;cxcl19;si:dkey-206d17.12;LOC119888587;LOC119899104;padi2	16
Biological process	GO:0120192	tight junction assembly	25/1994 1.25%	141/24106 0.58%	0.000219998	0.00814963	ect2;lsr;LOC119895474;LOC119882610;LOC119905873;epha2b;cldn8.1;si:ch211-191a24.4;LOC119882614;nphp1;LOC119882612;pof1b;LOC119905872;micall2a;LOC119894925;LOC119882615;LOC119917376;LOC119882613;LOC119894931;LOC119882276;cldn23.1;cldnf;LOC119894933;cldn7b;LOC119890558	25	ect2;nphp1;micall2a;LOC119894931	4	lsr;LOC119895474;LOC119882610;LOC119905873;epha2b;cldn8.1;si:ch211-191a24.4;LOC119882614;LOC119882612;pof1b;LOC119905872;LOC119894925;LOC119882615;LOC119917376;LOC119882613;LOC119882276;cldn23.1;cldnf;LOC119894933;cldn7b;LOC119890558	21
Biological process	GO:0002685	regulation of leukocyte migration	40/1994 2.01%	270/24106 1.12%	0.000228825	0.00842361	ptger4b;LOC119900503;ccl20l;LOC119891695;LOC119899450;LOC119897099;ptk2bb;ccl25a;edn1;cnn2;fut9a;dock8;ccl20a.3;LOC119897780;LOC119898324;LOC119891357;LOC119888605;LOC119897900;LOC119917015;ccr6b;LOC119904455;ccl25b;si:cabz01093077.1;LOC119914594;anxa1a;lyn;LOC119893270;zgc:65811;ptger4a;si:ch211-214p13.9;ccr6a;LOC119889904;ccr10;LOC119882288;LOC119888587;LOC119903879;LOC119892304;LOC119904215;rh…	40	LOC119900503;edn1;cnn2;fut9a;LOC119891357;LOC119882288	6	ptger4b;ccl20l;LOC119891695;LOC119899450;LOC119897099;ptk2bb;ccl25a;dock8;ccl20a.3;LOC119897780;LOC119898324;LOC119888605;LOC119897900;LOC119917015;ccr6b;LOC119904455;ccl25b;si:cabz01093077.1;LOC119914594;anxa1a;lyn;LOC119893270;zgc:65811;ptger4a;si:ch211-214p13.9;ccr6a;LOC119889904;ccr10;LOC119888587;LOC119903879;LOC119892304;LOC119904215;rhoh;padi2	34
Biological process	GO:0016338	calcium-independent cell-cell adhesion via plasma membrane cell-adhesion molecules	13/1994 0.65%	52/24106 0.22%	0.000241273	0.00882671	LOC119895474;LOC119882610;cldn8.1;LOC119882614;LOC119882612;LOC119894925;LOC119882615;LOC119882613;LOC119894931;LOC119882276;cldn23.1;cldnf;LOC119894933	13	LOC119894931	1	LOC119895474;LOC119882610;cldn8.1;LOC119882614;LOC119882612;LOC119894925;LOC119882615;LOC119882613;LOC119882276;cldn23.1;cldnf;LOC119894933	12
Biological process	GO:0003206	cardiac chamber morphogenesis	26/1994 1.3%	151/24106 0.63%	0.000269681	0.00979893	si:ch211-106h11.3;LOC119914222;fhl5;smarcd3b;tpm2;LOC119918519;robo3;LOC119902560;LOC119904282;LOC119890126;zgc:111976;tnnc1b;ccn1l2;LOC119907498;LOC119890808;mef2ca;LOC119901456;myl2a;tnni1a;myl13;cav3;mks1;LOC119915272;LOC119902558;myl2b;LOC119905916	26	si:ch211-106h11.3;LOC119914222;fhl5;smarcd3b;tpm2;LOC119918519;robo3;LOC119902560;LOC119904282;LOC119890126;zgc:111976;tnnc1b;ccn1l2;LOC119907498;LOC119890808;mef2ca;LOC119901456;myl2a;tnni1a;myl13;cav3;mks1;LOC119902558;myl2b	24	LOC119915272;LOC119905916	2
Biological process	GO:0046034	ATP metabolic process	34/1994 1.71%	219/24106 0.91%	0.000271176	0.00979893	ATP6;gapdh;LOC119897855;pfkmb;zgc:136908;LOC119891930;LOC119912637;aldoab;LOC119897422;pgm1;LOC119902560;rptor;pfkma;novel.1139;pgam2;LOC119887765;tpi1b;gpib;ATP8;LOC119907498;pfkfb1;novel.1843;LOC119899111;ak1;LOC119907842;slc2a6;prkn;atp6v1b2;actn3b;pgk1;LOC119902558;prkag3a;LOC119896218;mtnr1c	34	ATP6;gapdh;LOC119897855;pfkmb;zgc:136908;LOC119891930;LOC119912637;aldoab;LOC119897422;pgm1;LOC119902560;rptor;pfkma;novel.1139;pgam2;LOC119887765;tpi1b;gpib;ATP8;LOC119907498;pfkfb1;novel.1843;LOC119899111;ak1;LOC119907842;prkn;atp6v1b2;actn3b;pgk1;LOC119902558;prkag3a;LOC119896218;mtnr1c	33	slc2a6	1
Biological process	GO:0043502	regulation of muscle adaptation	21/1994 1.05%	112/24106 0.46%	0.00031125	0.0111728	camk2b1;fbxo32;myog;tnnt1;LOC119917624;edn1;atp2a3;srl;LOC119918519;tnfrsf18;LOC119887765;tnnc1b;LOC119909919;wu:fb80c09;tnni1a;cav3;actn3b;casq1b;LOC119902558;trim63b;LOC119896343	21	camk2b1;fbxo32;myog;tnnt1;LOC119917624;edn1;srl;LOC119918519;LOC119887765;tnnc1b;LOC119909919;wu:fb80c09;tnni1a;cav3;actn3b;casq1b;LOC119902558;trim63b	18	atp2a3;tnfrsf18;LOC119896343	3
Biological process	GO:0030042	actin filament depolymerization	18/1994 0.9%	89/24106 0.37%	0.000312989	0.0111728	LOC119901736;LOC119894420;lmod2a;capgb;tmod1;LOC119886443;scinlb;cfl2;mical2a;cfl1l;LOC119895052;lmod3;lmod2b;LOC119914594;washc2c;svilc;LOC119889904;LOC119917207	18	LOC119901736;LOC119894420;lmod2a;tmod1;LOC119886443;cfl2;mical2a;lmod3;lmod2b;washc2c;svilc;LOC119917207	12	capgb;scinlb;cfl1l;LOC119895052;LOC119914594;LOC119889904	6
Biological process	GO:0007009	plasma membrane organization	32/1994 1.6%	204/24106 0.85%	0.000335001	0.0118865	bin1b;LOC119915519;csrp3;fer1l6;anxa6;LOC119891930;mtss1lb;LOC119905255;atp2a3;LOC119897805;otofa;tnfsf14;LOC119903839;baiap2l2a;crb1;dysf;LOC119895052;LOC119882827;LOC119918007;stac3;ank2b;cav3;LOC119918291;LOC119916979;LOC119893270;zgc:172270;zgc:65811;LOC119883315;sytl4;LOC119899452;LOC119917207;mtss1la	32	bin1b;LOC119915519;csrp3;anxa6;LOC119891930;mtss1lb;LOC119897805;otofa;baiap2l2a;crb1;dysf;LOC119882827;stac3;ank2b;cav3;LOC119918291;LOC119916979;zgc:172270;LOC119883315;sytl4;LOC119899452;LOC119917207;mtss1la	23	fer1l6;LOC119905255;atp2a3;tnfsf14;LOC119903839;LOC119895052;LOC119918007;LOC119893270;zgc:65811	9
Biological process	GO:0014883	transition between fast and slow fiber	8/1994 0.4%	23/24106 0.1%	0.000341741	0.012053	tnnt1;atp2a3;LOC119918519;LOC119887765;tnnc1b;tnni1a;actn3b;LOC119902558	8	tnnt1;LOC119918519;LOC119887765;tnnc1b;tnni1a;actn3b;LOC119902558	7	atp2a3	1
Biological process	GO:0014897	striated muscle hypertrophy	20/1994 1%	105/24106 0.44%	0.000345316	0.0121066	csrp3;ttn.2;LOC119917624;LOC119884168;edn1;atp2a3;pdlim5a;LOC119902560;LOC119903609;tnfrsf18;LOC119893103;LOC119909919;LOC119907498;LOC119892694;zmp:0000000930;cav3;LOC119902558;trim63b;myoc;LOC119896343	20	csrp3;ttn.2;LOC119917624;LOC119884168;edn1;pdlim5a;LOC119902560;LOC119903609;LOC119893103;LOC119909919;LOC119907498;LOC119892694;zmp:0000000930;cav3;LOC119902558;trim63b;myoc	17	atp2a3;tnfrsf18;LOC119896343	3
Biological process	GO:0030834	regulation of actin filament depolymerization	16/1994 0.8%	75/24106 0.31%	0.000352985	0.0123023	LOC119901736;lmod2a;capgb;tmod1;LOC119886443;scinlb;cfl2;cfl1l;LOC119895052;lmod3;lmod2b;LOC119914594;washc2c;svilc;LOC119889904;LOC119917207	16	LOC119901736;lmod2a;tmod1;LOC119886443;cfl2;lmod3;lmod2b;washc2c;svilc;LOC119917207	10	capgb;scinlb;cfl1l;LOC119895052;LOC119914594;LOC119889904	6
Biological process	GO:0007520	myoblast fusion	18/1994 0.9%	90/24106 0.37%	0.000361429	0.0125224	LOC119899450;myog;LOC119888184;cacna1ha;LOC119917657;tmem182a;LOC119888509;LOC119890162;zgc:64051;cav3;LOC119893270;zgc:65811;si:ch211-132g1.7;LOC119883315;ehd1a;LOC119904801;LOC119884240;LOC119888587	18	myog;LOC119888184;cacna1ha;tmem182a;LOC119890162;cav3;LOC119883315;LOC119904801	8	LOC119899450;LOC119917657;LOC119888509;zgc:64051;LOC119893270;zgc:65811;si:ch211-132g1.7;ehd1a;LOC119884240;LOC119888587	10
Biological process	GO:0090303	positive regulation of wound healing	15/1994 0.75%	68/24106 0.28%	0.000365264	0.0125436	LOC119895474;LOC119882610;emilin2b;LOC119896619;LOC119882614;LOC119882612;anxa1a;LOC119894925;LOC119882615;kank1a;LOC119882613;LOC119894931;cldnf;LOC119894933;si:ch211-167j9.5	15	emilin2b;kank1a;LOC119894931	3	LOC119895474;LOC119882610;LOC119896619;LOC119882614;LOC119882612;anxa1a;LOC119894925;LOC119882615;LOC119882613;cldnf;LOC119894933;si:ch211-167j9.5	12
Biological process	GO:0002468	dendritic cell antigen processing and presentation	7/1994 0.35%	18/24106 0.07%	0.000368428	0.0125436	LOC119891695;LOC119912432;LOC119888605;LOC119917015;ccl25b;LOC119912429;ccr10	7	--	0	LOC119891695;LOC119912432;LOC119888605;LOC119917015;ccl25b;LOC119912429;ccr10	7
Biological process	GO:0014908	myotube differentiation involved in skeletal muscle regeneration	7/1994 0.35%	18/24106 0.07%	0.000368428	0.0125436	LOC119888184;tmem182a;LOC119893270;zgc:65811;si:ch211-132g1.7;LOC119904801;klf5b	7	LOC119888184;tmem182a;LOC119904801	3	LOC119893270;zgc:65811;si:ch211-132g1.7;klf5b	4
Biological process	GO:0030833	regulation of actin filament polymerization	30/1994 1.5%	188/24106 0.78%	0.000375858	0.012723	bin1b;LOC119901736;LOC119915519;lmod2a;ptk2bb;capgb;tmod1;LOC119886443;scinlb;baiap2l2a;LOC119901345;LOC119912729;LOC119895052;lmod3;lmod2b;ccl25b;LOC119895763;gba2;hck;arf6a;washc2c;svilc;kank1a;kirrel3l;cyfip2;LOC119902336;ccr10;cdc42ep5;LOC119917207;tmsb2	30	bin1b;LOC119901736;LOC119915519;lmod2a;tmod1;LOC119886443;baiap2l2a;LOC119901345;lmod3;lmod2b;washc2c;svilc;kank1a;kirrel3l;LOC119902336;LOC119917207;tmsb2	17	ptk2bb;capgb;scinlb;LOC119912729;LOC119895052;ccl25b;LOC119895763;gba2;hck;arf6a;cyfip2;ccr10;cdc42ep5	13
Biological process	GO:0032026	response to magnesium ion	9/1994 0.45%	29/24106 0.12%	0.000387503	0.0130205	kcnip3b;LOC119906220;LOC119910706;LOC119884824;LOC119897868;kcna1a;ryr3;LOC119916979;LOC119914450	9	kcnip3b;LOC119906220;LOC119910706;LOC119884824;kcna1a;ryr3;LOC119916979;LOC119914450	8	LOC119897868	1
Biological process	GO:0045123	cellular extravasation	17/1994 0.85%	83/24106 0.34%	0.000389067	0.0130205	ptger4b;trim101;ccl25a;fut9a;LOC119891357;trim55a;LOC119897900;zmp:0000001082;trim55b;LOC119904455;ccl25b;si:cabz01093077.1;LOC119908630;ptger4a;LOC119882288;LOC119912355;LOC119914575	17	trim101;fut9a;LOC119891357;trim55a;trim55b;LOC119882288	6	ptger4b;ccl25a;LOC119897900;zmp:0000001082;LOC119904455;ccl25b;si:cabz01093077.1;LOC119908630;ptger4a;LOC119912355;LOC119914575	11
Biological process	GO:0019722	calcium-mediated signaling	39/1994 1.96%	268/24106 1.11%	0.00039231	0.0130548	LOC119915609;LOC119917433;ccl20l;grm5b;nfatc4;LOC119912908;fhl5;casq1a;myoz2b;ptk2bb;LOC119891930;edn1;atp2a3;LOC119904282;ccl20a.3;LOC119898324;LOC119887765;p2rx5;ppp3cca;LOC119897900;LOC119882696;LOC119901565;LOC119900804;zmp:0000001082;ccr6b;si:cabz01093077.1;ank2b;LOC119886395;LOC119917303;selenon;actn3b;slc24a4b;ccr6a;casq1b;LOC119882892;ccr10;LOC119912857;LOC119899690;xcr1b.1	39	LOC119915609;LOC119917433;grm5b;nfatc4;LOC119912908;fhl5;casq1a;myoz2b;LOC119891930;edn1;LOC119904282;LOC119887765;p2rx5;ppp3cca;LOC119882696;LOC119901565;ank2b;selenon;actn3b;slc24a4b;casq1b	21	ccl20l;ptk2bb;atp2a3;ccl20a.3;LOC119898324;LOC119897900;LOC119900804;zmp:0000001082;ccr6b;si:cabz01093077.1;LOC119886395;LOC119917303;ccr6a;LOC119882892;ccr10;LOC119912857;LOC119899690;xcr1b.1	18
Biological process	GO:0034767	positive regulation of ion transmembrane transport	34/1994 1.71%	224/24106 0.93%	0.000415043	0.0137337	LOC119902956;casq1a;LOC119891930;si:dkey-151g10.3;LOC119899119;edn1;LOC119916229;LOC119908416;stac;abcc8;kcnj11;ctss2.1;lrrc38b;kcna1a;LOC119905280;LOC119882210;rnf207a;p2rx5;ppp3cca;LOC119909215;LOC119882696;cacna2d1a;LOC119905323;stac3;ank2b;LOC119916979;LOC119917303;capn3b;shank3a;casq1b;LOC119899452;jph2;LOC119888587;LOC119899346	34	LOC119902956;casq1a;LOC119891930;si:dkey-151g10.3;LOC119899119;edn1;LOC119916229;LOC119908416;stac;abcc8;kcnj11;lrrc38b;kcna1a;LOC119905280;rnf207a;p2rx5;ppp3cca;LOC119909215;LOC119882696;cacna2d1a;LOC119905323;stac3;ank2b;LOC119916979;capn3b;shank3a;casq1b;LOC119899452;jph2;LOC119899346	30	ctss2.1;LOC119882210;LOC119917303;LOC119888587	4
Biological process	GO:0051261	protein depolymerization	29/1994 1.45%	181/24106 0.75%	0.000435428	0.0142747	LOC119901736;LOC119894420;lmod2a;arhgef1a;LOC119904686;capgb;tmod1;LOC119886443;scinlb;cfl2;mical2a;camsap2a;trim54;camsap2b;cfl1l;LOC119895052;lmod3;lmod2b;kif2c;LOC119914594;nes;washc2c;svilc;LOC119889904;LOC119910424;LOC119885736;LOC119917207;camsap1b;LOC119903435	29	LOC119901736;LOC119894420;lmod2a;LOC119904686;tmod1;LOC119886443;cfl2;mical2a;camsap2a;trim54;camsap2b;lmod3;lmod2b;kif2c;nes;washc2c;svilc;LOC119910424;LOC119885736;LOC119917207;camsap1b;LOC119903435	22	arhgef1a;capgb;scinlb;cfl1l;LOC119895052;LOC119914594;LOC119889904	7
Biological process	GO:0003231	cardiac ventricle development	27/1994 1.35%	164/24106 0.68%	0.000436238	0.0142747	si:ch211-106h11.3;LOC119914222;smarcd3b;tpm2;LOC119918519;robo3;LOC119902560;LOC119894344;sall4;zgc:111976;tnnc1b;ccn1l2;LOC119907498;xirp2a;mef2ca;LOC119901456;myl2a;tnni1a;myl13;LOC119915272;LOC119902558;LOC119899452;kcnk2a;myl2b;LOC119905916;LOC119908082;xirp2b	27	si:ch211-106h11.3;LOC119914222;smarcd3b;tpm2;LOC119918519;robo3;LOC119902560;LOC119894344;sall4;zgc:111976;tnnc1b;ccn1l2;LOC119907498;xirp2a;mef2ca;LOC119901456;myl2a;tnni1a;myl13;LOC119902558;LOC119899452;kcnk2a;myl2b;xirp2b	24	LOC119915272;LOC119905916;LOC119908082	3
Biological process	GO:0045663	positive regulation of myoblast differentiation	14/1994 0.7%	62/24106 0.26%	0.000440595	0.0143376	rbm24b;csrp3;LOC119899450;myog;smarcd3b;boc;rbm24a;LOC119890557;smarcc1b;mef2ca;LOC119894077;LOC119914402;LOC119900263;smyd1b	14	rbm24b;csrp3;myog;smarcd3b;boc;rbm24a;LOC119890557;smarcc1b;mef2ca;LOC119894077;LOC119914402;LOC119900263;smyd1b	13	LOC119899450	1
Biological process	GO:0070830	bicellular tight junction assembly	23/1994 1.15%	131/24106 0.54%	0.00044544	0.0144156	ect2;LOC119895474;LOC119882610;LOC119905873;epha2b;cldn8.1;si:ch211-191a24.4;LOC119882614;nphp1;LOC119882612;pof1b;LOC119905872;micall2a;LOC119894925;LOC119882615;LOC119917376;LOC119882613;LOC119894931;LOC119882276;cldn23.1;cldnf;LOC119894933;cldn7b	23	ect2;nphp1;micall2a;LOC119894931	4	LOC119895474;LOC119882610;LOC119905873;epha2b;cldn8.1;si:ch211-191a24.4;LOC119882614;LOC119882612;pof1b;LOC119905872;LOC119894925;LOC119882615;LOC119917376;LOC119882613;LOC119882276;cldn23.1;cldnf;LOC119894933;cldn7b	19
Biological process	GO:1903514	release of sequestered calcium ion into cytosol by endoplasmic reticulum	11/1994 0.55%	42/24106 0.17%	0.000465485	0.014982	casq1a;ryr1b;tnfsf14;LOC119908416;LOC119895837;LOC119909215;stac3;ank2b;LOC119917303;pde4ca;casq1b	11	casq1a;ryr1b;LOC119908416;LOC119895837;LOC119909215;stac3;ank2b;pde4ca;casq1b	9	tnfsf14;LOC119917303	2
Biological process	GO:1901077	regulation of relaxation of muscle	8/1994 0.4%	24/24106 0.1%	0.000475647	0.0152259	ttn.2;LOC119884168;abcc8;LOC119887765;LOC119882385;LOC119893103;actn3b;pde4ca	8	ttn.2;LOC119884168;abcc8;LOC119887765;LOC119882385;LOC119893103;actn3b;pde4ca	8	--	0
Biological process	GO:0051496	positive regulation of stress fiber assembly	16/1994 0.8%	77/24106 0.32%	0.000482167	0.0153512	synpo2la;evla;tpm2;LOC119898830;synpo2lb;braf;LOC119912729;si:ch211-63p21.2;ppm1e;rgcc;sfrp1a;LOC119916842;LOC119907070;LOC119902336;myoc;arhgef10la	16	synpo2la;evla;tpm2;LOC119898830;synpo2lb;braf;si:ch211-63p21.2;rgcc;LOC119916842;LOC119902336;myoc;arhgef10la	12	LOC119912729;ppm1e;sfrp1a;LOC119907070	4
Biological process	GO:0051494	negative regulation of cytoskeleton organization	34/1994 1.71%	226/24106 0.94%	0.000489364	0.0154965	LOC119901736;LOC119900503;lmod2a;arhgef1a;LOC119904686;capgb;tmod1;ctnna2;LOC119886443;LOC119912173;scinlb;camsap2a;trim54;camsap2b;si:dkey-197j19.6;LOC119912729;LOC119895052;lmod3;gmfg;lmod2b;prkn;cav3;washc2c;svilc;kank1a;shank3a;inpp5jb;LOC119902336;LOC119889904;myoc;LOC119885736;LOC119917207;camsap1b;tmsb2	34	LOC119901736;LOC119900503;lmod2a;LOC119904686;tmod1;ctnna2;LOC119886443;LOC119912173;camsap2a;trim54;camsap2b;si:dkey-197j19.6;lmod3;lmod2b;prkn;cav3;washc2c;svilc;kank1a;shank3a;LOC119902336;myoc;LOC119885736;LOC119917207;camsap1b;tmsb2	26	arhgef1a;capgb;scinlb;LOC119912729;LOC119895052;gmfg;inpp5jb;LOC119889904	8
Biological process	GO:0070098	chemokine-mediated signaling pathway	15/1994 0.75%	70/24106 0.29%	0.00050777	0.0159934	LOC119913018;ccl20l;LOC119891695;ptk2bb;ccl25a;edn1;ccl20a.3;LOC119894313;ccl25b;lyn;LOC119908411;cxcl19;LOC119888587;LOC119899104;padi2	15	edn1	1	LOC119913018;ccl20l;LOC119891695;ptk2bb;ccl25a;ccl20a.3;LOC119894313;ccl25b;lyn;LOC119908411;cxcl19;LOC119888587;LOC119899104;padi2	14
Biological process	GO:0050891	multicellular organismal water homeostasis	17/1994 0.85%	85/24106 0.35%	0.000520666	0.0163123	lsr;LOC119905873;aqp4;LOC119882614;myo5b;LOC119882612;LOC119905872;LOC119908630;LOC119894925;LOC119882615;LOC119917376;LOC119882613;LOC119894931;LOC119884422;tfap2b;LOC119894933;abca12	17	aqp4;LOC119894931;tfap2b	3	lsr;LOC119905873;LOC119882614;myo5b;LOC119882612;LOC119905872;LOC119908630;LOC119894925;LOC119882615;LOC119917376;LOC119882613;LOC119884422;LOC119894933;abca12	14
Biological process	GO:0090075	relaxation of muscle	13/1994 0.65%	56/24106 0.23%	0.000526008	0.0163925	LOC119915867;ttn.2;LOC119884168;abcc8;LOC119887765;LOC119882385;LOC119893103;LOC119916055;actn3b;pde4ca;LOC119894042;kcnma1a;LOC119886584	13	LOC119915867;ttn.2;LOC119884168;abcc8;LOC119887765;LOC119882385;LOC119893103;LOC119916055;actn3b;pde4ca;LOC119894042;kcnma1a	12	LOC119886584	1
Biological process	GO:0048643	positive regulation of skeletal muscle tissue development	7/1994 0.35%	19/24106 0.08%	0.000541854	0.0167975	myog;LOC119887765;LOC119890557;mef2ca;usp2a;actn3b;LOC119897619	7	myog;LOC119887765;LOC119890557;mef2ca;usp2a;actn3b	6	LOC119897619	1
Biological process	GO:0002064	epithelial cell development	44/1994 2.21%	319/24106 1.32%	0.000562677	0.0173167	LOC119917713;arxa;isl1;LOC119905257;tmod1;LOC119895681;LOC119911387;LOC119895474;LOC119882610;LOC119912643;bfsp2;LOC119918936;npas2;LOC119905873;LOC119894344;epha2b;bcl11ba;synm;LOC119885400;novel.4322;LOC119891532;tfcp2l1;pof1b;LOC119905872;LOC119914594;magi2a;f11r.1;LOC119917376;st14a;pde4ca;palld;LOC119915233;kcnma1a;LOC119884422;map7d3;kank2;si:dkey-202e17.1;cldnf;bcl11bb;klf5b;LOC119908082;a…	44	LOC119917713;arxa;isl1;tmod1;LOC119895681;LOC119912643;bfsp2;LOC119918936;npas2;LOC119894344;synm;tfcp2l1;magi2a;pde4ca;palld;kcnma1a;map7d3;kank2	18	LOC119905257;LOC119911387;LOC119895474;LOC119882610;LOC119905873;epha2b;bcl11ba;LOC119885400;novel.4322;LOC119891532;pof1b;LOC119905872;LOC119914594;f11r.1;LOC119917376;st14a;LOC119915233;LOC119884422;si:dkey-202e17.1;cldnf;bcl11bb;klf5b;LOC119908082;abi3a;LOC119911380;abca12	26
Biological process	GO:0003300	cardiac muscle hypertrophy	19/1994 0.95%	101/24106 0.42%	0.000564484	0.0173167	csrp3;ttn.2;LOC119917624;LOC119884168;edn1;atp2a3;pdlim5a;LOC119902560;LOC119903609;tnfrsf18;LOC119893103;LOC119909919;LOC119907498;LOC119892694;zmp:0000000930;cav3;LOC119902558;trim63b;LOC119896343	19	csrp3;ttn.2;LOC119917624;LOC119884168;edn1;pdlim5a;LOC119902560;LOC119903609;LOC119893103;LOC119909919;LOC119907498;LOC119892694;zmp:0000000930;cav3;LOC119902558;trim63b	16	atp2a3;tnfrsf18;LOC119896343	3
Biological process	GO:0031099	regeneration	38/1994 1.91%	264/24106 1.1%	0.00057295	0.0174854	si:dkey-88l16.3;LOC119887189;zmp:0000000846;LOC119888184;fgf10b;mustn1b;gja1b;LOC119917943;braf;zgc:111976;tmem182a;LOC119915975;pfkfb1;LOC119904608;axin1;uhrf1;cpt1b;kiaa0319;LOC119893270;zgc:65811;si:ch211-132g1.7;capn3b;LOC119906237;LOC119894751;larp7;grna;sox2;LOC119904801;ppardb;LOC119897213;tnr;srsf5a;fgf22;LOC119897619;LOC119896343;klf5b;LOC119898609;LOC119897218	38	si:dkey-88l16.3;zmp:0000000846;LOC119888184;fgf10b;mustn1b;LOC119917943;braf;zgc:111976;tmem182a;LOC119915975;pfkfb1;LOC119904608;axin1;uhrf1;cpt1b;kiaa0319;capn3b;LOC119894751;LOC119904801;ppardb;tnr;srsf5a;fgf22;LOC119897218	24	LOC119887189;gja1b;LOC119893270;zgc:65811;si:ch211-132g1.7;LOC119906237;larp7;grna;sox2;LOC119897213;LOC119897619;LOC119896343;klf5b;LOC119898609	14
Biological process	GO:0001947	heart looping	17/1994 0.85%	86/24106 0.36%	0.00059971	0.0182077	asb2a.1;rbm24b;LOC119907002;tbx1;LOC119894420;LOC119883361;mical2a;LOC119904413;tmed2;ccdc40;LOC119886179;rbm24a;rnf207a;tbx2b;mef2ca;atoh8;snx10b	17	asb2a.1;rbm24b;LOC119907002;tbx1;LOC119894420;mical2a;LOC119904413;ccdc40;LOC119886179;rbm24a;rnf207a;tbx2b;mef2ca;atoh8	14	LOC119883361;tmed2;snx10b	3
Biological process	GO:0043551	regulation of phosphatidylinositol 3-kinase activity	12/1994 0.6%	50/24106 0.21%	0.000619315	0.0187065	LOC119900503;LOC119891695;LOC119887189;ptk2bb;LOC119901345;ccl25b;LOC119904608;lyn;LOC119891528;LOC119907070;ccr10;LOC119910121	12	LOC119900503;LOC119901345;LOC119904608;LOC119891528;LOC119910121	5	LOC119891695;LOC119887189;ptk2bb;ccl25b;lyn;LOC119907070;ccr10	7
Biological process	GO:1905048	regulation of metallopeptidase activity	10/1994 0.5%	37/24106 0.15%	0.000638826	0.0191974	LOC119895474;LOC119882610;LOC119882614;LOC119882612;LOC119894925;LOC119882615;LOC119882613;LOC119894931;cldnf;LOC119894933	10	LOC119894931	1	LOC119895474;LOC119882610;LOC119882614;LOC119882612;LOC119894925;LOC119882615;LOC119882613;cldnf;LOC119894933	9
Biological process	GO:1901863	positive regulation of muscle tissue development	8/1994 0.4%	25/24106 0.1%	0.000649101	0.0194071	myog;LOC119887765;LOC119890557;mef2ca;usp2a;mrtfbb;actn3b;LOC119897619	8	myog;LOC119887765;LOC119890557;mef2ca;usp2a;mrtfbb;actn3b	7	LOC119897619	1
Biological process	GO:0006599	phosphagen metabolic process	5/1994 0.25%	10/24106 0.04%	0.000681325	0.0199652	zgc:172076;ckmb;LOC119883147;ckma;ckmt2a	5	zgc:172076;ckmb;LOC119883147;ckma;ckmt2a	5	--	0
Biological process	GO:0006603	phosphocreatine metabolic process	5/1994 0.25%	10/24106 0.04%	0.000681325	0.0199652	zgc:172076;ckmb;LOC119883147;ckma;ckmt2a	5	zgc:172076;ckmb;LOC119883147;ckma;ckmt2a	5	--	0
Biological process	GO:0042396	phosphagen biosynthetic process	5/1994 0.25%	10/24106 0.04%	0.000681325	0.0199652	zgc:172076;ckmb;LOC119883147;ckma;ckmt2a	5	zgc:172076;ckmb;LOC119883147;ckma;ckmt2a	5	--	0
Biological process	GO:0046314	phosphocreatine biosynthetic process	5/1994 0.25%	10/24106 0.04%	0.000681325	0.0199652	zgc:172076;ckmb;LOC119883147;ckma;ckmt2a	5	zgc:172076;ckmb;LOC119883147;ckma;ckmt2a	5	--	0
Biological process	GO:0034764	positive regulation of transmembrane transport	40/1994 2.01%	285/24106 1.18%	0.000694006	0.0202361	LOC119900503;LOC119916947;LOC119902956;casq1a;LOC119891930;si:dkey-151g10.3;LOC119899119;edn1;LOC119916229;LOC119908416;stac;abcc8;kcnj11;braf;ctss2.1;lrrc38b;kcna1a;LOC119905280;LOC119882210;rnf207a;p2rx5;ppp3cca;LOC119909215;LOC119882696;cacna2d1a;LOC119905323;stac3;ank2b;LOC119916979;LOC119917303;capn3b;shank3a;casq1b;LOC119899452;jph2;LOC119888587;acsl5;slc26a6l;LOC119896343;LOC119899346	40	LOC119900503;LOC119916947;LOC119902956;casq1a;LOC119891930;si:dkey-151g10.3;LOC119899119;edn1;LOC119916229;LOC119908416;stac;abcc8;kcnj11;braf;lrrc38b;kcna1a;LOC119905280;rnf207a;p2rx5;ppp3cca;LOC119909215;LOC119882696;cacna2d1a;LOC119905323;stac3;ank2b;LOC119916979;capn3b;shank3a;casq1b;LOC119899452;jph2;acsl5;slc26a6l;LOC119899346	35	ctss2.1;LOC119882210;LOC119917303;LOC119888587;LOC119896343	5
Biological process	GO:0051492	regulation of stress fiber assembly	22/1994 1.1%	127/24106 0.53%	0.000707931	0.0205405	LOC119900503;synpo2la;evla;LOC119912173;tpm2;LOC119898830;synpo2lb;LOC119901345;si:dkey-197j19.6;braf;LOC119912729;si:ch211-63p21.2;ppm1e;rgcc;sfrp1a;LOC119916842;ptger4a;LOC119907070;LOC119902336;myoc;arhgef10la;LOC119888330	22	LOC119900503;synpo2la;evla;LOC119912173;tpm2;LOC119898830;synpo2lb;LOC119901345;si:dkey-197j19.6;braf;si:ch211-63p21.2;rgcc;LOC119916842;LOC119902336;myoc;arhgef10la;LOC119888330	17	LOC119912729;ppm1e;sfrp1a;ptger4a;LOC119907070	5
Biological process	GO:1904427	positive regulation of calcium ion transmembrane transport	19/1994 0.95%	103/24106 0.43%	0.000725864	0.0209576	LOC119902956;casq1a;LOC119891930;LOC119899119;LOC119908416;stac;LOC119905280;p2rx5;ppp3cca;LOC119909215;LOC119882696;cacna2d1a;stac3;ank2b;LOC119917303;capn3b;casq1b;jph2;LOC119888587	19	LOC119902956;casq1a;LOC119891930;LOC119899119;LOC119908416;stac;LOC119905280;p2rx5;ppp3cca;LOC119909215;LOC119882696;cacna2d1a;stac3;ank2b;capn3b;casq1b;jph2	17	LOC119917303;LOC119888587	2
Biological process	GO:0045620	negative regulation of lymphocyte differentiation	12/1994 0.6%	51/24106 0.21%	0.000749682	0.0215396	runx3;LOC119897138;LOC119888605;sfrp1a;socs1a;LOC119917015;flt3;dtx1;anxa1a;si:dkey-206d17.12;LOC119897440;zbtb7b	12	--	0	runx3;LOC119897138;LOC119888605;sfrp1a;socs1a;LOC119917015;flt3;dtx1;anxa1a;si:dkey-206d17.12;LOC119897440;zbtb7b	12
Biological process	GO:0003228	atrial cardiac muscle tissue development	7/1994 0.35%	20/24106 0.08%	0.000774412	0.0220352	rbm24b;isl1;tbx18;LOC119902560;cacna1g;rbm24a;LOC119907498	7	rbm24b;isl1;tbx18;LOC119902560;cacna1g;rbm24a;LOC119907498	7	--	0
Biological process	GO:0042693	muscle cell fate commitment	7/1994 0.35%	20/24106 0.08%	0.000774412	0.0220352	myog;fgf10b;tbx18;mef2ca;myl2a;myl2b;fgf22	7	myog;fgf10b;tbx18;mef2ca;myl2a;myl2b;fgf22	7	--	0
Biological process	GO:0030838	positive regulation of actin filament polymerization	15/1994 0.75%	73/24106 0.3%	0.000809151	0.022913	bin1b;LOC119915519;lmod2a;ptk2bb;baiap2l2a;LOC119912729;ccl25b;LOC119895763;hck;arf6a;washc2c;kirrel3l;LOC119902336;ccr10;cdc42ep5	15	bin1b;LOC119915519;lmod2a;baiap2l2a;washc2c;kirrel3l;LOC119902336	7	ptk2bb;LOC119912729;ccl25b;LOC119895763;hck;arf6a;ccr10;cdc42ep5	8
Biological process	GO:1901880	negative regulation of protein depolymerization	20/1994 1%	112/24106 0.46%	0.000818412	0.0230643	LOC119901736;lmod2a;arhgef1a;LOC119904686;capgb;tmod1;LOC119886443;scinlb;camsap2a;trim54;camsap2b;LOC119895052;lmod3;lmod2b;washc2c;svilc;LOC119889904;LOC119885736;LOC119917207;camsap1b	20	LOC119901736;lmod2a;LOC119904686;tmod1;LOC119886443;camsap2a;trim54;camsap2b;lmod3;lmod2b;washc2c;svilc;LOC119885736;LOC119917207;camsap1b	15	arhgef1a;capgb;scinlb;LOC119895052;LOC119889904	5
Biological process	GO:0048143	astrocyte activation	6/1994 0.3%	15/24106 0.06%	0.00082659	0.023074	si:dkey-88l16.3;LOC119900534;adora2aa;grna;nr1d4a;adora2ab	6	si:dkey-88l16.3;LOC119900534	2	adora2aa;grna;nr1d4a;adora2ab	4
Biological process	GO:0061577	calcium ion transmembrane transport via high voltage-gated calcium channel	6/1994 0.3%	15/24106 0.06%	0.00082659	0.023074	bin1b;cacng6b;LOC119905280;cacna2d1a;cacng1a;LOC119908171	6	bin1b;cacng6b;LOC119905280;cacna2d1a;cacng1a;LOC119908171	6	--	0
Biological process	GO:0061041	regulation of wound healing	25/1994 1.25%	154/24106 0.64%	0.000860219	0.0238995	LOC119915867;plaub;tfpia;LOC119895474;LOC119882610;si:ch211-264f5.6;abcc8;emilin2b;foxa3;LOC119896619;LOC119882614;LOC119882612;LOC119914594;anxa1a;LOC119893270;LOC119894925;zgc:65811;LOC119882615;kank1a;LOC119882613;LOC119894931;cldnf;pros1;LOC119894933;si:ch211-167j9.5	25	LOC119915867;abcc8;emilin2b;kank1a;LOC119894931;pros1	6	plaub;tfpia;LOC119895474;LOC119882610;si:ch211-264f5.6;foxa3;LOC119896619;LOC119882614;LOC119882612;LOC119914594;anxa1a;LOC119893270;LOC119894925;zgc:65811;LOC119882615;LOC119882613;cldnf;LOC119894933;si:ch211-167j9.5	19
Biological process	GO:0051014	actin filament severing	8/1994 0.4%	26/24106 0.11%	0.000870141	0.024019	LOC119901736;csrp3;capgb;scinlb;cfl2;cfl1l;gmfg;svilc	8	LOC119901736;csrp3;cfl2;svilc	4	capgb;scinlb;cfl1l;gmfg	4
Biological process	GO:0051084	'de novo' post-translational protein folding	11/1994 0.55%	45/24106 0.19%	0.000876756	0.024019	LOC119896543;LOC119895269;LOC119895311;dnajb1b;LOC119895319;LOC119888605;LOC119917015;dnajb4;hspa5;sdf2l1;uggt1	11	LOC119896543;LOC119895269;LOC119895311;dnajb1b;LOC119895319;dnajb4	6	LOC119888605;LOC119917015;hspa5;sdf2l1;uggt1	5
Biological process	GO:0060142	regulation of syncytium formation by plasma membrane fusion	11/1994 0.55%	45/24106 0.19%	0.000876756	0.024019	LOC119899450;myog;LOC119888184;LOC119917657;tmem182a;zgc:64051;LOC119883315;ehd1a;LOC119904801;LOC119884240;LOC119888587	11	myog;LOC119888184;tmem182a;LOC119883315;LOC119904801	5	LOC119899450;LOC119917657;zgc:64051;ehd1a;LOC119884240;LOC119888587	6
Biological process	GO:0055123	digestive system development	29/1994 1.45%	189/24106 0.78%	0.000890315	0.0242776	pkd1a;myod1;isl1;tbx1;agr2;fgf10b;LOC119905257;LOC119910998;LOC119897805;hoxc8a;LOC119905873;LOC119905954;mixl1;LOC119885400;LOC119890557;sfrp1a;LOC119905872;LOC119892863;LOC119908630;tp73;LOC119917376;six2a;LOC119914644;si:dkey-202e17.1;fgf22;cps1;LOC119897619;klf5b;LOC119908082	29	pkd1a;myod1;isl1;tbx1;fgf10b;LOC119910998;LOC119897805;hoxc8a;LOC119905954;mixl1;LOC119890557;six2a;fgf22	13	agr2;LOC119905257;LOC119905873;LOC119885400;sfrp1a;LOC119905872;LOC119892863;LOC119908630;tp73;LOC119917376;LOC119914644;si:dkey-202e17.1;cps1;LOC119897619;klf5b;LOC119908082	16
Biological process	GO:0030104	water homeostasis	17/1994 0.85%	89/24106 0.37%	0.000901446	0.0243711	lsr;LOC119905873;aqp4;LOC119882614;myo5b;LOC119882612;LOC119905872;LOC119908630;LOC119894925;LOC119882615;LOC119917376;LOC119882613;LOC119894931;LOC119884422;tfap2b;LOC119894933;abca12	17	aqp4;LOC119894931;tfap2b	3	lsr;LOC119905873;LOC119882614;myo5b;LOC119882612;LOC119905872;LOC119908630;LOC119894925;LOC119882615;LOC119917376;LOC119882613;LOC119884422;LOC119894933;abca12	14
Biological process	GO:2000027	regulation of animal organ morphogenesis	24/1994 1.2%	146/24106 0.61%	0.000902019	0.0243711	LOC119916552;LOC119882272;fgf10b;edn1;robo3;LOC119899761;LOC119905873;LOC119894344;LOC119904185;dab2;LOC119897868;sfrp1a;LOC119897866;LOC119893344;LOC119905872;magi2a;cav3;mks1;LOC119917376;six2a;LOC119906237;LOC119907070;LOC119914644;fgf22	24	LOC119916552;LOC119882272;fgf10b;edn1;robo3;LOC119894344;LOC119904185;dab2;LOC119893344;magi2a;cav3;mks1;six2a;fgf22	14	LOC119899761;LOC119905873;LOC119897868;sfrp1a;LOC119897866;LOC119905872;LOC119917376;LOC119906237;LOC119907070;LOC119914644	10
Biological process	GO:0051149	positive regulation of muscle cell differentiation	15/1994 0.75%	74/24106 0.31%	0.000938484	0.0252405	rbm24b;csrp3;myog;si:dkeyp-69b9.3;edn1;LOC119887765;rbm24a;LOC119890557;mef2ca;cav3;LOC119914402;actn3b;lama2;smyd1b;LOC119897619	15	rbm24b;csrp3;myog;si:dkeyp-69b9.3;edn1;LOC119887765;rbm24a;LOC119890557;mef2ca;cav3;LOC119914402;actn3b;lama2;smyd1b	14	LOC119897619	1
Biological process	GO:0008016	regulation of heart contraction	37/1994 1.86%	262/24106 1.09%	0.000960635	0.0257188	bin1b;isl1;cacnb2a;csrp3;tbx18;cacna2d2a;hcn5;cacna1ha;edn1;atp2a3;tpm2;LOC119902560;hspb7;LOC119914006;cacna1g;abcc9;dsg2.1;rnf207a;LOC119909215;tbx2b;cacna2d1a;LOC119907498;LOC119902058;LOC119901456;myl2a;ank2b;myl13;cav3;LOC119917303;pde4ca;si:dkey-206d17.12;LOC119902558;LOC119911252;myl2b;LOC119900975;pln;dsc2l	37	bin1b;isl1;cacnb2a;csrp3;tbx18;cacna2d2a;hcn5;cacna1ha;edn1;tpm2;LOC119902560;hspb7;LOC119914006;cacna1g;abcc9;rnf207a;LOC119909215;tbx2b;cacna2d1a;LOC119907498;LOC119901456;myl2a;ank2b;myl13;cav3;pde4ca;LOC119902558;myl2b;LOC119900975;pln	30	atp2a3;dsg2.1;LOC119902058;LOC119917303;si:dkey-206d17.12;LOC119911252;dsc2l	7
Biological process	GO:1902904	negative regulation of supramolecular fiber organization	35/1994 1.76%	244/24106 1.01%	0.00098259	0.0261876	LOC119901736;LOC119900503;LOC119900534;lmod2a;arhgef1a;LOC119904686;capgb;tmod1;ctnna2;LOC119886443;LOC119912173;scinlb;camsap2a;trim54;camsap2b;si:dkey-197j19.6;LOC119912729;LOC119895052;lmod3;gmfg;lmod2b;prkn;cav3;washc2c;svilc;kank1a;shank3a;inpp5jb;LOC119902336;LOC119889904;myoc;LOC119885736;LOC119917207;camsap1b;tmsb2	35	LOC119901736;LOC119900503;LOC119900534;lmod2a;LOC119904686;tmod1;ctnna2;LOC119886443;LOC119912173;camsap2a;trim54;camsap2b;si:dkey-197j19.6;lmod3;lmod2b;prkn;cav3;washc2c;svilc;kank1a;shank3a;LOC119902336;myoc;LOC119885736;LOC119917207;camsap1b;tmsb2	27	arhgef1a;capgb;scinlb;LOC119912729;LOC119895052;gmfg;inpp5jb;LOC119889904	8
Biological process	GO:0051085	chaperone cofactor-dependent protein refolding	10/1994 0.5%	39/24106 0.16%	0.00100126	0.0265157	LOC119896543;LOC119895269;LOC119895311;dnajb1b;LOC119895319;LOC119888605;LOC119917015;dnajb4;hspa5;sdf2l1	10	LOC119896543;LOC119895269;LOC119895311;dnajb1b;LOC119895319;dnajb4	6	LOC119888605;LOC119917015;hspa5;sdf2l1	4
Biological process	GO:0055010	ventricular cardiac muscle tissue morphogenesis	14/1994 0.7%	67/24106 0.28%	0.00100391	0.0265157	LOC119914222;tpm2;LOC119918519;LOC119902560;zgc:111976;tnnc1b;LOC119907498;LOC119901456;myl2a;tnni1a;myl13;LOC119915272;LOC119902558;myl2b	14	LOC119914222;tpm2;LOC119918519;LOC119902560;zgc:111976;tnnc1b;LOC119907498;LOC119901456;myl2a;tnni1a;myl13;LOC119902558;myl2b	13	LOC119915272	1
Biological process	GO:0061077	chaperone-mediated protein folding	15/1994 0.75%	75/24106 0.31%	0.00108486	0.0283992	LOC119896543;LOC119895269;LOC119895311;hspb1;dnajb1b;LOC119895319;LOC119888605;LOC119917015;dnajb4;unc45b;fkbp2;hspa5;sdf2l1;dnajb6b;dnajb2	15	LOC119896543;LOC119895269;LOC119895311;hspb1;dnajb1b;LOC119895319;dnajb4;unc45b;dnajb6b;dnajb2	10	LOC119888605;LOC119917015;fkbp2;hspa5;sdf2l1	5
Biological process	GO:1905517	macrophage migration	15/1994 0.75%	75/24106 0.31%	0.00108486	0.0283992	trim101;ptk2bb;cnn2;LOC119898324;trim55a;LOC119897900;trim55b;si:cabz01093077.1;LOC119893270;zgc:65811;cxcl19;si:ch211-214p13.9;LOC119899104;LOC119903879;LOC119904215	15	trim101;cnn2;trim55a;trim55b	4	ptk2bb;LOC119898324;LOC119897900;si:cabz01093077.1;LOC119893270;zgc:65811;cxcl19;si:ch211-214p13.9;LOC119899104;LOC119903879;LOC119904215	11
Biological process	GO:0002115	store-operated calcium entry	9/1994 0.45%	33/24106 0.14%	0.00110321	0.028625	casq1a;cracr2b;LOC119899119;srl;LOC119891958;wu:fb80c09;LOC119915127;casq1b;stc2b	9	casq1a;LOC119899119;srl;wu:fb80c09;LOC119915127;casq1b;stc2b	7	cracr2b;LOC119891958	2
Biological process	GO:0043552	positive regulation of phosphatidylinositol 3-kinase activity	9/1994 0.45%	33/24106 0.14%	0.00110321	0.028625	LOC119891695;LOC119887189;ptk2bb;ccl25b;LOC119904608;lyn;LOC119907070;ccr10;LOC119910121	9	LOC119904608;LOC119910121	2	LOC119891695;LOC119887189;ptk2bb;ccl25b;lyn;LOC119907070;ccr10	7
Biological process	GO:0007512	adult heart development	8/1994 0.4%	27/24106 0.11%	0.00114767	0.0295925	ttn.2;LOC119884168;LOC119902560;LOC119893103;LOC119907498;LOC119892694;zmp:0000000930;LOC119902558	8	ttn.2;LOC119884168;LOC119902560;LOC119893103;LOC119907498;LOC119892694;zmp:0000000930;LOC119902558	8	--	0
Biological process	GO:0043462	regulation of ATP-dependent activity	20/1994 1%	115/24106 0.48%	0.00115054	0.0295925	fgf10b;LOC119890556;LOC119882457;tpm2;dnajb1b;LOC119902560;LOC119914006;LOC119882385;LOC119912729;tlr9;tnnc1b;LOC119907498;novel.2085;LOC119901456;LOC119899452;LOC119902336;msh3;fgf22;dnajb2;pln	20	fgf10b;LOC119890556;LOC119882457;tpm2;dnajb1b;LOC119902560;LOC119914006;LOC119882385;tnnc1b;LOC119907498;novel.2085;LOC119901456;LOC119899452;LOC119902336;msh3;fgf22;dnajb2;pln	18	LOC119912729;tlr9	2
Biological process	GO:0014891	striated muscle atrophy	5/1994 0.25%	11/24106 0.05%	0.00116411	0.0298113	asb2a.1;myog;LOC119887765;actn3b;trim63b	5	asb2a.1;myog;LOC119887765;actn3b;trim63b	5	--	0
Biological process	GO:0071286	cellular response to magnesium ion	6/1994 0.3%	16/24106 0.07%	0.00123041	0.0311972	LOC119906220;LOC119910706;LOC119884824;kcna1a;ryr3;LOC119916979	6	LOC119906220;LOC119910706;LOC119884824;kcna1a;ryr3;LOC119916979	6	--	0
Biological process	GO:0140507	granzyme-mediated programmed cell death signaling pathway	6/1994 0.3%	16/24106 0.07%	0.00123041	0.0311972	LOC119900919;LOC119900921;si:ch211-212k18.7;LOC119903901;LOC119897735;LOC119900920	6	LOC119897735	1	LOC119900919;LOC119900921;si:ch211-212k18.7;LOC119903901;LOC119900920	5
Biological process	GO:0014808	release of sequestered calcium ion into cytosol by sarcoplasmic reticulum	10/1994 0.5%	40/24106 0.17%	0.00123727	0.0311972	casq1a;ryr1b;LOC119908416;LOC119895837;LOC119909215;stac3;ank2b;LOC119917303;pde4ca;casq1b	10	casq1a;ryr1b;LOC119908416;LOC119895837;LOC119909215;stac3;ank2b;pde4ca;casq1b	9	LOC119917303	1
Biological process	GO:0032273	positive regulation of protein polymerization	21/1994 1.05%	124/24106 0.51%	0.00124633	0.0311972	bin1b;LOC119915519;lmod2a;ptk2bb;LOC119902892;baiap2l2a;LOC119902894;dctn1b;LOC119912729;LOC119904844;ccl25b;LOC119895763;cav3;hck;arf6a;washc2c;kirrel3l;LOC119902336;si:ch73-95l15.5;ccr10;cdc42ep5	21	bin1b;LOC119915519;lmod2a;LOC119902892;baiap2l2a;LOC119902894;dctn1b;LOC119904844;cav3;washc2c;kirrel3l;LOC119902336	12	ptk2bb;LOC119912729;ccl25b;LOC119895763;hck;arf6a;si:ch73-95l15.5;ccr10;cdc42ep5	9
Biological process	GO:0042475	odontogenesis of dentin-containing tooth	15/1994 0.75%	76/24106 0.32%	0.00125001	0.0311972	LOC119917243;LOC119902203;fgf10b;LOC119897868;bcl11ba;sostdc1b;novel.3150;LOC119897866;wnt6b;slc24a4b;LOC119891736;lrp4;LOC119902563;bcl11bb;fgf22	15	fgf10b;novel.3150;slc24a4b;LOC119891736;lrp4;LOC119902563;fgf22	7	LOC119917243;LOC119902203;LOC119897868;bcl11ba;sostdc1b;LOC119897866;wnt6b;bcl11bb	8
Biological process	GO:0050982	detection of mechanical stimulus	15/1994 0.75%	76/24106 0.32%	0.00125001	0.0311972	LOC119916445;phf24;pkd1a;csrp3;ttn.2;LOC119884168;LOC119903609;tmem132e;kcna1a;LOC119893103;LOC119892694;zmp:0000000930;cav3;LOC119915272;LOC119892304	15	LOC119916445;phf24;pkd1a;csrp3;ttn.2;LOC119884168;LOC119903609;kcna1a;LOC119893103;LOC119892694;zmp:0000000930;cav3	12	tmem132e;LOC119915272;LOC119892304	3
Biological process	GO:0042246	tissue regeneration	20/1994 1%	116/24106 0.48%	0.00128423	0.0315444	LOC119888184;fgf10b;mustn1b;gja1b;LOC119917943;tmem182a;LOC119904608;axin1;LOC119893270;zgc:65811;si:ch211-132g1.7;capn3b;LOC119906237;larp7;sox2;LOC119904801;ppardb;fgf22;klf5b;LOC119897218	20	LOC119888184;fgf10b;mustn1b;LOC119917943;tmem182a;LOC119904608;axin1;capn3b;LOC119904801;ppardb;fgf22;LOC119897218	12	gja1b;LOC119893270;zgc:65811;si:ch211-132g1.7;LOC119906237;larp7;sox2;klf5b	8
Biological process	GO:0003382	epithelial cell morphogenesis	12/1994 0.6%	54/24106 0.22%	0.00128524	0.0315444	LOC119895474;LOC119882610;LOC119912643;LOC119905873;bcl11ba;pof1b;LOC119905872;LOC119917376;st14a;palld;cldnf;bcl11bb	12	LOC119912643;palld	2	LOC119895474;LOC119882610;LOC119905873;bcl11ba;pof1b;LOC119905872;LOC119917376;st14a;cldnf;bcl11bb	10
Biological process	GO:0006458	'de novo' protein folding	11/1994 0.55%	47/24106 0.19%	0.00129069	0.0315444	LOC119896543;LOC119895269;LOC119895311;dnajb1b;LOC119895319;LOC119888605;LOC119917015;dnajb4;hspa5;sdf2l1;uggt1	11	LOC119896543;LOC119895269;LOC119895311;dnajb1b;LOC119895319;dnajb4	6	LOC119888605;LOC119917015;hspa5;sdf2l1;uggt1	5
Biological process	GO:0010934	macrophage cytokine production	11/1994 0.55%	47/24106 0.19%	0.00129069	0.0315444	LOC119905857;gprc5ba;LOC119891930;LOC119889803;LOC119884041;LOC119888605;LOC119914440;LOC119917015;acp5a;LOC119914447;LOC119904158	11	LOC119905857;gprc5ba;LOC119891930	3	LOC119889803;LOC119884041;LOC119888605;LOC119914440;LOC119917015;acp5a;LOC119914447;LOC119904158	8
Biological process	GO:0010935	regulation of macrophage cytokine production	11/1994 0.55%	47/24106 0.19%	0.00129069	0.0315444	LOC119905857;gprc5ba;LOC119891930;LOC119889803;LOC119884041;LOC119888605;LOC119914440;LOC119917015;acp5a;LOC119914447;LOC119904158	11	LOC119905857;gprc5ba;LOC119891930	3	LOC119889803;LOC119884041;LOC119888605;LOC119914440;LOC119917015;acp5a;LOC119914447;LOC119904158	8
Biological process	GO:0043484	regulation of RNA splicing	31/1994 1.55%	212/24106 0.88%	0.00135636	0.0330122	LOC119898452;raver1;rbm24b;brdt;LOC119900503;clk2b;LOC119883023;LOC119894446;LOC119905978;raver2;pik3r3b;prpf19;LOC119882053;rbm24a;LOC119882827;nova1;nova2;LOC119886743;fxr2;hnrnph1;rbfox1l;qki2;larp7;LOC119885736;srsf5a;LOC119890558;rbfox3a;LOC119885004;LOC119910557;LOC119894627;LOC119908845	31	raver1;rbm24b;brdt;LOC119900503;clk2b;LOC119883023;LOC119894446;LOC119905978;raver2;pik3r3b;LOC119882053;rbm24a;LOC119882827;nova1;nova2;LOC119886743;fxr2;hnrnph1;rbfox1l;qki2;LOC119885736;srsf5a;rbfox3a;LOC119885004;LOC119894627;LOC119908845	26	LOC119898452;prpf19;larp7;LOC119890558;LOC119910557	5
Biological process	GO:0048705	skeletal system morphogenesis	39/1994 1.96%	286/24106 1.19%	0.001389	0.0335902	rbm24b;alx1;pkd1a;tbx1;anxa6;LOC119891930;LOC119883361;LOC119918424;gja1b;LOC119900484;LOC119887765;eya1;tbx15;dlx1a;rbm24a;cdh19;chrna1;schip1;sfrp1a;fgf6a;mef2ca;LOC119893344;LOC119885546;dlx2a;acp5a;LOC119908630;sox5;actn3b;six2a;LOC119906237;chsy1;mmp16b;LOC119915272;col13a1;gnptab;LOC119894406;frem1a;LOC119918064;dlx5a	39	rbm24b;alx1;pkd1a;tbx1;anxa6;LOC119891930;LOC119918424;LOC119887765;eya1;tbx15;dlx1a;rbm24a;cdh19;chrna1;schip1;fgf6a;mef2ca;LOC119893344;LOC119885546;dlx2a;sox5;actn3b;six2a;mmp16b;col13a1;LOC119894406;frem1a;LOC119918064;dlx5a	29	LOC119883361;gja1b;LOC119900484;sfrp1a;acp5a;LOC119908630;LOC119906237;chsy1;LOC119915272;gnptab	10
Biological process	GO:0014733	regulation of skeletal muscle adaptation	9/1994 0.45%	34/24106 0.14%	0.00139151	0.0335902	camk2b1;tnnt1;atp2a3;LOC119918519;LOC119887765;tnnc1b;tnni1a;actn3b;LOC119902558	9	camk2b1;tnnt1;LOC119918519;LOC119887765;tnnc1b;tnni1a;actn3b;LOC119902558	8	atp2a3	1
Biological process	GO:0061371	determination of heart left/right asymmetry	20/1994 1%	117/24106 0.49%	0.00143095	0.0344013	asb2a.1;rbm24b;LOC119907002;tbx1;LOC119894420;LOC119901181;LOC119883361;mical2a;LOC119904413;tmed2;ccdc40;LOC119886179;rbm24a;rnf207a;tbx2b;ubxn10;mef2ca;atoh8;LOC119911915;snx10b	20	asb2a.1;rbm24b;LOC119907002;tbx1;LOC119894420;LOC119901181;mical2a;LOC119904413;ccdc40;LOC119886179;rbm24a;rnf207a;tbx2b;ubxn10;mef2ca;atoh8;LOC119911915	17	LOC119883361;tmed2;snx10b	3
Biological process	GO:0006457	protein folding	30/1994 1.5%	204/24106 0.85%	0.00146688	0.0350722	LOC119896543;LOC119895269;LOC119895311;hspb1;dnajb1b;hsp90aa1.2;LOC119895319;LOC119888605;LOC119895560;bag3;LOC119917015;LOC119882727;dnajc3b;hspb9;dnajb4;unc45b;fkbp2;ptges3l;LOC119901859;bag2;hspa4a;grna;dnaja;hspa5;sdf2l1;dnajb6b;dnajb2;hsp90b1;hsp90aa1.1;uggt1	30	LOC119896543;LOC119895269;LOC119895311;hspb1;dnajb1b;hsp90aa1.2;LOC119895319;LOC119895560;bag3;LOC119882727;hspb9;dnajb4;unc45b;ptges3l;bag2;hspa4a;dnaja;dnajb6b;dnajb2;hsp90aa1.1	20	LOC119888605;LOC119917015;dnajc3b;fkbp2;LOC119901859;grna;hspa5;sdf2l1;hsp90b1;uggt1	10
Biological process	GO:0006991	response to sterol depletion	7/1994 0.35%	22/24106 0.09%	0.00147077	0.0350722	tmed2;erlin1;lyn;srebf2;insig1;arhgef10la;zbtb7b	7	arhgef10la	1	tmed2;erlin1;lyn;srebf2;insig1;zbtb7b	6
Biological process	GO:0051279	regulation of release of sequestered calcium ion into cytosol	16/1994 0.8%	85/24106 0.35%	0.00148059	0.0351446	casq1a;ptk2bb;LOC119908416;LOC119909215;LOC119888937;stac3;ank2b;lyn;LOC119917303;selenon;capn3b;pde4ca;casq1b;jph2;LOC119888587;LOC119888931	16	casq1a;LOC119908416;LOC119909215;stac3;ank2b;selenon;capn3b;pde4ca;casq1b;jph2;LOC119888931	11	ptk2bb;LOC119888937;lyn;LOC119917303;LOC119888587	5
Biological process	GO:0045662	negative regulation of myoblast differentiation	8/1994 0.4%	28/24106 0.12%	0.00149143	0.0351446	csrp3;LOC119888184;tmem182a;sostdc1b;LOC119894077;LOC119904801;ppardb;LOC119888587	8	csrp3;LOC119888184;tmem182a;LOC119894077;LOC119904801;ppardb	6	sostdc1b;LOC119888587	2
Biological process	GO:0002690	positive regulation of leukocyte chemotaxis	18/1994 0.9%	101/24106 0.42%	0.00149171	0.0351446	LOC119891695;LOC119899450;LOC119897099;ptk2bb;edn1;LOC119897780;LOC119898324;LOC119888605;LOC119897900;LOC119917015;ccr6b;ccl25b;si:cabz01093077.1;LOC119914594;ccr6a;LOC119889904;ccr10;LOC119888587	18	edn1	1	LOC119891695;LOC119899450;LOC119897099;ptk2bb;LOC119897780;LOC119898324;LOC119888605;LOC119897900;LOC119917015;ccr6b;ccl25b;si:cabz01093077.1;LOC119914594;ccr6a;LOC119889904;ccr10;LOC119888587	17
Biological process	GO:0030038	contractile actin filament bundle assembly	24/1994 1.2%	152/24106 0.63%	0.00159585	0.0372998	LOC119900503;LOC119916947;ptk2bb;synpo2la;evla;LOC119912173;tpm2;LOC119898830;synpo2lb;LOC119901345;si:dkey-197j19.6;braf;LOC119912729;si:ch211-63p21.2;ppm1e;rgcc;sfrp1a;LOC119916842;ptger4a;LOC119907070;LOC119902336;myoc;arhgef10la;LOC119888330	24	LOC119900503;LOC119916947;synpo2la;evla;LOC119912173;tpm2;LOC119898830;synpo2lb;LOC119901345;si:dkey-197j19.6;braf;si:ch211-63p21.2;rgcc;LOC119916842;LOC119902336;myoc;arhgef10la;LOC119888330	18	ptk2bb;LOC119912729;ppm1e;sfrp1a;ptger4a;LOC119907070	6
Biological process	GO:0043149	stress fiber assembly	24/1994 1.2%	152/24106 0.63%	0.00159585	0.0372998	LOC119900503;LOC119916947;ptk2bb;synpo2la;evla;LOC119912173;tpm2;LOC119898830;synpo2lb;LOC119901345;si:dkey-197j19.6;braf;LOC119912729;si:ch211-63p21.2;ppm1e;rgcc;sfrp1a;LOC119916842;ptger4a;LOC119907070;LOC119902336;myoc;arhgef10la;LOC119888330	24	LOC119900503;LOC119916947;synpo2la;evla;LOC119912173;tpm2;LOC119898830;synpo2lb;LOC119901345;si:dkey-197j19.6;braf;si:ch211-63p21.2;rgcc;LOC119916842;LOC119902336;myoc;arhgef10la;LOC119888330	18	ptk2bb;LOC119912729;ppm1e;sfrp1a;ptger4a;LOC119907070	6
Biological process	GO:0002367	cytokine production involved in immune response	22/1994 1.1%	135/24106 0.56%	0.00161992	0.0374518	LOC119905857;LOC119897855;gprc5ba;LOC119891930;LOC119889803;LOC119884041;tnfrsf18;LOC119888605;tlr9;LOC119914440;LOC119897900;LOC119917015;LOC119899111;LOC119904455;si:cabz01093077.1;LOC119914594;acp5a;LOC119914447;LOC119904158;LOC119892126;LOC119914595;LOC119896343	22	LOC119905857;LOC119897855;gprc5ba;LOC119891930;LOC119899111;LOC119892126	6	LOC119889803;LOC119884041;tnfrsf18;LOC119888605;tlr9;LOC119914440;LOC119897900;LOC119917015;LOC119904455;si:cabz01093077.1;LOC119914594;acp5a;LOC119914447;LOC119904158;LOC119914595;LOC119896343	16
Biological process	GO:0002718	regulation of cytokine production involved in immune response	22/1994 1.1%	135/24106 0.56%	0.00161992	0.0374518	LOC119905857;LOC119897855;gprc5ba;LOC119891930;LOC119889803;LOC119884041;tnfrsf18;LOC119888605;tlr9;LOC119914440;LOC119897900;LOC119917015;LOC119899111;LOC119904455;si:cabz01093077.1;LOC119914594;acp5a;LOC119914447;LOC119904158;LOC119892126;LOC119914595;LOC119896343	22	LOC119905857;LOC119897855;gprc5ba;LOC119891930;LOC119899111;LOC119892126	6	LOC119889803;LOC119884041;tnfrsf18;LOC119888605;tlr9;LOC119914440;LOC119897900;LOC119917015;LOC119904455;si:cabz01093077.1;LOC119914594;acp5a;LOC119914447;LOC119904158;LOC119914595;LOC119896343	16
Biological process	GO:0007204	positive regulation of cytosolic calcium ion concentration	38/1994 1.91%	279/24106 1.16%	0.00162143	0.0374518	si:dkey-88l16.3;ptger4b;pkd1a;grm5b;ptk2bb;LOC119895664;LOC119891930;edn1;LOC119911387;cacna1ab;lpar4;LOC119898324;LOC119911328;p2rx5;LOC119897900;cacna1aa;LOC119882696;cacna2d1a;LOC119900804;ccr6b;si:cabz01093077.1;LOC119914594;LOC119894028;cav3;ptger4a;ccr6a;LOC119914595;LOC119882892;LOC119889904;ccr10;jph2;lpar6a;LOC119886584;LOC119902093;LOC119897619;LOC119911380;xcr1b.1;LOC119912049	38	si:dkey-88l16.3;pkd1a;grm5b;LOC119891930;edn1;cacna1ab;lpar4;p2rx5;cacna1aa;LOC119882696;cacna2d1a;cav3;jph2;LOC119912049	14	ptger4b;ptk2bb;LOC119895664;LOC119911387;LOC119898324;LOC119911328;LOC119897900;LOC119900804;ccr6b;si:cabz01093077.1;LOC119914594;LOC119894028;ptger4a;ccr6a;LOC119914595;LOC119882892;LOC119889904;ccr10;lpar6a;LOC119886584;LOC119902093;LOC119897619;LOC119911380;xcr1b.1	24
Biological process	GO:0019932	second-messenger-mediated signaling	50/1994 2.51%	395/24106 1.64%	0.00172207	0.0396211	LOC119915609;LOC119917433;ccl20l;grm5b;nfatc4;LOC119912908;fhl5;LOC119915867;casq1a;myoz2b;ptk2bb;LOC119891930;edn1;atp2a3;rnf157;LOC119904282;LOC119906942;gucy1b1;ccl20a.3;LOC119883016;LOC119898324;LOC119887765;p2rx5;ppp3cca;LOC119897900;LOC119882696;LOC119901565;LOC119900804;zmp:0000001082;LOC119890808;ccr6b;si:cabz01093077.1;LOC119883271;ank2b;adcy2b;LOC119886395;LOC119917303;selenon;actn3b;pd…	50	LOC119915609;LOC119917433;grm5b;nfatc4;LOC119912908;fhl5;LOC119915867;casq1a;myoz2b;LOC119891930;edn1;rnf157;LOC119904282;LOC119906942;gucy1b1;LOC119883016;LOC119887765;p2rx5;ppp3cca;LOC119882696;LOC119901565;LOC119890808;LOC119883271;ank2b;adcy2b;selenon;actn3b;pde4ca;slc24a4b;adnpb;casq1b;mrvi1	32	ccl20l;ptk2bb;atp2a3;ccl20a.3;LOC119898324;LOC119897900;LOC119900804;zmp:0000001082;ccr6b;si:cabz01093077.1;LOC119886395;LOC119917303;ccr6a;LOC119882892;ccr10;LOC119912857;LOC119899690;xcr1b.1	18
Biological process	GO:0002688	regulation of leukocyte chemotaxis	20/1994 1%	119/24106 0.49%	0.00176755	0.040082	LOC119891695;LOC119899450;LOC119897099;ptk2bb;edn1;LOC119897780;LOC119898324;LOC119888605;LOC119897900;LOC119917015;ccr6b;ccl25b;si:cabz01093077.1;LOC119914594;lyn;ccr6a;LOC119889904;ccr10;LOC119888587;padi2	20	edn1	1	LOC119891695;LOC119899450;LOC119897099;ptk2bb;LOC119897780;LOC119898324;LOC119888605;LOC119897900;LOC119917015;ccr6b;ccl25b;si:cabz01093077.1;LOC119914594;lyn;ccr6a;LOC119889904;ccr10;LOC119888587;padi2	19
Biological process	GO:0030049	muscle filament sliding	6/1994 0.3%	17/24106 0.07%	0.00176932	0.040082	tpm2;LOC119902560;tnnc1b;LOC119907498;LOC119901456;LOC119902558	6	tpm2;LOC119902560;tnnc1b;LOC119907498;LOC119901456;LOC119902558	6	--	0
Biological process	GO:0048934	peripheral nervous system neuron differentiation	6/1994 0.3%	17/24106 0.07%	0.00176932	0.040082	isl1;LOC119910998;runx3;LOC119914644;smn1;etv1	6	isl1;LOC119910998;smn1;etv1	4	runx3;LOC119914644	2
Biological process	GO:0048935	peripheral nervous system neuron development	6/1994 0.3%	17/24106 0.07%	0.00176932	0.040082	isl1;LOC119910998;runx3;LOC119914644;smn1;etv1	6	isl1;LOC119910998;smn1;etv1	4	runx3;LOC119914644	2
Biological process	GO:0061082	myeloid leukocyte cytokine production	12/1994 0.6%	56/24106 0.23%	0.00179375	0.0404796	LOC119905857;gprc5ba;LOC119891930;LOC119889803;LOC119884041;LOC119888605;LOC119914440;LOC119917015;acp5a;LOC119914447;LOC119904158;LOC119896343	12	LOC119905857;gprc5ba;LOC119891930	3	LOC119889803;LOC119884041;LOC119888605;LOC119914440;LOC119917015;acp5a;LOC119914447;LOC119904158;LOC119896343	9
Biological process	GO:0097530	granulocyte migration	27/1994 1.35%	180/24106 0.75%	0.00184188	0.0414071	ptger4b;ccl20l;LOC119891695;ccl25a;edn1;ccl20a.3;LOC119898324;LOC119888605;LOC119914440;LOC119917015;LOC119894313;LOC119904455;ccl25b;LOC119914447;prex1;anxa1a;ptger4a;pde4ca;LOC119908411;LOC119918224;cxcl19;ccr10;LOC119882288;LOC119887137;LOC119888587;LOC119899104;rhoh	27	edn1;pde4ca;LOC119918224;LOC119882288	4	ptger4b;ccl20l;LOC119891695;ccl25a;ccl20a.3;LOC119898324;LOC119888605;LOC119914440;LOC119917015;LOC119894313;LOC119904455;ccl25b;LOC119914447;prex1;anxa1a;ptger4a;LOC119908411;cxcl19;ccr10;LOC119887137;LOC119888587;LOC119899104;rhoh	23
Biological process	GO:0046889	positive regulation of lipid biosynthetic process	18/1994 0.9%	103/24106 0.43%	0.00187483	0.04188	si:ch211-106h11.3;LOC119900534;LOC119916947;rptor;LOC119917657;dab2;LOC119888605;LOC119918007;ccn1l2;LOC119917015;adgrf3a;LOC119882228;srebf2;nr1d4a;LOC119905916;acsl5;LOC119896218;slc27a1a	18	si:ch211-106h11.3;LOC119900534;LOC119916947;rptor;dab2;ccn1l2;LOC119882228;acsl5;LOC119896218;slc27a1a	10	LOC119917657;LOC119888605;LOC119918007;LOC119917015;adgrf3a;srebf2;nr1d4a;LOC119905916	8
Biological process	GO:0051926	negative regulation of calcium ion transport	15/1994 0.75%	79/24106 0.33%	0.00187714	0.04188	bin1b;LOC119908416;LOC119882385;si:dkey-46i9.6;tlr9;ppp3cca;LOC119909215;cbarpb;usp2a;cav3;slc30a1a;LOC119917303;LOC119898321;pln;LOC119897619	15	bin1b;LOC119908416;LOC119882385;si:dkey-46i9.6;ppp3cca;LOC119909215;cbarpb;usp2a;cav3;pln	10	tlr9;slc30a1a;LOC119917303;LOC119898321;LOC119897619	5
Biological process	GO:0002577	regulation of antigen processing and presentation	7/1994 0.35%	23/24106 0.1%	0.00196472	0.0432248	LOC119891695;si:dkey-197j19.6;LOC119912423;LOC119888605;LOC119917015;ccl25b;ccr10	7	si:dkey-197j19.6	1	LOC119891695;LOC119912423;LOC119888605;LOC119917015;ccl25b;ccr10	6
Biological process	GO:0006007	glucose catabolic process	7/1994 0.35%	23/24106 0.1%	0.00196472	0.0432248	LOC119897855;pfkmb;LOC119897422;pfkma;LOC119887765;LOC119899111;actn3b	7	LOC119897855;pfkmb;LOC119897422;pfkma;LOC119887765;LOC119899111;actn3b	7	--	0
Biological process	GO:0034123	positive regulation of toll-like receptor signaling pathway	7/1994 0.35%	23/24106 0.1%	0.00196472	0.0432248	tlr5a;LOC119904310;tlr9;LOC119914701;LOC119914594;LOC119917588;tlr1	7	tlr5a	1	LOC119904310;tlr9;LOC119914701;LOC119914594;LOC119917588;tlr1	6
Biological process	GO:0150076	neuroinflammatory response	13/1994 0.65%	64/24106 0.27%	0.00196677	0.0432248	si:dkey-88l16.3;LOC119900534;ctsc;tnfrsf18;tlr9;adora2aa;grna;si:ch211-214p13.9;nr1d4a;LOC119903879;ptgs2b;LOC119904215;adora2ab	13	si:dkey-88l16.3;LOC119900534	2	ctsc;tnfrsf18;tlr9;adora2aa;grna;si:ch211-214p13.9;nr1d4a;LOC119903879;ptgs2b;LOC119904215;adora2ab	11
Biological process	GO:0002762	negative regulation of myeloid leukocyte differentiation	12/1994 0.6%	57/24106 0.24%	0.00210395	0.0458973	LOC119900503;si:ch211-264f5.6;inpp5d;LOC119897868;LOC119895683;sfrp1a;LOC119897866;LOC119897691;LOC119884831;lyn;prdm16;LOC119902093	12	LOC119900503;LOC119895683;LOC119884831;prdm16	4	si:ch211-264f5.6;inpp5d;LOC119897868;sfrp1a;LOC119897866;LOC119897691;lyn;LOC119902093	8
Biological process	GO:0051693	actin filament capping	12/1994 0.6%	57/24106 0.24%	0.00210395	0.0458973	LOC119901736;lmod2a;capgb;tmod1;LOC119886443;scinlb;LOC119895052;lmod3;lmod2b;washc2c;svilc;LOC119917207	12	LOC119901736;lmod2a;tmod1;LOC119886443;lmod3;lmod2b;washc2c;svilc;LOC119917207	9	capgb;scinlb;LOC119895052	3
Biological process	GO:0033627	cell adhesion mediated by integrin	17/1994 0.85%	96/24106 0.4%	0.00213749	0.0464568	itgb2;LOC119902203;plaub;LOC119915730;LOC119902407;itga7;LOC119894705;itga5;emilin2b;epha2b;zmp:0000001082;ccl25b;itgav;LOC119908630;lyn;LOC119889904;LOC119892304	17	LOC119902407;itga7;itga5;emilin2b	4	itgb2;LOC119902203;plaub;LOC119915730;LOC119894705;epha2b;zmp:0000001082;ccl25b;itgav;LOC119908630;lyn;LOC119889904;LOC119892304	13
Biological process	GO:0003208	cardiac ventricle morphogenesis	16/1994 0.8%	88/24106 0.37%	0.00215389	0.0466412	LOC119914222;smarcd3b;tpm2;LOC119918519;LOC119902560;zgc:111976;tnnc1b;LOC119907498;mef2ca;LOC119901456;myl2a;tnni1a;myl13;LOC119915272;LOC119902558;myl2b	16	LOC119914222;smarcd3b;tpm2;LOC119918519;LOC119902560;zgc:111976;tnnc1b;LOC119907498;mef2ca;LOC119901456;myl2a;tnni1a;myl13;LOC119902558;myl2b	15	LOC119915272	1
Biological process	GO:0032757	positive regulation of interleukin-8 production	10/1994 0.5%	43/24106 0.18%	0.00222884	0.0480874	il17d;tlr5a;LOC119888605;tlr9;LOC119917015;LOC119914594;LOC119904158;LOC119903440;LOC119914595;tlr1	10	il17d;tlr5a	2	LOC119888605;tlr9;LOC119917015;LOC119914594;LOC119904158;LOC119903440;LOC119914595;tlr1	8
Biological process	GO:0009408	response to heat	19/1994 0.95%	113/24106 0.47%	0.00226	0.0485818	LOC119905857;zgc:136908;zgc:172076;hsp90aa1.2;stac;ckmb;LOC119895560;LOC119883147;bag3;igfbp7;ckma;trpv1;hspb9;lyn;dnaja;daxx;casq1b;LOC119888587;hsp90aa1.1	19	LOC119905857;zgc:136908;zgc:172076;hsp90aa1.2;stac;ckmb;LOC119895560;LOC119883147;bag3;ckma;hspb9;dnaja;daxx;casq1b;hsp90aa1.1	15	igfbp7;trpv1;lyn;LOC119888587	4
Biological process	GO:0062013	positive regulation of small molecule metabolic process	21/1994 1.05%	130/24106 0.54%	0.00227943	0.0488212	LOC119916947;zgc:136908;LOC119891930;rptor;LOC119887765;dab2;LOC119888605;LOC119918007;LOC119915975;LOC119917015;prkn;cpt1b;LOC119882228;srebf2;actn3b;ppardb;nr1d4a;ppp1r3g;LOC119886584;LOC119896343;LOC119896218	21	LOC119916947;zgc:136908;LOC119891930;rptor;LOC119887765;dab2;LOC119915975;prkn;cpt1b;LOC119882228;actn3b;ppardb;ppp1r3g;LOC119896218	14	LOC119888605;LOC119918007;LOC119917015;srebf2;nr1d4a;LOC119886584;LOC119896343	7
Biological process	GO:0071346	cellular response to interferon-gamma	25/1994 1.25%	165/24106 0.68%	0.00231422	0.0493868	LOC119884527;ccl20l;LOC119891695;kif16bb;LOC119912010;capgb;ccl25a;edn1;tnfsf14;si:dkey-197j19.6;ccl20a.3;LOC119897780;zgc:111976;synm;LOC119912423;aqp4;socs1a;LOC119894313;ccl25b;hck;LOC119908411;LOC119907070;irf8;slc26a6l;LOC119892504	25	LOC119884527;kif16bb;edn1;si:dkey-197j19.6;zgc:111976;synm;aqp4;slc26a6l	8	ccl20l;LOC119891695;LOC119912010;capgb;ccl25a;tnfsf14;ccl20a.3;LOC119897780;LOC119912423;socs1a;LOC119894313;ccl25b;hck;LOC119908411;LOC119907070;irf8;LOC119892504	17
Biological process	GO:0048247	lymphocyte chemotaxis	14/1994 0.7%	73/24106 0.3%	0.00237897	0.0505854	ccl20l;LOC119891695;LOC119899450;ptk2bb;ccl25a;ccl20a.3;LOC119894313;ccl25b;LOC119916808;LOC119908411;cxcl19;LOC119888587;LOC119899104;padi2	14	LOC119916808	1	ccl20l;LOC119891695;LOC119899450;ptk2bb;ccl25a;ccl20a.3;LOC119894313;ccl25b;LOC119908411;cxcl19;LOC119888587;LOC119899104;padi2	13
Biological process	GO:0019320	hexose catabolic process	8/1994 0.4%	30/24106 0.12%	0.00242061	0.0510831	LOC119897855;pfkmb;LOC119897422;pfkma;LOC119887765;LOC119899111;actn3b;gale	8	LOC119897855;pfkmb;LOC119897422;pfkma;LOC119887765;LOC119899111;actn3b	7	gale	1
Biological process	GO:0048645	animal organ formation	15/1994 0.75%	81/24106 0.34%	0.00242606	0.0510831	LOC119914222;tbx1;fgf10b;smarcd3b;fn1a;robo3;LOC119894344;eya1;LOC119899285;mef2ca;tbx21;atoh8;LOC119908630;mks1;fgf22	15	LOC119914222;tbx1;fgf10b;smarcd3b;fn1a;robo3;LOC119894344;eya1;mef2ca;atoh8;mks1;fgf22	12	LOC119899285;tbx21;LOC119908630	3
Biological process	GO:0032729	positive regulation of interferon-gamma production	16/1994 0.8%	89/24106 0.37%	0.0024284	0.0510831	LOC119912010;LOC119891963;si:dkey-46i9.6;tlr9;LOC119904455;LOC119914594;flt3;LOC119904158;LOC119903440;LOC119911600;pde4ca;LOC119914595;irf8;LOC119886086;LOC119895685;LOC119892504	16	si:dkey-46i9.6;pde4ca	2	LOC119912010;LOC119891963;tlr9;LOC119904455;LOC119914594;flt3;LOC119904158;LOC119903440;LOC119911600;LOC119914595;irf8;LOC119886086;LOC119895685;LOC119892504	14
Biological process	GO:0042267	natural killer cell mediated cytotoxicity	12/1994 0.6%	58/24106 0.24%	0.00245665	0.0514026	LOC119900919;LOC119896965;si:ch211-264f5.6;LOC119900921;si:ch211-212k18.7;LOC119903440;unc13d;LOC119903901;LOC119895685;LOC119892504;LOC119897440;LOC119900920	12	--	0	LOC119900919;LOC119896965;si:ch211-264f5.6;LOC119900921;si:ch211-212k18.7;LOC119903440;unc13d;LOC119903901;LOC119895685;LOC119892504;LOC119897440;LOC119900920	12
Biological process	GO:0001767	establishment of lymphocyte polarity	6/1994 0.3%	18/24106 0.07%	0.00246977	0.0514026	LOC119891695;dock8;ccl25b;LOC119888509;ccr10;LOC119895685	6	--	0	LOC119891695;dock8;ccl25b;LOC119888509;ccr10;LOC119895685	6
Biological process	GO:0001768	establishment of T cell polarity	6/1994 0.3%	18/24106 0.07%	0.00246977	0.0514026	LOC119891695;dock8;ccl25b;LOC119888509;ccr10;LOC119895685	6	--	0	LOC119891695;dock8;ccl25b;LOC119888509;ccr10;LOC119895685	6
Biological process	GO:0035050	embryonic heart tube development	21/1994 1.05%	131/24106 0.54%	0.00250768	0.0520079	asb2a.1;rbm24b;LOC119907002;tbx1;LOC119894420;edn1;LOC119883361;mical2a;LOC119904413;tmed2;gja1b;ccdc40;zgc:111976;LOC119886179;rbm24a;rnf207a;tbx2b;mef2ca;atoh8;LOC119907070;snx10b	21	asb2a.1;rbm24b;LOC119907002;tbx1;LOC119894420;edn1;mical2a;LOC119904413;ccdc40;zgc:111976;LOC119886179;rbm24a;rnf207a;tbx2b;mef2ca;atoh8	16	LOC119883361;tmed2;gja1b;LOC119907070;snx10b	5
Biological process	GO:0009650	UV protection	7/1994 0.35%	24/24106 0.1%	0.00257787	0.053276	LOC119915895;LOC119915896;LOC119915900;LOC119915890;LOC119915892;LOC119903386;LOC119915899	7	LOC119915895;LOC119915896;LOC119915900;LOC119915890;LOC119915892;LOC119903386;LOC119915899	7	--	0
Biological process	GO:0006734	NADH metabolic process	11/1994 0.55%	51/24106 0.21%	0.00259987	0.0535429	LOC119897855;pfkmb;zgc:136908;LOC119897422;pfkma;LOC119887765;LOC119899111;mdh1b;actn3b;mdh1ab;LOC119915315	11	LOC119897855;pfkmb;zgc:136908;LOC119897422;pfkma;LOC119887765;LOC119899111;mdh1b;actn3b;mdh1ab	10	LOC119915315	1
Biological process	GO:0030835	negative regulation of actin filament depolymerization	13/1994 0.65%	66/24106 0.27%	0.00262326	0.053688	LOC119901736;lmod2a;capgb;tmod1;LOC119886443;scinlb;LOC119895052;lmod3;lmod2b;washc2c;svilc;LOC119889904;LOC119917207	13	LOC119901736;lmod2a;tmod1;LOC119886443;lmod3;lmod2b;washc2c;svilc;LOC119917207	9	capgb;scinlb;LOC119895052;LOC119889904	4
Biological process	GO:0010092	specification of animal organ identity	9/1994 0.45%	37/24106 0.15%	0.00263427	0.053688	LOC119914222;fgf10b;smarcd3b;robo3;LOC119894344;mef2ca;tbx21;LOC119908630;fgf22	9	LOC119914222;fgf10b;smarcd3b;robo3;LOC119894344;mef2ca;fgf22	7	tbx21;LOC119908630	2
Biological process	GO:0090218	positive regulation of lipid kinase activity	9/1994 0.45%	37/24106 0.15%	0.00263427	0.053688	LOC119891695;LOC119887189;ptk2bb;ccl25b;LOC119904608;lyn;LOC119907070;ccr10;LOC119910121	9	LOC119904608;LOC119910121	2	LOC119891695;LOC119887189;ptk2bb;ccl25b;lyn;LOC119907070;ccr10	7
Biological process	GO:0022604	regulation of cell morphogenesis	56/1994 2.81%	463/24106 1.92%	0.00266573	0.0541235	LOC119915519;camk2b1;ptk2bb;fn1a;LOC119883361;LOC119898202;LOC119895474;tpm2;LOC119882610;itga7;macf1b;rnf157;LOC119901107;braf;fermt2;dab2;cd44b;LOC119899891;LOC119882614;LOC119894227;LOC119888937;LOC119882612;LOC119899612;bcl11aa;arap3;epb41a;prex1;enpp2;prkn;anxa1a;hck;washc2c;LOC119894925;LOC119882615;kank1a;unc13d;ppp1r12a;LOC119882613;LOC119894931;LOC119907070;LOC119899452;LOC119915619;LOC1…	56	LOC119915519;camk2b1;fn1a;tpm2;itga7;macf1b;rnf157;LOC119901107;braf;fermt2;dab2;LOC119899891;LOC119899612;arap3;epb41a;enpp2;prkn;washc2c;kank1a;ppp1r12a;LOC119894931;LOC119899452;LOC119915619;myoc;LOC119905511;LOC119910701;LOC119888931;camsap1b;itsn2a;palmdb	30	ptk2bb;LOC119883361;LOC119898202;LOC119895474;LOC119882610;cd44b;LOC119882614;LOC119894227;LOC119888937;LOC119882612;bcl11aa;prex1;anxa1a;hck;LOC119894925;LOC119882615;unc13d;LOC119882613;LOC119907070;LOC119884240;cldnf;cdc42ep5;LOC119894933;LOC119886584;itpka;rhoh	26
Biological process	GO:0045581	negative regulation of T cell differentiation	10/1994 0.5%	44/24106 0.18%	0.00267401	0.0541235	runx3;LOC119897138;LOC119888605;socs1a;LOC119917015;dtx1;anxa1a;si:dkey-206d17.12;LOC119897440;zbtb7b	10	--	0	runx3;LOC119897138;LOC119888605;socs1a;LOC119917015;dtx1;anxa1a;si:dkey-206d17.12;LOC119897440;zbtb7b	10
Biological process	GO:0035726	common myeloid progenitor cell proliferation	5/1994 0.25%	13/24106 0.05%	0.00281801	0.0561908	LOC119887189;si:ch211-264f5.6;LOC119912894;flt3;LOC119896343	5	--	0	LOC119887189;si:ch211-264f5.6;LOC119912894;flt3;LOC119896343	5
Biological process	GO:0048742	regulation of skeletal muscle fiber development	5/1994 0.25%	13/24106 0.05%	0.00281801	0.0561908	myog;LOC119887765;LOC119890557;actn3b;LOC119897619	5	myog;LOC119887765;LOC119890557;actn3b	4	LOC119897619	1
Biological process	GO:0071313	cellular response to caffeine	5/1994 0.25%	13/24106 0.05%	0.00281801	0.0561908	LOC119910706;ryr1b;LOC119884824;ryr3;LOC119895837	5	LOC119910706;ryr1b;LOC119884824;ryr3;LOC119895837	5	--	0
Biological process	GO:1903348	positive regulation of bicellular tight junction assembly	5/1994 0.25%	13/24106 0.05%	0.00281801	0.0561908	LOC119895474;LOC119882610;epha2b;nphp1;cldnf	5	nphp1	1	LOC119895474;LOC119882610;epha2b;cldnf	4
Biological process	GO:0009205	purine ribonucleoside triphosphate metabolic process	40/1994 2.01%	307/24106 1.27%	0.00282385	0.0561908	ATP6;gapdh;LOC119897855;pfkmb;zgc:136908;LOC119891930;LOC119912637;aldoab;LOC119897422;pgm1;LOC119902560;rptor;pfkma;novel.1139;pgam2;LOC119887765;tpi1b;gpib;ATP8;LOC119895683;LOC119907498;pfkfb1;novel.1843;LOC119899111;ak1;LOC119911449;LOC119907842;slc2a6;prkn;LOC119910941;atp6v1b2;actn3b;pgk1;LOC119902558;prkag3a;LOC119913304;LOC119912120;LOC119896218;LOC119912837;mtnr1c	40	ATP6;gapdh;LOC119897855;pfkmb;zgc:136908;LOC119891930;LOC119912637;aldoab;LOC119897422;pgm1;LOC119902560;rptor;pfkma;novel.1139;pgam2;LOC119887765;tpi1b;gpib;ATP8;LOC119895683;LOC119907498;pfkfb1;novel.1843;LOC119899111;ak1;LOC119907842;prkn;atp6v1b2;actn3b;pgk1;LOC119902558;prkag3a;LOC119912120;LOC119896218;mtnr1c	35	LOC119911449;slc2a6;LOC119910941;LOC119913304;LOC119912837	5
Biological process	GO:0000768	syncytium formation by plasma membrane fusion	18/1994 0.9%	107/24106 0.44%	0.00289239	0.0571684	LOC119899450;myog;LOC119888184;cacna1ha;LOC119917657;tmem182a;LOC119888509;LOC119890162;zgc:64051;cav3;LOC119893270;zgc:65811;si:ch211-132g1.7;LOC119883315;ehd1a;LOC119904801;LOC119884240;LOC119888587	18	myog;LOC119888184;cacna1ha;tmem182a;LOC119890162;cav3;LOC119883315;LOC119904801	8	LOC119899450;LOC119917657;LOC119888509;zgc:64051;LOC119893270;zgc:65811;si:ch211-132g1.7;ehd1a;LOC119884240;LOC119888587	10
Biological process	GO:0140253	cell-cell fusion	18/1994 0.9%	107/24106 0.44%	0.00289239	0.0571684	LOC119899450;myog;LOC119888184;cacna1ha;LOC119917657;tmem182a;LOC119888509;LOC119890162;zgc:64051;cav3;LOC119893270;zgc:65811;si:ch211-132g1.7;LOC119883315;ehd1a;LOC119904801;LOC119884240;LOC119888587	18	myog;LOC119888184;cacna1ha;tmem182a;LOC119890162;cav3;LOC119883315;LOC119904801	8	LOC119899450;LOC119917657;LOC119888509;zgc:64051;LOC119893270;zgc:65811;si:ch211-132g1.7;ehd1a;LOC119884240;LOC119888587	10
Biological process	GO:0045923	positive regulation of fatty acid metabolic process	8/1994 0.4%	31/24106 0.13%	0.00302931	0.0596743	LOC119888605;LOC119918007;LOC119915975;LOC119917015;cpt1b;ppardb;LOC119896343;LOC119896218	8	LOC119915975;cpt1b;ppardb;LOC119896218	4	LOC119888605;LOC119918007;LOC119917015;LOC119896343	4
Biological process	GO:0019221	cytokine-mediated signaling pathway	52/1994 2.61%	426/24106 1.77%	0.00306123	0.0601022	LOC119913018;LOC119884527;LOC119894956;LOC119914860;ccl20l;LOC119891695;LOC119887189;ptk2bb;ccl25a;edn1;si:ch211-264f5.6;novel.575;ccl20a.3;tnfrsf18;LOC119905865;cd44b;jak3;zgc:111976;LOC119888605;LOC119897118;tnfsf13b;kita;socs1a;LOC119917015;LOC119894313;csf2rb;LOC119904455;ccl25b;LOC119914594;flt3;csf1rb;prkn;LOC119908630;lyn;hck;LOC119903520;il2rb;sigirr;LOC119892126;LOC119908411;cxcl19;stat4…	52	LOC119884527;edn1;novel.575;zgc:111976;prkn;LOC119892126;appl2;slc27a1a	8	LOC119913018;LOC119894956;LOC119914860;ccl20l;LOC119891695;LOC119887189;ptk2bb;ccl25a;si:ch211-264f5.6;ccl20a.3;tnfrsf18;LOC119905865;cd44b;jak3;LOC119888605;LOC119897118;tnfsf13b;kita;socs1a;LOC119917015;LOC119894313;csf2rb;LOC119904455;ccl25b;LOC119914594;flt3;csf1rb;LOC119908630;lyn;hck;LOC119903520;il2rb;sigirr;LOC119908411;cxcl19;stat4;kitb;adipor1a;LOC119887137;LOC119888587;LOC119899104;LOC…	44
Biological process	GO:0048565	digestive tract development	24/1994 1.2%	160/24106 0.66%	0.00319477	0.0620964	pkd1a;myod1;tbx1;agr2;fgf10b;LOC119905257;LOC119910998;LOC119897805;LOC119905873;mixl1;LOC119885400;LOC119890557;sfrp1a;LOC119905872;LOC119908630;tp73;LOC119917376;six2a;si:dkey-202e17.1;fgf22;cps1;LOC119897619;klf5b;LOC119908082	24	pkd1a;myod1;tbx1;fgf10b;LOC119910998;LOC119897805;mixl1;LOC119890557;six2a;fgf22	10	agr2;LOC119905257;LOC119905873;LOC119885400;sfrp1a;LOC119905872;LOC119908630;tp73;LOC119917376;si:dkey-202e17.1;cps1;LOC119897619;klf5b;LOC119908082	14
Biological process	GO:0010737	protein kinase A signaling	9/1994 0.45%	38/24106 0.16%	0.00320247	0.0620964	myom1b;ttn.2;LOC119884168;edn1;LOC119903609;myom1a;LOC119910294;LOC119893103;LOC119897731	9	myom1b;ttn.2;LOC119884168;edn1;LOC119903609;myom1a;LOC119910294;LOC119893103	8	LOC119897731	1
Biological process	GO:0061081	positive regulation of myeloid leukocyte cytokine production involved in immune response	9/1994 0.45%	38/24106 0.16%	0.00320247	0.0620964	LOC119905857;gprc5ba;LOC119891930;LOC119889803;LOC119884041;LOC119888605;LOC119917015;LOC119904158;LOC119896343	9	LOC119905857;gprc5ba;LOC119891930	3	LOC119889803;LOC119884041;LOC119888605;LOC119917015;LOC119904158;LOC119896343	6
Biological process	GO:0043242	negative regulation of protein-containing complex disassembly	20/1994 1%	125/24106 0.52%	0.00320498	0.0620964	LOC119901736;lmod2a;arhgef1a;LOC119904686;capgb;tmod1;LOC119886443;scinlb;camsap2a;trim54;camsap2b;LOC119895052;lmod3;lmod2b;washc2c;svilc;LOC119889904;LOC119885736;LOC119917207;camsap1b	20	LOC119901736;lmod2a;LOC119904686;tmod1;LOC119886443;camsap2a;trim54;camsap2b;lmod3;lmod2b;washc2c;svilc;LOC119885736;LOC119917207;camsap1b	15	arhgef1a;capgb;scinlb;LOC119895052;LOC119889904	5
Biological process	GO:0009144	purine nucleoside triphosphate metabolic process	41/1994 2.06%	319/24106 1.32%	0.00323178	0.0624105	ATP6;gapdh;LOC119897855;pfkmb;zgc:136908;LOC119891930;LOC119912637;aldoab;LOC119897422;pgm1;LOC119902560;rptor;pfkma;novel.1139;pgam2;LOC119887765;LOC119905865;tpi1b;gpib;ATP8;LOC119895683;LOC119907498;pfkfb1;novel.1843;LOC119899111;ak1;LOC119911449;LOC119907842;slc2a6;prkn;LOC119910941;atp6v1b2;actn3b;pgk1;LOC119902558;prkag3a;LOC119913304;LOC119912120;LOC119896218;LOC119912837;mtnr1c	41	ATP6;gapdh;LOC119897855;pfkmb;zgc:136908;LOC119891930;LOC119912637;aldoab;LOC119897422;pgm1;LOC119902560;rptor;pfkma;novel.1139;pgam2;LOC119887765;tpi1b;gpib;ATP8;LOC119895683;LOC119907498;pfkfb1;novel.1843;LOC119899111;ak1;LOC119907842;prkn;atp6v1b2;actn3b;pgk1;LOC119902558;prkag3a;LOC119912120;LOC119896218;mtnr1c	35	LOC119905865;LOC119911449;slc2a6;LOC119910941;LOC119913304;LOC119912837	6
Biological process	GO:0043550	regulation of lipid kinase activity	12/1994 0.6%	60/24106 0.25%	0.00330647	0.0634228	LOC119900503;LOC119891695;LOC119887189;ptk2bb;LOC119901345;ccl25b;LOC119904608;lyn;LOC119891528;LOC119907070;ccr10;LOC119910121	12	LOC119900503;LOC119901345;LOC119904608;LOC119891528;LOC119910121	5	LOC119891695;LOC119887189;ptk2bb;ccl25b;lyn;LOC119907070;ccr10	7
Biological process	GO:0010831	positive regulation of myotube differentiation	7/1994 0.35%	25/24106 0.1%	0.00332795	0.0634228	rbm24b;csrp3;myog;rbm24a;cav3;LOC119914402;smyd1b	7	rbm24b;csrp3;myog;rbm24a;cav3;LOC119914402;smyd1b	7	--	0
Biological process	GO:0031000	response to caffeine	7/1994 0.35%	25/24106 0.1%	0.00332795	0.0634228	LOC119910706;ryr1b;LOC119884824;ryr3;LOC119895837;adora2aa;adora2ab	7	LOC119910706;ryr1b;LOC119884824;ryr3;LOC119895837	5	adora2aa;adora2ab	2
Biological process	GO:0006006	glucose metabolic process	29/1994 1.45%	206/24106 0.85%	0.00335851	0.0634228	LOC119916947;gapdh;LOC119897855;clk2b;pfkmb;LOC119897422;pgm1;fbp2;pfkma;novel.1139;kcnj11;LOC119887765;tpi1b;foxa3;gpib;LOC119915975;pfkfb1;LOC119899111;LOC119907842;prkn;cpt1b;actn3b;gnb3a;ppardb;LOC119900263;adipor1a;tfap2b;ppp1r3g;foxo1a	29	LOC119916947;gapdh;LOC119897855;clk2b;pfkmb;LOC119897422;pgm1;fbp2;pfkma;novel.1139;kcnj11;LOC119887765;tpi1b;gpib;LOC119915975;pfkfb1;LOC119899111;LOC119907842;prkn;cpt1b;actn3b;ppardb;LOC119900263;tfap2b;ppp1r3g	25	foxa3;gnb3a;adipor1a;foxo1a	4
Biological process	GO:0044351	macropinocytosis	6/1994 0.3%	19/24106 0.08%	0.00335958	0.0634228	LOC119905857;mapkapk3;LOC119888509;LOC119918257;LOC119899452;appl2	6	LOC119905857;LOC119918257;LOC119899452;appl2	4	mapkapk3;LOC119888509	2
Biological process	GO:0070841	inclusion body assembly	6/1994 0.3%	19/24106 0.08%	0.00335958	0.0634228	zgc:136908;dnajb1b;bag3;LOC119891858;prkn;dnajb2	6	zgc:136908;dnajb1b;bag3;LOC119891858;prkn;dnajb2	6	--	0
Biological process	GO:0072679	thymocyte migration	6/1994 0.3%	19/24106 0.08%	0.00335958	0.0634228	ccl20l;ccl20a.3;LOC119897900;ccr6b;si:cabz01093077.1;ccr6a	6	--	0	ccl20l;ccl20a.3;LOC119897900;ccr6b;si:cabz01093077.1;ccr6a	6
Biological process	GO:0046631	alpha-beta T cell activation	27/1994 1.35%	188/24106 0.78%	0.00344227	0.0647763	LOC119894956;LOC119891695;LOC119898202;runx3;LOC119897138;LOC119912432;braf;cdh26.1;bcl11ba;LOC119912423;socs1a;adora2aa;LOC119888509;LOC119912429;LOC119893932;anxa1a;ptger4a;si:dkey-206d17.12;bcl11bb;LOC119897619;LOC119908082;LOC119895685;adora2ab;LOC119903980;LOC119892504;zbtb7b;LOC119915236	27	braf;LOC119893932	2	LOC119894956;LOC119891695;LOC119898202;runx3;LOC119897138;LOC119912432;cdh26.1;bcl11ba;LOC119912423;socs1a;adora2aa;LOC119888509;LOC119912429;anxa1a;ptger4a;si:dkey-206d17.12;bcl11bb;LOC119897619;LOC119908082;LOC119895685;adora2ab;LOC119903980;LOC119892504;zbtb7b;LOC119915236	25
Biological process	GO:0043244	regulation of protein-containing complex disassembly	26/1994 1.3%	179/24106 0.74%	0.00346617	0.0650184	LOC119901736;lmod2a;arhgef1a;LOC119904686;capgb;tmod1;LOC119886443;scinlb;cfl2;camsap2a;trim54;camsap2b;cfl1l;LOC119895052;lmod3;lmod2b;novel.4139;LOC119914594;nes;washc2c;svilc;LOC119889904;LOC119910424;LOC119885736;LOC119917207;camsap1b	26	LOC119901736;lmod2a;LOC119904686;tmod1;LOC119886443;cfl2;camsap2a;trim54;camsap2b;lmod3;lmod2b;novel.4139;nes;washc2c;svilc;LOC119910424;LOC119885736;LOC119917207;camsap1b	19	arhgef1a;capgb;scinlb;cfl1l;LOC119895052;LOC119914594;LOC119889904	7
Biological process	GO:0033198	response to ATP	11/1994 0.55%	53/24106 0.22%	0.00357277	0.0668052	LOC119891930;LOC119910706;LOC119884824;kcnj11;abcc9;ryr3;p2rx5;LOC119882696;trpv1;LOC119886584;hsp90b1	11	LOC119891930;LOC119910706;LOC119884824;kcnj11;abcc9;ryr3;p2rx5;LOC119882696	8	trpv1;LOC119886584;hsp90b1	3
Biological process	GO:0009141	nucleoside triphosphate metabolic process	43/1994 2.16%	341/24106 1.41%	0.00371491	0.069243	ATP6;gapdh;LOC119897855;pfkmb;zgc:136908;LOC119891930;LOC119912637;aldoab;LOC119897422;pgm1;LOC119902560;rptor;pfkma;novel.1139;pgam2;LOC119887765;LOC119905865;tpi1b;gpib;ATP8;LOC119895683;LOC119907498;pfkfb1;novel.1843;LOC119899111;ak1;LOC119911449;LOC119907842;slc2a6;prkn;LOC119910941;atp6v1b2;actn3b;pgk1;LOC119902558;prkag3a;LOC119913304;cmpk;LOC119912120;smpdl3a;LOC119896218;LOC119912837;mtnr…	43	ATP6;gapdh;LOC119897855;pfkmb;zgc:136908;LOC119891930;LOC119912637;aldoab;LOC119897422;pgm1;LOC119902560;rptor;pfkma;novel.1139;pgam2;LOC119887765;tpi1b;gpib;ATP8;LOC119895683;LOC119907498;pfkfb1;novel.1843;LOC119899111;ak1;LOC119907842;prkn;atp6v1b2;actn3b;pgk1;LOC119902558;prkag3a;LOC119912120;LOC119896218;mtnr1c	35	LOC119905865;LOC119911449;slc2a6;LOC119910941;LOC119913304;cmpk;smpdl3a;LOC119912837	8
Biological process	GO:0060907	positive regulation of macrophage cytokine production	8/1994 0.4%	32/24106 0.13%	0.00375069	0.0696895	LOC119905857;gprc5ba;LOC119891930;LOC119889803;LOC119884041;LOC119888605;LOC119917015;LOC119904158	8	LOC119905857;gprc5ba;LOC119891930	3	LOC119889803;LOC119884041;LOC119888605;LOC119917015;LOC119904158	5
Biological process	GO:0061436	establishment of skin barrier	10/1994 0.5%	46/24106 0.19%	0.00377647	0.0699477	lsr;LOC119882614;LOC119882612;LOC119894925;LOC119882615;LOC119882613;LOC119894931;LOC119884422;LOC119894933;abca12	10	LOC119894931	1	lsr;LOC119882614;LOC119882612;LOC119894925;LOC119882615;LOC119882613;LOC119884422;LOC119894933;abca12	9
Biological process	GO:0050708	regulation of protein secretion	45/1994 2.26%	361/24106 1.5%	0.00379029	0.0699838	LOC119913018;si:dkey-88l16.3;myom1b;ttn.2;LOC119891930;LOC119882457;LOC119884168;LOC119894080;frmd4a;npas2;abcc8;LOC119903609;kcnj11;myom1a;foxa3;nlgn2a;LOC119893103;LOC119915975;sfrp1a;LOC119899612;LOC119914594;adora2aa;LOC119914513;LOC119905432;prkn;hcar1-3;cpt1b;arf6a;aacs;sytl4;LOC119894751;ppardb;LOC119914595;LOC119898321;myo18ab;nr1d4a;LOC119911355;slc25a18;tfap2b;LOC119903879;bmp8a;abca12;…	45	si:dkey-88l16.3;myom1b;ttn.2;LOC119891930;LOC119882457;LOC119884168;LOC119894080;frmd4a;npas2;abcc8;LOC119903609;kcnj11;myom1a;nlgn2a;LOC119893103;LOC119915975;LOC119899612;LOC119905432;prkn;cpt1b;sytl4;LOC119894751;ppardb;myo18ab;LOC119911355;slc25a18;tfap2b;bmp8a;LOC119912049	29	LOC119913018;foxa3;sfrp1a;LOC119914594;adora2aa;LOC119914513;hcar1-3;arf6a;aacs;LOC119914595;LOC119898321;nr1d4a;LOC119903879;abca12;adora2ab;LOC119892504	16
Biological process	GO:0002228	natural killer cell mediated immunity	12/1994 0.6%	61/24106 0.25%	0.00381257	0.0701205	LOC119900919;LOC119896965;si:ch211-264f5.6;LOC119900921;si:ch211-212k18.7;LOC119903440;unc13d;LOC119903901;LOC119895685;LOC119892504;LOC119897440;LOC119900920	12	--	0	LOC119900919;LOC119896965;si:ch211-264f5.6;LOC119900921;si:ch211-212k18.7;LOC119903440;unc13d;LOC119903901;LOC119895685;LOC119892504;LOC119897440;LOC119900920	12
Biological process	GO:0030837	negative regulation of actin filament polymerization	16/1994 0.8%	93/24106 0.39%	0.00383341	0.0701205	LOC119901736;lmod2a;capgb;tmod1;LOC119886443;scinlb;LOC119912729;LOC119895052;lmod3;lmod2b;washc2c;svilc;kank1a;LOC119902336;LOC119917207;tmsb2	16	LOC119901736;lmod2a;tmod1;LOC119886443;lmod3;lmod2b;washc2c;svilc;kank1a;LOC119902336;LOC119917207;tmsb2	12	capgb;scinlb;LOC119912729;LOC119895052	4
Biological process	GO:2000401	regulation of lymphocyte migration	16/1994 0.8%	93/24106 0.39%	0.00383341	0.0701205	ccl20l;LOC119899450;ptk2bb;dock8;ccl20a.3;LOC119897780;LOC119897900;ccr6b;ccl25b;si:cabz01093077.1;si:ch211-214p13.9;ccr6a;LOC119888587;LOC119903879;LOC119904215;padi2	16	--	0	ccl20l;LOC119899450;ptk2bb;dock8;ccl20a.3;LOC119897780;LOC119897900;ccr6b;ccl25b;si:cabz01093077.1;si:ch211-214p13.9;ccr6a;LOC119888587;LOC119903879;LOC119904215;padi2	16
Biological process	GO:0150077	regulation of neuroinflammatory response	9/1994 0.45%	39/24106 0.16%	0.00386283	0.0704399	LOC119900534;ctsc;tnfrsf18;grna;si:ch211-214p13.9;nr1d4a;LOC119903879;ptgs2b;LOC119904215	9	LOC119900534	1	ctsc;tnfrsf18;grna;si:ch211-214p13.9;nr1d4a;LOC119903879;ptgs2b;LOC119904215	8
Biological process	GO:0006949	syncytium formation	18/1994 0.9%	110/24106 0.46%	0.00392696	0.0711687	LOC119899450;myog;LOC119888184;cacna1ha;LOC119917657;tmem182a;LOC119888509;LOC119890162;zgc:64051;cav3;LOC119893270;zgc:65811;si:ch211-132g1.7;LOC119883315;ehd1a;LOC119904801;LOC119884240;LOC119888587	18	myog;LOC119888184;cacna1ha;tmem182a;LOC119890162;cav3;LOC119883315;LOC119904801	8	LOC119899450;LOC119917657;LOC119888509;zgc:64051;LOC119893270;zgc:65811;si:ch211-132g1.7;ehd1a;LOC119884240;LOC119888587	10
Biological process	GO:0032272	negative regulation of protein polymerization	18/1994 0.9%	110/24106 0.46%	0.00392696	0.0711687	LOC119901736;lmod2a;LOC119904686;capgb;tmod1;LOC119886443;scinlb;LOC119912729;LOC119895052;lmod3;lmod2b;washc2c;svilc;kank1a;inpp5jb;LOC119902336;LOC119917207;tmsb2	18	LOC119901736;lmod2a;LOC119904686;tmod1;LOC119886443;lmod3;lmod2b;washc2c;svilc;kank1a;LOC119902336;LOC119917207;tmsb2	13	capgb;scinlb;LOC119912729;LOC119895052;inpp5jb	5
Biological process	GO:2000404	regulation of T cell migration	14/1994 0.7%	77/24106 0.32%	0.00396428	0.0716245	ccl20l;LOC119899450;dock8;ccl20a.3;LOC119897780;LOC119897900;ccr6b;ccl25b;si:cabz01093077.1;si:ch211-214p13.9;ccr6a;LOC119888587;LOC119903879;LOC119904215	14	--	0	ccl20l;LOC119899450;dock8;ccl20a.3;LOC119897780;LOC119897900;ccr6b;ccl25b;si:cabz01093077.1;si:ch211-214p13.9;ccr6a;LOC119888587;LOC119903879;LOC119904215	14
Biological process	GO:0002604	regulation of dendritic cell antigen processing and presentation	5/1994 0.25%	14/24106 0.06%	0.00408737	0.0731751	LOC119891695;LOC119888605;LOC119917015;ccl25b;ccr10	5	--	0	LOC119891695;LOC119888605;LOC119917015;ccl25b;ccr10	5
Biological process	GO:1902514	regulation of calcium ion transmembrane transport via high voltage-gated calcium channel	5/1994 0.25%	14/24106 0.06%	0.00408737	0.0731751	bin1b;cacng6b;cacna2d1a;cacng1a;LOC119908171	5	bin1b;cacng6b;cacna2d1a;cacng1a;LOC119908171	5	--	0
Biological process	GO:1905165	regulation of lysosomal protein catabolic process	5/1994 0.25%	14/24106 0.06%	0.00408737	0.0731751	LOC119914222;si:dkey-88l16.3;LOC119900534;mgat3b;mfsd8l1	5	LOC119914222;si:dkey-88l16.3;LOC119900534	3	mgat3b;mfsd8l1	2
Biological process	GO:0003143	embryonic heart tube morphogenesis	17/1994 0.85%	102/24106 0.42%	0.00411196	0.0733923	asb2a.1;rbm24b;LOC119907002;tbx1;LOC119894420;LOC119883361;mical2a;LOC119904413;tmed2;ccdc40;LOC119886179;rbm24a;rnf207a;tbx2b;mef2ca;atoh8;snx10b	17	asb2a.1;rbm24b;LOC119907002;tbx1;LOC119894420;mical2a;LOC119904413;ccdc40;LOC119886179;rbm24a;rnf207a;tbx2b;mef2ca;atoh8	14	LOC119883361;tmed2;snx10b	3
Biological process	GO:0072677	eosinophil migration	7/1994 0.35%	26/24106 0.11%	0.00423346	0.0751056	ptger4b;LOC119914440;LOC119894313;ccl25b;LOC119914447;ptger4a;LOC119908411	7	--	0	ptger4b;LOC119914440;LOC119894313;ccl25b;LOC119914447;ptger4a;LOC119908411	7
Biological process	GO:0150079	negative regulation of neuroinflammatory response	7/1994 0.35%	26/24106 0.11%	0.00423346	0.0751056	LOC119900534;tnfrsf18;grna;si:ch211-214p13.9;nr1d4a;LOC119903879;LOC119904215	7	LOC119900534	1	tnfrsf18;grna;si:ch211-214p13.9;nr1d4a;LOC119903879;LOC119904215	6
Biological process	GO:0022408	negative regulation of cell-cell adhesion	38/1994 1.91%	295/24106 1.22%	0.00429251	0.0759246	novel.233;LOC119915867;LOC119911645;ccl25a;runx3;LOC119888698;si:ch211-264f5.6;LOC119905873;LOC119897138;LOC119882316;dusp3a;LOC119888605;rgcc;cdh19;socs1a;LOC119917015;ccl25b;LOC119905872;adora2aa;dtx1;anxa1a;LOC119916054;LOC119893270;zgc:65811;LOC119917376;LOC119913139;si:dkey-206d17.12;LOC119889904;LOC119919228;LOC119897642;LOC119886086;tnr;abca12;LOC119895685;adora2ab;LOC119903980;LOC11989744…	38	LOC119915867;dusp3a;rgcc;cdh19;LOC119916054;LOC119913139;tnr	7	novel.233;LOC119911645;ccl25a;runx3;LOC119888698;si:ch211-264f5.6;LOC119905873;LOC119897138;LOC119882316;LOC119888605;socs1a;LOC119917015;ccl25b;LOC119905872;adora2aa;dtx1;anxa1a;LOC119893270;zgc:65811;LOC119917376;si:dkey-206d17.12;LOC119889904;LOC119919228;LOC119897642;LOC119886086;abca12;LOC119895685;adora2ab;LOC119903980;LOC119897440;zbtb7b	31
Biological process	GO:1903522	regulation of blood circulation	43/1994 2.16%	344/24106 1.43%	0.00435276	0.0767598	bin1b;isl1;cacnb2a;csrp3;tbx18;cacna2d2a;hcn5;cacna1ha;LOC119882457;edn1;atp2a3;tpm2;LOC119902560;wdr35;hspb7;LOC119914006;smtnl1;cacna1g;abcc9;dsg2.1;rnf207a;LOC119905093;LOC119909215;tbx2b;cacna2d1a;LOC119907498;LOC119902058;LOC119901456;LOC119895043;myl2a;ank2b;myl13;cav3;LOC119917303;pde4ca;si:dkey-206d17.12;LOC119902558;LOC119911252;myl2b;LOC119900975;pln;dsc2l;LOC119912049	43	bin1b;isl1;cacnb2a;csrp3;tbx18;cacna2d2a;hcn5;cacna1ha;LOC119882457;edn1;tpm2;LOC119902560;wdr35;hspb7;LOC119914006;smtnl1;cacna1g;abcc9;rnf207a;LOC119905093;LOC119909215;tbx2b;cacna2d1a;LOC119907498;LOC119901456;LOC119895043;myl2a;ank2b;myl13;cav3;pde4ca;LOC119902558;myl2b;LOC119900975;pln;LOC119912049	36	atp2a3;dsg2.1;LOC119902058;LOC119917303;si:dkey-206d17.12;LOC119911252;dsc2l	7
Biological process	GO:0032637	interleukin-8 production	12/1994 0.6%	62/24106 0.26%	0.00437912	0.0767649	il17d;tlr5a;LOC119888605;tlr9;LOC119917015;LOC119887456;LOC119914594;LOC119904158;LOC119903440;LOC119914595;LOC119898321;tlr1	12	il17d;tlr5a	2	LOC119888605;tlr9;LOC119917015;LOC119887456;LOC119914594;LOC119904158;LOC119903440;LOC119914595;LOC119898321;tlr1	10
Biological process	GO:0032677	regulation of interleukin-8 production	12/1994 0.6%	62/24106 0.26%	0.00437912	0.0767649	il17d;tlr5a;LOC119888605;tlr9;LOC119917015;LOC119887456;LOC119914594;LOC119904158;LOC119903440;LOC119914595;LOC119898321;tlr1	12	il17d;tlr5a	2	LOC119888605;tlr9;LOC119917015;LOC119887456;LOC119914594;LOC119904158;LOC119903440;LOC119914595;LOC119898321;tlr1	10
Biological process	GO:0060249	anatomical structure homeostasis	45/1994 2.26%	364/24106 1.51%	0.00441868	0.077166	csrp3;ptk2bb;LOC119891930;si:dkey-151g10.3;lsr;atp2a3;LOC119895474;cfl2;si:ch211-264f5.6;crb1;crb2a;abcc8;dctn1b;cfl1l;inpp5d;apbb2b;ctss2.1;LOC119897868;tlr9;LOC119882210;bag3;novel.4322;slc2a1b;adgrf3a;esrrgb;emc3;acp5a;flt3;bbs1;uhrf1;prkn;LOC119908630;cav3;LOC119915127;calb2a;mks1;iqcb1;LOC119911252;LOC119902844;LOC119886584;LOC119902093;LOC119897619;LOC119890558;abca12;LOC119912049	45	csrp3;LOC119891930;si:dkey-151g10.3;cfl2;crb1;crb2a;abcc8;dctn1b;apbb2b;bag3;esrrgb;bbs1;uhrf1;prkn;cav3;LOC119915127;mks1;iqcb1;LOC119902844;LOC119912049	20	ptk2bb;lsr;atp2a3;LOC119895474;si:ch211-264f5.6;cfl1l;inpp5d;ctss2.1;LOC119897868;tlr9;LOC119882210;novel.4322;slc2a1b;adgrf3a;emc3;acp5a;flt3;LOC119908630;calb2a;LOC119911252;LOC119886584;LOC119902093;LOC119897619;LOC119890558;abca12	25
Biological process	GO:0043403	skeletal muscle tissue regeneration	10/1994 0.5%	47/24106 0.19%	0.0044483	0.077166	LOC119888184;tmem182a;LOC119893270;zgc:65811;si:ch211-132g1.7;capn3b;LOC119906237;LOC119904801;ppardb;klf5b	10	LOC119888184;tmem182a;capn3b;LOC119904801;ppardb	5	LOC119893270;zgc:65811;si:ch211-132g1.7;LOC119906237;klf5b	5
Biological process	GO:0046329	negative regulation of JNK cascade	10/1994 0.5%	47/24106 0.19%	0.0044483	0.077166	dusp3a;klhl43;si:ch211-191a24.4;sfrp1a;mecom;LOC119914594;LOC119893932;prkn;dnaja;LOC119894636	10	dusp3a;klhl43;mecom;LOC119893932;prkn;dnaja;LOC119894636	7	si:ch211-191a24.4;sfrp1a;LOC119914594	3
Biological process	GO:0032933	SREBP signaling pathway	6/1994 0.3%	20/24106 0.08%	0.00446751	0.077166	tmed2;erlin1;srebf2;insig1;arhgef10la;zbtb7b	6	arhgef10la	1	tmed2;erlin1;srebf2;insig1;zbtb7b	5
Biological process	GO:0071415	cellular response to purine-containing compound	6/1994 0.3%	20/24106 0.08%	0.00446751	0.077166	LOC119910706;ryr1b;LOC119884824;ryr3;LOC119895837;LOC119886584	6	LOC119910706;ryr1b;LOC119884824;ryr3;LOC119895837	5	LOC119886584	1
Biological process	GO:0006112	energy reserve metabolic process	19/1994 0.95%	120/24106 0.5%	0.0045024	0.0775413	LOC119916947;LOC119882387;gyg1b;pygma;zgc:77112;LOC119915305;LOC119912798;stbd1;si:ch211-167b20.8;adgrf3a;gyg2;phka1a;ppp1r3aa;prkag3a;LOC119911252;nr1d4a;si:dkey-242g16.2;ppp1r3g;gfpt2	19	LOC119916947;LOC119882387;gyg1b;pygma;zgc:77112;LOC119915305;LOC119912798;stbd1;si:ch211-167b20.8;gyg2;phka1a;ppp1r3aa;prkag3a;ppp1r3g	14	adgrf3a;LOC119911252;nr1d4a;si:dkey-242g16.2;gfpt2	5
Biological process	GO:0001502	cartilage condensation	8/1994 0.4%	33/24106 0.14%	0.00459789	0.0784973	pkd1a;LOC119918424;cdh19;fgf6a;sox5;LOC119906237;LOC119915272;LOC119894406	8	pkd1a;LOC119918424;cdh19;fgf6a;sox5;LOC119894406	6	LOC119906237;LOC119915272	2
Biological process	GO:0003401	axis elongation	8/1994 0.4%	33/24106 0.14%	0.00459789	0.0784973	fgf10b;fn1a;zgc:111976;sfrp1a;magi2a;ppp2r3a;ppp1r12a;fgf22	8	fgf10b;fn1a;zgc:111976;magi2a;ppp2r3a;ppp1r12a;fgf22	7	sfrp1a	1
Biological process	GO:0014850	response to muscle activity	8/1994 0.4%	33/24106 0.14%	0.00459789	0.0784973	LOC119885526;myog;srl;wu:fb80c09;capn3b;si:ch211-157b11.14;LOC119892304;LOC119919331	8	LOC119885526;myog;srl;wu:fb80c09;capn3b;si:ch211-157b11.14;LOC119919331	7	LOC119892304	1
Biological process	GO:0010224	response to UV-B	9/1994 0.45%	40/24106 0.17%	0.00462509	0.0787335	LOC119915895;LOC119915896;LOC119915900;LOC119915890;LOC119915892;LOC119903386;LOC119915899;LOC119897619;LOC119892504	9	LOC119915895;LOC119915896;LOC119915900;LOC119915890;LOC119915892;LOC119903386;LOC119915899	7	LOC119897619;LOC119892504	2
Biological process	GO:0009199	ribonucleoside triphosphate metabolic process	40/1994 2.01%	316/24106 1.31%	0.00468345	0.0794972	ATP6;gapdh;LOC119897855;pfkmb;zgc:136908;LOC119891930;LOC119912637;aldoab;LOC119897422;pgm1;LOC119902560;rptor;pfkma;novel.1139;pgam2;LOC119887765;tpi1b;gpib;ATP8;LOC119895683;LOC119907498;pfkfb1;novel.1843;LOC119899111;ak1;LOC119911449;LOC119907842;slc2a6;prkn;LOC119910941;atp6v1b2;actn3b;pgk1;LOC119902558;prkag3a;LOC119913304;LOC119912120;LOC119896218;LOC119912837;mtnr1c	40	ATP6;gapdh;LOC119897855;pfkmb;zgc:136908;LOC119891930;LOC119912637;aldoab;LOC119897422;pgm1;LOC119902560;rptor;pfkma;novel.1139;pgam2;LOC119887765;tpi1b;gpib;ATP8;LOC119895683;LOC119907498;pfkfb1;novel.1843;LOC119899111;ak1;LOC119907842;prkn;atp6v1b2;actn3b;pgk1;LOC119902558;prkag3a;LOC119912120;LOC119896218;mtnr1c	35	LOC119911449;slc2a6;LOC119910941;LOC119913304;LOC119912837	5
Biological process	GO:0002687	positive regulation of leukocyte migration	25/1994 1.25%	174/24106 0.72%	0.0047265	0.0799974	LOC119900503;ccl20l;LOC119891695;LOC119899450;LOC119897099;ptk2bb;edn1;dock8;ccl20a.3;LOC119897780;LOC119898324;LOC119888605;LOC119897900;LOC119917015;ccr6b;LOC119904455;ccl25b;si:cabz01093077.1;LOC119914594;ccr6a;LOC119889904;ccr10;LOC119882288;LOC119888587;LOC119892304	25	LOC119900503;edn1;LOC119882288	3	ccl20l;LOC119891695;LOC119899450;LOC119897099;ptk2bb;dock8;ccl20a.3;LOC119897780;LOC119898324;LOC119888605;LOC119897900;LOC119917015;ccr6b;LOC119904455;ccl25b;si:cabz01093077.1;LOC119914594;ccr6a;LOC119889904;ccr10;LOC119888587;LOC119892304	22
Biological process	GO:0010830	regulation of myotube differentiation	11/1994 0.55%	55/24106 0.23%	0.00481692	0.0812484	rbm24b;csrp3;myog;LOC119887765;rbm24a;LOC119890557;cav3;LOC119914402;actn3b;smyd1b;LOC119897619	11	rbm24b;csrp3;myog;LOC119887765;rbm24a;LOC119890557;cav3;LOC119914402;actn3b;smyd1b	10	LOC119897619	1
Biological process	GO:0030595	leukocyte chemotaxis	33/1994 1.65%	249/24106 1.03%	0.00482801	0.0812484	ccl20l;LOC119891695;LOC119899450;LOC119897099;ptk2bb;ccl25a;edn1;ccl20a.3;LOC119897780;LOC119898324;LOC119888605;LOC119897900;LOC119917015;LOC119894313;ccr6b;ccl25b;si:cabz01093077.1;LOC119914594;prex1;anxa1a;lyn;LOC119916808;pde4ca;LOC119908411;cxcl19;ccr6a;LOC119882892;LOC119889904;ccr10;LOC119887137;LOC119888587;LOC119899104;padi2	33	edn1;LOC119916808;pde4ca	3	ccl20l;LOC119891695;LOC119899450;LOC119897099;ptk2bb;ccl25a;ccl20a.3;LOC119897780;LOC119898324;LOC119888605;LOC119897900;LOC119917015;LOC119894313;ccr6b;ccl25b;si:cabz01093077.1;LOC119914594;prex1;anxa1a;lyn;LOC119908411;cxcl19;ccr6a;LOC119882892;LOC119889904;ccr10;LOC119887137;LOC119888587;LOC119899104;padi2	30
Biological process	GO:0030048	actin filament-based movement	27/1994 1.35%	193/24106 0.8%	0.0049459	0.0829954	bin1b;LOC119896821;cacnb2a;tpm2;LOC119902560;myo1f;mylpfa;si:dkey-197j19.6;cacna1g;abcc9;dsg2.1;rnf207a;tnnc1b;cacna2d1a;LOC119907498;myo5b;LOC119898634;myo15ab;LOC119899612;LOC119902058;LOC119901456;ank2b;cav3;pde4ca;myo5aa;LOC119902558;dsc2l	27	bin1b;LOC119896821;cacnb2a;tpm2;LOC119902560;mylpfa;si:dkey-197j19.6;cacna1g;abcc9;rnf207a;tnnc1b;cacna2d1a;LOC119907498;myo15ab;LOC119899612;LOC119901456;ank2b;cav3;pde4ca;myo5aa;LOC119902558	21	myo1f;dsg2.1;myo5b;LOC119898634;LOC119902058;dsc2l	6
Biological process	GO:0070252	actin-mediated cell contraction	20/1994 1%	130/24106 0.54%	0.00505176	0.0845308	bin1b;LOC119896821;cacnb2a;tpm2;LOC119902560;mylpfa;cacna1g;abcc9;dsg2.1;rnf207a;tnnc1b;cacna2d1a;LOC119907498;LOC119902058;LOC119901456;ank2b;cav3;pde4ca;LOC119902558;dsc2l	20	bin1b;LOC119896821;cacnb2a;tpm2;LOC119902560;mylpfa;cacna1g;abcc9;rnf207a;tnnc1b;cacna2d1a;LOC119907498;LOC119901456;ank2b;cav3;pde4ca;LOC119902558	17	dsg2.1;LOC119902058;dsc2l	3
Biological process	GO:0035966	response to topologically incorrect protein	27/1994 1.35%	194/24106 0.8%	0.00530456	0.0879112	LOC119898452;LOC119900503;LOC119896543;LOC119895269;zgc:136908;LOC119895311;LOC119895319;pik3r3b;hspb7;abcb10;tmed2;bag3;LOC119896619;hspb8;rhbdd2;dnajc3b;tegt;flj11011l;hspa4a;dnaja;LOC119891528;daxx;hspa5;creb3l3l;sdf2l1;stc2b;uggt1	27	LOC119900503;LOC119896543;LOC119895269;zgc:136908;LOC119895311;LOC119895319;pik3r3b;hspb7;bag3;hspb8;flj11011l;hspa4a;dnaja;LOC119891528;daxx;stc2b	16	LOC119898452;abcb10;tmed2;LOC119896619;rhbdd2;dnajc3b;tegt;hspa5;creb3l3l;sdf2l1;uggt1	11
Biological process	GO:0001893	maternal placenta development	7/1994 0.35%	27/24106 0.11%	0.00531348	0.0879112	LOC119905873;tmed2;LOC119905872;LOC119917376;ppardb;stc2b;LOC119908082	7	ppardb;stc2b	2	LOC119905873;tmed2;LOC119905872;LOC119917376;LOC119908082	5
Biological process	GO:0002523	leukocyte migration involved in inflammatory response	7/1994 0.35%	27/24106 0.11%	0.00531348	0.0879112	trim101;trim55a;trim55b;ccr6b;cxcl19;ccr6a;LOC119899104	7	trim101;trim55a;trim55b	3	ccr6b;cxcl19;ccr6a;LOC119899104	4
Biological process	GO:0014002	astrocyte development	7/1994 0.35%	27/24106 0.11%	0.00531348	0.0879112	si:dkey-88l16.3;LOC119900534;synm;adora2aa;grna;nr1d4a;adora2ab	7	si:dkey-88l16.3;LOC119900534;synm	3	adora2aa;grna;nr1d4a;adora2ab	4
Biological process	GO:0042307	positive regulation of protein import into nucleus	9/1994 0.45%	41/24106 0.17%	0.00549933	0.0907312	ect2;LOC119900503;pik3r3b;LOC119901345;LOC119905873;bag3;LOC119905872;LOC119917376;si:dkey-206d17.12	9	ect2;LOC119900503;pik3r3b;LOC119901345;bag3	5	LOC119905873;LOC119905872;LOC119917376;si:dkey-206d17.12	4
Biological process	GO:1903076	regulation of protein localization to plasma membrane	21/1994 1.05%	140/24106 0.58%	0.00557006	0.0916225	cunh14orf180;si:dkey-88l16.3;LOC119900503;arhgap44a;cnstb;LOC119916947;csrp3;si:dkey-151g10.3;LOC119901345;stac;LOC119905873;kcnj11;dab2;epha2b;LOC119895052;LOC119905872;stac3;arf6a;cltcl1;LOC119917376;LOC119917207	21	cunh14orf180;si:dkey-88l16.3;LOC119900503;arhgap44a;cnstb;LOC119916947;csrp3;si:dkey-151g10.3;LOC119901345;stac;kcnj11;dab2;stac3;cltcl1;LOC119917207	15	LOC119905873;epha2b;LOC119895052;LOC119905872;arf6a;LOC119917376	6
Biological process	GO:0098743	cell aggregation	8/1994 0.4%	34/24106 0.14%	0.00558446	0.0916225	pkd1a;LOC119918424;cdh19;fgf6a;sox5;LOC119906237;LOC119915272;LOC119894406	8	pkd1a;LOC119918424;cdh19;fgf6a;sox5;LOC119894406	6	LOC119906237;LOC119915272	2
Biological process	GO:0046697	decidualization	5/1994 0.25%	15/24106 0.06%	0.00571776	0.093032	LOC119905873;LOC119905872;LOC119917376;ppardb;stc2b	5	ppardb;stc2b	2	LOC119905873;LOC119905872;LOC119917376	3
Biological process	GO:0097048	dendritic cell apoptotic process	5/1994 0.25%	15/24106 0.06%	0.00571776	0.093032	LOC119891695;ccl25b;lyn;ccr10;LOC119897619	5	--	0	LOC119891695;ccl25b;lyn;ccr10;LOC119897619	5
Biological process	GO:2000668	regulation of dendritic cell apoptotic process	5/1994 0.25%	15/24106 0.06%	0.00571776	0.093032	LOC119891695;ccl25b;lyn;ccr10;LOC119897619	5	--	0	LOC119891695;ccl25b;lyn;ccr10;LOC119897619	5
Biological process	GO:0046716	muscle cell cellular homeostasis	6/1994 0.3%	21/24106 0.09%	0.00582282	0.093706	csrp3;cfl2;cfl1l;bag3;cav3;LOC119911252	6	csrp3;cfl2;bag3;cav3	4	cfl1l;LOC119911252	2
Biological process	GO:0071501	cellular response to sterol depletion	6/1994 0.3%	21/24106 0.09%	0.00582282	0.093706	tmed2;erlin1;srebf2;insig1;arhgef10la;zbtb7b	6	arhgef10la	1	tmed2;erlin1;srebf2;insig1;zbtb7b	5
Biological process	GO:1901099	negative regulation of signal transduction in absence of ligand	6/1994 0.3%	21/24106 0.09%	0.00582282	0.093706	fgf10b;eya4;eya1;agap2;fgf22;LOC119897619	6	fgf10b;eya4;eya1;fgf22	4	agap2;LOC119897619	2
Biological process	GO:2001240	negative regulation of extrinsic apoptotic signaling pathway in absence of ligand	6/1994 0.3%	21/24106 0.09%	0.00582282	0.093706	fgf10b;eya4;eya1;agap2;fgf22;LOC119897619	6	fgf10b;eya4;eya1;fgf22	4	agap2;LOC119897619	2
Biological process	GO:0007160	cell-matrix adhesion	38/1994 1.91%	301/24106 1.25%	0.00598449	0.0960453	LOC119917713;si:dkey-88l16.3;LOC119900503;pkd1a;itgb2;LOC119916947;LOC119882272;LOC119902203;ptk2bb;ccl25a;LOC119915730;LOC119891711;fn1a;itga7;LOC119898830;macf1b;LOC119894705;LOC119887765;fermt2;dusp3a;parvg;LOC119911874;zmp:0000001082;sfrp1a;epdl1;ccl25b;si:ch211-79k12.1;LOC119900717;enpp2;rinl;actn3b;col13a1;myoc;ccr10;frem1a;LOC119897619;LOC119892304;LOC119885549	38	LOC119917713;si:dkey-88l16.3;LOC119900503;pkd1a;LOC119916947;LOC119882272;LOC119891711;fn1a;itga7;LOC119898830;macf1b;LOC119887765;fermt2;dusp3a;LOC119900717;enpp2;actn3b;col13a1;myoc;frem1a;LOC119885549	21	itgb2;LOC119902203;ptk2bb;ccl25a;LOC119915730;LOC119894705;parvg;LOC119911874;zmp:0000001082;sfrp1a;epdl1;ccl25b;si:ch211-79k12.1;rinl;ccr10;LOC119897619;LOC119892304	17
Biological process	GO:0002792	negative regulation of peptide secretion	10/1994 0.5%	49/24106 0.2%	0.0060717	0.0971803	abcc8;kcnj11;LOC119888605;LOC119917258;sfrp1a;LOC119917015;prkn;sytl4;LOC119894751;bmp8a	10	abcc8;kcnj11;LOC119917258;prkn;sytl4;LOC119894751;bmp8a	7	LOC119888605;sfrp1a;LOC119917015	3
Biological process	GO:0030098	lymphocyte differentiation	56/1994 2.81%	482/24106 2%	0.00619753	0.0989254	LOC119894956;LOC119900503;LOC119891695;LOC119894363;LOC119887189;ptk2bb;smarcd3b;LOC119898202;runx3;LOC119888698;LOC119901345;LOC119897138;LOC119912432;inpp5d;braf;bcl11ba;LOC119912423;LOC119888605;tlr9;tnfsf13b;LOC119897900;smarcc1b;sfrp1a;socs1a;LOC119917015;ccr6b;si:cabz01093077.1;LOC119888509;flt3;dtx1;LOC119912429;prex1;anxa1a;slc25a5;ptger4a;LOC119904808;kitb;si:dkey-206d17.12;ccr6a;irf8;cc…	56	LOC119900503;LOC119894363;smarcd3b;LOC119901345;braf;smarcc1b;slc25a5;LOC119904808;LOC119886065	9	LOC119894956;LOC119891695;LOC119887189;ptk2bb;LOC119898202;runx3;LOC119888698;LOC119897138;LOC119912432;inpp5d;bcl11ba;LOC119912423;LOC119888605;tlr9;tnfsf13b;LOC119897900;sfrp1a;socs1a;LOC119917015;ccr6b;si:cabz01093077.1;LOC119888509;flt3;dtx1;LOC119912429;prex1;anxa1a;ptger4a;kitb;si:dkey-206d17.12;ccr6a;irf8;ccr10;si:ch211-210g13.5;LOC119897642;LOC119886062;bcl11bb;LOC119906080;ly6d;LOC119897…	47
Biological process	GO:0035272	exocrine system development	12/1994 0.6%	65/24106 0.27%	0.00649203	0.101976	isl1;fgf10b;hoxc8a;LOC119905873;LOC119905954;novel.2796;novel.3150;tfcp2l1;LOC119905872;LOC119917376;LOC119914644;fgf22	12	isl1;fgf10b;hoxc8a;LOC119905954;novel.2796;novel.3150;tfcp2l1;fgf22	8	LOC119905873;LOC119905872;LOC119917376;LOC119914644	4
Biological process	GO:1902743	regulation of lamellipodium organization	12/1994 0.6%	65/24106 0.27%	0.00649203	0.101976	LOC119900503;LOC119886443;LOC119912173;si:dkey-197j19.6;epha2b;cd44b;enpp2;fbrs;kank1a;LOC119907070;LOC119899452;abi3a	12	LOC119900503;LOC119886443;LOC119912173;si:dkey-197j19.6;enpp2;fbrs;kank1a;LOC119899452	8	epha2b;cd44b;LOC119907070;abi3a	4
Biological process	GO:0021877	forebrain neuron fate commitment	4/1994 0.2%	10/24106 0.04%	0.00652714	0.101976	bcl11ba;tbx21;axin1;bcl11bb	4	axin1	1	bcl11ba;tbx21;bcl11bb	3
Biological process	GO:0045989	positive regulation of striated muscle contraction	4/1994 0.2%	10/24106 0.04%	0.00652714	0.101976	LOC119911205;LOC119887765;LOC119917303;actn3b	4	LOC119911205;LOC119887765;actn3b	3	LOC119917303	1
Biological process	GO:0060316	positive regulation of ryanodine-sensitive calcium-release channel activity	4/1994 0.2%	10/24106 0.04%	0.00652714	0.101976	LOC119908416;LOC119909215;LOC119917303;jph2	4	LOC119908416;LOC119909215;jph2	3	LOC119917303	1
Biological process	GO:0098528	skeletal muscle fiber differentiation	4/1994 0.2%	10/24106 0.04%	0.00652714	0.101976	rbm24b;LOC119902485;rbm24a;klhl40b	4	rbm24b;LOC119902485;rbm24a;klhl40b	4	--	0
Biological process	GO:1905868	regulation of 3'-UTR-mediated mRNA stabilization	4/1994 0.2%	10/24106 0.04%	0.00652714	0.101976	rbm24b;LOC119913043;rbm24a;LOC119897893	4	rbm24b;LOC119913043;rbm24a;LOC119897893	4	--	0
Biological process	GO:1905870	positive regulation of 3'-UTR-mediated mRNA stabilization	4/1994 0.2%	10/24106 0.04%	0.00652714	0.101976	rbm24b;LOC119913043;rbm24a;LOC119897893	4	rbm24b;LOC119913043;rbm24a;LOC119897893	4	--	0
Biological process	GO:0003299	muscle hypertrophy in response to stress	7/1994 0.35%	28/24106 0.12%	0.0065875	0.102376	LOC119917624;atp2a3;LOC119902560;LOC119907498;LOC119892694;zmp:0000000930;LOC119902558	7	LOC119917624;LOC119902560;LOC119907498;LOC119892694;zmp:0000000930;LOC119902558	6	atp2a3	1
Biological process	GO:0014898	cardiac muscle hypertrophy in response to stress	7/1994 0.35%	28/24106 0.12%	0.0065875	0.102376	LOC119917624;atp2a3;LOC119902560;LOC119907498;LOC119892694;zmp:0000000930;LOC119902558	7	LOC119917624;LOC119902560;LOC119907498;LOC119892694;zmp:0000000930;LOC119902558	6	atp2a3	1
Biological process	GO:0044262	cellular carbohydrate metabolic process	45/1994 2.26%	373/24106 1.55%	0.00686269	0.106372	LOC119916947;LOC119882387;LOC119897855;clk2b;ptk2bb;gyg1b;treh;pgd;pygma;fbp2;fut9a;zgc:77112;rptor;LOC119915305;LOC119897369;LOC119887765;stbd1;braf;tpi1b;foxa3;si:ch211-167b20.8;LOC119900539;pfkfb1;LOC119899111;gyg2;prkn;LOC119908630;novel.4333;phka1a;actn3b;ppp1r3aa;gnb3a;inpp5jb;LOC119900263;prkag3a;LOC119911252;nr1d4a;gnptab;si:dkey-242g16.2;adipor1a;ppp1r3g;LOC119917210;LOC119886584;itpka;m…	45	LOC119916947;LOC119882387;LOC119897855;clk2b;gyg1b;treh;pygma;fbp2;fut9a;zgc:77112;rptor;LOC119915305;LOC119887765;stbd1;braf;tpi1b;si:ch211-167b20.8;pfkfb1;LOC119899111;gyg2;prkn;novel.4333;phka1a;actn3b;ppp1r3aa;LOC119900263;prkag3a;ppp1r3g;LOC119917210;mtnr1c	30	ptk2bb;pgd;LOC119897369;foxa3;LOC119900539;LOC119908630;gnb3a;inpp5jb;LOC119911252;nr1d4a;gnptab;si:dkey-242g16.2;adipor1a;LOC119886584;itpka	15
Biological process	GO:0048562	embryonic organ morphogenesis	49/1994 2.46%	414/24106 1.72%	0.00710122	0.10978	asb2a.1;rbm24b;LOC119916445;alx1;LOC119907002;tbx1;LOC119894420;fgf10b;tbx18;pax2a;LOC119901181;LOC119905255;edn1;LOC119883361;mical2a;ppp1r35;LOC119904413;crb2a;tmed2;LOC119894344;gja1b;eya1;tbx15;epha2b;ccdc40;dlx1a;ntn1a;LOC119886179;rbm24a;rnf207a;tbx2b;LOC119892694;zmp:0000000930;slc44a4;mef2ca;myo15ab;LOC119885546;dlx2a;axin1;atoh8;six2a;mmp16b;LOC119915272;gnptab;fgf22;cldn7b;clic5a;snx10b…	49	asb2a.1;rbm24b;LOC119916445;alx1;LOC119907002;tbx1;LOC119894420;fgf10b;tbx18;pax2a;LOC119901181;edn1;mical2a;ppp1r35;LOC119904413;crb2a;LOC119894344;eya1;tbx15;ccdc40;dlx1a;ntn1a;LOC119886179;rbm24a;rnf207a;tbx2b;LOC119892694;zmp:0000000930;mef2ca;myo15ab;LOC119885546;dlx2a;axin1;atoh8;six2a;mmp16b;fgf22;clic5a;dlx5a	39	LOC119905255;LOC119883361;tmed2;gja1b;epha2b;slc44a4;LOC119915272;gnptab;cldn7b;snx10b	10
Biological process	GO:0006801	superoxide metabolic process	11/1994 0.55%	58/24106 0.24%	0.00729995	0.112557	LOC119917038;edn1;ncf2;LOC119914594;acp5a;nox1;prex1;LOC119914595;LOC119900132;cusr;ncf4	11	LOC119917038;edn1	2	ncf2;LOC119914594;acp5a;nox1;prex1;LOC119914595;LOC119900132;cusr;ncf4	9
Biological process	GO:0031269	pseudopodium assembly	6/1994 0.3%	22/24106 0.09%	0.00745483	0.11346	ccl25b;LOC119914594;LOC119914595;LOC119907070;ccr10;cdc42ep5	6	--	0	ccl25b;LOC119914594;LOC119914595;LOC119907070;ccr10;cdc42ep5	6
Biological process	GO:0031272	regulation of pseudopodium assembly	6/1994 0.3%	22/24106 0.09%	0.00745483	0.11346	ccl25b;LOC119914594;LOC119914595;LOC119907070;ccr10;cdc42ep5	6	--	0	ccl25b;LOC119914594;LOC119914595;LOC119907070;ccr10;cdc42ep5	6
Biological process	GO:0031274	positive regulation of pseudopodium assembly	6/1994 0.3%	22/24106 0.09%	0.00745483	0.11346	ccl25b;LOC119914594;LOC119914595;LOC119907070;ccr10;cdc42ep5	6	--	0	ccl25b;LOC119914594;LOC119914595;LOC119907070;ccr10;cdc42ep5	6
Biological process	GO:0070885	negative regulation of calcineurin-NFAT signaling cascade	6/1994 0.3%	22/24106 0.09%	0.00745483	0.11346	LOC119912908;fhl5;myoz2b;LOC119904282;LOC119887765;actn3b	6	LOC119912908;fhl5;myoz2b;LOC119904282;LOC119887765;actn3b	6	--	0
Biological process	GO:0106057	negative regulation of calcineurin-mediated signaling	6/1994 0.3%	22/24106 0.09%	0.00745483	0.11346	LOC119912908;fhl5;myoz2b;LOC119904282;LOC119887765;actn3b	6	LOC119912908;fhl5;myoz2b;LOC119904282;LOC119887765;actn3b	6	--	0
Biological process	GO:0045165	cell fate commitment	43/1994 2.16%	355/24106 1.47%	0.00754974	0.114608	isl1;tbx1;myog;fgf10b;tbx18;LOC119905257;pax2a;arhgef1a;LOC119906062;edn1;myt1la;atoh7;barhl2;LOC119905954;braf;eya1;tbx15;foxa3;LOC119899285;bcl11ba;LOC119885400;sostdc1b;tbx2b;sfrp1a;mef2ca;LOC119904608;myl2a;tbx21;axin1;LOC119908630;sox5;wnt6b;LOC119897702;six2a;LOC119906237;kitb;LOC119907070;LOC119914644;myl2b;bcl11bb;fgf22;LOC119897619;LOC119908082	43	isl1;tbx1;myog;fgf10b;tbx18;pax2a;LOC119906062;edn1;myt1la;atoh7;barhl2;LOC119905954;braf;eya1;tbx15;tbx2b;mef2ca;LOC119904608;myl2a;axin1;sox5;LOC119897702;six2a;myl2b;fgf22	25	LOC119905257;arhgef1a;foxa3;LOC119899285;bcl11ba;LOC119885400;sostdc1b;sfrp1a;tbx21;LOC119908630;wnt6b;LOC119906237;kitb;LOC119907070;LOC119914644;bcl11bb;LOC119897619;LOC119908082	18
Biological process	GO:1903706	regulation of hemopoiesis	52/1994 2.61%	446/24106 1.85%	0.00759203	0.114954	LOC119884527;LOC119894956;LOC119900503;LOC119891695;ptk2bb;smarcd3b;LOC119906062;meis1a;il17d;runx3;LOC119888698;si:ch211-264f5.6;acvr1ba;LOC119897138;abcb10;LOC119912432;inpp5d;braf;LOC119897868;zgc:111976;LOC119888605;tlr9;LOC119895683;LOC119897900;smarcc1b;sfrp1a;socs1a;LOC119897866;LOC119917015;mef2ca;si:cabz01093077.1;LOC119897691;LOC119884831;flt3;dtx1;LOC119912429;anxa1a;lyn;prdm16;ing5a;s…	52	LOC119884527;LOC119900503;smarcd3b;LOC119906062;meis1a;il17d;acvr1ba;braf;zgc:111976;LOC119895683;smarcc1b;mef2ca;LOC119884831;prdm16;novel.3541;LOC119896461	16	LOC119894956;LOC119891695;ptk2bb;runx3;LOC119888698;si:ch211-264f5.6;LOC119897138;abcb10;LOC119912432;inpp5d;LOC119897868;LOC119888605;tlr9;LOC119897900;sfrp1a;socs1a;LOC119897866;LOC119917015;si:cabz01093077.1;LOC119897691;flt3;dtx1;LOC119912429;anxa1a;lyn;ing5a;si:dkey-206d17.12;LOC119904174;LOC119897642;LOC119902093;LOC119908082;LOC119895685;LOC119892504;LOC119897440;rhoh;zbtb7b	36
Biological process	GO:0014889	muscle atrophy	5/1994 0.25%	16/24106 0.07%	0.00775746	0.115675	asb2a.1;myog;LOC119887765;actn3b;trim63b	5	asb2a.1;myog;LOC119887765;actn3b;trim63b	5	--	0
Biological process	GO:0061621	canonical glycolysis	5/1994 0.25%	16/24106 0.07%	0.00775746	0.115675	LOC119897855;pfkmb;LOC119897422;pfkma;LOC119899111	5	LOC119897855;pfkmb;LOC119897422;pfkma;LOC119899111	5	--	0
Biological process	GO:0061718	glucose catabolic process to pyruvate	5/1994 0.25%	16/24106 0.07%	0.00775746	0.115675	LOC119897855;pfkmb;LOC119897422;pfkma;LOC119899111	5	LOC119897855;pfkmb;LOC119897422;pfkma;LOC119899111	5	--	0
Biological process	GO:0072567	chemokine (C-X-C motif) ligand 2 production	5/1994 0.25%	16/24106 0.07%	0.00775746	0.115675	si:dkey-88l16.3;LOC119888605;LOC119917015;LOC119914594;LOC119914595	5	si:dkey-88l16.3	1	LOC119888605;LOC119917015;LOC119914594;LOC119914595	4
Biological process	GO:1904350	regulation of protein catabolic process in the vacuole	5/1994 0.25%	16/24106 0.07%	0.00775746	0.115675	LOC119914222;si:dkey-88l16.3;LOC119900534;mgat3b;mfsd8l1	5	LOC119914222;si:dkey-88l16.3;LOC119900534	3	mgat3b;mfsd8l1	2
Biological process	GO:2000341	regulation of chemokine (C-X-C motif) ligand 2 production	5/1994 0.25%	16/24106 0.07%	0.00775746	0.115675	si:dkey-88l16.3;LOC119888605;LOC119917015;LOC119914594;LOC119914595	5	si:dkey-88l16.3	1	LOC119888605;LOC119917015;LOC119914594;LOC119914595	4
Biological process	GO:0051928	positive regulation of calcium ion transport	24/1994 1.2%	172/24106 0.71%	0.0079772	0.118651	cacnb2a;LOC119902956;casq1a;LOC119891930;LOC119882457;si:dkey-151g10.3;LOC119899119;LOC119908416;stac;LOC119891958;LOC119905280;p2rx5;ppp3cca;LOC119909215;LOC119882696;cacna2d1a;stac3;ank2b;LOC119915127;LOC119917303;capn3b;casq1b;jph2;LOC119888587	24	cacnb2a;LOC119902956;casq1a;LOC119891930;LOC119882457;si:dkey-151g10.3;LOC119899119;LOC119908416;stac;LOC119905280;p2rx5;ppp3cca;LOC119909215;LOC119882696;cacna2d1a;stac3;ank2b;LOC119915127;capn3b;casq1b;jph2	21	LOC119891958;LOC119917303;LOC119888587	3
Biological process	GO:0046365	monosaccharide catabolic process	8/1994 0.4%	36/24106 0.15%	0.00803159	0.118859	LOC119897855;pfkmb;LOC119897422;pfkma;LOC119887765;LOC119899111;actn3b;gale	8	LOC119897855;pfkmb;LOC119897422;pfkma;LOC119887765;LOC119899111;actn3b	7	gale	1
Biological process	GO:0051281	positive regulation of release of sequestered calcium ion into cytosol	8/1994 0.4%	36/24106 0.15%	0.00803159	0.118859	casq1a;LOC119908416;LOC119909215;LOC119917303;capn3b;casq1b;jph2;LOC119888587	8	casq1a;LOC119908416;LOC119909215;capn3b;casq1b;jph2	6	LOC119917303;LOC119888587	2
Biological process	GO:0048641	regulation of skeletal muscle tissue development	7/1994 0.35%	29/24106 0.12%	0.00807516	0.118907	myog;LOC119887765;LOC119890557;mef2ca;usp2a;actn3b;LOC119897619	7	myog;LOC119887765;LOC119890557;mef2ca;usp2a;actn3b	6	LOC119897619	1
Biological process	GO:0071318	cellular response to ATP	7/1994 0.35%	29/24106 0.12%	0.00807516	0.118907	LOC119891930;LOC119910706;LOC119884824;ryr3;trpv1;LOC119886584;hsp90b1	7	LOC119891930;LOC119910706;LOC119884824;ryr3	4	trpv1;LOC119886584;hsp90b1	3
Biological process	GO:0036336	dendritic cell migration	10/1994 0.5%	51/24106 0.21%	0.00812225	0.119302	asb2a.1;LOC119891695;dock8;LOC119897701;ccr6b;ccl25b;LOC119908630;ccr6a;LOC119907070;ccr10	10	asb2a.1	1	LOC119891695;dock8;LOC119897701;ccr6b;ccl25b;LOC119908630;ccr6a;LOC119907070;ccr10	9
Biological process	GO:0002720	positive regulation of cytokine production involved in immune response	15/1994 0.75%	92/24106 0.38%	0.00830818	0.121729	LOC119905857;LOC119897855;gprc5ba;LOC119891930;LOC119889803;LOC119884041;LOC119888605;LOC119917015;LOC119899111;LOC119904455;LOC119914594;LOC119904158;LOC119892126;LOC119914595;LOC119896343	15	LOC119905857;LOC119897855;gprc5ba;LOC119891930;LOC119899111;LOC119892126	6	LOC119889803;LOC119884041;LOC119888605;LOC119917015;LOC119904455;LOC119914594;LOC119904158;LOC119914595;LOC119896343	9
Biological process	GO:0007422	peripheral nervous system development	16/1994 0.8%	101/24106 0.42%	0.00863674	0.126229	isl1;pax2a;LOC119910998;LOC119915730;runx3;LOC119894705;LOC119900484;LOC119899285;LOC119882827;LOC119890808;dlx2a;novel.1021;myoc;LOC119914644;smn1;etv1	16	isl1;pax2a;LOC119910998;LOC119882827;LOC119890808;dlx2a;novel.1021;myoc;smn1;etv1	10	LOC119915730;runx3;LOC119894705;LOC119900484;LOC119899285;LOC119914644	6
Biological process	GO:0034341	response to interferon-gamma	28/1994 1.4%	211/24106 0.88%	0.00874713	0.127526	LOC119884527;ccl20l;LOC119891695;kif16bb;LOC119912010;capgb;ccl25a;edn1;tnfsf14;si:dkey-197j19.6;ccl20a.3;LOC119913281;LOC119897780;zgc:111976;synm;LOC119912423;LOC119888605;aqp4;socs1a;LOC119917015;LOC119894313;ccl25b;hck;LOC119908411;LOC119907070;irf8;slc26a6l;LOC119892504	28	LOC119884527;kif16bb;edn1;si:dkey-197j19.6;zgc:111976;synm;aqp4;slc26a6l	8	ccl20l;LOC119891695;LOC119912010;capgb;ccl25a;tnfsf14;ccl20a.3;LOC119913281;LOC119897780;LOC119912423;LOC119888605;socs1a;LOC119917015;LOC119894313;ccl25b;hck;LOC119908411;LOC119907070;irf8;LOC119892504	20
Biological process	GO:0002695	negative regulation of leukocyte activation	35/1994 1.76%	279/24106 1.16%	0.00889089	0.129096	LOC119900534;novel.233;LOC119911645;runx3;LOC119888698;si:ch211-264f5.6;LOC119897138;inpp5d;dusp3a;samsn1a;LOC119888605;sfrp1a;socs1a;LOC119917015;adgrf3a;LOC119887456;adora2aa;flt3;dtx1;anxa1a;LOC119916054;lyn;grna;LOC119913139;si:dkey-206d17.12;nr1d4a;LOC119919228;LOC119897642;LOC119886086;LOC119903879;LOC119895685;adora2ab;LOC119903980;LOC119897440;zbtb7b	35	LOC119900534;dusp3a;LOC119916054;LOC119913139	4	novel.233;LOC119911645;runx3;LOC119888698;si:ch211-264f5.6;LOC119897138;inpp5d;samsn1a;LOC119888605;sfrp1a;socs1a;LOC119917015;adgrf3a;LOC119887456;adora2aa;flt3;dtx1;anxa1a;lyn;grna;si:dkey-206d17.12;nr1d4a;LOC119919228;LOC119897642;LOC119886086;LOC119903879;LOC119895685;adora2ab;LOC119903980;LOC119897440;zbtb7b	31
Biological process	GO:2000107	negative regulation of leukocyte apoptotic process	9/1994 0.45%	44/24106 0.18%	0.00889864	0.129096	LOC119891695;dock8;bcl11ba;LOC119888605;LOC119917015;ccl25b;ccr10;bcl11bb;LOC119897619	9	--	0	LOC119891695;dock8;bcl11ba;LOC119888605;LOC119917015;ccl25b;ccr10;bcl11bb;LOC119897619	9
Biological process	GO:0007229	integrin-mediated signaling pathway	21/1994 1.05%	146/24106 0.61%	0.00896827	0.129741	itgb2;LOC119902203;ptk2bb;LOC119915730;LOC119902407;fn1a;itga7;LOC119889803;LOC119894705;itga5;fermt2;LOC119895683;zmp:0000001082;novel.3150;fybb;itgav;hck;LOC119887244;lama2;LOC119907070;LOC119892304	21	LOC119902407;fn1a;itga7;itga5;fermt2;LOC119895683;novel.3150;lama2	8	itgb2;LOC119902203;ptk2bb;LOC119915730;LOC119889803;LOC119894705;zmp:0000001082;fybb;itgav;hck;LOC119887244;LOC119907070;LOC119892304	13
Biological process	GO:0046634	regulation of alpha-beta T cell activation	18/1994 0.9%	119/24106 0.49%	0.00898718	0.129741	LOC119894956;LOC119891695;runx3;LOC119897138;LOC119912432;LOC119912423;socs1a;adora2aa;LOC119912429;LOC119893932;anxa1a;si:dkey-206d17.12;LOC119908082;LOC119895685;adora2ab;LOC119903980;LOC119892504;zbtb7b	18	LOC119893932	1	LOC119894956;LOC119891695;runx3;LOC119897138;LOC119912432;LOC119912423;socs1a;adora2aa;LOC119912429;anxa1a;si:dkey-206d17.12;LOC119908082;LOC119895685;adora2ab;LOC119903980;LOC119892504;zbtb7b	17
Biological process	GO:0071677	positive regulation of mononuclear cell migration	13/1994 0.65%	76/24106 0.32%	0.00908116	0.130778	ccl20l;LOC119899450;ptk2bb;dock8;ccl20a.3;LOC119897780;LOC119897900;ccr6b;ccl25b;si:cabz01093077.1;ccr6a;ccr10;LOC119888587	13	--	0	ccl20l;LOC119899450;ptk2bb;dock8;ccl20a.3;LOC119897780;LOC119897900;ccr6b;ccl25b;si:cabz01093077.1;ccr6a;ccr10;LOC119888587	13
Biological process	GO:0070293	renal absorption	10/1994 0.5%	52/24106 0.22%	0.00932865	0.134014	edn1;aqp4;LOC119882614;LOC119882612;LOC119894925;LOC119882615;kirrel3l;LOC119882613;LOC119894931;LOC119894933	10	edn1;aqp4;kirrel3l;LOC119894931	4	LOC119882614;LOC119882612;LOC119894925;LOC119882615;LOC119882613;LOC119894933	6
Biological process	GO:0006002	fructose 6-phosphate metabolic process	6/1994 0.3%	23/24106 0.1%	0.00939252	0.134513	LOC119897855;pfkmb;fbp2;pfkma;LOC119899111;gfpt2	6	LOC119897855;pfkmb;fbp2;pfkma;LOC119899111	5	gfpt2	1
Biological process	GO:0010880	regulation of release of sequestered calcium ion into cytosol by sarcoplasmic reticulum	8/1994 0.4%	37/24106 0.15%	0.0095205	0.134513	casq1a;LOC119908416;LOC119909215;stac3;ank2b;LOC119917303;pde4ca;casq1b	8	casq1a;LOC119908416;LOC119909215;stac3;ank2b;pde4ca;casq1b	7	LOC119917303	1
Biological process	GO:0048251	elastic fiber assembly	8/1994 0.4%	37/24106 0.15%	0.0095205	0.134513	LOC119882727;LOC119915895;LOC119915896;LOC119915900;LOC119915890;LOC119915892;LOC119903386;LOC119915899	8	LOC119882727;LOC119915895;LOC119915896;LOC119915900;LOC119915890;LOC119915892;LOC119903386;LOC119915899	8	--	0
Biological process	GO:0097028	dendritic cell differentiation	8/1994 0.4%	37/24106 0.15%	0.0095205	0.134513	LOC119891695;LOC119887189;LOC119914594;flt3;lyn;LOC119914595;irf8;ccr10	8	--	0	LOC119891695;LOC119887189;LOC119914594;flt3;lyn;LOC119914595;irf8;ccr10	8
Biological process	GO:0008544	epidermis development	43/1994 2.16%	360/24106 1.49%	0.00955184	0.134513	LOC119916445;fgf10b;pax2a;LOC119898242;LOC119905255;acvr1ba;spint1a;tmem132e;LOC119900484;epha2b;bcl11ba;zgc:111976;sostdc1b;LOC119895683;LOC119886878;LOC119915668;LOC119905732;novel.3150;slc44a4;zgc:152891;LOC119882035;alg10;LOC119908630;st14a;tnfrsf19;palld;LOC119887244;ppardb;LOC119899780;kcnma1a;LOC119897376;lrp4;LOC119884422;novel.1179;LOC119897735;bcl11bb;fgf22;LOC119892240;LOC119897619;LOC…	43	LOC119916445;fgf10b;pax2a;LOC119898242;acvr1ba;zgc:111976;LOC119895683;novel.3150;LOC119882035;tnfrsf19;palld;ppardb;kcnma1a;lrp4;LOC119897735;fgf22;clic5a	17	LOC119905255;spint1a;tmem132e;LOC119900484;epha2b;bcl11ba;sostdc1b;LOC119886878;LOC119915668;LOC119905732;slc44a4;zgc:152891;alg10;LOC119908630;st14a;LOC119887244;LOC119899780;LOC119897376;LOC119884422;novel.1179;bcl11bb;LOC119892240;LOC119897619;LOC119886962;abca12;LOC119885778	26
Biological process	GO:0034242	negative regulation of syncytium formation by plasma membrane fusion	4/1994 0.2%	11/24106 0.05%	0.00959173	0.134513	LOC119888184;tmem182a;LOC119904801;LOC119888587	4	LOC119888184;tmem182a;LOC119904801	3	LOC119888587	1
Biological process	GO:0060066	oviduct development	4/1994 0.2%	11/24106 0.05%	0.00959173	0.134513	LOC119905873;LOC119905872;LOC119917376;LOC119906237	4	--	0	LOC119905873;LOC119905872;LOC119917376;LOC119906237	4
Biological process	GO:0060856	establishment of blood-brain barrier	4/1994 0.2%	11/24106 0.05%	0.00959173	0.134513	lsr;LOC119895474;LOC119882610;cldnf	4	--	0	lsr;LOC119895474;LOC119882610;cldnf	4
Biological process	GO:2000508	regulation of dendritic cell chemotaxis	4/1994 0.2%	11/24106 0.05%	0.00959173	0.134513	ccr6b;ccl25b;ccr6a;ccr10	4	--	0	ccr6b;ccl25b;ccr6a;ccr10	4
Biological process	GO:2000510	positive regulation of dendritic cell chemotaxis	4/1994 0.2%	11/24106 0.05%	0.00959173	0.134513	ccr6b;ccl25b;ccr6a;ccr10	4	--	0	ccr6b;ccl25b;ccr6a;ccr10	4
Biological process	GO:0000381	regulation of alternative mRNA splicing, via spliceosome	14/1994 0.7%	85/24106 0.35%	0.00967233	0.134594	raver1;rbm24b;LOC119883023;raver2;LOC119882053;rbm24a;nova1;nova2;fxr2;rbfox1l;rbfox3a;LOC119885004;LOC119894627;LOC119908845	14	raver1;rbm24b;LOC119883023;raver2;LOC119882053;rbm24a;nova1;nova2;fxr2;rbfox1l;rbfox3a;LOC119885004;LOC119894627;LOC119908845	14	--	0
Biological process	GO:0048024	regulation of mRNA splicing, via spliceosome	20/1994 1%	138/24106 0.57%	0.0097633	0.134594	raver1;rbm24b;LOC119883023;LOC119894446;LOC119905978;raver2;prpf19;LOC119882053;rbm24a;nova1;nova2;LOC119886743;fxr2;rbfox1l;qki2;larp7;rbfox3a;LOC119885004;LOC119894627;LOC119908845	20	raver1;rbm24b;LOC119883023;LOC119894446;LOC119905978;raver2;LOC119882053;rbm24a;nova1;nova2;LOC119886743;fxr2;rbfox1l;qki2;rbfox3a;LOC119885004;LOC119894627;LOC119908845	18	prpf19;larp7	2
Biological process	GO:0050863	regulation of T cell activation	55/1994 2.76%	483/24106 2%	0.00979229	0.134594	LOC119894956;LOC119891695;novel.233;LOC119899450;smarcd3b;LOC119911645;LOC119912010;runx3;LOC119888698;si:ch211-264f5.6;dock8;LOC119897138;LOC119912432;LOC119897780;tnfrsf18;braf;dusp3a;LOC119912423;LOC119888605;tnfsf13b;LOC119912424;LOC119897900;LOC119912422;smarcc1b;zmp:0000001082;socs1a;LOC119917015;ccl25b;si:cabz01093077.1;LOC119894200;adora2aa;dtx1;LOC119912429;LOC119893932;si:dkey-1h24.6;an…	55	smarcd3b;braf;dusp3a;smarcc1b;LOC119894200;LOC119893932;LOC119916054;LOC119904506;LOC119913139	9	LOC119894956;LOC119891695;novel.233;LOC119899450;LOC119911645;LOC119912010;runx3;LOC119888698;si:ch211-264f5.6;dock8;LOC119897138;LOC119912432;LOC119897780;tnfrsf18;LOC119912423;LOC119888605;tnfsf13b;LOC119912424;LOC119897900;LOC119912422;zmp:0000001082;socs1a;LOC119917015;ccl25b;si:cabz01093077.1;adora2aa;dtx1;LOC119912429;si:dkey-1h24.6;anxa1a;lyn;LOC119911600;LOC119888167;si:dkey-206d17.12;LOC…	46
Biological process	GO:0007271	synaptic transmission, cholinergic	7/1994 0.35%	30/24106 0.12%	0.00979611	0.134594	LOC119901493;chrna1;chrnb1;adora2aa;LOC119883329;lama2;adora2ab	7	LOC119901493;chrna1;chrnb1;LOC119883329;lama2	5	adora2aa;adora2ab	2
Biological process	GO:0014887	cardiac muscle adaptation	7/1994 0.35%	30/24106 0.12%	0.00979611	0.134594	LOC119917624;atp2a3;LOC119902560;LOC119907498;LOC119892694;zmp:0000000930;LOC119902558	7	LOC119917624;LOC119902560;LOC119907498;LOC119892694;zmp:0000000930;LOC119902558	6	atp2a3	1
Biological process	GO:0031069	hair follicle morphogenesis	7/1994 0.35%	30/24106 0.12%	0.00979611	0.134594	fgf10b;sostdc1b;LOC119908630;LOC119899780;LOC119884422;fgf22;LOC119897619	7	fgf10b;fgf22	2	sostdc1b;LOC119908630;LOC119899780;LOC119884422;LOC119897619	5
Biological process	GO:0043372	positive regulation of CD4-positive, alpha-beta T cell differentiation	7/1994 0.35%	30/24106 0.12%	0.00979611	0.134594	LOC119894956;LOC119891695;LOC119912432;socs1a;LOC119912429;anxa1a;zbtb7b	7	--	0	LOC119894956;LOC119891695;LOC119912432;socs1a;LOC119912429;anxa1a;zbtb7b	7
Biological process	GO:0043931	ossification involved in bone maturation	7/1994 0.35%	30/24106 0.12%	0.00979611	0.134594	ryr1b;LOC119897805;LOC119895176;LOC119887765;LOC119895837;LOC119908630;actn3b	7	ryr1b;LOC119897805;LOC119895176;LOC119887765;LOC119895837;actn3b	6	LOC119908630	1
Biological process	GO:0071675	regulation of mononuclear cell migration	19/1994 0.95%	129/24106 0.54%	0.0098032	0.134594	ccl20l;LOC119899450;ptk2bb;dock8;ccl20a.3;LOC119897780;LOC119898324;LOC119897900;ccr6b;ccl25b;si:cabz01093077.1;lyn;si:ch211-214p13.9;ccr6a;ccr10;LOC119888587;LOC119903879;LOC119904215;padi2	19	--	0	ccl20l;LOC119899450;ptk2bb;dock8;ccl20a.3;LOC119897780;LOC119898324;LOC119897900;ccr6b;ccl25b;si:cabz01093077.1;lyn;si:ch211-214p13.9;ccr6a;ccr10;LOC119888587;LOC119903879;LOC119904215;padi2	19
Biological process	GO:0006986	response to unfolded protein	23/1994 1.15%	166/24106 0.69%	0.0100456	0.137388	LOC119898452;LOC119900503;LOC119896543;LOC119895269;zgc:136908;LOC119895311;LOC119895319;pik3r3b;hspb7;abcb10;tmed2;bag3;hspb8;rhbdd2;dnajc3b;tegt;hspa4a;dnaja;LOC119891528;daxx;hspa5;creb3l3l;stc2b	23	LOC119900503;LOC119896543;LOC119895269;zgc:136908;LOC119895311;LOC119895319;pik3r3b;hspb7;bag3;hspb8;hspa4a;dnaja;LOC119891528;daxx;stc2b	15	LOC119898452;abcb10;tmed2;rhbdd2;dnajc3b;tegt;hspa5;creb3l3l	8
Biological process	GO:1902105	regulation of leukocyte differentiation	41/1994 2.06%	341/24106 1.41%	0.0100533	0.137388	LOC119894956;LOC119900503;LOC119891695;smarcd3b;LOC119906062;runx3;LOC119888698;si:ch211-264f5.6;LOC119897138;LOC119912432;inpp5d;braf;LOC119897868;LOC119888605;tlr9;LOC119895683;LOC119897900;smarcc1b;sfrp1a;socs1a;LOC119897866;LOC119917015;si:cabz01093077.1;LOC119897691;LOC119884831;flt3;dtx1;LOC119912429;anxa1a;lyn;prdm16;si:dkey-206d17.12;LOC119904174;LOC119897642;LOC119902093;LOC119908082;LOC…	41	LOC119900503;smarcd3b;LOC119906062;braf;LOC119895683;smarcc1b;LOC119884831;prdm16	8	LOC119894956;LOC119891695;runx3;LOC119888698;si:ch211-264f5.6;LOC119897138;LOC119912432;inpp5d;LOC119897868;LOC119888605;tlr9;LOC119897900;sfrp1a;socs1a;LOC119897866;LOC119917015;si:cabz01093077.1;LOC119897691;flt3;dtx1;LOC119912429;anxa1a;lyn;si:dkey-206d17.12;LOC119904174;LOC119897642;LOC119902093;LOC119908082;LOC119895685;LOC119892504;LOC119897440;rhoh;zbtb7b	33
Biological process	GO:0072678	T cell migration	15/1994 0.75%	94/24106 0.39%	0.0100983	0.13753	ccl20l;LOC119899450;dock8;ccl20a.3;LOC119897780;LOC119897900;zmp:0000001082;ccr6b;ccl25b;si:cabz01093077.1;si:ch211-214p13.9;ccr6a;LOC119888587;LOC119903879;LOC119904215	15	--	0	ccl20l;LOC119899450;dock8;ccl20a.3;LOC119897780;LOC119897900;zmp:0000001082;ccr6b;ccl25b;si:cabz01093077.1;si:ch211-214p13.9;ccr6a;LOC119888587;LOC119903879;LOC119904215	15
Biological process	GO:0032755	positive regulation of interleukin-6 production	13/1994 0.65%	77/24106 0.32%	0.0101205	0.13753	arhgef1a;LOC119891930;il17d;LOC119888605;tlr9;unc93b1;LOC119917015;LOC119914594;LOC119904158;LOC119914595;LOC119887137;LOC119892240;tlr1	13	LOC119891930;il17d	2	arhgef1a;LOC119888605;tlr9;unc93b1;LOC119917015;LOC119914594;LOC119904158;LOC119914595;LOC119887137;LOC119892240;tlr1	11
Biological process	GO:0007368	determination of left/right symmetry	29/1994 1.45%	223/24106 0.93%	0.0101338	0.13753	asb2a.1;rbm24b;LOC119907002;tbx1;LOC119894420;fgf10b;LOC119901181;LOC119883361;mical2a;LOC119904413;tmed2;ccdc40;LOC119886179;rbm24a;rnf207a;tbx2b;rttn;ubxn10;mef2ca;axin1;atoh8;cnpy1;mks1;LOC119911915;dnah5l;LOC119914644;fgf22;cfap298;snx10b	29	asb2a.1;rbm24b;LOC119907002;tbx1;LOC119894420;fgf10b;LOC119901181;mical2a;LOC119904413;ccdc40;LOC119886179;rbm24a;rnf207a;tbx2b;rttn;ubxn10;mef2ca;axin1;atoh8;mks1;LOC119911915;dnah5l;fgf22;cfap298	24	LOC119883361;tmed2;cnpy1;LOC119914644;snx10b	5
Biological process	GO:0060693	regulation of branching involved in salivary gland morphogenesis	5/1994 0.25%	17/24106 0.07%	0.0102525	0.138821	fgf10b;LOC119905873;LOC119905872;LOC119917376;fgf22	5	fgf10b;fgf22	2	LOC119905873;LOC119905872;LOC119917376	3
Biological process	GO:0010712	regulation of collagen metabolic process	12/1994 0.6%	69/24106 0.29%	0.010475	0.141509	LOC119918816;synm;rgcc;LOC119915895;LOC119915896;ppardb;LOC119915900;LOC119915890;LOC119915892;LOC119903386;LOC119915899;LOC119892304	12	LOC119918816;synm;rgcc;LOC119915895;LOC119915896;ppardb;LOC119915900;LOC119915890;LOC119915892;LOC119903386;LOC119915899	11	LOC119892304	1
Biological process	GO:0050866	negative regulation of cell activation	38/1994 1.91%	312/24106 1.29%	0.0105459	0.142141	LOC119900534;novel.233;LOC119915867;LOC119911645;runx3;LOC119888698;si:ch211-264f5.6;LOC119897138;inpp5d;dusp3a;samsn1a;LOC119888605;sfrp1a;socs1a;LOC119917015;adgrf3a;LOC119887456;adora2aa;flt3;dtx1;anxa1a;LOC119916054;lyn;LOC119893270;zgc:65811;grna;LOC119913139;si:dkey-206d17.12;nr1d4a;LOC119919228;LOC119897642;LOC119886086;LOC119903879;LOC119895685;adora2ab;LOC119903980;LOC119897440;zbtb7b	38	LOC119900534;LOC119915867;dusp3a;LOC119916054;LOC119913139	5	novel.233;LOC119911645;runx3;LOC119888698;si:ch211-264f5.6;LOC119897138;inpp5d;samsn1a;LOC119888605;sfrp1a;socs1a;LOC119917015;adgrf3a;LOC119887456;adora2aa;flt3;dtx1;anxa1a;lyn;LOC119893270;zgc:65811;grna;si:dkey-206d17.12;nr1d4a;LOC119919228;LOC119897642;LOC119886086;LOC119903879;LOC119895685;adora2ab;LOC119903980;LOC119897440;zbtb7b	33
Biological process	GO:0032873	negative regulation of stress-activated MAPK cascade	10/1994 0.5%	53/24106 0.22%	0.0106672	0.143121	dusp3a;klhl43;si:ch211-191a24.4;sfrp1a;mecom;LOC119914594;LOC119893932;prkn;dnaja;LOC119894636	10	dusp3a;klhl43;mecom;LOC119893932;prkn;dnaja;LOC119894636	7	si:ch211-191a24.4;sfrp1a;LOC119914594	3
Biological process	GO:0070303	negative regulation of stress-activated protein kinase signaling cascade	10/1994 0.5%	53/24106 0.22%	0.0106672	0.143121	dusp3a;klhl43;si:ch211-191a24.4;sfrp1a;mecom;LOC119914594;LOC119893932;prkn;dnaja;LOC119894636	10	dusp3a;klhl43;mecom;LOC119893932;prkn;dnaja;LOC119894636	7	si:ch211-191a24.4;sfrp1a;LOC119914594	3
Biological process	GO:0045671	negative regulation of osteoclast differentiation	8/1994 0.4%	38/24106 0.16%	0.0112053	0.149699	LOC119900503;si:ch211-264f5.6;inpp5d;LOC119897868;sfrp1a;LOC119897866;LOC119884831;LOC119902093	8	LOC119900503;LOC119884831	2	si:ch211-264f5.6;inpp5d;LOC119897868;sfrp1a;LOC119897866;LOC119902093	6
Biological process	GO:0035967	cellular response to topologically incorrect protein	21/1994 1.05%	149/24106 0.62%	0.0112084	0.149699	LOC119898452;LOC119900503;LOC119896543;LOC119895269;zgc:136908;LOC119895311;LOC119895319;pik3r3b;abcb10;tmed2;bag3;hspb8;rhbdd2;flj11011l;LOC119891528;daxx;hspa5;creb3l3l;sdf2l1;stc2b;uggt1	21	LOC119900503;LOC119896543;LOC119895269;zgc:136908;LOC119895311;LOC119895319;pik3r3b;bag3;hspb8;flj11011l;LOC119891528;daxx;stc2b	13	LOC119898452;abcb10;tmed2;rhbdd2;hspa5;creb3l3l;sdf2l1;uggt1	8
Biological process	GO:0002065	columnar/cuboidal epithelial cell differentiation	17/1994 0.85%	113/24106 0.47%	0.0114922	0.152584	arxa;isl1;agr2;LOC119905257;npas2;LOC119905873;LOC119885400;novel.4322;LOC119905872;LOC119908630;LOC119916054;LOC119917376;LOC119915233;kcnma1a;si:dkey-202e17.1;klf5b;LOC119908082	17	arxa;isl1;npas2;LOC119916054;kcnma1a	5	agr2;LOC119905257;LOC119905873;LOC119885400;novel.4322;LOC119905872;LOC119908630;LOC119917376;LOC119915233;si:dkey-202e17.1;klf5b;LOC119908082	12
Biological process	GO:1901379	regulation of potassium ion transmembrane transport	17/1994 0.85%	113/24106 0.47%	0.0114922	0.152584	kcnip3b;bin1b;si:dkey-151g10.3;LOC119916229;fhl1a;abcc8;lrrc38b;abcc9;kcna1a;rnf207a;LOC119905323;ank2b;cav3;LOC119916979;LOC119914450;LOC119899452;LOC119899566	17	kcnip3b;bin1b;si:dkey-151g10.3;LOC119916229;fhl1a;abcc8;lrrc38b;abcc9;kcna1a;rnf207a;LOC119905323;ank2b;cav3;LOC119916979;LOC119914450;LOC119899452	16	LOC119899566	1
Biological process	GO:0034620	cellular response to unfolded protein	18/1994 0.9%	122/24106 0.51%	0.011528	0.152584	LOC119898452;LOC119900503;LOC119896543;LOC119895269;zgc:136908;LOC119895311;LOC119895319;pik3r3b;abcb10;tmed2;bag3;hspb8;rhbdd2;LOC119891528;daxx;hspa5;creb3l3l;stc2b	18	LOC119900503;LOC119896543;LOC119895269;zgc:136908;LOC119895311;LOC119895319;pik3r3b;bag3;hspb8;LOC119891528;daxx;stc2b	12	LOC119898452;abcb10;tmed2;rhbdd2;hspa5;creb3l3l	6
Biological process	GO:0051899	membrane depolarization	18/1994 0.9%	122/24106 0.51%	0.011528	0.152584	scn1lab;cacnb2a;hcn5;cacna1ha;LOC119891930;edn1;fhl1a;cacna1g;mllt11;cacna2d1a;slmapb;adora2aa;cav3;LOC119916979;LOC119902471;myoc;LOC119897619;adora2ab	18	scn1lab;cacnb2a;hcn5;cacna1ha;LOC119891930;edn1;fhl1a;cacna1g;mllt11;cacna2d1a;slmapb;cav3;LOC119916979;LOC119902471;myoc	15	adora2aa;LOC119897619;adora2ab	3
Biological process	GO:0032735	positive regulation of interleukin-12 production	7/1994 0.35%	31/24106 0.13%	0.0117698	0.154053	LOC119891695;tlr9;unc93b1;flt3;irf8;ccr10;LOC119892504	7	--	0	LOC119891695;tlr9;unc93b1;flt3;irf8;ccr10;LOC119892504	7
Biological process	GO:0062208	positive regulation of pattern recognition receptor signaling pathway	7/1994 0.35%	31/24106 0.13%	0.0117698	0.154053	tlr5a;LOC119904310;tlr9;LOC119914701;LOC119914594;LOC119917588;tlr1	7	tlr5a	1	LOC119904310;tlr9;LOC119914701;LOC119914594;LOC119917588;tlr1	6
Biological process	GO:0070977	bone maturation	7/1994 0.35%	31/24106 0.13%	0.0117698	0.154053	ryr1b;LOC119897805;LOC119895176;LOC119887765;LOC119895837;LOC119908630;actn3b	7	ryr1b;LOC119897805;LOC119895176;LOC119887765;LOC119895837;actn3b	6	LOC119908630	1
Biological process	GO:0071493	cellular response to UV-B	7/1994 0.35%	31/24106 0.13%	0.0117698	0.154053	LOC119915895;LOC119915896;LOC119915900;LOC119915890;LOC119915892;LOC119903386;LOC119915899	7	LOC119915895;LOC119915896;LOC119915900;LOC119915890;LOC119915892;LOC119903386;LOC119915899	7	--	0
Biological process	GO:1901018	positive regulation of potassium ion transmembrane transporter activity	7/1994 0.35%	31/24106 0.13%	0.0117698	0.154053	LOC119916229;abcc8;lrrc38b;kcna1a;rnf207a;ank2b;LOC119899452	7	LOC119916229;abcc8;lrrc38b;kcna1a;rnf207a;ank2b;LOC119899452	7	--	0
Biological process	GO:0032781	positive regulation of ATP-dependent activity	14/1994 0.7%	87/24106 0.36%	0.0118064	0.15419	fgf10b;LOC119890556;LOC119882457;tpm2;dnajb1b;LOC119914006;LOC119912729;novel.2085;LOC119901456;LOC119899452;LOC119902336;msh3;fgf22;dnajb2	14	fgf10b;LOC119890556;LOC119882457;tpm2;dnajb1b;LOC119914006;novel.2085;LOC119901456;LOC119899452;LOC119902336;msh3;fgf22;dnajb2	13	LOC119912729	1
Biological process	GO:1901861	regulation of muscle tissue development	9/1994 0.45%	46/24106 0.19%	0.0119197	0.155325	myog;LOC119887765;LOC119890557;mef2ca;usp2a;mrtfbb;actn3b;jph2;LOC119897619	9	myog;LOC119887765;LOC119890557;mef2ca;usp2a;mrtfbb;actn3b;jph2	8	LOC119897619	1
Biological process	GO:0003014	renal system process	24/1994 1.2%	178/24106 0.74%	0.0119863	0.155848	edn1;LOC119907568;LOC119905093;aqp4;LOC119882614;myo5b;trpv1;LOC119882612;adgrf3a;LOC119914594;adora2aa;sulf2a;LOC119916055;LOC119894925;LOC119882615;kirrel3l;LOC119882613;LOC119894931;LOC119914595;kcnma1a;tfap2b;LOC119894933;LOC119897619;adora2ab	24	edn1;LOC119905093;aqp4;sulf2a;LOC119916055;kirrel3l;LOC119894931;kcnma1a;tfap2b	9	LOC119907568;LOC119882614;myo5b;trpv1;LOC119882612;adgrf3a;LOC119914594;adora2aa;LOC119894925;LOC119882615;LOC119882613;LOC119914595;LOC119894933;LOC119897619;adora2ab	15
Biological process	GO:0007254	JNK cascade	29/1994 1.45%	226/24106 0.94%	0.0120675	0.156559	LOC119891695;LOC119902956;ptk2bb;LOC119882457;dusp3a;klhl43;tlr9;si:ch211-191a24.4;sfrp1a;mecom;ccl25b;LOC119914701;LOC119914594;axin1;LOC119893932;prkn;LOC119904158;LOC119902201;LOC119911899;LOC119892126;ptger4a;LOC119906237;tnfrsf19;dnaja;LOC119891528;daxx;ccr10;cdc42ep5;LOC119894636	29	LOC119902956;LOC119882457;dusp3a;klhl43;mecom;axin1;LOC119893932;prkn;LOC119902201;LOC119911899;LOC119892126;tnfrsf19;dnaja;LOC119891528;daxx;LOC119894636	16	LOC119891695;ptk2bb;tlr9;si:ch211-191a24.4;sfrp1a;ccl25b;LOC119914701;LOC119914594;LOC119904158;ptger4a;LOC119906237;ccr10;cdc42ep5	13
Biological process	GO:1904894	positive regulation of receptor signaling pathway via STAT	10/1994 0.5%	54/24106 0.22%	0.0121466	0.157238	LOC119914860;ptk2bb;jak3;socs1a;agap2;LOC119904608;mgat5;kitb;adipor1a;LOC119892504	10	LOC119904608	1	LOC119914860;ptk2bb;jak3;socs1a;agap2;mgat5;kitb;adipor1a;LOC119892504	9
Biological process	GO:0032868	response to insulin	38/1994 1.91%	315/24106 1.31%	0.0121966	0.157539	LOC119884527;LOC119885526;LOC119900503;LOC119916947;foxo4;csrp3;zgc:171566;slc39a14;si:ch211-264f5.6;pik3r3b;LOC119901345;abcc8;cpeb1b;znf106a;LOC119891357;pcsk9;smarcc1b;LOC119881903;pfkfb1;novel.1843;socs1a;slc2a1b;si:zfos-80g12.1;lyn;zgc:172270;LOC119912591;kank1a;LOC119894751;myo5aa;LOC119900263;appl2;adipor1a;insig1;acsl5;srsf5a;LOC119894725;slc27a1a;zbtb7b	38	LOC119884527;LOC119885526;LOC119900503;LOC119916947;foxo4;csrp3;slc39a14;pik3r3b;LOC119901345;abcc8;cpeb1b;znf106a;LOC119891357;pcsk9;smarcc1b;pfkfb1;novel.1843;si:zfos-80g12.1;zgc:172270;kank1a;LOC119894751;myo5aa;LOC119900263;appl2;acsl5;srsf5a;LOC119894725;slc27a1a	28	zgc:171566;si:ch211-264f5.6;LOC119881903;socs1a;slc2a1b;lyn;LOC119912591;adipor1a;insig1;zbtb7b	10
Biological process	GO:0009410	response to xenobiotic stimulus	49/1994 2.46%	427/24106 1.77%	0.0123523	0.159201	LOC119884527;LOC119898990;slc6a3;zgc:171566;ptk2bb;LOC119898242;LOC119891930;LOC119897422;edn1;LOC119908604;LOC119916229;rptor;LOC119905873;LOC119915699;abcc8;kcnj11;braf;LOC119897868;acaa1;guk1b;ppm1e;LOC119915975;LOC119897893;sfrp1a;LOC119894313;mef2ca;LOC119905872;cbx7b;srr;LOC119883271;adora2aa;nox1;lyn;cpt1b;LOC119896792;LOC119917303;atp2a2a;LOC119917376;novel.3212;LOC119900467;hspa5;ca4a;tf…	49	LOC119884527;LOC119898990;slc6a3;LOC119898242;LOC119891930;LOC119897422;edn1;LOC119908604;LOC119916229;rptor;LOC119915699;abcc8;kcnj11;braf;guk1b;LOC119915975;LOC119897893;mef2ca;cbx7b;srr;LOC119883271;cpt1b;LOC119896792;atp2a2a;novel.3212;LOC119900467;ca4a;tfap2b;LOC119900975;LOC119912049	30	zgc:171566;ptk2bb;LOC119905873;LOC119897868;acaa1;ppm1e;sfrp1a;LOC119894313;LOC119905872;adora2aa;nox1;lyn;LOC119917303;LOC119917376;hspa5;cps1;LOC119897619;LOC119892304;adora2ab	19
Biological process	GO:0035265	organ growth	25/1994 1.25%	188/24106 0.78%	0.0123907	0.159347	LOC119914446;fgf10b;cacna2d2a;ttn.2;anxa6;LOC119884168;edn1;pdlim5a;LOC119902560;gja1b;LOC119890126;LOC119893103;chrna1;LOC119907498;mef2ca;LOC119893344;LOC119904608;LOC119908630;cav3;tp73;larp7;map7d3;kcnk2a;fgf22;LOC119897619	25	fgf10b;cacna2d2a;ttn.2;anxa6;LOC119884168;edn1;pdlim5a;LOC119902560;LOC119890126;LOC119893103;chrna1;LOC119907498;mef2ca;LOC119893344;LOC119904608;cav3;map7d3;kcnk2a;fgf22	19	LOC119914446;gja1b;LOC119908630;tp73;larp7;LOC119897619	6
Biological process	GO:0051289	protein homotetramerization	13/1994 0.65%	79/24106 0.33%	0.0124753	0.159739	LOC119910706;evla;ryr1b;LOC119884824;LOC119905865;ryr3;aqp4;LOC119895837;LOC119883157;trpv1;LOC119895763;appl2;kcnj12b	13	LOC119910706;evla;ryr1b;LOC119884824;ryr3;aqp4;LOC119895837;appl2;kcnj12b	9	LOC119905865;LOC119883157;trpv1;LOC119895763	4
Biological process	GO:1903078	positive regulation of protein localization to plasma membrane	13/1994 0.65%	79/24106 0.33%	0.0124753	0.159739	cunh14orf180;si:dkey-88l16.3;LOC119900503;cnstb;LOC119916947;si:dkey-151g10.3;stac;kcnj11;epha2b;LOC119895052;stac3;arf6a;LOC119917207	13	cunh14orf180;si:dkey-88l16.3;LOC119900503;cnstb;LOC119916947;si:dkey-151g10.3;stac;kcnj11;stac3;LOC119917207	10	epha2b;LOC119895052;arf6a	3
Biological process	GO:0014074	response to purine-containing compound	27/1994 1.35%	208/24106 0.86%	0.013044	0.166553	LOC119884527;slc6a3;ptk2bb;hcn5;LOC119891930;LOC119910706;ryr1b;LOC119884824;kcnj11;abcc9;ryr3;LOC119895837;p2rx5;LOC119891532;LOC119882696;pfkfb1;trpv1;LOC119883271;adora2aa;pde4ca;hspa5;slc26a6l;cps1;LOC119886584;hsp90b1;adora2ab;LOC119886461	27	LOC119884527;slc6a3;hcn5;LOC119891930;LOC119910706;ryr1b;LOC119884824;kcnj11;abcc9;ryr3;LOC119895837;p2rx5;LOC119882696;pfkfb1;LOC119883271;pde4ca;slc26a6l	17	ptk2bb;LOC119891532;trpv1;adora2aa;hspa5;cps1;LOC119886584;hsp90b1;adora2ab;LOC119886461	10
Biological process	GO:0050766	positive regulation of phagocytosis	12/1994 0.6%	71/24106 0.29%	0.0130684	0.166553	si:dkey-88l16.3;LOC119894956;itgb2;lman2;LOC119914594;LOC119888509;il2rb;LOC119897765;LOC119899452;appl2;myo18ab;LOC119892304	12	si:dkey-88l16.3;LOC119897765;LOC119899452;appl2;myo18ab	5	LOC119894956;itgb2;lman2;LOC119914594;LOC119888509;il2rb;LOC119892304	7
Biological process	GO:0006735	NADH regeneration	5/1994 0.25%	18/24106 0.07%	0.0132459	0.166553	LOC119897855;pfkmb;LOC119897422;pfkma;LOC119899111	5	LOC119897855;pfkmb;LOC119897422;pfkma;LOC119899111	5	--	0
Biological process	GO:0061615	glycolytic process through fructose-6-phosphate	5/1994 0.25%	18/24106 0.07%	0.0132459	0.166553	LOC119897855;pfkmb;LOC119897422;pfkma;LOC119899111	5	LOC119897855;pfkmb;LOC119897422;pfkma;LOC119899111	5	--	0
Biological process	GO:0061620	glycolytic process through glucose-6-phosphate	5/1994 0.25%	18/24106 0.07%	0.0132459	0.166553	LOC119897855;pfkmb;LOC119897422;pfkma;LOC119899111	5	LOC119897855;pfkmb;LOC119897422;pfkma;LOC119899111	5	--	0
Biological process	GO:0097021	lymphocyte migration into lymphoid organs	5/1994 0.25%	18/24106 0.07%	0.0132459	0.166553	LOC119908630;novel.1021;ccr10;LOC119882288;LOC119895685	5	novel.1021;LOC119882288	2	LOC119908630;ccr10;LOC119895685	3
Biological process	GO:0051153	regulation of striated muscle cell differentiation	15/1994 0.75%	97/24106 0.4%	0.0133376	0.166553	rbm24b;csrp3;myog;si:dkeyp-69b9.3;edn1;LOC119894344;LOC119887765;rbm24a;LOC119890557;mef2ca;cav3;LOC119914402;actn3b;smyd1b;LOC119897619	15	rbm24b;csrp3;myog;si:dkeyp-69b9.3;edn1;LOC119894344;LOC119887765;rbm24a;LOC119890557;mef2ca;cav3;LOC119914402;actn3b;smyd1b	14	LOC119897619	1
Biological process	GO:0009798	axis specification	19/1994 0.95%	133/24106 0.55%	0.0133834	0.166553	tdrd6;LOC119912869;LOC119907002;fgf10b;tbx18;LOC119904413;tmed2;LOC119894344;foxa3;sfrp1a;LOC119900366;axin1;wnt6b;six2a;LOC119906237;LOC119910034;sox19b;fgf22;snx10b	19	tdrd6;LOC119912869;LOC119907002;fgf10b;tbx18;LOC119904413;LOC119894344;LOC119900366;axin1;six2a;fgf22	11	tmed2;foxa3;sfrp1a;wnt6b;LOC119906237;LOC119910034;sox19b;snx10b	8
Biological process	GO:0002318	myeloid progenitor cell differentiation	4/1994 0.2%	12/24106 0.05%	0.0134575	0.166553	LOC119887189;braf;mlf1;flt3	4	braf;mlf1	2	LOC119887189;flt3	2
Biological process	GO:0003334	keratinocyte development	4/1994 0.2%	12/24106 0.05%	0.0134575	0.166553	bcl11ba;palld;bcl11bb;abca12	4	palld	1	bcl11ba;bcl11bb;abca12	3
Biological process	GO:0045723	positive regulation of fatty acid biosynthetic process	4/1994 0.2%	12/24106 0.05%	0.0134575	0.166553	LOC119888605;LOC119918007;LOC119917015;LOC119896218	4	LOC119896218	1	LOC119888605;LOC119918007;LOC119917015	3
Biological process	GO:0060297	regulation of sarcomere organization	4/1994 0.2%	12/24106 0.05%	0.0134575	0.166553	rbm24b;edn1;rbm24a;cav3	4	rbm24b;edn1;rbm24a;cav3	4	--	0
Biological process	GO:0090063	positive regulation of microtubule nucleation	4/1994 0.2%	12/24106 0.05%	0.0134575	0.166553	LOC119902892;LOC119902894;dctn1b;si:ch73-95l15.5	4	LOC119902892;LOC119902894;dctn1b	3	si:ch73-95l15.5	1
Biological process	GO:1901524	regulation of mitophagy	4/1994 0.2%	12/24106 0.05%	0.0134575	0.166553	LOC119881903;prkn;slc25a5;slc25a4	4	prkn;slc25a5;slc25a4	3	LOC119881903	1
Biological process	GO:2000669	negative regulation of dendritic cell apoptotic process	4/1994 0.2%	12/24106 0.05%	0.0134575	0.166553	LOC119891695;ccl25b;ccr10;LOC119897619	4	--	0	LOC119891695;ccl25b;ccr10;LOC119897619	4
Biological process	GO:0032609	interferon-gamma production	18/1994 0.9%	124/24106 0.51%	0.0135166	0.166553	LOC119912010;LOC119891963;si:dkey-46i9.6;tlr9;LOC119904455;LOC119914594;flt3;LOC119904158;LOC119903440;LOC119911600;pde4ca;si:dkey-206d17.12;LOC119914595;irf8;ccr10;LOC119886086;LOC119895685;LOC119892504	18	si:dkey-46i9.6;pde4ca	2	LOC119912010;LOC119891963;tlr9;LOC119904455;LOC119914594;flt3;LOC119904158;LOC119903440;LOC119911600;si:dkey-206d17.12;LOC119914595;irf8;ccr10;LOC119886086;LOC119895685;LOC119892504	16
Biological process	GO:0032649	regulation of interferon-gamma production	18/1994 0.9%	124/24106 0.51%	0.0135166	0.166553	LOC119912010;LOC119891963;si:dkey-46i9.6;tlr9;LOC119904455;LOC119914594;flt3;LOC119904158;LOC119903440;LOC119911600;pde4ca;si:dkey-206d17.12;LOC119914595;irf8;ccr10;LOC119886086;LOC119895685;LOC119892504	18	si:dkey-46i9.6;pde4ca	2	LOC119912010;LOC119891963;tlr9;LOC119904455;LOC119914594;flt3;LOC119904158;LOC119903440;LOC119911600;si:dkey-206d17.12;LOC119914595;irf8;ccr10;LOC119886086;LOC119895685;LOC119892504	16
Biological process	GO:0097581	lamellipodium organization	18/1994 0.9%	124/24106 0.51%	0.0135166	0.166553	LOC119917713;LOC119900503;LOC119916326;mtss1lb;LOC119886443;LOC119912173;si:dkey-197j19.6;epha2b;cd44b;LOC119899891;enpp2;fbrs;kank1a;LOC119907070;LOC119899452;LOC119884240;mtss1la;abi3a	18	LOC119917713;LOC119900503;LOC119916326;mtss1lb;LOC119886443;LOC119912173;si:dkey-197j19.6;LOC119899891;enpp2;fbrs;kank1a;LOC119899452;mtss1la	13	epha2b;cd44b;LOC119907070;LOC119884240;abi3a	5
Biological process	GO:0050848	regulation of calcium-mediated signaling	17/1994 0.85%	115/24106 0.48%	0.0135676	0.166834	LOC119915609;LOC119917433;LOC119912908;fhl5;myoz2b;ptk2bb;LOC119904282;LOC119898324;LOC119887765;p2rx5;ppp3cca;LOC119882696;LOC119901565;zmp:0000001082;LOC119886395;actn3b;slc24a4b	17	LOC119915609;LOC119917433;LOC119912908;fhl5;myoz2b;LOC119904282;LOC119887765;p2rx5;ppp3cca;LOC119882696;LOC119901565;actn3b;slc24a4b	13	ptk2bb;LOC119898324;zmp:0000001082;LOC119886395	4
Biological process	GO:0031113	regulation of microtubule polymerization	13/1994 0.65%	80/24106 0.33%	0.0138007	0.169346	LOC119904686;LOC119902892;camsap2a;LOC119902894;camsap2b;dctn1b;LOC119904844;gba2;cav3;inpp5jb;si:ch73-95l15.5;prune;camsap1b	13	LOC119904686;LOC119902892;camsap2a;LOC119902894;camsap2b;dctn1b;LOC119904844;cav3;prune;camsap1b	10	gba2;inpp5jb;si:ch73-95l15.5	3
Biological process	GO:0009855	determination of bilateral symmetry	31/1994 1.55%	248/24106 1.03%	0.0138322	0.169379	asb2a.1;rbm24b;LOC119907002;tbx1;LOC119894420;fgf10b;LOC119901181;LOC119883361;mical2a;LOC119904413;tmed2;ccdc40;LOC119886179;rbm24a;rnf207a;sostdc1b;tbx2b;rttn;ubxn10;mef2ca;axin1;LOC119905998;atoh8;cnpy1;mks1;LOC119911915;dnah5l;LOC119914644;fgf22;cfap298;snx10b	31	asb2a.1;rbm24b;LOC119907002;tbx1;LOC119894420;fgf10b;LOC119901181;mical2a;LOC119904413;ccdc40;LOC119886179;rbm24a;rnf207a;tbx2b;rttn;ubxn10;mef2ca;axin1;LOC119905998;atoh8;mks1;LOC119911915;dnah5l;fgf22;cfap298	25	LOC119883361;tmed2;sostdc1b;cnpy1;LOC119914644;snx10b	6
Biological process	GO:0150115	cell-substrate junction organization	21/1994 1.05%	152/24106 0.63%	0.0138755	0.169557	LOC119917713;si:dkey-88l16.3;LOC119900503;LOC119916947;ptk2bb;LOC119915730;fn1a;LOC119898830;macf1b;LOC119894705;LOC119887765;dusp3a;LOC119911874;sfrp1a;enpp2;arf6a;actn3b;LOC119887244;myoc;LOC119897619;LOC119892304	21	LOC119917713;si:dkey-88l16.3;LOC119900503;LOC119916947;fn1a;LOC119898830;macf1b;LOC119887765;dusp3a;enpp2;actn3b;myoc	12	ptk2bb;LOC119915730;LOC119894705;LOC119911874;sfrp1a;arf6a;LOC119887244;LOC119897619;LOC119892304	9
Biological process	GO:0045619	regulation of lymphocyte differentiation	28/1994 1.4%	219/24106 0.91%	0.0140841	0.17175	LOC119894956;LOC119891695;smarcd3b;runx3;LOC119888698;LOC119897138;LOC119912432;inpp5d;braf;LOC119888605;tlr9;LOC119897900;smarcc1b;sfrp1a;socs1a;LOC119917015;si:cabz01093077.1;flt3;dtx1;LOC119912429;anxa1a;si:dkey-206d17.12;LOC119897642;LOC119908082;LOC119895685;LOC119897440;rhoh;zbtb7b	28	smarcd3b;braf;smarcc1b	3	LOC119894956;LOC119891695;runx3;LOC119888698;LOC119897138;LOC119912432;inpp5d;LOC119888605;tlr9;LOC119897900;sfrp1a;socs1a;LOC119917015;si:cabz01093077.1;flt3;dtx1;LOC119912429;anxa1a;si:dkey-206d17.12;LOC119897642;LOC119908082;LOC119895685;LOC119897440;rhoh;zbtb7b	25
Biological process	GO:0030278	regulation of ossification	20/1994 1%	143/24106 0.59%	0.0141738	0.172488	si:ch211-106h11.3;ptk2bb;LOC119891930;novel.4453;novel.2923;LOC119887765;ccn1l2;sfrp1a;LOC119900366;mef2ca;LOC119884831;actn3b;ptger4a;six2a;LOC119890330;chsy1;lrp4;LOC119905916;LOC119886086;LOC119897619	20	si:ch211-106h11.3;LOC119891930;novel.2923;LOC119887765;ccn1l2;LOC119900366;mef2ca;LOC119884831;actn3b;six2a;LOC119890330;lrp4	12	ptk2bb;novel.4453;sfrp1a;ptger4a;chsy1;LOC119905916;LOC119886086;LOC119897619	8
Biological process	GO:0034587	piRNA metabolic process	6/1994 0.3%	25/24106 0.1%	0.0142965	0.173264	tdrd6;mov10l1;piwil1;piwil2;LOC119910034;mybl1	6	tdrd6;mov10l1;piwil1;piwil2;mybl1	5	LOC119910034	1
Biological process	GO:0090023	positive regulation of neutrophil chemotaxis	6/1994 0.3%	25/24106 0.1%	0.0142965	0.173264	LOC119891695;edn1;LOC119888605;LOC119917015;ccl25b;ccr10	6	edn1	1	LOC119891695;LOC119888605;LOC119917015;ccl25b;ccr10	5
Biological process	GO:0070372	regulation of ERK1 and ERK2 cascade	42/1994 2.11%	359/24106 1.49%	0.0143786	0.173902	si:ch211-106h11.3;si:dkey-88l16.3;ccl20l;LOC119891695;fgf10b;ptk2bb;LOC119882457;ccl25a;fn1a;si:ch211-264f5.6;LOC119889803;ccl20a.3;LOC119894344;braf;dab2;dusp3a;epha2b;cd44b;LOC119888605;tlr9;LOC119916439;ccn1l2;LOC119905323;LOC119897701;LOC119917015;LOC119894313;ccl25b;LOC119914701;LOC119904608;LOC119914594;LOC119894028;lyn;LOC119908411;LOC119891528;LOC119914595;nek10;ccr10;LOC119905916;fgf22;s…	42	si:ch211-106h11.3;si:dkey-88l16.3;fgf10b;LOC119882457;fn1a;LOC119894344;braf;dab2;dusp3a;LOC119916439;ccn1l2;LOC119905323;LOC119904608;LOC119891528;nek10;fgf22;styx	17	ccl20l;LOC119891695;ptk2bb;ccl25a;si:ch211-264f5.6;LOC119889803;ccl20a.3;epha2b;cd44b;LOC119888605;tlr9;LOC119897701;LOC119917015;LOC119894313;ccl25b;LOC119914701;LOC119914594;LOC119894028;lyn;LOC119908411;LOC119914595;ccr10;LOC119905916;LOC119886584;LOC119902093	25
Biological process	GO:0009799	specification of symmetry	31/1994 1.55%	249/24106 1.03%	0.0145864	0.176053	asb2a.1;rbm24b;LOC119907002;tbx1;LOC119894420;fgf10b;LOC119901181;LOC119883361;mical2a;LOC119904413;tmed2;ccdc40;LOC119886179;rbm24a;rnf207a;sostdc1b;tbx2b;rttn;ubxn10;mef2ca;axin1;LOC119905998;atoh8;cnpy1;mks1;LOC119911915;dnah5l;LOC119914644;fgf22;cfap298;snx10b	31	asb2a.1;rbm24b;LOC119907002;tbx1;LOC119894420;fgf10b;LOC119901181;mical2a;LOC119904413;ccdc40;LOC119886179;rbm24a;rnf207a;tbx2b;rttn;ubxn10;mef2ca;axin1;LOC119905998;atoh8;mks1;LOC119911915;dnah5l;fgf22;cfap298	25	LOC119883361;tmed2;sostdc1b;cnpy1;LOC119914644;snx10b	6
Biological process	GO:0022409	positive regulation of cell-cell adhesion	50/1994 2.51%	442/24106 1.83%	0.0148778	0.179203	LOC119894956;itgb2;LOC119891695;novel.233;LOC119902203;LOC119899450;tbx18;smarcd3b;LOC119911645;LOC119912010;LOC119902407;runx3;LOC119888698;si:ch211-264f5.6;dock8;LOC119905873;LOC119912432;LOC119897780;emilin2b;LOC119891357;foxa3;LOC119912423;LOC119888605;tnfsf13b;LOC119912424;LOC119912422;smarcc1b;zmp:0000001082;socs1a;LOC119917015;ccl25b;LOC119905872;LOC119912429;anxa1a;lyn;LOC119916979;LOC119…	50	tbx18;smarcd3b;LOC119902407;emilin2b;LOC119891357;smarcc1b;LOC119916979;pde4ca;LOC119913139;LOC119882288;LOC119910701	11	LOC119894956;itgb2;LOC119891695;novel.233;LOC119902203;LOC119899450;LOC119911645;LOC119912010;runx3;LOC119888698;si:ch211-264f5.6;dock8;LOC119905873;LOC119912432;LOC119897780;foxa3;LOC119912423;LOC119888605;tnfsf13b;LOC119912424;LOC119912422;zmp:0000001082;socs1a;LOC119917015;ccl25b;LOC119905872;LOC119912429;anxa1a;lyn;LOC119911600;LOC119888167;LOC119917376;ccr10;LOC119897642;LOC119886086;LOC1198…	39
Biological process	GO:0045933	positive regulation of muscle contraction	8/1994 0.4%	40/24106 0.17%	0.0152189	0.182208	edn1;LOC119911205;LOC119887765;cacna2d1a;cacng1a;LOC119917303;actn3b;LOC119892304	8	edn1;LOC119911205;LOC119887765;cacna2d1a;cacng1a;actn3b	6	LOC119917303;LOC119892304	2
Biological process	GO:1902624	positive regulation of neutrophil migration	8/1994 0.4%	40/24106 0.17%	0.0152189	0.182208	LOC119891695;edn1;LOC119888605;LOC119917015;LOC119904455;ccl25b;ccr10;LOC119882288	8	edn1;LOC119882288	2	LOC119891695;LOC119888605;LOC119917015;LOC119904455;ccl25b;ccr10	6
Biological process	GO:1990266	neutrophil migration	20/1994 1%	144/24106 0.6%	0.0152201	0.182208	ccl20l;LOC119891695;ccl25a;edn1;ccl20a.3;LOC119888605;LOC119917015;LOC119894313;LOC119904455;ccl25b;prex1;pde4ca;LOC119908411;LOC119918224;cxcl19;ccr10;LOC119882288;LOC119888587;LOC119899104;rhoh	20	edn1;pde4ca;LOC119918224;LOC119882288	4	ccl20l;LOC119891695;ccl25a;ccl20a.3;LOC119888605;LOC119917015;LOC119894313;LOC119904455;ccl25b;prex1;LOC119908411;cxcl19;ccr10;LOC119888587;LOC119899104;rhoh	16
Biological process	GO:0033674	positive regulation of kinase activity	53/1994 2.66%	474/24106 1.97%	0.0153565	0.183468	LOC119898452;si:ch211-106h11.3;ect2;pkd1a;grm5b;cenpe;LOC119891695;LOC119887189;cdc6;ptk2bb;gprc5ba;LOC119891930;edn1;si:ch211-264f5.6;rptor;cdc25b;LOC119884041;LOC119886749;epha2b;jak3;LOC119888605;tlr9;rgcc;LOC119885891;ccn1l2;pfkfb1;socs1a;agap2;LOC119917015;mef2ca;ccl25b;LOC119904608;flt3;axin1;lyn;LOC119886760;lmtk2;LOC119892126;kitb;LOC119891528;LOC119897731;LOC119907070;adnpb;prkag3a;nek10…	53	si:ch211-106h11.3;ect2;pkd1a;grm5b;cenpe;cdc6;gprc5ba;LOC119891930;edn1;rptor;cdc25b;LOC119886749;rgcc;ccn1l2;pfkfb1;mef2ca;LOC119904608;axin1;LOC119886760;LOC119892126;LOC119891528;adnpb;prkag3a;nek10;LOC119910121;LOC119905367;slc27a1a	27	LOC119898452;LOC119891695;LOC119887189;ptk2bb;si:ch211-264f5.6;LOC119884041;epha2b;jak3;LOC119888605;tlr9;LOC119885891;socs1a;agap2;LOC119917015;ccl25b;flt3;lyn;lmtk2;kitb;LOC119897731;LOC119907070;ccr10;LOC119905916;LOC119892240;si:ch211-167j9.5;LOC119892504	26
Biological process	GO:0071621	granulocyte chemotaxis	19/1994 0.95%	135/24106 0.56%	0.0155239	0.184676	ccl20l;LOC119891695;ccl25a;edn1;ccl20a.3;LOC119898324;LOC119888605;LOC119917015;LOC119894313;ccl25b;prex1;anxa1a;pde4ca;LOC119908411;cxcl19;ccr10;LOC119887137;LOC119888587;LOC119899104	19	edn1;pde4ca	2	ccl20l;LOC119891695;ccl25a;ccl20a.3;LOC119898324;LOC119888605;LOC119917015;LOC119894313;ccl25b;prex1;anxa1a;LOC119908411;cxcl19;ccr10;LOC119887137;LOC119888587;LOC119899104	17
Biological process	GO:0043030	regulation of macrophage activation	10/1994 0.5%	56/24106 0.23%	0.0155623	0.184676	LOC119900534;ctsc;LOC119917015;LOC119914701;adgrf3a;LOC119887456;grna;myo18ab;nr1d4a;LOC119903879	10	LOC119900534;myo18ab	2	ctsc;LOC119917015;LOC119914701;adgrf3a;LOC119887456;grna;nr1d4a;LOC119903879	8
Biological process	GO:0043268	positive regulation of potassium ion transport	10/1994 0.5%	56/24106 0.23%	0.0155623	0.184676	si:dkey-151g10.3;LOC119916229;fhl1a;abcc8;lrrc38b;kcna1a;rnf207a;LOC119905323;ank2b;LOC119899452	10	si:dkey-151g10.3;LOC119916229;fhl1a;abcc8;lrrc38b;kcna1a;rnf207a;LOC119905323;ank2b;LOC119899452	10	--	0
Biological process	GO:0051968	positive regulation of synaptic transmission, glutamatergic	9/1994 0.45%	48/24106 0.2%	0.0156458	0.184676	ptk2bb;nlgn2a;LOC119897900;si:cabz01093077.1;adora2aa;shank3a;tnr;adora2ab;LOC119899346	9	nlgn2a;shank3a;tnr;LOC119899346	4	ptk2bb;LOC119897900;si:cabz01093077.1;adora2aa;adora2ab	5
Biological process	GO:0060914	heart formation	9/1994 0.45%	48/24106 0.2%	0.0156458	0.184676	LOC119914222;tbx1;smarcd3b;fn1a;robo3;eya1;mef2ca;LOC119908630;mks1	9	LOC119914222;tbx1;smarcd3b;fn1a;robo3;eya1;mef2ca;mks1	8	LOC119908630	1
Biological process	GO:1901381	positive regulation of potassium ion transmembrane transport	9/1994 0.45%	48/24106 0.2%	0.0156458	0.184676	si:dkey-151g10.3;LOC119916229;abcc8;lrrc38b;kcna1a;rnf207a;LOC119905323;ank2b;LOC119899452	9	si:dkey-151g10.3;LOC119916229;abcc8;lrrc38b;kcna1a;rnf207a;LOC119905323;ank2b;LOC119899452	9	--	0
Biological process	GO:0005977	glycogen metabolic process	16/1994 0.8%	108/24106 0.45%	0.015983	0.187687	LOC119916947;LOC119882387;gyg1b;pygma;zgc:77112;LOC119915305;stbd1;si:ch211-167b20.8;gyg2;phka1a;ppp1r3aa;prkag3a;LOC119911252;nr1d4a;si:dkey-242g16.2;ppp1r3g	16	LOC119916947;LOC119882387;gyg1b;pygma;zgc:77112;LOC119915305;stbd1;si:ch211-167b20.8;gyg2;phka1a;ppp1r3aa;prkag3a;ppp1r3g	13	LOC119911252;nr1d4a;si:dkey-242g16.2	3
Biological process	GO:0031532	actin cytoskeleton reorganization	23/1994 1.15%	173/24106 0.72%	0.0159964	0.187687	asb2a.1;LOC119915519;fgf10b;ptk2bb;LOC119901057;LOC119891151;LOC119895474;LOC119882610;baiap2l2a;LOC119905873;parvg;gmfg;LOC119905872;micall2a;ralaa;anxa1a;hck;carmil3;LOC119917376;fbrs;LOC119907070;cldnf;fgf22	23	asb2a.1;LOC119915519;fgf10b;LOC119901057;baiap2l2a;micall2a;ralaa;carmil3;fbrs;fgf22	10	ptk2bb;LOC119891151;LOC119895474;LOC119882610;LOC119905873;parvg;gmfg;LOC119905872;anxa1a;hck;LOC119917376;LOC119907070;cldnf	13
Biological process	GO:1904375	regulation of protein localization to cell periphery	23/1994 1.15%	173/24106 0.72%	0.0159964	0.187687	cunh14orf180;si:dkey-88l16.3;LOC119900503;arhgap44a;cnstb;LOC119916947;csrp3;si:dkey-151g10.3;LOC119901345;stac;LOC119905873;kcnj11;dab2;epha2b;LOC119895052;LOC119905440;LOC119905872;epb41a;stac3;arf6a;cltcl1;LOC119917376;LOC119917207	23	cunh14orf180;si:dkey-88l16.3;LOC119900503;arhgap44a;cnstb;LOC119916947;csrp3;si:dkey-151g10.3;LOC119901345;stac;kcnj11;dab2;LOC119905440;epb41a;stac3;cltcl1;LOC119917207	17	LOC119905873;epha2b;LOC119895052;LOC119905872;arf6a;LOC119917376	6
Biological process	GO:0070371	ERK1 and ERK2 cascade	44/1994 2.21%	382/24106 1.58%	0.0160315	0.187725	si:ch211-106h11.3;si:dkey-88l16.3;ccl20l;LOC119891695;fgf10b;ptk2bb;LOC119882457;ccl25a;edn1;fn1a;si:ch211-264f5.6;LOC119889803;ccl20a.3;LOC119894344;braf;dab2;dusp3a;epha2b;cd44b;LOC119888605;tlr9;LOC119916439;ccn1l2;LOC119905323;LOC119897701;LOC119917015;LOC119894313;ccl25b;LOC119914701;LOC119904608;LOC119914594;LOC119894028;lyn;ptger4a;LOC119908411;LOC119891528;LOC119914595;nek10;ccr10;LOC1199…	44	si:ch211-106h11.3;si:dkey-88l16.3;fgf10b;LOC119882457;edn1;fn1a;LOC119894344;braf;dab2;dusp3a;LOC119916439;ccn1l2;LOC119905323;LOC119904608;LOC119891528;nek10;fgf22;styx	18	ccl20l;LOC119891695;ptk2bb;ccl25a;si:ch211-264f5.6;LOC119889803;ccl20a.3;epha2b;cd44b;LOC119888605;tlr9;LOC119897701;LOC119917015;LOC119894313;ccl25b;LOC119914701;LOC119914594;LOC119894028;lyn;ptger4a;LOC119908411;LOC119914595;ccr10;LOC119905916;LOC119886584;LOC119902093	26
Biological process	GO:0009266	response to temperature stimulus	24/1994 1.2%	183/24106 0.76%	0.0164433	0.192165	LOC119905857;zgc:136908;zgc:172076;hsp90aa1.2;stac;ckmb;LOC119895560;LOC119883147;bag3;igfbp7;ckma;trpv1;dnajc3b;hspb9;lyn;LOC119894751;dnaja;daxx;LOC119913314;casq1b;appl2;LOC119888587;hsp90aa1.1;slc27a1a	24	LOC119905857;zgc:136908;zgc:172076;hsp90aa1.2;stac;ckmb;LOC119895560;LOC119883147;bag3;ckma;hspb9;LOC119894751;dnaja;daxx;casq1b;appl2;hsp90aa1.1;slc27a1a	18	igfbp7;trpv1;dnajc3b;lyn;LOC119913314;LOC119888587	6
Biological process	GO:0006907	pinocytosis	7/1994 0.35%	33/24106 0.14%	0.0165505	0.192653	LOC119905857;mapkapk3;LOC119888509;LOC119918257;LOC119907070;LOC119899452;appl2	7	LOC119905857;LOC119918257;LOC119899452;appl2	4	mapkapk3;LOC119888509;LOC119907070	3
Biological process	GO:0060603	mammary gland duct morphogenesis	7/1994 0.35%	33/24106 0.14%	0.0165505	0.192653	fgf10b;epha2b;zgc:111976;ntn1a;sostdc1b;cav3;fgf22	7	fgf10b;zgc:111976;ntn1a;cav3;fgf22	5	epha2b;sostdc1b	2
Biological process	GO:0034134	toll-like receptor 2 signaling pathway	5/1994 0.25%	19/24106 0.08%	0.0167767	0.194135	LOC119914701;LOC119914594;lyn;pik3ap1;tlr1	5	--	0	LOC119914701;LOC119914594;lyn;pik3ap1;tlr1	5
Biological process	GO:0060740	prostate gland epithelium morphogenesis	5/1994 0.25%	19/24106 0.08%	0.0167767	0.194135	zmp:0000000846;fgf10b;LOC119894344;sfrp1a;fgf22	5	zmp:0000000846;fgf10b;LOC119894344;fgf22	4	sfrp1a	1
Biological process	GO:0070593	dendrite self-avoidance	5/1994 0.25%	19/24106 0.08%	0.0167767	0.194135	nexn;mypn;ncam1b;LOC119894028;LOC119908630	5	nexn;mypn;ncam1b	3	LOC119894028;LOC119908630	2
Biological process	GO:0009311	oligosaccharide metabolic process	11/1994 0.55%	65/24106 0.27%	0.016915	0.195351	gm2a;treh;fbp2;LOC119882316;braf;LOC119901317;LOC119909038;LOC119915996;novel.451;LOC119882288;LOC119908417	11	treh;fbp2;braf;LOC119901317;LOC119882288	5	gm2a;LOC119882316;LOC119909038;LOC119915996;novel.451;LOC119908417	6
Biological process	GO:0045807	positive regulation of endocytosis	18/1994 0.9%	127/24106 0.53%	0.0169936	0.195875	bin1b;si:dkey-88l16.3;sgip1a;LOC119891695;dab2;pcsk9;ppp3cca;ccl25b;LOC119914594;magi2a;dnm3a;cav3;hip1;LOC119907070;LOC119899452;appl2;LOC119892304;LOC119890041	18	bin1b;si:dkey-88l16.3;sgip1a;dab2;pcsk9;ppp3cca;magi2a;dnm3a;cav3;hip1;LOC119899452;appl2	12	LOC119891695;ccl25b;LOC119914594;LOC119907070;LOC119892304;LOC119890041	6
Biological process	GO:0006487	protein N-linked glycosylation	14/1994 0.7%	91/24106 0.38%	0.0171567	0.196787	fut9a;LOC119907822;LOC119882316;LOC119884373;mgat3b;alg10;LOC119907731;mgat5;tmem165;ddost;LOC119882288;gfpt2;LOC119908417;uggt1	14	fut9a;LOC119907822;LOC119884373;LOC119882288	4	LOC119882316;mgat3b;alg10;LOC119907731;mgat5;tmem165;ddost;gfpt2;LOC119908417;uggt1	10
Biological process	GO:0042116	macrophage activation	14/1994 0.7%	91/24106 0.38%	0.0171567	0.196787	LOC119900534;ctsc;dysf;tlr9;LOC119917015;bpifcl;LOC119914701;adgrf3a;LOC119887456;grna;myo18ab;nr1d4a;LOC119903879;tlr1	14	LOC119900534;dysf;myo18ab	3	ctsc;tlr9;LOC119917015;bpifcl;LOC119914701;adgrf3a;LOC119887456;grna;nr1d4a;LOC119903879;tlr1	11
Biological process	GO:0060314	regulation of ryanodine-sensitive calcium-release channel activity	6/1994 0.3%	26/24106 0.11%	0.0173154	0.196787	LOC119908416;LOC119909215;LOC119917303;selenon;pde4ca;jph2	6	LOC119908416;LOC119909215;selenon;pde4ca;jph2	5	LOC119917303	1
Biological process	GO:0070307	lens fiber cell development	6/1994 0.3%	26/24106 0.11%	0.0173154	0.196787	tmod1;bfsp2;LOC119894344;epha2b;synm;abi3a	6	tmod1;bfsp2;LOC119894344;synm	4	epha2b;abi3a	2
Biological process	GO:1901387	positive regulation of voltage-gated calcium channel activity	6/1994 0.3%	26/24106 0.11%	0.0173154	0.196787	LOC119902956;stac;LOC119905280;ppp3cca;cacna2d1a;stac3	6	LOC119902956;stac;LOC119905280;ppp3cca;cacna2d1a;stac3	6	--	0
Biological process	GO:0006073	cellular glucan metabolic process	16/1994 0.8%	109/24106 0.45%	0.01734	0.196787	LOC119916947;LOC119882387;gyg1b;pygma;zgc:77112;LOC119915305;stbd1;si:ch211-167b20.8;gyg2;phka1a;ppp1r3aa;prkag3a;LOC119911252;nr1d4a;si:dkey-242g16.2;ppp1r3g	16	LOC119916947;LOC119882387;gyg1b;pygma;zgc:77112;LOC119915305;stbd1;si:ch211-167b20.8;gyg2;phka1a;ppp1r3aa;prkag3a;ppp1r3g	13	LOC119911252;nr1d4a;si:dkey-242g16.2	3
Biological process	GO:0030593	neutrophil chemotaxis	16/1994 0.8%	109/24106 0.45%	0.01734	0.196787	ccl20l;LOC119891695;ccl25a;edn1;ccl20a.3;LOC119888605;LOC119917015;LOC119894313;ccl25b;prex1;pde4ca;LOC119908411;cxcl19;ccr10;LOC119888587;LOC119899104	16	edn1;pde4ca	2	ccl20l;LOC119891695;ccl25a;ccl20a.3;LOC119888605;LOC119917015;LOC119894313;ccl25b;prex1;LOC119908411;cxcl19;ccr10;LOC119888587;LOC119899104	14
Biological process	GO:0044042	glucan metabolic process	16/1994 0.8%	109/24106 0.45%	0.01734	0.196787	LOC119916947;LOC119882387;gyg1b;pygma;zgc:77112;LOC119915305;stbd1;si:ch211-167b20.8;gyg2;phka1a;ppp1r3aa;prkag3a;LOC119911252;nr1d4a;si:dkey-242g16.2;ppp1r3g	16	LOC119916947;LOC119882387;gyg1b;pygma;zgc:77112;LOC119915305;stbd1;si:ch211-167b20.8;gyg2;phka1a;ppp1r3aa;prkag3a;ppp1r3g	13	LOC119911252;nr1d4a;si:dkey-242g16.2	3
Biological process	GO:1903170	negative regulation of calcium ion transmembrane transport	10/1994 0.5%	57/24106 0.24%	0.0175156	0.198398	bin1b;LOC119908416;LOC119882385;tlr9;ppp3cca;LOC119909215;cbarpb;LOC119917303;pln;LOC119897619	10	bin1b;LOC119908416;LOC119882385;ppp3cca;LOC119909215;cbarpb;pln	7	tlr9;LOC119917303;LOC119897619	3
Biological process	GO:0051056	regulation of small GTPase mediated signal transduction	51/1994 2.56%	457/24106 1.9%	0.0177224	0.200355	LOC119901990;ect2;arhgap44a;LOC119882272;fgf10b;arhgef1a;LOC119895664;fam13a;synpo2la;LOC119912173;LOC119911387;syngap1b;synpo2lb;lpar4;LOC119886749;LOC119884757;LOC119911328;LOC119895875;LOC119905440;LOC119905632;prex2;LOC119916954;LOC119916842;arap3;cavin4a;LOC119914594;si:dkeyp-68b7.12;LOC119888509;prex1;LOC119886760;arf6a;cavin4b;nup62l;LOC119894371;fbrs;kank1a;LOC119889881;LOC119891528;LOC11…	51	LOC119901990;ect2;arhgap44a;LOC119882272;fgf10b;fam13a;synpo2la;LOC119912173;syngap1b;synpo2lb;lpar4;LOC119886749;LOC119895875;LOC119905440;LOC119905632;prex2;LOC119916954;LOC119916842;arap3;cavin4a;LOC119886760;cavin4b;fbrs;kank1a;LOC119889881;LOC119891528;LOC119899452;kank2;myoc;si:dkeyp-23e4.3;fgf22	31	arhgef1a;LOC119895664;LOC119911387;LOC119884757;LOC119911328;LOC119914594;si:dkeyp-68b7.12;LOC119888509;prex1;arf6a;nup62l;LOC119894371;LOC119914595;arhgap27;lpar6a;LOC119902093;tagapb;LOC119913409;LOC119911380;LOC119889971	20
Biological process	GO:0019318	hexose metabolic process	31/1994 1.55%	253/24106 1.05%	0.0179407	0.202107	LOC119916947;gapdh;LOC119897855;clk2b;pfkmb;LOC119897422;pgm1;fbp2;pfkma;novel.1139;kcnj11;LOC119887765;tpi1b;foxa3;gpib;LOC119915975;pfkfb1;LOC119899111;LOC119907842;pfkfb3;prkn;cpt1b;actn3b;gnb3a;ppardb;LOC119900263;adipor1a;tfap2b;ppp1r3g;foxo1a;gale	31	LOC119916947;gapdh;LOC119897855;clk2b;pfkmb;LOC119897422;pgm1;fbp2;pfkma;novel.1139;kcnj11;LOC119887765;tpi1b;gpib;LOC119915975;pfkfb1;LOC119899111;LOC119907842;pfkfb3;prkn;cpt1b;actn3b;ppardb;LOC119900263;tfap2b;ppp1r3g	26	foxa3;gnb3a;adipor1a;foxo1a;gale	5
Biological process	GO:0001973	G protein-coupled adenosine receptor signaling pathway	4/1994 0.2%	13/24106 0.05%	0.0181862	0.202107	adora2aa;LOC119885750;LOC119886584;adora2ab	4	--	0	adora2aa;LOC119885750;LOC119886584;adora2ab	4
Biological process	GO:0002692	negative regulation of cellular extravasation	4/1994 0.2%	13/24106 0.05%	0.0181862	0.202107	ptger4b;ccl25a;ccl25b;ptger4a	4	--	0	ptger4b;ccl25a;ccl25b;ptger4a	4
Biological process	GO:0035588	G protein-coupled purinergic receptor signaling pathway	4/1994 0.2%	13/24106 0.05%	0.0181862	0.202107	adora2aa;LOC119885750;LOC119886584;adora2ab	4	--	0	adora2aa;LOC119885750;LOC119886584;adora2ab	4
Biological process	GO:0043383	negative T cell selection	4/1994 0.2%	13/24106 0.05%	0.0181862	0.202107	LOC119888605;LOC119917015;LOC119888509;ccr10	4	--	0	LOC119888605;LOC119917015;LOC119888509;ccr10	4
Biological process	GO:0045060	negative thymic T cell selection	4/1994 0.2%	13/24106 0.05%	0.0181862	0.202107	LOC119888605;LOC119917015;LOC119888509;ccr10	4	--	0	LOC119888605;LOC119917015;LOC119888509;ccr10	4
Biological process	GO:0051823	regulation of synapse structural plasticity	4/1994 0.2%	13/24106 0.05%	0.0181862	0.202107	camk2b1;ctnna2;frmpd4;shank3a	4	camk2b1;ctnna2;frmpd4;shank3a	4	--	0
Biological process	GO:0070344	regulation of fat cell proliferation	4/1994 0.2%	13/24106 0.05%	0.0181862	0.202107	fgf10b;LOC119882035;ppardb;fgf22	4	fgf10b;LOC119882035;ppardb;fgf22	4	--	0
Biological process	GO:1990349	gap junction-mediated intercellular transport	4/1994 0.2%	13/24106 0.05%	0.0181862	0.202107	gja2;LOC119888139;map3k8;LOC119910896	4	gja2;LOC119888139	2	map3k8;LOC119910896	2
Biological process	GO:0031110	regulation of microtubule polymerization or depolymerization	18/1994 0.9%	128/24106 0.53%	0.018295	0.202933	arhgef1a;LOC119904686;LOC119902892;camsap2a;trim54;LOC119902894;camsap2b;dctn1b;ska3;LOC119904844;gba2;cav3;inpp5jb;LOC119910424;si:ch73-95l15.5;prune;LOC119885736;camsap1b	18	LOC119904686;LOC119902892;camsap2a;trim54;LOC119902894;camsap2b;dctn1b;ska3;LOC119904844;cav3;LOC119910424;prune;LOC119885736;camsap1b	14	arhgef1a;gba2;inpp5jb;si:ch73-95l15.5	4
Biological process	GO:0032984	protein-containing complex disassembly	38/1994 1.91%	324/24106 1.34%	0.0184541	0.204313	LOC119901736;LOC119894420;lmod2a;smarcd3b;arhgef1a;zgc:136908;LOC119904686;capgb;tmod1;LOC119886443;atp2a3;scinlb;cfl2;mical2a;camsap2a;trim54;camsap2b;cfl1l;LOC119895052;lmod3;LOC119883157;lmod2b;smarcc1b;novel.4139;kif2c;LOC119914594;nes;washc2c;svilc;LOC119915980;LOC119889904;LOC119910424;LOC119910121;LOC119885736;LOC119917207;camsap1b;LOC119903435;mfsd8l1	38	LOC119901736;LOC119894420;lmod2a;smarcd3b;zgc:136908;LOC119904686;tmod1;LOC119886443;cfl2;mical2a;camsap2a;trim54;camsap2b;lmod3;lmod2b;smarcc1b;novel.4139;kif2c;nes;washc2c;svilc;LOC119910424;LOC119910121;LOC119885736;LOC119917207;camsap1b;LOC119903435	27	arhgef1a;capgb;atp2a3;scinlb;cfl1l;LOC119895052;LOC119883157;LOC119914594;LOC119915980;LOC119889904;mfsd8l1	11
Biological process	GO:0032635	interleukin-6 production	37/1994 1.86%	314/24106 1.3%	0.0185809	0.20466	LOC119905857;LOC119911422;novel.3585;arhgef1a;LOC119911197;LOC119891930;il17d;novel.3586;LOC119917657;inpp5d;LOC119888605;LOC119896063;tlr9;aqp4;unc93b1;LOC119897701;LOC119917015;novel.3883;LOC119887456;LOC119914594;LOC119886741;flt3;LOC119911798;LOC119904158;nlrc3;si:ch211-214p13.9;si:dkey-206d17.12;LOC119914595;LOC119896432;LOC119887137;LOC119895437;LOC119892240;LOC119903879;tlr1;LOC119904215;L…	37	LOC119905857;novel.3585;LOC119891930;il17d;novel.3586;aqp4;novel.3883;LOC119886741;LOC119895437;LOC119896054;novel.1402	11	LOC119911422;arhgef1a;LOC119911197;LOC119917657;inpp5d;LOC119888605;LOC119896063;tlr9;unc93b1;LOC119897701;LOC119917015;LOC119887456;LOC119914594;flt3;LOC119911798;LOC119904158;nlrc3;si:ch211-214p13.9;si:dkey-206d17.12;LOC119914595;LOC119896432;LOC119887137;LOC119892240;LOC119903879;tlr1;LOC119904215	26
Biological process	GO:0032675	regulation of interleukin-6 production	37/1994 1.86%	314/24106 1.3%	0.0185809	0.20466	LOC119905857;LOC119911422;novel.3585;arhgef1a;LOC119911197;LOC119891930;il17d;novel.3586;LOC119917657;inpp5d;LOC119888605;LOC119896063;tlr9;aqp4;unc93b1;LOC119897701;LOC119917015;novel.3883;LOC119887456;LOC119914594;LOC119886741;flt3;LOC119911798;LOC119904158;nlrc3;si:ch211-214p13.9;si:dkey-206d17.12;LOC119914595;LOC119896432;LOC119887137;LOC119895437;LOC119892240;LOC119903879;tlr1;LOC119904215;L…	37	LOC119905857;novel.3585;LOC119891930;il17d;novel.3586;aqp4;novel.3883;LOC119886741;LOC119895437;LOC119896054;novel.1402	11	LOC119911422;arhgef1a;LOC119911197;LOC119917657;inpp5d;LOC119888605;LOC119896063;tlr9;unc93b1;LOC119897701;LOC119917015;LOC119887456;LOC119914594;flt3;LOC119911798;LOC119904158;nlrc3;si:ch211-214p13.9;si:dkey-206d17.12;LOC119914595;LOC119896432;LOC119887137;LOC119892240;LOC119903879;tlr1;LOC119904215	26
Biological process	GO:0051262	protein tetramerization	17/1994 0.85%	119/24106 0.49%	0.0185897	0.20466	pkd1a;LOC119910706;evla;ryr1b;LOC119884824;LOC119916229;LOC119905865;ryr3;aqp4;LOC119895837;LOC119883157;trpv1;LOC119895763;tp73;LOC119915127;appl2;kcnj12b	17	pkd1a;LOC119910706;evla;ryr1b;LOC119884824;LOC119916229;ryr3;aqp4;LOC119895837;LOC119915127;appl2;kcnj12b	12	LOC119905865;LOC119883157;trpv1;LOC119895763;tp73	5
Biological process	GO:1903037	regulation of leukocyte cell-cell adhesion	52/1994 2.61%	469/24106 1.95%	0.0187617	0.205893	LOC119894956;itgb2;LOC119891695;novel.233;LOC119899450;smarcd3b;LOC119911645;LOC119912010;ccl25a;runx3;LOC119888698;si:ch211-264f5.6;fut9a;dock8;LOC119897138;LOC119912432;LOC119897780;dusp3a;LOC119891357;LOC119912423;LOC119888605;tnfsf13b;LOC119912424;LOC119912422;smarcc1b;zmp:0000001082;socs1a;LOC119917015;ccl25b;adora2aa;dtx1;LOC119912429;anxa1a;LOC119916054;lyn;LOC119911600;LOC119888167;LOC119…	52	smarcd3b;fut9a;dusp3a;LOC119891357;smarcc1b;LOC119916054;LOC119913139;LOC119882288	8	LOC119894956;itgb2;LOC119891695;novel.233;LOC119899450;LOC119911645;LOC119912010;ccl25a;runx3;LOC119888698;si:ch211-264f5.6;dock8;LOC119897138;LOC119912432;LOC119897780;LOC119912423;LOC119888605;tnfsf13b;LOC119912424;LOC119912422;zmp:0000001082;socs1a;LOC119917015;ccl25b;adora2aa;dtx1;LOC119912429;anxa1a;lyn;LOC119911600;LOC119888167;si:dkey-206d17.12;LOC119919228;ccr10;LOC119897642;LOC119886086;…	44
Biological process	GO:0007565	female pregnancy	22/1994 1.1%	166/24106 0.69%	0.0187772	0.205893	slc38a3b;LOC119915730;acvr1ba;LOC119917657;LOC119905873;abcc8;LOC119894705;tmed2;zgc:111976;igfbp7;LOC119905872;LOC119894925;LOC119917376;LOC119894751;LOC119882613;ppardb;stc2b;LOC119894933;LOC119897619;LOC119908082;LOC119892304;LOC119912049	22	slc38a3b;acvr1ba;abcc8;zgc:111976;LOC119894751;ppardb;stc2b;LOC119912049	8	LOC119915730;LOC119917657;LOC119905873;LOC119894705;tmed2;igfbp7;LOC119905872;LOC119894925;LOC119917376;LOC119882613;LOC119894933;LOC119897619;LOC119908082;LOC119892304	14
Biological process	GO:1905330	regulation of morphogenesis of an epithelium	11/1994 0.55%	66/24106 0.27%	0.0188276	0.205893	fgf10b;LOC119905873;LOC119904413;rnf207a;sfrp1a;LOC119905872;cav3;LOC119917376;six2a;LOC119888587;fgf22	11	fgf10b;LOC119904413;rnf207a;cav3;six2a;fgf22	6	LOC119905873;sfrp1a;LOC119905872;LOC119917376;LOC119888587	5
Biological process	GO:0071805	potassium ion transmembrane transport	34/1994 1.71%	284/24106 1.18%	0.0188415	0.205893	kcnip3b;bin1b;kcnv2a;slc9a5;hcn5;si:dkey-151g10.3;LOC119916229;fhl1a;LOC119886010;LOC119916361;abcc8;kcnj11;kcnk1b;lrrc38b;abcc9;kcna1a;rnf207a;LOC119913998;LOC119894066;LOC119905323;slc9a1a;ank2b;alg10;cav3;LOC119916979;kcnh6a;atp1a2a;LOC119914450;slc24a4b;LOC119899452;kcnk2a;kcnj12b;LOC119899566;LOC119915803	34	kcnip3b;bin1b;kcnv2a;slc9a5;hcn5;si:dkey-151g10.3;LOC119916229;fhl1a;LOC119886010;LOC119916361;abcc8;kcnj11;lrrc38b;abcc9;kcna1a;rnf207a;LOC119913998;LOC119894066;LOC119905323;ank2b;cav3;LOC119916979;kcnh6a;atp1a2a;LOC119914450;slc24a4b;LOC119899452;kcnk2a;kcnj12b	29	kcnk1b;slc9a1a;alg10;LOC119899566;LOC119915803	5
Biological process	GO:0051216	cartilage development	32/1994 1.6%	264/24106 1.1%	0.0188903	0.206045	si:ch211-106h11.3;pkd1a;tbx1;efemp1;anxa6;edn1;LOC119883361;runx3;LOC119918424;mustn1b;dlx1a;cdh19;chrna1;ccn1l2;fgf6a;mef2ca;LOC119893344;dlx2a;bbs1;LOC119908630;sulf2a;sox5;six2a;LOC119906237;chsy1;LOC119915272;gnptab;LOC119905916;LOC119894406;marcksl1b;bmp8a;dlx5a	32	si:ch211-106h11.3;pkd1a;tbx1;anxa6;edn1;LOC119918424;mustn1b;dlx1a;cdh19;chrna1;ccn1l2;fgf6a;mef2ca;LOC119893344;dlx2a;bbs1;sulf2a;sox5;six2a;LOC119894406;bmp8a;dlx5a	22	efemp1;LOC119883361;runx3;LOC119908630;LOC119906237;chsy1;LOC119915272;gnptab;LOC119905916;marcksl1b	10
Biological process	GO:0044264	cellular polysaccharide metabolic process	19/1994 0.95%	138/24106 0.57%	0.0192263	0.209321	LOC119916947;LOC119882387;gyg1b;pygma;fut9a;zgc:77112;LOC119915305;stbd1;si:ch211-167b20.8;LOC119900539;gyg2;LOC119908630;phka1a;ppp1r3aa;prkag3a;LOC119911252;nr1d4a;si:dkey-242g16.2;ppp1r3g	19	LOC119916947;LOC119882387;gyg1b;pygma;fut9a;zgc:77112;LOC119915305;stbd1;si:ch211-167b20.8;gyg2;phka1a;ppp1r3aa;prkag3a;ppp1r3g	14	LOC119900539;LOC119908630;LOC119911252;nr1d4a;si:dkey-242g16.2	5
Biological process	GO:0045932	negative regulation of muscle contraction	7/1994 0.35%	34/24106 0.14%	0.0193936	0.210181	bin1b;LOC119915867;tnnt1;LOC119911205;LOC119916055;si:dkey-206d17.12;kcnma1a	7	bin1b;LOC119915867;tnnt1;LOC119911205;LOC119916055;kcnma1a	6	si:dkey-206d17.12	1
Biological process	GO:0060428	lung epithelium development	7/1994 0.35%	34/24106 0.14%	0.0193936	0.210181	pkd1a;fgf10b;LOC119905257;LOC119885400;tp73;LOC119907070;fgf22	7	pkd1a;fgf10b;fgf22	3	LOC119905257;LOC119885400;tp73;LOC119907070	4
Biological process	GO:0005976	polysaccharide metabolic process	21/1994 1.05%	157/24106 0.65%	0.0194123	0.210181	LOC119916947;LOC119882387;gyg1b;pygma;fut9a;zgc:77112;LOC119915305;stbd1;LOC119905369;si:ch211-167b20.8;LOC119900539;gyg2;LOC119908630;phka1a;cltcl1;ppp1r3aa;prkag3a;LOC119911252;nr1d4a;si:dkey-242g16.2;ppp1r3g	21	LOC119916947;LOC119882387;gyg1b;pygma;fut9a;zgc:77112;LOC119915305;stbd1;LOC119905369;si:ch211-167b20.8;gyg2;phka1a;cltcl1;ppp1r3aa;prkag3a;ppp1r3g	16	LOC119900539;LOC119908630;LOC119911252;nr1d4a;si:dkey-242g16.2	5
Biological process	GO:0051145	smooth muscle cell differentiation	10/1994 0.5%	58/24106 0.24%	0.0196439	0.211825	foxo4;nfatc4;fgf10b;tbx18;si:dkeyp-69b9.3;LOC119890835;mef2ca;mrtfbb;fgf22;LOC119892240	10	foxo4;nfatc4;fgf10b;tbx18;si:dkeyp-69b9.3;LOC119890835;mef2ca;mrtfbb;fgf22	9	LOC119892240	1
Biological process	GO:2000403	positive regulation of lymphocyte migration	10/1994 0.5%	58/24106 0.24%	0.0196439	0.211825	ccl20l;LOC119899450;ptk2bb;dock8;ccl20a.3;LOC119897780;LOC119897900;ccl25b;si:cabz01093077.1;LOC119888587	10	--	0	ccl20l;LOC119899450;ptk2bb;dock8;ccl20a.3;LOC119897780;LOC119897900;ccl25b;si:cabz01093077.1;LOC119888587	10
Biological process	GO:0043266	regulation of potassium ion transport	18/1994 0.9%	129/24106 0.54%	0.019672	0.211825	kcnip3b;bin1b;ptk2bb;si:dkey-151g10.3;LOC119916229;fhl1a;abcc8;lrrc38b;abcc9;kcna1a;rnf207a;LOC119905323;ank2b;cav3;LOC119916979;LOC119914450;LOC119899452;LOC119899566	18	kcnip3b;bin1b;si:dkey-151g10.3;LOC119916229;fhl1a;abcc8;lrrc38b;abcc9;kcna1a;rnf207a;LOC119905323;ank2b;cav3;LOC119916979;LOC119914450;LOC119899452	16	ptk2bb;LOC119899566	2
Biological process	GO:0010038	response to metal ion	51/1994 2.56%	460/24106 1.91%	0.0197888	0.212694	kcnip3b;ect2;nfatc4;slc6a3;zgc:171566;ptk2bb;ttn.2;LOC119898242;cacna1ha;LOC119891930;LOC119906220;LOC119882457;LOC119910706;LOC119884168;ryr1b;edn1;LOC119884824;LOC119916229;LOC119894080;LOC119905873;abcc8;LOC119903609;cacna1g;braf;LOC119897868;gpib;kcna1a;LOC119893103;tlr9;ryr3;LOC119895837;LOC119883157;mef2ca;LOC119905872;LOC119901456;nox1;LOC119916055;LOC119916979;slc30a1a;LOC119915127;capn3b…	51	kcnip3b;ect2;nfatc4;slc6a3;ttn.2;LOC119898242;cacna1ha;LOC119891930;LOC119906220;LOC119882457;LOC119910706;LOC119884168;ryr1b;edn1;LOC119884824;LOC119916229;LOC119894080;abcc8;LOC119903609;cacna1g;braf;gpib;kcna1a;LOC119893103;ryr3;LOC119895837;mef2ca;LOC119901456;LOC119916055;LOC119916979;LOC119915127;capn3b;LOC119914450;daxx;kcnma1a;hsp90aa1.1	36	zgc:171566;ptk2bb;LOC119905873;LOC119897868;tlr9;LOC119883157;LOC119905872;nox1;slc30a1a;LOC119917376;hspa5;cps1;LOC119897619;hsp90b1;itpka	15
Biological process	GO:0043270	positive regulation of ion transport	43/1994 2.16%	377/24106 1.56%	0.019901	0.21351	slc38a3b;cacnb2a;LOC119902956;casq1a;LOC119891930;LOC119882457;si:dkey-151g10.3;LOC119899119;edn1;LOC119916229;fhl1a;LOC119908416;stac;abcc8;kcnj11;LOC119891958;ctss2.1;lrrc38b;kcna1a;LOC119905280;LOC119882210;rnf207a;p2rx5;ppp3cca;LOC119909215;LOC119882696;cacna2d1a;LOC119905323;stac3;adora2aa;ank2b;LOC119916979;LOC119915127;LOC119917303;capn3b;shank3a;casq1b;LOC119899452;jph2;LOC119888587;LOC11…	43	slc38a3b;cacnb2a;LOC119902956;casq1a;LOC119891930;LOC119882457;si:dkey-151g10.3;LOC119899119;edn1;LOC119916229;fhl1a;LOC119908416;stac;abcc8;kcnj11;lrrc38b;kcna1a;LOC119905280;rnf207a;p2rx5;ppp3cca;LOC119909215;LOC119882696;cacna2d1a;LOC119905323;stac3;ank2b;LOC119916979;LOC119915127;capn3b;shank3a;casq1b;LOC119899452;jph2;LOC119899346	35	LOC119891958;ctss2.1;LOC119882210;adora2aa;LOC119917303;LOC119888587;LOC119886584;adora2ab	8
Biological process	GO:0043583	ear development	38/1994 1.91%	326/24106 1.35%	0.0201452	0.213799	LOC119905857;LOC119916445;tbx1;fgf10b;tbx18;pax2a;LOC119901181;eya4;LOC119905255;LOC119910998;edn1;LOC119897805;frem3;LOC119905873;tmem132e;LOC119902610;eya1;ntn1a;LOC119886179;LOC119892694;zmp:0000000930;slc44a4;myo15ab;LOC119905872;esrrgb;alg10;mks1;LOC119917376;six2a;sox2;kcnma1a;LOC119915272;kcnk2a;LOC119897735;fgf22;cldn7b;LOC119897619;clic5a	38	LOC119905857;LOC119916445;tbx1;fgf10b;tbx18;pax2a;LOC119901181;eya4;LOC119910998;edn1;LOC119897805;frem3;LOC119902610;eya1;ntn1a;LOC119886179;LOC119892694;zmp:0000000930;myo15ab;esrrgb;mks1;six2a;kcnma1a;kcnk2a;LOC119897735;fgf22;clic5a	27	LOC119905255;LOC119905873;tmem132e;slc44a4;LOC119905872;alg10;LOC119917376;sox2;LOC119915272;cldn7b;LOC119897619	11
Biological process	GO:0043370	regulation of CD4-positive, alpha-beta T cell differentiation	9/1994 0.45%	50/24106 0.21%	0.020162	0.213799	LOC119894956;LOC119891695;runx3;LOC119912432;socs1a;LOC119912429;anxa1a;si:dkey-206d17.12;zbtb7b	9	--	0	LOC119894956;LOC119891695;runx3;LOC119912432;socs1a;LOC119912429;anxa1a;si:dkey-206d17.12;zbtb7b	9
Biological process	GO:0046427	positive regulation of receptor signaling pathway via JAK-STAT	9/1994 0.45%	50/24106 0.21%	0.020162	0.213799	LOC119914860;ptk2bb;jak3;socs1a;agap2;LOC119904608;kitb;adipor1a;LOC119892504	9	LOC119904608	1	LOC119914860;ptk2bb;jak3;socs1a;agap2;kitb;adipor1a;LOC119892504	8
Biological process	GO:0070884	regulation of calcineurin-NFAT signaling cascade	9/1994 0.45%	50/24106 0.21%	0.020162	0.213799	LOC119915609;LOC119917433;LOC119912908;fhl5;myoz2b;LOC119904282;LOC119887765;ppp3cca;actn3b	9	LOC119915609;LOC119917433;LOC119912908;fhl5;myoz2b;LOC119904282;LOC119887765;ppp3cca;actn3b	9	--	0
Biological process	GO:0086010	membrane depolarization during action potential	9/1994 0.45%	50/24106 0.21%	0.020162	0.213799	scn1lab;cacnb2a;cacna1ha;cacna1g;cacna2d1a;slmapb;cav3;LOC119916979;LOC119902471	9	scn1lab;cacnb2a;cacna1ha;cacna1g;cacna2d1a;slmapb;cav3;LOC119916979;LOC119902471	9	--	0
Biological process	GO:1902622	regulation of neutrophil migration	9/1994 0.45%	50/24106 0.21%	0.020162	0.213799	LOC119891695;edn1;LOC119888605;LOC119917015;LOC119904455;ccl25b;ccr10;LOC119882288;rhoh	9	edn1;LOC119882288	2	LOC119891695;LOC119888605;LOC119917015;LOC119904455;ccl25b;ccr10;rhoh	7
Biological process	GO:0061900	glial cell activation	8/1994 0.4%	42/24106 0.17%	0.0201821	0.213799	si:dkey-88l16.3;LOC119900534;ctsc;tlr9;adora2aa;grna;nr1d4a;adora2ab	8	si:dkey-88l16.3;LOC119900534	2	ctsc;tlr9;adora2aa;grna;nr1d4a;adora2ab	6
Biological process	GO:0045010	actin nucleation	14/1994 0.7%	93/24106 0.39%	0.020442	0.214628	lmod2a;LOC119901057;ctnna2;evla;scinlb;si:dkey-197j19.6;si:dkey-46i9.6;LOC119899891;gmfg;carmil3;LOC119904789;LOC119891922;LOC119910465;abi3a	14	lmod2a;LOC119901057;ctnna2;evla;si:dkey-197j19.6;si:dkey-46i9.6;LOC119899891;carmil3;LOC119891922;LOC119910465	10	scinlb;gmfg;LOC119904789;abi3a	4
Biological process	GO:1904377	positive regulation of protein localization to cell periphery	14/1994 0.7%	93/24106 0.39%	0.020442	0.214628	cunh14orf180;si:dkey-88l16.3;LOC119900503;cnstb;LOC119916947;si:dkey-151g10.3;stac;kcnj11;epha2b;LOC119895052;epb41a;stac3;arf6a;LOC119917207	14	cunh14orf180;si:dkey-88l16.3;LOC119900503;cnstb;LOC119916947;si:dkey-151g10.3;stac;kcnj11;epb41a;stac3;LOC119917207	11	epha2b;LOC119895052;arf6a	3
Biological process	GO:0032615	interleukin-12 production	15/1994 0.75%	102/24106 0.42%	0.0204633	0.214628	LOC119911422;novel.3585;LOC119891695;novel.3586;LOC119898324;tlr9;unc93b1;novel.3883;acp5a;flt3;LOC119911798;irf8;ccr10;novel.1402;LOC119892504	15	novel.3585;novel.3586;novel.3883;novel.1402	4	LOC119911422;LOC119891695;LOC119898324;tlr9;unc93b1;acp5a;flt3;LOC119911798;irf8;ccr10;LOC119892504	11
Biological process	GO:0032655	regulation of interleukin-12 production	15/1994 0.75%	102/24106 0.42%	0.0204633	0.214628	LOC119911422;novel.3585;LOC119891695;novel.3586;LOC119898324;tlr9;unc93b1;novel.3883;acp5a;flt3;LOC119911798;irf8;ccr10;novel.1402;LOC119892504	15	novel.3585;novel.3586;novel.3883;novel.1402	4	LOC119911422;LOC119891695;LOC119898324;tlr9;unc93b1;acp5a;flt3;LOC119911798;irf8;ccr10;LOC119892504	11
Biological process	GO:0044703	multi-organism reproductive process	23/1994 1.15%	177/24106 0.73%	0.0204778	0.214628	slc38a3b;edn1;LOC119915730;acvr1ba;LOC119917657;LOC119905873;abcc8;LOC119894705;tmed2;zgc:111976;igfbp7;LOC119905872;LOC119894925;LOC119917376;LOC119894751;LOC119882613;ppardb;stc2b;LOC119894933;LOC119897619;LOC119908082;LOC119892304;LOC119912049	23	slc38a3b;edn1;acvr1ba;abcc8;zgc:111976;LOC119894751;ppardb;stc2b;LOC119912049	9	LOC119915730;LOC119917657;LOC119905873;LOC119894705;tmed2;igfbp7;LOC119905872;LOC119894925;LOC119917376;LOC119882613;LOC119894933;LOC119897619;LOC119908082;LOC119892304	14
Biological process	GO:0050714	positive regulation of protein secretion	27/1994 1.35%	216/24106 0.9%	0.0205062	0.214628	si:dkey-88l16.3;myom1b;ttn.2;LOC119891930;LOC119882457;LOC119884168;frmd4a;LOC119903609;myom1a;nlgn2a;LOC119893103;LOC119899612;LOC119914594;adora2aa;LOC119914513;prkn;hcar1-3;arf6a;aacs;sytl4;ppardb;LOC119914595;LOC119898321;myo18ab;LOC119911355;adora2ab;LOC119912049	27	si:dkey-88l16.3;myom1b;ttn.2;LOC119891930;LOC119882457;LOC119884168;frmd4a;LOC119903609;myom1a;nlgn2a;LOC119893103;LOC119899612;prkn;sytl4;ppardb;myo18ab;LOC119911355;LOC119912049	18	LOC119914594;adora2aa;LOC119914513;hcar1-3;arf6a;aacs;LOC119914595;LOC119898321;adora2ab	9
Biological process	GO:0031268	pseudopodium organization	6/1994 0.3%	27/24106 0.11%	0.0207446	0.214628	ccl25b;LOC119914594;LOC119914595;LOC119907070;ccr10;cdc42ep5	6	--	0	ccl25b;LOC119914594;LOC119914595;LOC119907070;ccr10;cdc42ep5	6
Biological process	GO:0031424	keratinization	6/1994 0.3%	27/24106 0.11%	0.0207446	0.214628	LOC119886878;LOC119905732;LOC119899780;LOC119897376;LOC119884422;abca12	6	--	0	LOC119886878;LOC119905732;LOC119899780;LOC119897376;LOC119884422;abca12	6
Biological process	GO:0086012	membrane depolarization during cardiac muscle cell action potential	6/1994 0.3%	27/24106 0.11%	0.0207446	0.214628	cacnb2a;cacna1g;cacna2d1a;slmapb;cav3;LOC119916979	6	cacnb2a;cacna1g;cacna2d1a;slmapb;cav3;LOC119916979	6	--	0
Biological process	GO:0051250	negative regulation of lymphocyte activation	29/1994 1.45%	236/24106 0.98%	0.0207619	0.214628	novel.233;LOC119911645;runx3;LOC119888698;si:ch211-264f5.6;LOC119897138;inpp5d;dusp3a;samsn1a;LOC119888605;sfrp1a;socs1a;LOC119917015;adora2aa;flt3;dtx1;anxa1a;LOC119916054;lyn;LOC119913139;si:dkey-206d17.12;LOC119919228;LOC119897642;LOC119886086;LOC119895685;adora2ab;LOC119903980;LOC119897440;zbtb7b	29	dusp3a;LOC119916054;LOC119913139	3	novel.233;LOC119911645;runx3;LOC119888698;si:ch211-264f5.6;LOC119897138;inpp5d;samsn1a;LOC119888605;sfrp1a;socs1a;LOC119917015;adora2aa;flt3;dtx1;anxa1a;lyn;si:dkey-206d17.12;LOC119919228;LOC119897642;LOC119886086;LOC119895685;adora2ab;LOC119903980;LOC119897440;zbtb7b	26
Biological process	GO:0010875	positive regulation of cholesterol efflux	5/1994 0.25%	20/24106 0.08%	0.0208798	0.214628	si:dkey-88l16.3;LOC119896035;LOC119882228;LOC119895951;abca12	5	si:dkey-88l16.3;LOC119882228	2	LOC119896035;LOC119895951;abca12	3
Biological process	GO:0046321	positive regulation of fatty acid oxidation	5/1994 0.25%	20/24106 0.08%	0.0208798	0.214628	LOC119918007;LOC119915975;cpt1b;ppardb;LOC119896343	5	LOC119915975;cpt1b;ppardb	3	LOC119918007;LOC119896343	2
Biological process	GO:0060479	lung cell differentiation	5/1994 0.25%	20/24106 0.08%	0.0208798	0.214628	fgf10b;LOC119905257;LOC119885400;tp73;fgf22	5	fgf10b;fgf22	2	LOC119905257;LOC119885400;tp73	3
Biological process	GO:0060487	lung epithelial cell differentiation	5/1994 0.25%	20/24106 0.08%	0.0208798	0.214628	fgf10b;LOC119905257;LOC119885400;tp73;fgf22	5	fgf10b;fgf22	2	LOC119905257;LOC119885400;tp73	3
Biological process	GO:0060512	prostate gland morphogenesis	5/1994 0.25%	20/24106 0.08%	0.0208798	0.214628	zmp:0000000846;fgf10b;LOC119894344;sfrp1a;fgf22	5	zmp:0000000846;fgf10b;LOC119894344;fgf22	4	sfrp1a	1
Biological process	GO:1902001	fatty acid transmembrane transport	5/1994 0.25%	20/24106 0.08%	0.0208798	0.214628	LOC119918007;LOC119915975;cpt1b;acsl5;slc27a1a	5	LOC119915975;cpt1b;acsl5;slc27a1a	4	LOC119918007	1
Biological process	GO:1905146	lysosomal protein catabolic process	5/1994 0.25%	20/24106 0.08%	0.0208798	0.214628	LOC119914222;si:dkey-88l16.3;LOC119900534;mgat3b;mfsd8l1	5	LOC119914222;si:dkey-88l16.3;LOC119900534	3	mgat3b;mfsd8l1	2
Biological process	GO:0050878	regulation of body fluid levels	50/1994 2.51%	452/24106 1.88%	0.0216458	0.222115	LOC119914345;LOC119915867;slc6a3;fgf10b;plaub;tfpia;lsr;edn1;LOC119898769;si:ch211-264f5.6;LOC119905873;emilin2b;c1galt1c1;foxa3;gpib;zgc:111976;LOC119905093;LOC119896619;aqp4;LOC119882614;pabpc4;myo5b;LOC119882612;LOC119905872;LOC119904608;LOC119914594;prkcbb;adora2aa;LOC119908630;lyn;LOC119893270;tp73;LOC119894925;zgc:65811;LOC119882615;LOC119917376;LOC119882613;LOC119894931;LOC119914595;kcnma1…	50	LOC119915867;slc6a3;fgf10b;edn1;emilin2b;gpib;zgc:111976;LOC119905093;aqp4;pabpc4;LOC119904608;LOC119894931;kcnma1a;tfap2b;fgf22;pros1	16	LOC119914345;plaub;tfpia;lsr;LOC119898769;si:ch211-264f5.6;LOC119905873;c1galt1c1;foxa3;LOC119896619;LOC119882614;myo5b;LOC119882612;LOC119905872;LOC119914594;prkcbb;adora2aa;LOC119908630;lyn;LOC119893270;tp73;LOC119894925;zgc:65811;LOC119882615;LOC119917376;LOC119882613;LOC119914595;LOC119884422;LOC119894933;LOC119886584;LOC119892304;abca12;adora2ab;zbtb7b	34
Biological process	GO:0007044	cell-substrate junction assembly	19/1994 0.95%	140/24106 0.58%	0.0220504	0.225872	LOC119917713;si:dkey-88l16.3;LOC119916947;ptk2bb;LOC119915730;fn1a;LOC119898830;macf1b;LOC119894705;LOC119887765;dusp3a;LOC119911874;sfrp1a;enpp2;actn3b;LOC119887244;myoc;LOC119897619;LOC119892304	19	LOC119917713;si:dkey-88l16.3;LOC119916947;fn1a;LOC119898830;macf1b;LOC119887765;dusp3a;enpp2;actn3b;myoc	11	ptk2bb;LOC119915730;LOC119894705;LOC119911874;sfrp1a;LOC119887244;LOC119897619;LOC119892304	8
Biological process	GO:0031346	positive regulation of cell projection organization	52/1994 2.61%	474/24106 1.97%	0.0224279	0.229341	si:dkey-88l16.3;LOC119900503;camk2b1;LOC119891695;LOC119882272;LOC119902203;ptk2bb;LOC119891930;LOC119905255;LOC119886443;LOC119912173;fn1a;atoh7;macf1b;fut9a;robo3;LOC119889803;ppp1r35;LOC119884041;LOC119901107;braf;nsmfb;ntn1a;LOC119895683;LOC119885891;LOC119891532;ccl25b;bcl11aa;chodl;LOC119914594;magi2a;LOC119894028;LOC119890770;ralaa;enpp2;lyn;sept9b;ppp2r5b;fbrs;grna;LOC119891528;LOC1199145…	52	si:dkey-88l16.3;LOC119900503;camk2b1;LOC119882272;LOC119891930;LOC119886443;LOC119912173;fn1a;atoh7;macf1b;fut9a;robo3;ppp1r35;LOC119901107;braf;nsmfb;ntn1a;LOC119895683;chodl;magi2a;ralaa;enpp2;ppp2r5b;fbrs;LOC119891528;adnpb;LOC119899452	27	LOC119891695;LOC119902203;ptk2bb;LOC119905255;LOC119889803;LOC119884041;LOC119885891;LOC119891532;ccl25b;bcl11aa;LOC119914594;LOC119894028;LOC119890770;lyn;sept9b;grna;LOC119914595;LOC119907070;hspa5;ccr10;tmem30b;cdc42ep5;itpka;abi3a;LOC119892304	25
Biological process	GO:0032288	myelin assembly	7/1994 0.35%	35/24106 0.15%	0.0225609	0.229902	LOC119915730;LOC119884172;LOC119894705;LOC119882827;LOC119893270;zgc:65811;LOC119897213	7	LOC119882827	1	LOC119915730;LOC119884172;LOC119894705;LOC119893270;zgc:65811;LOC119897213	6
Biological process	GO:0086005	ventricular cardiac muscle cell action potential	7/1994 0.35%	35/24106 0.15%	0.0225609	0.229902	bin1b;dsg2.1;rnf207a;LOC119902058;ank2b;cav3;dsc2l	7	bin1b;rnf207a;ank2b;cav3	4	dsg2.1;LOC119902058;dsc2l	3
Biological process	GO:0042476	odontogenesis	18/1994 0.9%	131/24106 0.54%	0.0226637	0.230551	LOC119917243;LOC119902203;fgf10b;edn1;LOC119899761;LOC119897868;bcl11ba;sostdc1b;novel.3150;LOC119900366;LOC119897866;wnt6b;slc24a4b;LOC119891736;lrp4;LOC119902563;bcl11bb;fgf22	18	fgf10b;edn1;novel.3150;LOC119900366;slc24a4b;LOC119891736;lrp4;LOC119902563;fgf22	9	LOC119917243;LOC119902203;LOC119899761;LOC119897868;bcl11ba;sostdc1b;LOC119897866;wnt6b;bcl11bb	9
Biological process	GO:0007431	salivary gland development	8/1994 0.4%	43/24106 0.18%	0.0230521	0.233345	fgf10b;LOC119905873;novel.2796;novel.3150;tfcp2l1;LOC119905872;LOC119917376;fgf22	8	fgf10b;novel.2796;novel.3150;tfcp2l1;fgf22	5	LOC119905873;LOC119905872;LOC119917376	3
Biological process	GO:0071599	otic vesicle development	8/1994 0.4%	43/24106 0.18%	0.0230521	0.233345	fgf10b;pax2a;eya1;LOC119886179;LOC119892694;zmp:0000000930;sox2;fgf22	8	fgf10b;pax2a;eya1;LOC119886179;LOC119892694;zmp:0000000930;fgf22	7	sox2	1
Biological process	GO:0043271	negative regulation of ion transport	23/1994 1.15%	179/24106 0.74%	0.0230571	0.233345	bin1b;ptk2bb;LOC119895272;si:dkey-151g10.3;LOC119908416;LOC119882385;si:dkey-46i9.6;LOC119900865;tlr9;pcsk9;ppp3cca;LOC119909215;LOC119905323;cbarpb;usp2a;cav3;LOC119916979;slc30a1a;LOC119917303;LOC119898321;LOC119886584;pln;LOC119897619	23	bin1b;LOC119895272;si:dkey-151g10.3;LOC119908416;LOC119882385;si:dkey-46i9.6;LOC119900865;pcsk9;ppp3cca;LOC119909215;LOC119905323;cbarpb;usp2a;cav3;LOC119916979;pln	16	ptk2bb;tlr9;slc30a1a;LOC119917303;LOC119898321;LOC119886584;LOC119897619	7
Biological process	GO:0001756	somitogenesis	16/1994 0.8%	113/24106 0.47%	0.0236695	0.23705	rbm24b;tbx18;ttn.2;LOC119884168;fn1a;crb2a;tmed2;LOC119893103;rbm24a;LOC119885891;sfrp1a;LOC119892694;zmp:0000000930;ppp2r3a;axin1;LOC119914644	16	rbm24b;tbx18;ttn.2;LOC119884168;fn1a;crb2a;LOC119893103;rbm24a;LOC119892694;zmp:0000000930;ppp2r3a;axin1	12	tmed2;LOC119885891;sfrp1a;LOC119914644	4
Biological process	GO:0043506	regulation of JUN kinase activity	12/1994 0.6%	77/24106 0.32%	0.0238171	0.23705	LOC119898452;LOC119891695;ptk2bb;edn1;tlr9;LOC119885891;sfrp1a;axin1;LOC119893932;LOC119892126;dnaja;LOC119891528	12	edn1;axin1;LOC119893932;LOC119892126;dnaja;LOC119891528	6	LOC119898452;LOC119891695;ptk2bb;tlr9;LOC119885891;sfrp1a	6
Biological process	GO:0010988	regulation of low-density lipoprotein particle clearance	4/1994 0.2%	14/24106 0.06%	0.0238257	0.23705	LOC119900534;abcc8;pcsk9;cnpy2	4	LOC119900534;abcc8;pcsk9	3	cnpy2	1
Biological process	GO:0030836	positive regulation of actin filament depolymerization	4/1994 0.2%	14/24106 0.06%	0.0238257	0.23705	cfl2;cfl1l;LOC119914594;washc2c	4	cfl2;washc2c	2	cfl1l;LOC119914594	2
Biological process	GO:0034454	microtubule anchoring at centrosome	4/1994 0.2%	14/24106 0.06%	0.0238257	0.23705	ccdc120a;dctn1b;LOC119884097;LOC119911443	4	ccdc120a;dctn1b;LOC119884097;LOC119911443	4	--	0
Biological process	GO:0043589	skin morphogenesis	4/1994 0.2%	14/24106 0.06%	0.0238257	0.23705	LOC119902203;LOC119915730;LOC119894705;LOC119892304	4	--	0	LOC119902203;LOC119915730;LOC119894705;LOC119892304	4
Biological process	GO:0045794	negative regulation of cell volume	4/1994 0.2%	14/24106 0.06%	0.0238257	0.23705	LOC119891930;LOC119916055;shank3a;kcnma1a	4	LOC119891930;LOC119916055;shank3a;kcnma1a	4	--	0
Biological process	GO:0060134	prepulse inhibition	4/1994 0.2%	14/24106 0.06%	0.0238257	0.23705	slc6a3;ctnna2;adora2aa;adora2ab	4	slc6a3;ctnna2	2	adora2aa;adora2ab	2
Biological process	GO:0060591	chondroblast differentiation	4/1994 0.2%	14/24106 0.06%	0.0238257	0.23705	si:ch211-106h11.3;cdh19;ccn1l2;LOC119905916	4	si:ch211-106h11.3;cdh19;ccn1l2	3	LOC119905916	1
Biological process	GO:0070341	fat cell proliferation	4/1994 0.2%	14/24106 0.06%	0.0238257	0.23705	fgf10b;LOC119882035;ppardb;fgf22	4	fgf10b;LOC119882035;ppardb;fgf22	4	--	0
Biological process	GO:0005996	monosaccharide metabolic process	33/1994 1.65%	279/24106 1.16%	0.0238816	0.237205	LOC119916947;gapdh;LOC119897855;clk2b;pfkmb;pgd;LOC119897422;pgm1;fbp2;pfkma;novel.1139;kcnj11;LOC119887765;tpi1b;foxa3;gpib;LOC119915975;pfkfb1;LOC119899111;LOC119907842;pfkfb3;prkn;cpt1b;LOC119917303;actn3b;gnb3a;ppardb;LOC119900263;adipor1a;tfap2b;ppp1r3g;foxo1a;gale	33	LOC119916947;gapdh;LOC119897855;clk2b;pfkmb;LOC119897422;pgm1;fbp2;pfkma;novel.1139;kcnj11;LOC119887765;tpi1b;gpib;LOC119915975;pfkfb1;LOC119899111;LOC119907842;pfkfb3;prkn;cpt1b;actn3b;ppardb;LOC119900263;tfap2b;ppp1r3g	26	pgd;foxa3;LOC119917303;gnb3a;adipor1a;foxo1a;gale	7
Biological process	GO:0051966	regulation of synaptic transmission, glutamatergic	15/1994 0.75%	104/24106 0.43%	0.0240057	0.23767	grm5b;ptk2bb;LOC119902610;nlgn2a;LOC119911181;LOC119897900;mef2ca;si:cabz01093077.1;adora2aa;prkn;LOC119915127;shank3a;tnr;adora2ab;LOC119899346	15	grm5b;LOC119902610;nlgn2a;LOC119911181;mef2ca;prkn;LOC119915127;shank3a;tnr;LOC119899346	10	ptk2bb;LOC119897900;si:cabz01093077.1;adora2aa;adora2ab	5
Biological process	GO:0035023	regulation of Rho protein signal transduction	22/1994 1.1%	170/24106 0.71%	0.0240091	0.23767	arhgef1a;LOC119895664;synpo2la;LOC119911387;synpo2lb;lpar4;LOC119911328;LOC119905632;LOC119916842;arap3;cavin4a;LOC119914594;cavin4b;kank1a;LOC119914595;kank2;myoc;si:dkeyp-23e4.3;lpar6a;LOC119902093;LOC119911380;LOC119889971	22	synpo2la;synpo2lb;lpar4;LOC119905632;LOC119916842;arap3;cavin4a;cavin4b;kank1a;kank2;myoc;si:dkeyp-23e4.3	12	arhgef1a;LOC119895664;LOC119911387;LOC119911328;LOC119914594;LOC119914595;lpar6a;LOC119902093;LOC119911380;LOC119889971	10
Biological process	GO:0003254	regulation of membrane depolarization	10/1994 0.5%	60/24106 0.25%	0.0244576	0.241704	hcn5;LOC119891930;fhl1a;cacna1g;mllt11;slmapb;cav3;LOC119916979;myoc;LOC119897619	10	hcn5;LOC119891930;fhl1a;cacna1g;mllt11;slmapb;cav3;LOC119916979;myoc	9	LOC119897619	1
Biological process	GO:0003161	cardiac conduction system development	6/1994 0.3%	28/24106 0.12%	0.0246056	0.241948	isl1;tbx18;cacna1g;dsg2.1;LOC119902058;LOC119907070	6	isl1;tbx18;cacna1g	3	dsg2.1;LOC119902058;LOC119907070	3
Biological process	GO:0070229	negative regulation of lymphocyte apoptotic process	6/1994 0.3%	28/24106 0.12%	0.0246056	0.241948	dock8;bcl11ba;LOC119888605;LOC119917015;bcl11bb;LOC119897619	6	--	0	dock8;bcl11ba;LOC119888605;LOC119917015;bcl11bb;LOC119897619	6
Biological process	GO:0071624	positive regulation of granulocyte chemotaxis	6/1994 0.3%	28/24106 0.12%	0.0246056	0.241948	LOC119891695;edn1;LOC119888605;LOC119917015;ccl25b;ccr10	6	edn1	1	LOC119891695;LOC119888605;LOC119917015;ccl25b;ccr10	5
Biological process	GO:0045580	regulation of T cell differentiation	24/1994 1.2%	190/24106 0.79%	0.0247731	0.24319	LOC119894956;LOC119891695;smarcd3b;runx3;LOC119888698;LOC119897138;LOC119912432;braf;LOC119888605;LOC119897900;smarcc1b;socs1a;LOC119917015;si:cabz01093077.1;dtx1;LOC119912429;anxa1a;si:dkey-206d17.12;LOC119897642;LOC119908082;LOC119895685;LOC119897440;rhoh;zbtb7b	24	smarcd3b;braf;smarcc1b	3	LOC119894956;LOC119891695;runx3;LOC119888698;LOC119897138;LOC119912432;LOC119888605;LOC119897900;socs1a;LOC119917015;si:cabz01093077.1;dtx1;LOC119912429;anxa1a;si:dkey-206d17.12;LOC119897642;LOC119908082;LOC119895685;LOC119897440;rhoh;zbtb7b	21
Biological process	GO:0070555	response to interleukin-1	16/1994 0.8%	114/24106 0.47%	0.0254937	0.247448	ccl20l;LOC119891695;usp10;ccl25a;edn1;ccl20a.3;sfrp1a;LOC119894313;LOC119904455;ccl25b;LOC119908411;si:dkey-206d17.12;LOC119891528;trim63b;nr1d4a;LOC119912049	16	usp10;edn1;LOC119891528;trim63b;LOC119912049	5	ccl20l;LOC119891695;ccl25a;ccl20a.3;sfrp1a;LOC119894313;LOC119904455;ccl25b;LOC119908411;si:dkey-206d17.12;nr1d4a	11
Biological process	GO:0032481	positive regulation of type I interferon production	9/1994 0.45%	52/24106 0.22%	0.0255494	0.247448	LOC119884527;zbtb16b;gapdh;tlr9;polr3f;LOC119907842;flt3;LOC119904158;zbtb16a	9	LOC119884527;zbtb16b;gapdh;polr3f;LOC119907842;zbtb16a	6	tlr9;flt3;LOC119904158	3
Biological process	GO:0106056	regulation of calcineurin-mediated signaling	9/1994 0.45%	52/24106 0.22%	0.0255494	0.247448	LOC119915609;LOC119917433;LOC119912908;fhl5;myoz2b;LOC119904282;LOC119887765;ppp3cca;actn3b	9	LOC119915609;LOC119917433;LOC119912908;fhl5;myoz2b;LOC119904282;LOC119887765;ppp3cca;actn3b	9	--	0
Biological process	GO:2000406	positive regulation of T cell migration	9/1994 0.45%	52/24106 0.22%	0.0255494	0.247448	ccl20l;LOC119899450;dock8;ccl20a.3;LOC119897780;LOC119897900;ccl25b;si:cabz01093077.1;LOC119888587	9	--	0	ccl20l;LOC119899450;dock8;ccl20a.3;LOC119897780;LOC119897900;ccl25b;si:cabz01093077.1;LOC119888587	9
Biological process	GO:0002407	dendritic cell chemotaxis	5/1994 0.25%	21/24106 0.09%	0.0255851	0.247448	LOC119891695;ccr6b;ccl25b;ccr6a;ccr10	5	--	0	LOC119891695;ccr6b;ccl25b;ccr6a;ccr10	5
Biological process	GO:0035590	purinergic nucleotide receptor signaling pathway	5/1994 0.25%	21/24106 0.09%	0.0255851	0.247448	LOC119891930;adora2aa;LOC119885750;LOC119886584;adora2ab	5	LOC119891930	1	adora2aa;LOC119885750;LOC119886584;adora2ab	4
Biological process	GO:0090025	regulation of monocyte chemotaxis	5/1994 0.25%	21/24106 0.09%	0.0255851	0.247448	LOC119897780;LOC119897900;si:cabz01093077.1;lyn;LOC119888587	5	--	0	LOC119897780;LOC119897900;si:cabz01093077.1;lyn;LOC119888587	5
Biological process	GO:0099170	postsynaptic modulation of chemical synaptic transmission	5/1994 0.25%	21/24106 0.09%	0.0255851	0.247448	grm5b;LOC119905873;LOC119905872;LOC119917376;eif4e1c	5	grm5b	1	LOC119905873;LOC119905872;LOC119917376;eif4e1c	4
Biological process	GO:2000810	regulation of bicellular tight junction assembly	5/1994 0.25%	21/24106 0.09%	0.0255851	0.247448	LOC119895474;LOC119882610;epha2b;nphp1;cldnf	5	nphp1	1	LOC119895474;LOC119882610;epha2b;cldnf	4
Biological process	GO:0072659	protein localization to plasma membrane	46/1994 2.31%	415/24106 1.72%	0.0258707	0.2498	kcnip3b;cunh14orf180;si:dkey-88l16.3;LOC119900503;arhgap44a;cnstb;LOC119916947;csrp3;LOC119898749;si:dkey-151g10.3;macf1b;LOC119901345;stac;LOC119905873;tmed2;kcnj11;dab2;epha2b;LOC119895052;novel.3150;LOC119885806;zdhhc3b;slmapb;LOC119905872;fybb;stac3;ank2b;bbs1;tspan33a;cav3;LOC119916979;arf6a;LOC119883315;ehd1a;cltcl1;LOC119917376;LOC119914450;myo5aa;map7d3;LOC119899566;LOC119917207;LOC119894…	46	kcnip3b;cunh14orf180;si:dkey-88l16.3;LOC119900503;arhgap44a;cnstb;LOC119916947;csrp3;LOC119898749;si:dkey-151g10.3;macf1b;LOC119901345;stac;kcnj11;dab2;novel.3150;LOC119885806;slmapb;stac3;ank2b;bbs1;cav3;LOC119916979;LOC119883315;cltcl1;LOC119914450;myo5aa;map7d3;LOC119917207;LOC119894725;rab40b	31	LOC119905873;tmed2;epha2b;LOC119895052;zdhhc3b;LOC119905872;fybb;tspan33a;arf6a;ehd1a;LOC119917376;LOC119899566;LOC119886584;abca12;tspan15	15
Biological process	GO:0045638	negative regulation of myeloid cell differentiation	15/1994 0.75%	105/24106 0.44%	0.02594	0.249977	LOC119900503;ptk2bb;meis1a;si:ch211-264f5.6;inpp5d;LOC119897868;LOC119895683;sfrp1a;LOC119897866;LOC119897691;LOC119884831;lyn;prdm16;LOC119902093;LOC119896461	15	LOC119900503;meis1a;LOC119895683;LOC119884831;prdm16;LOC119896461	6	ptk2bb;si:ch211-264f5.6;inpp5d;LOC119897868;sfrp1a;LOC119897866;LOC119897691;lyn;LOC119902093	9
Biological process	GO:0048730	epidermis morphogenesis	7/1994 0.35%	36/24106 0.15%	0.0260679	0.249977	fgf10b;sostdc1b;LOC119908630;LOC119899780;LOC119884422;fgf22;LOC119897619	7	fgf10b;fgf22	2	sostdc1b;LOC119908630;LOC119899780;LOC119884422;LOC119897619	5
Biological process	GO:0048799	animal organ maturation	7/1994 0.35%	36/24106 0.15%	0.0260679	0.249977	ryr1b;LOC119897805;LOC119895176;LOC119887765;LOC119895837;LOC119908630;actn3b	7	ryr1b;LOC119897805;LOC119895176;LOC119887765;LOC119895837;actn3b	6	LOC119908630	1
Biological process	GO:0043368	positive T cell selection	8/1994 0.4%	44/24106 0.18%	0.0261974	0.249977	braf;bcl11ba;LOC119888605;LOC119917015;LOC119888509;bcl11bb;LOC119897619;LOC119883434	8	braf	1	bcl11ba;LOC119888605;LOC119917015;LOC119888509;bcl11bb;LOC119897619;LOC119883434	7
Biological process	GO:0050849	negative regulation of calcium-mediated signaling	8/1994 0.4%	44/24106 0.18%	0.0261974	0.249977	LOC119912908;fhl5;myoz2b;LOC119904282;LOC119887765;LOC119886395;actn3b;slc24a4b	8	LOC119912908;fhl5;myoz2b;LOC119904282;LOC119887765;actn3b;slc24a4b	7	LOC119886395	1
Biological process	GO:2000249	regulation of actin cytoskeleton reorganization	8/1994 0.4%	44/24106 0.18%	0.0261974	0.249977	LOC119915519;ptk2bb;LOC119901057;baiap2l2a;gmfg;hck;carmil3;LOC119907070	8	LOC119915519;LOC119901057;baiap2l2a;carmil3	4	ptk2bb;gmfg;hck;LOC119907070	4
Biological process	GO:0006970	response to osmotic stress	14/1994 0.7%	96/24106 0.4%	0.0262285	0.249977	scn1lab;ptk2bb;si:dkey-151g10.3;rptor;si:ch211-191a24.4;lrrc8da;LOC119916055;slc4a11;si:ch211-106h11.1;capn3b;kcnma1a;map7d3;LOC119902471;LOC119892304	14	scn1lab;si:dkey-151g10.3;rptor;LOC119916055;si:ch211-106h11.1;capn3b;kcnma1a;map7d3;LOC119902471	9	ptk2bb;si:ch211-191a24.4;lrrc8da;slc4a11;LOC119892304	5
Biological process	GO:0071347	cellular response to interleukin-1	14/1994 0.7%	96/24106 0.4%	0.0262285	0.249977	ccl20l;LOC119891695;usp10;ccl25a;edn1;ccl20a.3;sfrp1a;LOC119894313;LOC119904455;ccl25b;LOC119908411;si:dkey-206d17.12;LOC119891528;nr1d4a	14	usp10;edn1;LOC119891528	3	ccl20l;LOC119891695;ccl25a;ccl20a.3;sfrp1a;LOC119894313;LOC119904455;ccl25b;LOC119908411;si:dkey-206d17.12;nr1d4a	11
Biological process	GO:0033173	calcineurin-NFAT signaling cascade	10/1994 0.5%	61/24106 0.25%	0.0271587	0.258007	LOC119915609;LOC119917433;nfatc4;LOC119912908;fhl5;myoz2b;LOC119904282;LOC119887765;ppp3cca;actn3b	10	LOC119915609;LOC119917433;nfatc4;LOC119912908;fhl5;myoz2b;LOC119904282;LOC119887765;ppp3cca;actn3b	10	--	0
Biological process	GO:0034605	cellular response to heat	10/1994 0.5%	61/24106 0.25%	0.0271587	0.258007	LOC119905857;zgc:136908;hsp90aa1.2;stac;bag3;trpv1;lyn;daxx;LOC119888587;hsp90aa1.1	10	LOC119905857;zgc:136908;hsp90aa1.2;stac;bag3;daxx;hsp90aa1.1	7	trpv1;lyn;LOC119888587	3
Biological process	GO:0043123	positive regulation of I-kappaB kinase/NF-kappaB signaling	32/1994 1.6%	272/24106 1.13%	0.0275547	0.260814	ect2;LOC119891695;gapdh;ndfip2;gprc5ba;LOC119898769;LOC119901666;tnfsf14;LOC119884041;LOC119913281;myd88;si:dkey-46i9.6;LOC119899533;LOC119888605;tlr9;LOC119917015;ccl25b;LOC119893728;LOC119914594;LOC119907842;prkcbb;prkn;nup62l;LOC119912591;LOC119892126;tnfrsf19;LOC119900615;LOC119916377;novel.1167;ccr10;LOC119912507;LOC119900609	32	ect2;gapdh;gprc5ba;si:dkey-46i9.6;LOC119899533;LOC119907842;prkn;LOC119892126;tnfrsf19;LOC119916377	10	LOC119891695;ndfip2;LOC119898769;LOC119901666;tnfsf14;LOC119884041;LOC119913281;myd88;LOC119888605;tlr9;LOC119917015;ccl25b;LOC119893728;LOC119914594;prkcbb;nup62l;LOC119912591;LOC119900615;novel.1167;ccr10;LOC119912507;LOC119900609	22
Biological process	GO:0060491	regulation of cell projection assembly	32/1994 1.6%	272/24106 1.13%	0.0275547	0.260814	LOC119900503;arhgap44a;LOC119891695;LOC119891930;LOC119886443;evla;LOC119912173;ppp1r35;si:dkey-197j19.6;LOC119901107;LOC119912729;epha2b;ccl25b;LOC119914594;LOC119890770;ralaa;fxr2;arf6a;sept9b;fbrs;kank1a;LOC119914595;LOC119907070;LOC119899452;LOC119902336;ccr10;LOC119910701;LOC119902844;cdc42ep5;fam110c;klf5b;abi3a	32	LOC119900503;arhgap44a;LOC119891930;LOC119886443;evla;LOC119912173;ppp1r35;si:dkey-197j19.6;LOC119901107;ralaa;fxr2;fbrs;kank1a;LOC119899452;LOC119902336;LOC119910701;LOC119902844	17	LOC119891695;LOC119912729;epha2b;ccl25b;LOC119914594;LOC119890770;arf6a;sept9b;LOC119914595;LOC119907070;ccr10;cdc42ep5;fam110c;klf5b;abi3a	15
Biological process	GO:0048864	stem cell development	20/1994 1%	153/24106 0.63%	0.0275869	0.260814	alx1;tbx1;LOC119917038;anxa6;edn1;fn1a;LOC119898202;LOC119889803;radil;coro1cb;LOC119885891;novel.3150;LOC119885546;LOC119904608;dlx2a;LOC119906237;LOC119915233;LOC119907070;sema6bb;LOC119897619	20	alx1;tbx1;LOC119917038;anxa6;edn1;fn1a;radil;coro1cb;novel.3150;LOC119885546;LOC119904608;dlx2a;sema6bb	13	LOC119898202;LOC119889803;LOC119885891;LOC119906237;LOC119915233;LOC119907070;LOC119897619	7
Biological process	GO:0035148	tube formation	25/1994 1.25%	202/24106 0.84%	0.0278614	0.262987	LOC119914222;fgf10b;pax2a;LOC119905873;spint1a;tmed2;sall4;LOC119885891;cdh19;sfrp1a;LOC119892694;zmp:0000000930;LOC119895763;LOC119905872;ralaa;wnt6b;mks1;LOC119917376;st14a;shank3a;LOC119891528;fgf22;cldn7b;LOC119904334;dlx5a	25	LOC119914222;fgf10b;pax2a;sall4;cdh19;LOC119892694;zmp:0000000930;ralaa;mks1;shank3a;LOC119891528;fgf22;dlx5a	13	LOC119905873;spint1a;tmed2;LOC119885891;sfrp1a;LOC119895763;LOC119905872;wnt6b;LOC119917376;st14a;cldn7b;LOC119904334	12
Biological process	GO:1904063	negative regulation of cation transmembrane transport	15/1994 0.75%	106/24106 0.44%	0.0279879	0.263758	bin1b;LOC119908416;LOC119882385;LOC119900865;tlr9;pcsk9;ppp3cca;LOC119909215;cbarpb;cav3;LOC119916979;slc30a1a;LOC119917303;pln;LOC119897619	15	bin1b;LOC119908416;LOC119882385;LOC119900865;pcsk9;ppp3cca;LOC119909215;cbarpb;cav3;LOC119916979;pln	11	tlr9;slc30a1a;LOC119917303;LOC119897619	4
Biological process	GO:2000649	regulation of sodium ion transmembrane transporter activity	11/1994 0.55%	70/24106 0.29%	0.0281004	0.264395	LOC119902956;si:dkey-151g10.3;LOC119900865;pcsk9;LOC119905323;slmapb;cav3;LOC119916979;LOC119911899;stoml3b;LOC119899452	11	LOC119902956;si:dkey-151g10.3;LOC119900865;pcsk9;LOC119905323;slmapb;cav3;LOC119916979;LOC119911899;LOC119899452	10	stoml3b	1
Biological process	GO:0086001	cardiac muscle cell action potential	14/1994 0.7%	97/24106 0.4%	0.0284029	0.26648	bin1b;cacnb2a;tbx18;hcn5;cacna1g;dsg2.1;rnf207a;cacna2d1a;slmapb;LOC119902058;ank2b;cav3;LOC119916979;dsc2l	14	bin1b;cacnb2a;tbx18;hcn5;cacna1g;rnf207a;cacna2d1a;slmapb;ank2b;cav3;LOC119916979	11	dsg2.1;LOC119902058;dsc2l	3
Biological process	GO:0006813	potassium ion transport	37/1994 1.86%	324/24106 1.34%	0.0285493	0.26648	kcnip3b;bin1b;ptk2bb;kcnv2a;slc9a5;hcn5;si:dkey-151g10.3;LOC119916229;fhl1a;LOC119886010;LOC119916361;abcc8;kcnj11;kcnk1b;lrrc38b;abcc9;kcna1a;rnf207a;LOC119913998;LOC119894066;LOC119905323;slc9a1a;ank2b;alg10;cav3;LOC119916055;LOC119916979;kcnh6a;atp1a2a;LOC119914450;slc24a4b;kcnma1a;LOC119899452;kcnk2a;kcnj12b;LOC119899566;LOC119915803	37	kcnip3b;bin1b;kcnv2a;slc9a5;hcn5;si:dkey-151g10.3;LOC119916229;fhl1a;LOC119886010;LOC119916361;abcc8;kcnj11;lrrc38b;abcc9;kcna1a;rnf207a;LOC119913998;LOC119894066;LOC119905323;ank2b;cav3;LOC119916055;LOC119916979;kcnh6a;atp1a2a;LOC119914450;slc24a4b;kcnma1a;LOC119899452;kcnk2a;kcnj12b	31	ptk2bb;kcnk1b;slc9a1a;alg10;LOC119899566;LOC119915803	6
Biological process	GO:0002686	negative regulation of leukocyte migration	9/1994 0.45%	53/24106 0.22%	0.0285934	0.26648	ptger4b;ccl25a;cnn2;ccl25b;ptger4a;si:ch211-214p13.9;LOC119903879;LOC119904215;padi2	9	cnn2	1	ptger4b;ccl25a;ccl25b;ptger4a;si:ch211-214p13.9;LOC119903879;LOC119904215;padi2	8
Biological process	GO:0007566	embryo implantation	9/1994 0.45%	53/24106 0.22%	0.0285934	0.26648	LOC119915730;acvr1ba;LOC119905873;LOC119894705;igfbp7;LOC119905872;LOC119917376;ppardb;stc2b	9	acvr1ba;ppardb;stc2b	3	LOC119915730;LOC119905873;LOC119894705;igfbp7;LOC119905872;LOC119917376	6
Biological process	GO:0010591	regulation of lamellipodium assembly	9/1994 0.45%	53/24106 0.22%	0.0285934	0.26648	LOC119900503;LOC119886443;LOC119912173;si:dkey-197j19.6;epha2b;fbrs;LOC119907070;LOC119899452;abi3a	9	LOC119900503;LOC119886443;LOC119912173;si:dkey-197j19.6;fbrs;LOC119899452	6	epha2b;LOC119907070;abi3a	3
Biological process	GO:0060071	Wnt signaling pathway, planar cell polarity pathway	9/1994 0.45%	53/24106 0.22%	0.0285934	0.26648	LOC119916552;LOC119882272;LOC119904185;dab2;sfrp1a;magi2a;mks1;LOC119906237;LOC119907070	9	LOC119916552;LOC119882272;LOC119904185;dab2;magi2a;mks1	6	sfrp1a;LOC119906237;LOC119907070	3
Biological process	GO:0035249	synaptic transmission, glutamatergic	19/1994 0.95%	144/24106 0.6%	0.0286386	0.26648	grm5b;grik2;ptk2bb;LOC119902610;nlgn2a;LOC119911181;grid1a;LOC119897900;mef2ca;si:cabz01093077.1;adora2aa;LOC119914513;prkn;LOC119908630;LOC119915127;shank3a;tnr;adora2ab;LOC119899346	19	grm5b;LOC119902610;nlgn2a;LOC119911181;grid1a;mef2ca;prkn;LOC119915127;shank3a;tnr;LOC119899346	11	grik2;ptk2bb;LOC119897900;si:cabz01093077.1;adora2aa;LOC119914513;LOC119908630;adora2ab	8
Biological process	GO:0015980	energy derivation by oxidation of organic compounds	42/1994 2.11%	376/24106 1.56%	0.0287119	0.26674	LOC119916947;LOC119882387;nfatc4;ND4;ND2;COX1;CYTB;zgc:136908;gyg1b;ND5;COX3;ND4L;pygma;zgc:77112;LOC119915305;LOC119912798;LOC119887765;stbd1;si:ch211-167b20.8;idh3b;adgrf3a;mdh1b;LOC119914791;LOC119905432;gyg2;prdm16;novel.4333;phka1a;actn3b;ppp1r3aa;mdh1ab;LOC119915315;prkag3a;LOC119911252;nr1d4a;slc25a18;si:dkey-242g16.2;ppp1r3g;gfpt2;LOC119896343;LOC119896218;smn1	42	LOC119916947;LOC119882387;nfatc4;ND4;ND2;COX1;CYTB;zgc:136908;gyg1b;ND5;COX3;ND4L;pygma;zgc:77112;LOC119915305;LOC119912798;LOC119887765;stbd1;si:ch211-167b20.8;idh3b;mdh1b;LOC119905432;gyg2;prdm16;novel.4333;phka1a;actn3b;ppp1r3aa;mdh1ab;prkag3a;slc25a18;ppp1r3g;LOC119896218;smn1	34	adgrf3a;LOC119914791;LOC119915315;LOC119911252;nr1d4a;si:dkey-242g16.2;gfpt2;LOC119896343	8
Biological process	GO:0010996	response to auditory stimulus	6/1994 0.3%	29/24106 0.12%	0.0289179	0.268231	usp53b;LOC119916229;otofa;kiaa0319;shank3a;LOC119888587	6	usp53b;LOC119916229;otofa;kiaa0319;shank3a	5	LOC119888587	1
Biological process	GO:0048839	inner ear development	35/1994 1.76%	304/24106 1.26%	0.0292462	0.270849	LOC119905857;LOC119916445;tbx1;fgf10b;tbx18;pax2a;LOC119901181;eya4;LOC119905255;LOC119910998;LOC119897805;frem3;LOC119905873;tmem132e;LOC119902610;eya1;ntn1a;LOC119886179;LOC119892694;zmp:0000000930;slc44a4;myo15ab;LOC119905872;esrrgb;alg10;mks1;LOC119917376;sox2;kcnma1a;LOC119915272;kcnk2a;LOC119897735;fgf22;cldn7b;clic5a	35	LOC119905857;LOC119916445;tbx1;fgf10b;tbx18;pax2a;LOC119901181;eya4;LOC119910998;LOC119897805;frem3;LOC119902610;eya1;ntn1a;LOC119886179;LOC119892694;zmp:0000000930;myo15ab;esrrgb;mks1;kcnma1a;kcnk2a;LOC119897735;fgf22;clic5a	25	LOC119905255;LOC119905873;tmem132e;slc44a4;LOC119905872;alg10;LOC119917376;sox2;LOC119915272;cldn7b	10
Biological process	GO:0050901	leukocyte tethering or rolling	8/1994 0.4%	45/24106 0.19%	0.0296289	0.273534	ccl25a;fut9a;LOC119891357;ccl25b;LOC119908630;LOC119882288;LOC119912355;LOC119914575	8	fut9a;LOC119891357;LOC119882288	3	ccl25a;ccl25b;LOC119908630;LOC119912355;LOC119914575	5
Biological process	GO:0060135	maternal process involved in female pregnancy	8/1994 0.4%	45/24106 0.19%	0.0296289	0.273534	LOC119905873;tmed2;zgc:111976;LOC119905872;LOC119917376;ppardb;stc2b;LOC119908082	8	zgc:111976;ppardb;stc2b	3	LOC119905873;tmed2;LOC119905872;LOC119917376;LOC119908082	5
Biological process	GO:0001964	startle response	7/1994 0.35%	37/24106 0.15%	0.029929	0.275011	slc6a3;ctnna2;otofa;kcna1a;adora2aa;prkn;adora2ab	7	slc6a3;ctnna2;otofa;kcna1a;prkn	5	adora2aa;adora2ab	2
Biological process	GO:0030279	negative regulation of ossification	7/1994 0.35%	37/24106 0.15%	0.029929	0.275011	ptk2bb;sfrp1a;LOC119900366;mef2ca;chsy1;lrp4;LOC119897619	7	LOC119900366;mef2ca;lrp4	3	ptk2bb;sfrp1a;chsy1;LOC119897619	4
Biological process	GO:0045880	positive regulation of smoothened signaling pathway	7/1994 0.35%	37/24106 0.15%	0.029929	0.275011	stk36;scube3;sfrp1a;cibar1;LOC119916054;chsy1;LOC119889890	7	stk36;cibar1;LOC119916054;LOC119889890	4	scube3;sfrp1a;chsy1	3
Biological process	GO:0010968	regulation of microtubule nucleation	4/1994 0.2%	15/24106 0.06%	0.0304104	0.276754	LOC119902892;LOC119902894;dctn1b;si:ch73-95l15.5	4	LOC119902892;LOC119902894;dctn1b	3	si:ch73-95l15.5	1
Biological process	GO:0021538	epithalamus development	4/1994 0.2%	15/24106 0.06%	0.0304104	0.276754	tbx2b;sox2;sec61a1;LOC119914644	4	tbx2b	1	sox2;sec61a1;LOC119914644	3
Biological process	GO:0044557	relaxation of smooth muscle	4/1994 0.2%	15/24106 0.06%	0.0304104	0.276754	LOC119915867;abcc8;LOC119916055;kcnma1a	4	LOC119915867;abcc8;LOC119916055;kcnma1a	4	--	0
Biological process	GO:0045059	positive thymic T cell selection	4/1994 0.2%	15/24106 0.06%	0.0304104	0.276754	LOC119888605;LOC119917015;LOC119888509;LOC119883434	4	--	0	LOC119888605;LOC119917015;LOC119888509;LOC119883434	4
Biological process	GO:0071285	cellular response to lithium ion	4/1994 0.2%	15/24106 0.06%	0.0304104	0.276754	nfatc4;LOC119905873;LOC119905872;LOC119917376	4	nfatc4	1	LOC119905873;LOC119905872;LOC119917376	3
Biological process	GO:1902165	regulation of intrinsic apoptotic signaling pathway in response to DNA damage by p53 class mediator	4/1994 0.2%	15/24106 0.06%	0.0304104	0.276754	LOC119888605;LOC119917015;tp73;LOC119897619	4	--	0	LOC119888605;LOC119917015;tp73;LOC119897619	4
Biological process	GO:1905477	positive regulation of protein localization to membrane	19/1994 0.95%	145/24106 0.6%	0.0304953	0.276754	cunh14orf180;si:dkey-88l16.3;LOC119900503;cnstb;LOC119916947;LOC119882752;si:dkey-151g10.3;stac;kcnj11;epha2b;LOC119895052;nlgn2a;stac3;prkn;LOC119916979;arf6a;stoml3b;lrp4;LOC119917207	19	cunh14orf180;si:dkey-88l16.3;LOC119900503;cnstb;LOC119916947;si:dkey-151g10.3;stac;kcnj11;nlgn2a;stac3;prkn;LOC119916979;lrp4;LOC119917207	14	LOC119882752;epha2b;LOC119895052;arf6a;stoml3b	5
Biological process	GO:0002224	toll-like receptor signaling pathway	17/1994 0.85%	126/24106 0.52%	0.0306653	0.276754	LOC119905857;tlr5a;LOC119904310;myd88;tlr9;unc93b1;LOC119914701;mapkapk3;LOC119914594;LOC119918257;LOC119904158;lyn;LOC119917588;pik3ap1;LOC119891528;appl2;tlr1	17	LOC119905857;tlr5a;LOC119918257;LOC119891528;appl2	5	LOC119904310;myd88;tlr9;unc93b1;LOC119914701;mapkapk3;LOC119914594;LOC119904158;lyn;LOC119917588;pik3ap1;tlr1	12
Biological process	GO:0060562	epithelial tube morphogenesis	53/1994 2.66%	494/24106 2.05%	0.0308184	0.276754	asb2a.1;LOC119914222;rbm24b;pkd1a;LOC119907002;nfatc4;tbx1;LOC119894420;fgf10b;pax2a;LOC119882457;edn1;LOC119883361;LOC119897805;mical2a;LOC119904413;spint1a;tmed2;sall4;eya1;epha2b;ccdc40;zgc:111976;ntn1a;LOC119886179;rbm24a;rnf207a;sostdc1b;tbx2b;LOC119885891;cdh19;sfrp1a;novel.3150;LOC119892694;zmp:0000000930;mef2ca;LOC119895763;ralaa;atoh8;LOC119908630;LOC119916054;cav3;wnt6b;mks1;six2a;st14a…	53	asb2a.1;LOC119914222;rbm24b;pkd1a;LOC119907002;nfatc4;tbx1;LOC119894420;fgf10b;pax2a;LOC119882457;edn1;LOC119897805;mical2a;LOC119904413;sall4;eya1;ccdc40;zgc:111976;ntn1a;LOC119886179;rbm24a;rnf207a;tbx2b;cdh19;novel.3150;LOC119892694;zmp:0000000930;mef2ca;ralaa;atoh8;LOC119916054;cav3;mks1;six2a;shank3a;fgf22;dlx5a	38	LOC119883361;spint1a;tmed2;epha2b;sostdc1b;LOC119885891;sfrp1a;LOC119895763;LOC119908630;wnt6b;st14a;LOC119888587;LOC119897619;LOC119904334;snx10b	15
Biological process	GO:0048016	inositol phosphate-mediated signaling	11/1994 0.55%	71/24106 0.29%	0.0308562	0.276754	LOC119915609;LOC119917433;nfatc4;LOC119912908;fhl5;myoz2b;edn1;LOC119904282;LOC119887765;ppp3cca;actn3b	11	LOC119915609;LOC119917433;nfatc4;LOC119912908;fhl5;myoz2b;edn1;LOC119904282;LOC119887765;ppp3cca;actn3b	11	--	0
Biological process	GO:0030198	extracellular matrix organization	48/1994 2.41%	441/24106 1.83%	0.0308595	0.276754	aebp1a;si:ch211-106h11.3;LOC119891151;LOC119912643;spint1a;zgc:113307;tnfrsf18;LOC119910068;ctss2.1;LOC119897868;LOC119882210;adamts17;rgcc;ccn1l2;LOC119897866;LOC119882727;LOC119896778;elf3;LOC119900717;LOC119908630;sulf2a;col9a3;zgc:172270;LOC119896588;LOC119915895;col9a2;mmp16b;lama2;LOC119915896;si:ch211-196i2.1;LOC119915272;LOC119915900;LOC119915890;col13a1;kank2;LOC119915892;col17a1b;LOC119…	48	aebp1a;si:ch211-106h11.3;LOC119912643;zgc:113307;LOC119910068;adamts17;rgcc;ccn1l2;LOC119882727;LOC119896778;LOC119900717;sulf2a;col9a3;zgc:172270;LOC119915895;col9a2;mmp16b;lama2;LOC119915896;LOC119915900;LOC119915890;col13a1;kank2;LOC119915892;LOC119903386;LOC119897058;tnr;LOC119894406;LOC119915899;LOC119896796;LOC119885549	31	LOC119891151;spint1a;tnfrsf18;ctss2.1;LOC119897868;LOC119882210;LOC119897866;elf3;LOC119908630;LOC119896588;si:ch211-196i2.1;LOC119915272;col17a1b;LOC119905916;LOC119901277;LOC119891852;LOC119885778	17
Biological process	GO:0010226	response to lithium ion	5/1994 0.25%	22/24106 0.09%	0.0309175	0.276754	nfatc4;ptk2bb;LOC119905873;LOC119905872;LOC119917376	5	nfatc4	1	ptk2bb;LOC119905873;LOC119905872;LOC119917376	4
Biological process	GO:0010960	magnesium ion homeostasis	5/1994 0.25%	22/24106 0.09%	0.0309175	0.276754	LOC119906220;kcna1a;LOC119916979;LOC119891736;tfap2b	5	LOC119906220;kcna1a;LOC119916979;LOC119891736;tfap2b	5	--	0
Biological process	GO:0045954	positive regulation of natural killer cell mediated cytotoxicity	5/1994 0.25%	22/24106 0.09%	0.0309175	0.276754	LOC119896965;si:ch211-212k18.7;LOC119895685;LOC119892504;LOC119897440	5	--	0	LOC119896965;si:ch211-212k18.7;LOC119895685;LOC119892504;LOC119897440	5
Biological process	GO:0048752	semicircular canal morphogenesis	5/1994 0.25%	22/24106 0.09%	0.0309175	0.276754	tbx1;fgf10b;eya1;fgf22;cldn7b	5	tbx1;fgf10b;eya1;fgf22	4	cldn7b	1
Biological process	GO:1901741	positive regulation of myoblast fusion	5/1994 0.25%	22/24106 0.09%	0.0309175	0.276754	LOC119899450;LOC119917657;zgc:64051;LOC119883315;ehd1a	5	LOC119883315	1	LOC119899450;LOC119917657;zgc:64051;ehd1a	4
Biological process	GO:1901881	positive regulation of protein depolymerization	5/1994 0.25%	22/24106 0.09%	0.0309175	0.276754	cfl2;cfl1l;LOC119914594;nes;washc2c	5	cfl2;nes;washc2c	3	cfl1l;LOC119914594	2
Biological process	GO:0019216	regulation of lipid metabolic process	45/1994 2.26%	410/24106 1.7%	0.0315556	0.282037	si:ch211-106h11.3;LOC119914446;LOC119900534;LOC119916947;LOC119891695;LOC119887189;ptk2bb;lsr;si:ch211-264f5.6;rptor;LOC119917657;dab2;bcl11ba;LOC119888605;LOC119918007;LOC119915975;igfbp7;ccn1l2;LOC119917015;ccl25b;adgrf3a;LOC119904608;hcar1-3;lyn;cpt1b;LOC119882228;srebf2;gnb3a;ppardb;LOC119891528;LOC119907070;kcnma1a;prkag3a;appl2;nr1d4a;ccr10;adipor1a;LOC119910121;LOC119905916;acsl5;bcl11bb;L…	45	si:ch211-106h11.3;LOC119900534;LOC119916947;rptor;dab2;LOC119915975;ccn1l2;LOC119904608;cpt1b;LOC119882228;ppardb;LOC119891528;kcnma1a;prkag3a;appl2;LOC119910121;acsl5;LOC119896218;slc27a1a	19	LOC119914446;LOC119891695;LOC119887189;ptk2bb;lsr;si:ch211-264f5.6;LOC119917657;bcl11ba;LOC119888605;LOC119918007;igfbp7;LOC119917015;ccl25b;adgrf3a;hcar1-3;lyn;srebf2;gnb3a;LOC119907070;nr1d4a;ccr10;adipor1a;LOC119905916;bcl11bb;LOC119896343;LOC119904334	26
Biological process	GO:0046328	regulation of JNK cascade	21/1994 1.05%	165/24106 0.68%	0.0316619	0.282558	LOC119891695;ptk2bb;dusp3a;klhl43;tlr9;si:ch211-191a24.4;sfrp1a;mecom;ccl25b;LOC119914701;LOC119914594;axin1;LOC119893932;prkn;LOC119892126;LOC119906237;tnfrsf19;dnaja;LOC119891528;ccr10;LOC119894636	21	dusp3a;klhl43;mecom;axin1;LOC119893932;prkn;LOC119892126;tnfrsf19;dnaja;LOC119891528;LOC119894636	11	LOC119891695;ptk2bb;tlr9;si:ch211-191a24.4;sfrp1a;ccl25b;LOC119914701;LOC119914594;LOC119906237;ccr10	10
Biological process	GO:0034113	heterotypic cell-cell adhesion	9/1994 0.45%	54/24106 0.22%	0.0318828	0.28367	LOC119917243;itga7;dsg2.1;LOC119902058;LOC119903440;si:ch211-214p13.9;LOC119903879;dsc2l;LOC119904215	9	itga7	1	LOC119917243;dsg2.1;LOC119902058;LOC119903440;si:ch211-214p13.9;LOC119903879;dsc2l;LOC119904215	8
Biological process	GO:0060688	regulation of morphogenesis of a branching structure	9/1994 0.45%	54/24106 0.22%	0.0318828	0.28367	fgf10b;LOC119905873;sfrp1a;bcl11aa;LOC119905872;cav3;LOC119917376;six2a;fgf22	9	fgf10b;cav3;six2a;fgf22	4	LOC119905873;sfrp1a;bcl11aa;LOC119905872;LOC119917376	5
Biological process	GO:0043062	extracellular structure organization	48/1994 2.41%	442/24106 1.83%	0.0319362	0.283717	aebp1a;si:ch211-106h11.3;LOC119891151;LOC119912643;spint1a;zgc:113307;tnfrsf18;LOC119910068;ctss2.1;LOC119897868;LOC119882210;adamts17;rgcc;ccn1l2;LOC119897866;LOC119882727;LOC119896778;elf3;LOC119900717;LOC119908630;sulf2a;col9a3;zgc:172270;LOC119896588;LOC119915895;col9a2;mmp16b;lama2;LOC119915896;si:ch211-196i2.1;LOC119915272;LOC119915900;LOC119915890;col13a1;kank2;LOC119915892;col17a1b;LOC119…	48	aebp1a;si:ch211-106h11.3;LOC119912643;zgc:113307;LOC119910068;adamts17;rgcc;ccn1l2;LOC119882727;LOC119896778;LOC119900717;sulf2a;col9a3;zgc:172270;LOC119915895;col9a2;mmp16b;lama2;LOC119915896;LOC119915900;LOC119915890;col13a1;kank2;LOC119915892;LOC119903386;LOC119897058;tnr;LOC119894406;LOC119915899;LOC119896796;LOC119885549	31	LOC119891151;spint1a;tnfrsf18;ctss2.1;LOC119897868;LOC119882210;LOC119897866;elf3;LOC119908630;LOC119896588;si:ch211-196i2.1;LOC119915272;col17a1b;LOC119905916;LOC119901277;LOC119891852;LOC119885778	17
Biological process	GO:0014033	neural crest cell differentiation	22/1994 1.1%	175/24106 0.73%	0.0320431	0.283811	alx1;tbx1;LOC119917038;anxa6;edn1;fn1a;LOC119883361;LOC119898202;LOC119889803;radil;coro1cb;LOC119885891;sfrp1a;novel.3150;mef2ca;LOC119885546;LOC119904608;dlx2a;LOC119908630;LOC119915233;LOC119907070;sema6bb	22	alx1;tbx1;LOC119917038;anxa6;edn1;fn1a;radil;coro1cb;novel.3150;mef2ca;LOC119885546;LOC119904608;dlx2a;sema6bb	14	LOC119883361;LOC119898202;LOC119889803;LOC119885891;sfrp1a;LOC119908630;LOC119915233;LOC119907070	8
Biological process	GO:0050684	regulation of mRNA processing	22/1994 1.1%	175/24106 0.73%	0.0320431	0.283811	raver1;rbm24b;LOC119883023;LOC119894446;LOC119905978;raver2;prpf19;cpeb1b;LOC119882053;rbm24a;nova1;nova2;LOC119886743;fxr2;rbfox1l;qki2;larp7;LOC119885472;rbfox3a;LOC119885004;LOC119894627;LOC119908845	22	raver1;rbm24b;LOC119883023;LOC119894446;LOC119905978;raver2;cpeb1b;LOC119882053;rbm24a;nova1;nova2;LOC119886743;fxr2;rbfox1l;qki2;LOC119885472;rbfox3a;LOC119885004;LOC119894627;LOC119908845	20	prpf19;larp7	2
Biological process	GO:1903035	negative regulation of response to wounding	15/1994 0.75%	108/24106 0.45%	0.0324383	0.286879	LOC119915867;plaub;tfpia;LOC119895474;LOC119882610;si:ch211-264f5.6;abcc8;LOC119896619;kiaa0319;LOC119893270;zgc:65811;cldnf;tnr;pros1;LOC119898609	15	LOC119915867;abcc8;kiaa0319;tnr;pros1	5	plaub;tfpia;LOC119895474;LOC119882610;si:ch211-264f5.6;LOC119896619;LOC119893270;zgc:65811;cldnf;LOC119898609	10
Biological process	GO:0045229	external encapsulating structure organization	48/1994 2.41%	443/24106 1.84%	0.033042	0.29178	aebp1a;si:ch211-106h11.3;LOC119891151;LOC119912643;spint1a;zgc:113307;tnfrsf18;LOC119910068;ctss2.1;LOC119897868;LOC119882210;adamts17;rgcc;ccn1l2;LOC119897866;LOC119882727;LOC119896778;elf3;LOC119900717;LOC119908630;sulf2a;col9a3;zgc:172270;LOC119896588;LOC119915895;col9a2;mmp16b;lama2;LOC119915896;si:ch211-196i2.1;LOC119915272;LOC119915900;LOC119915890;col13a1;kank2;LOC119915892;col17a1b;LOC119…	48	aebp1a;si:ch211-106h11.3;LOC119912643;zgc:113307;LOC119910068;adamts17;rgcc;ccn1l2;LOC119882727;LOC119896778;LOC119900717;sulf2a;col9a3;zgc:172270;LOC119915895;col9a2;mmp16b;lama2;LOC119915896;LOC119915900;LOC119915890;col13a1;kank2;LOC119915892;LOC119903386;LOC119897058;tnr;LOC119894406;LOC119915899;LOC119896796;LOC119885549	31	LOC119891151;spint1a;tnfrsf18;ctss2.1;LOC119897868;LOC119882210;LOC119897866;elf3;LOC119908630;LOC119896588;si:ch211-196i2.1;LOC119915272;col17a1b;LOC119905916;LOC119901277;LOC119891852;LOC119885778	17
Biological process	GO:0006968	cellular defense response	10/1994 0.5%	63/24106 0.26%	0.0331859	0.292612	LOC119894907;ptk2bb;LOC119895681;ncf2;LOC119890088;ccr6b;novel.469;adora2aa;LOC119886098;adora2ab	10	LOC119895681;LOC119890088	2	LOC119894907;ptk2bb;ncf2;ccr6b;novel.469;adora2aa;LOC119886098;adora2ab	8
Biological process	GO:2001239	regulation of extrinsic apoptotic signaling pathway in absence of ligand	6/1994 0.3%	30/24106 0.12%	0.0336983	0.296686	fgf10b;eya4;eya1;agap2;fgf22;LOC119897619	6	fgf10b;eya4;eya1;fgf22	4	agap2;LOC119897619	2
Biological process	GO:0032507	maintenance of protein location in cell	11/1994 0.55%	72/24106 0.3%	0.0337992	0.29713	LOC119897855;LOC119886443;kdelr3;LOC119881903;LOC119898634;LOC119899111;LOC119916979;syne1b;hspa5;insig1;tmsb2	11	LOC119897855;LOC119886443;LOC119899111;LOC119916979;tmsb2	5	kdelr3;LOC119881903;LOC119898634;syne1b;hspa5;insig1	6
Biological process	GO:0044706	multi-multicellular organism process	23/1994 1.15%	186/24106 0.77%	0.0340929	0.298671	slc38a3b;edn1;LOC119915730;acvr1ba;LOC119917657;LOC119905873;abcc8;LOC119894705;tmed2;zgc:111976;igfbp7;LOC119905872;LOC119894925;LOC119917376;LOC119894751;LOC119882613;ppardb;stc2b;LOC119894933;LOC119897619;LOC119908082;LOC119892304;LOC119912049	23	slc38a3b;edn1;acvr1ba;abcc8;zgc:111976;LOC119894751;ppardb;stc2b;LOC119912049	9	LOC119915730;LOC119917657;LOC119905873;LOC119894705;tmed2;igfbp7;LOC119905872;LOC119894925;LOC119917376;LOC119882613;LOC119894933;LOC119897619;LOC119908082;LOC119892304	14
Biological process	GO:0032612	interleukin-1 production	27/1994 1.35%	226/24106 0.94%	0.0341265	0.298671	LOC119911422;ccl20l;novel.3585;LOC119891695;LOC119897855;LOC119897175;LOC119891930;novel.3586;si:ch211-264f5.6;ccl20a.3;LOC119906979;aqp4;LOC119897701;LOC119899111;novel.3883;LOC119914594;acp5a;LOC119911798;anxa1a;LOC119897170;si:dkey-206d17.12;LOC119914595;LOC119898321;novel.1179;ccr10;LOC119906989;novel.1402	27	novel.3585;LOC119897855;LOC119897175;LOC119891930;novel.3586;aqp4;LOC119899111;novel.3883;novel.1402	9	LOC119911422;ccl20l;LOC119891695;si:ch211-264f5.6;ccl20a.3;LOC119906979;LOC119897701;LOC119914594;acp5a;LOC119911798;anxa1a;LOC119897170;si:dkey-206d17.12;LOC119914595;LOC119898321;novel.1179;ccr10;LOC119906989	18
Biological process	GO:0032652	regulation of interleukin-1 production	27/1994 1.35%	226/24106 0.94%	0.0341265	0.298671	LOC119911422;ccl20l;novel.3585;LOC119891695;LOC119897855;LOC119897175;LOC119891930;novel.3586;si:ch211-264f5.6;ccl20a.3;LOC119906979;aqp4;LOC119897701;LOC119899111;novel.3883;LOC119914594;acp5a;LOC119911798;anxa1a;LOC119897170;si:dkey-206d17.12;LOC119914595;LOC119898321;novel.1179;ccr10;LOC119906989;novel.1402	27	novel.3585;LOC119897855;LOC119897175;LOC119891930;novel.3586;aqp4;LOC119899111;novel.3883;novel.1402	9	LOC119911422;ccl20l;LOC119891695;si:ch211-264f5.6;ccl20a.3;LOC119906979;LOC119897701;LOC119914594;acp5a;LOC119911798;anxa1a;LOC119897170;si:dkey-206d17.12;LOC119914595;LOC119898321;novel.1179;ccr10;LOC119906989	18
Biological process	GO:0001894	tissue homeostasis	34/1994 1.71%	298/24106 1.24%	0.0349882	0.305376	ptk2bb;LOC119891930;si:dkey-151g10.3;lsr;LOC119895474;si:ch211-264f5.6;crb1;crb2a;abcc8;inpp5d;apbb2b;ctss2.1;LOC119897868;tlr9;LOC119882210;novel.4322;slc2a1b;adgrf3a;esrrgb;emc3;acp5a;flt3;bbs1;uhrf1;LOC119908630;LOC119915127;mks1;iqcb1;LOC119902844;LOC119902093;LOC119897619;LOC119890558;abca12;LOC119912049	34	LOC119891930;si:dkey-151g10.3;crb1;crb2a;abcc8;apbb2b;esrrgb;bbs1;uhrf1;LOC119915127;mks1;iqcb1;LOC119902844;LOC119912049	14	ptk2bb;lsr;LOC119895474;si:ch211-264f5.6;inpp5d;ctss2.1;LOC119897868;tlr9;LOC119882210;novel.4322;slc2a1b;adgrf3a;emc3;acp5a;flt3;LOC119908630;LOC119902093;LOC119897619;LOC119890558;abca12	20
Biological process	GO:0046632	alpha-beta T cell differentiation	17/1994 0.85%	128/24106 0.53%	0.0349964	0.305376	LOC119894956;LOC119891695;LOC119898202;runx3;LOC119912432;braf;bcl11ba;socs1a;LOC119912429;anxa1a;ptger4a;si:dkey-206d17.12;bcl11bb;LOC119897619;LOC119908082;LOC119892504;zbtb7b	17	braf	1	LOC119894956;LOC119891695;LOC119898202;runx3;LOC119912432;bcl11ba;socs1a;LOC119912429;anxa1a;ptger4a;si:dkey-206d17.12;bcl11bb;LOC119897619;LOC119908082;LOC119892504;zbtb7b	16
Biological process	GO:0005978	glycogen biosynthetic process	9/1994 0.45%	55/24106 0.23%	0.0354255	0.307753	LOC119916947;LOC119882387;gyg1b;zgc:77112;LOC119915305;gyg2;nr1d4a;si:dkey-242g16.2;ppp1r3g	9	LOC119916947;LOC119882387;gyg1b;zgc:77112;LOC119915305;gyg2;ppp1r3g	7	nr1d4a;si:dkey-242g16.2	2
Biological process	GO:0009250	glucan biosynthetic process	9/1994 0.45%	55/24106 0.23%	0.0354255	0.307753	LOC119916947;LOC119882387;gyg1b;zgc:77112;LOC119915305;gyg2;nr1d4a;si:dkey-242g16.2;ppp1r3g	9	LOC119916947;LOC119882387;gyg1b;zgc:77112;LOC119915305;gyg2;ppp1r3g	7	nr1d4a;si:dkey-242g16.2	2
Biological process	GO:0043507	positive regulation of JUN kinase activity	9/1994 0.45%	55/24106 0.23%	0.0354255	0.307753	LOC119898452;LOC119891695;ptk2bb;edn1;tlr9;LOC119885891;axin1;LOC119892126;LOC119891528	9	edn1;axin1;LOC119892126;LOC119891528	4	LOC119898452;LOC119891695;ptk2bb;tlr9;LOC119885891	5
Biological process	GO:0046683	response to organophosphorus	23/1994 1.15%	187/24106 0.78%	0.0359464	0.311818	LOC119884527;slc6a3;ptk2bb;hcn5;LOC119891930;LOC119910706;LOC119884824;kcnj11;abcc9;ryr3;p2rx5;LOC119891532;LOC119882696;pfkfb1;trpv1;LOC119883271;pde4ca;hspa5;novel.1179;slc26a6l;cps1;LOC119886584;hsp90b1	23	LOC119884527;slc6a3;hcn5;LOC119891930;LOC119910706;LOC119884824;kcnj11;abcc9;ryr3;p2rx5;LOC119882696;pfkfb1;LOC119883271;pde4ca;slc26a6l	15	ptk2bb;LOC119891532;trpv1;hspa5;novel.1179;cps1;LOC119886584;hsp90b1	8
Biological process	GO:0120032	regulation of plasma membrane bounded cell projection assembly	31/1994 1.55%	268/24106 1.11%	0.0362686	0.313387	LOC119900503;arhgap44a;LOC119891695;LOC119891930;LOC119886443;evla;LOC119912173;ppp1r35;si:dkey-197j19.6;LOC119901107;LOC119912729;epha2b;ccl25b;LOC119914594;LOC119890770;ralaa;fxr2;arf6a;sept9b;fbrs;kank1a;LOC119914595;LOC119907070;LOC119899452;LOC119902336;ccr10;LOC119910701;LOC119902844;cdc42ep5;klf5b;abi3a	31	LOC119900503;arhgap44a;LOC119891930;LOC119886443;evla;LOC119912173;ppp1r35;si:dkey-197j19.6;LOC119901107;ralaa;fxr2;fbrs;kank1a;LOC119899452;LOC119902336;LOC119910701;LOC119902844	17	LOC119891695;LOC119912729;epha2b;ccl25b;LOC119914594;LOC119890770;arf6a;sept9b;LOC119914595;LOC119907070;ccr10;cdc42ep5;klf5b;abi3a	14
Biological process	GO:0045927	positive regulation of growth	34/1994 1.71%	299/24106 1.24%	0.0364548	0.313387	si:dkey-88l16.3;slc6a3;cacna2d2a;ptk2bb;edn1;fn1a;LOC119911406;macf1b;LOC119889803;rnf157;rptor;LOC119901107;LOC119887765;nsmfb;ntn1a;sfrp1a;slc44a4;tfcp2l1;mef2ca;cep43;bcl11aa;LOC119904608;flt3;prkn;LOC119896792;actn3b;capn3b;ppardb;LOC119899780;LOC119907070;adnpb;LOC119897619;itsn2a;LOC119912049	34	si:dkey-88l16.3;slc6a3;cacna2d2a;edn1;fn1a;LOC119911406;macf1b;rnf157;rptor;LOC119901107;LOC119887765;nsmfb;ntn1a;tfcp2l1;mef2ca;cep43;LOC119904608;prkn;LOC119896792;actn3b;capn3b;ppardb;adnpb;itsn2a;LOC119912049	25	ptk2bb;LOC119889803;sfrp1a;slc44a4;bcl11aa;flt3;LOC119899780;LOC119907070;LOC119897619	9
Biological process	GO:0030217	T cell differentiation	41/1994 2.06%	372/24106 1.54%	0.0365105	0.313387	LOC119894956;LOC119891695;LOC119894363;smarcd3b;LOC119898202;runx3;LOC119888698;LOC119901345;LOC119897138;LOC119912432;braf;bcl11ba;LOC119888605;LOC119897900;smarcc1b;socs1a;LOC119917015;ccr6b;si:cabz01093077.1;LOC119888509;flt3;dtx1;LOC119912429;prex1;anxa1a;ptger4a;si:dkey-206d17.12;ccr6a;ccr10;LOC119897642;LOC119886062;bcl11bb;LOC119886065;LOC119897619;LOC119883434;LOC119908082;LOC119895685;LO…	41	LOC119894363;smarcd3b;LOC119901345;braf;smarcc1b;LOC119886065	6	LOC119894956;LOC119891695;LOC119898202;runx3;LOC119888698;LOC119897138;LOC119912432;bcl11ba;LOC119888605;LOC119897900;socs1a;LOC119917015;ccr6b;si:cabz01093077.1;LOC119888509;flt3;dtx1;LOC119912429;prex1;anxa1a;ptger4a;si:dkey-206d17.12;ccr6a;ccr10;LOC119897642;LOC119886062;bcl11bb;LOC119897619;LOC119883434;LOC119908082;LOC119895685;LOC119892504;LOC119897440;rhoh;zbtb7b	35
Biological process	GO:0001867	complement activation, lectin pathway	10/1994 0.5%	64/24106 0.27%	0.0365257	0.313387	LOC119894907;novel.469;LOC119915895;LOC119915896;LOC119915900;LOC119915890;LOC119915892;LOC119903386;LOC119915899;LOC119886098	10	LOC119915895;LOC119915896;LOC119915900;LOC119915890;LOC119915892;LOC119903386;LOC119915899	7	LOC119894907;novel.469;LOC119886098	3
Biological process	GO:0032760	positive regulation of tumor necrosis factor production	12/1994 0.6%	82/24106 0.34%	0.0368496	0.313387	LOC119905857;LOC119900503;LOC119891695;nfatc4;arhgef1a;abcc8;tlr9;bpifcl;nox1;LOC119903440;tlr1;LOC119892504	12	LOC119905857;LOC119900503;nfatc4;abcc8	4	LOC119891695;arhgef1a;tlr9;bpifcl;nox1;LOC119903440;tlr1;LOC119892504	8
Biological process	GO:0086065	cell communication involved in cardiac conduction	12/1994 0.6%	82/24106 0.34%	0.0368496	0.313387	cacnb2a;tbx18;hcn5;cacna1g;dsg2.1;rnf207a;LOC119909215;cacna2d1a;LOC119902058;ank2b;pde4ca;dsc2l	12	cacnb2a;tbx18;hcn5;cacna1g;rnf207a;LOC119909215;cacna2d1a;ank2b;pde4ca	9	dsg2.1;LOC119902058;dsc2l	3
Biological process	GO:0002082	regulation of oxidative phosphorylation	5/1994 0.25%	23/24106 0.1%	0.0368966	0.313387	zgc:136908;LOC119887765;actn3b;LOC119896218;smn1	5	zgc:136908;LOC119887765;actn3b;LOC119896218;smn1	5	--	0
Biological process	GO:0002825	regulation of T-helper 1 type immune response	5/1994 0.25%	23/24106 0.1%	0.0368966	0.313387	LOC119891695;LOC119912423;LOC119904455;anxa1a;LOC119892504	5	--	0	LOC119891695;LOC119912423;LOC119904455;anxa1a;LOC119892504	5
Biological process	GO:0007039	protein catabolic process in the vacuole	5/1994 0.25%	23/24106 0.1%	0.0368966	0.313387	LOC119914222;si:dkey-88l16.3;LOC119900534;mgat3b;mfsd8l1	5	LOC119914222;si:dkey-88l16.3;LOC119900534	3	mgat3b;mfsd8l1	2
Biological process	GO:0018279	protein N-linked glycosylation via asparagine	5/1994 0.25%	23/24106 0.1%	0.0368966	0.313387	LOC119882316;mgat5;ddost;LOC119908417;uggt1	5	--	0	LOC119882316;mgat5;ddost;LOC119908417;uggt1	5
Biological process	GO:0034143	regulation of toll-like receptor 4 signaling pathway	5/1994 0.25%	23/24106 0.1%	0.0368966	0.313387	LOC119914701;LOC119914594;lyn;LOC119891528;appl2	5	LOC119891528;appl2	2	LOC119914701;LOC119914594;lyn	3
Biological process	GO:0044321	response to leptin	5/1994 0.25%	23/24106 0.1%	0.0368966	0.313387	LOC119914222;edn1;nr1d4a;adipor1a;LOC119896343	5	LOC119914222;edn1	2	nr1d4a;adipor1a;LOC119896343	3
Biological process	GO:1902074	response to salt	5/1994 0.25%	23/24106 0.1%	0.0368966	0.313387	edn1;dab2;si:dkey-206d17.12;daxx;hspa5	5	edn1;dab2;daxx	3	si:dkey-206d17.12;hspa5	2
Biological process	GO:1903818	positive regulation of voltage-gated potassium channel activity	5/1994 0.25%	23/24106 0.1%	0.0368966	0.313387	LOC119916229;abcc8;lrrc38b;kcna1a;rnf207a	5	LOC119916229;abcc8;lrrc38b;kcna1a;rnf207a	5	--	0
Biological process	GO:0045058	T cell selection	11/1994 0.55%	73/24106 0.3%	0.0369349	0.313387	braf;bcl11ba;LOC119888605;LOC119917015;LOC119888509;ccr10;LOC119886062;bcl11bb;LOC119886065;LOC119897619;LOC119883434	11	braf;LOC119886065	2	bcl11ba;LOC119888605;LOC119917015;LOC119888509;ccr10;LOC119886062;bcl11bb;LOC119897619;LOC119883434	9
Biological process	GO:0007266	Rho protein signal transduction	29/1994 1.45%	248/24106 1.03%	0.0369786	0.313387	arhgef1a;LOC119895664;synpo2la;LOC119911387;synpo2lb;lpar4;si:dkey-197j19.6;LOC119911328;LOC119895875;LOC119905632;ntn1a;LOC119895583;LOC119916842;arap3;cavin4a;LOC119914594;cavin4b;rhov;kank1a;LOC119914595;LOC119907070;kank2;myoc;si:dkeyp-23e4.3;lpar6a;cdc42ep5;LOC119902093;LOC119911380;LOC119889971	29	synpo2la;synpo2lb;lpar4;si:dkey-197j19.6;LOC119895875;LOC119905632;ntn1a;LOC119895583;LOC119916842;arap3;cavin4a;cavin4b;kank1a;kank2;myoc;si:dkeyp-23e4.3	16	arhgef1a;LOC119895664;LOC119911387;LOC119911328;LOC119914594;rhov;LOC119914595;LOC119907070;lpar6a;cdc42ep5;LOC119902093;LOC119911380;LOC119889971	13
Biological process	GO:0021983	pituitary gland development	8/1994 0.4%	47/24106 0.19%	0.0373917	0.315526	slc6a3;fgf10b;LOC119910998;LOC119905873;LOC119905872;pitx3;LOC119917376;fgf22	8	slc6a3;fgf10b;LOC119910998;pitx3;fgf22	5	LOC119905873;LOC119905872;LOC119917376	3
Biological process	GO:0090278	negative regulation of peptide hormone secretion	8/1994 0.4%	47/24106 0.19%	0.0373917	0.315526	abcc8;kcnj11;LOC119917258;sfrp1a;prkn;sytl4;LOC119894751;bmp8a	8	abcc8;kcnj11;LOC119917258;prkn;sytl4;LOC119894751;bmp8a	7	sfrp1a	1
Biological process	GO:1905521	regulation of macrophage migration	8/1994 0.4%	47/24106 0.19%	0.0373917	0.315526	ptk2bb;cnn2;LOC119898324;LOC119893270;zgc:65811;si:ch211-214p13.9;LOC119903879;LOC119904215	8	cnn2	1	ptk2bb;LOC119898324;LOC119893270;zgc:65811;si:ch211-214p13.9;LOC119903879;LOC119904215	7
Biological process	GO:0048762	mesenchymal cell differentiation	37/1994 1.86%	331/24106 1.37%	0.0377068	0.316256	LOC119884527;alx1;LOC119882272;tbx1;LOC119917038;fgf10b;anxa6;edn1;fn1a;LOC119883361;LOC119898202;LOC119889803;crb2a;radil;dab2;foxa3;coro1cb;rgcc;LOC119885891;sfrp1a;novel.3150;mef2ca;LOC119883098;LOC119885546;LOC119904608;dlx2a;LOC119908630;LOC119916054;six2a;LOC119915233;LOC119891528;LOC119907070;adipor1a;sema6bb;fgf22;LOC119897619;LOC119885004	37	LOC119884527;alx1;LOC119882272;tbx1;LOC119917038;fgf10b;anxa6;edn1;fn1a;crb2a;radil;dab2;coro1cb;rgcc;novel.3150;mef2ca;LOC119883098;LOC119885546;LOC119904608;dlx2a;LOC119916054;six2a;LOC119891528;sema6bb;fgf22;LOC119885004	26	LOC119883361;LOC119898202;LOC119889803;foxa3;LOC119885891;sfrp1a;LOC119908630;LOC119915233;LOC119907070;adipor1a;LOC119897619	11
Biological process	GO:1903038	negative regulation of leukocyte cell-cell adhesion	26/1994 1.3%	218/24106 0.9%	0.0377176	0.316256	novel.233;LOC119911645;ccl25a;runx3;LOC119888698;si:ch211-264f5.6;LOC119897138;dusp3a;LOC119888605;socs1a;LOC119917015;ccl25b;adora2aa;dtx1;anxa1a;LOC119916054;LOC119913139;si:dkey-206d17.12;LOC119919228;LOC119897642;LOC119886086;LOC119895685;adora2ab;LOC119903980;LOC119897440;zbtb7b	26	dusp3a;LOC119916054;LOC119913139	3	novel.233;LOC119911645;ccl25a;runx3;LOC119888698;si:ch211-264f5.6;LOC119897138;LOC119888605;socs1a;LOC119917015;ccl25b;adora2aa;dtx1;anxa1a;si:dkey-206d17.12;LOC119919228;LOC119897642;LOC119886086;LOC119895685;adora2ab;LOC119903980;LOC119897440;zbtb7b	23
Biological process	GO:0002934	desmosome organization	4/1994 0.2%	16/24106 0.07%	0.0379614	0.316256	LOC119917243;dsg2.1;LOC119902058;jupa	4	--	0	LOC119917243;dsg2.1;LOC119902058;jupa	4
Biological process	GO:0007076	mitotic chromosome condensation	4/1994 0.2%	16/24106 0.07%	0.0379614	0.316256	LOC119903609;LOC119897893;smarca5;ncaph	4	LOC119903609;LOC119897893;ncaph	3	smarca5	1
Biological process	GO:0010984	regulation of lipoprotein particle clearance	4/1994 0.2%	16/24106 0.07%	0.0379614	0.316256	LOC119900534;abcc8;pcsk9;cnpy2	4	LOC119900534;abcc8;pcsk9	3	cnpy2	1
Biological process	GO:0042976	activation of Janus kinase activity	4/1994 0.2%	16/24106 0.07%	0.0379614	0.316256	ptk2bb;jak3;socs1a;LOC119892504	4	--	0	ptk2bb;jak3;socs1a;LOC119892504	4
Biological process	GO:0090026	positive regulation of monocyte chemotaxis	4/1994 0.2%	16/24106 0.07%	0.0379614	0.316256	LOC119897780;LOC119897900;si:cabz01093077.1;LOC119888587	4	--	0	LOC119897780;LOC119897900;si:cabz01093077.1;LOC119888587	4
Biological process	GO:1900426	positive regulation of defense response to bacterium	4/1994 0.2%	16/24106 0.07%	0.0379614	0.316256	emilin2b;LOC119914594;LOC119914513;grna	4	emilin2b	1	LOC119914594;LOC119914513;grna	3
Biological process	GO:1901897	regulation of relaxation of cardiac muscle	4/1994 0.2%	16/24106 0.07%	0.0379614	0.316256	ttn.2;LOC119884168;LOC119893103;pde4ca	4	ttn.2;LOC119884168;LOC119893103;pde4ca	4	--	0
Biological process	GO:0098742	cell-cell adhesion via plasma-membrane adhesion molecules	52/1994 2.61%	490/24106 2.03%	0.0381305	0.317216	cdh15;LOC119918455;pkd1a;nexn;LOC119886121;LOC119891151;nectin1b;LOC119897805;LOC119895474;LOC119882610;mypn;myot;si:ch211-264f5.6;robo3;crb1;novel.1531;LOC119905873;crb2a;cdh26.1;cldn8.1;dsg2.1;LOC119882614;cdh19;zmp:0000001082;LOC119882612;LOC119912725;ncam1b;LOC119905872;LOC119902058;arvcfb;LOC119894028;LOC119894925;LOC119882615;LOC119917376;cd164;palld;LOC119915233;LOC119886123;LOC119882613;L…	52	cdh15;LOC119918455;pkd1a;nexn;LOC119886121;LOC119897805;mypn;myot;robo3;crb1;novel.1531;crb2a;cdh19;LOC119912725;ncam1b;arvcfb;palld;LOC119886123;LOC119894931;LOC119912782;igsf11	21	LOC119891151;nectin1b;LOC119895474;LOC119882610;si:ch211-264f5.6;LOC119905873;cdh26.1;cldn8.1;dsg2.1;LOC119882614;zmp:0000001082;LOC119882612;LOC119905872;LOC119902058;LOC119894028;LOC119894925;LOC119882615;LOC119917376;cd164;LOC119915233;LOC119882613;LOC119882276;cldn23.1;LOC119897213;cldnf;LOC119894933;si:ch211-167j9.5;dsc2l;LOC119895685;LOC119912355;LOC119915236	31
Biological process	GO:0000380	alternative mRNA splicing, via spliceosome	14/1994 0.7%	101/24106 0.42%	0.0384326	0.319278	raver1;rbm24b;LOC119883023;raver2;LOC119882053;rbm24a;nova1;nova2;fxr2;rbfox1l;rbfox3a;LOC119885004;LOC119894627;LOC119908845	14	raver1;rbm24b;LOC119883023;raver2;LOC119882053;rbm24a;nova1;nova2;fxr2;rbfox1l;rbfox3a;LOC119885004;LOC119894627;LOC119908845	14	--	0
Biological process	GO:0001755	neural crest cell migration	16/1994 0.8%	120/24106 0.5%	0.0387146	0.320667	alx1;tbx1;LOC119917038;anxa6;edn1;fn1a;LOC119898202;LOC119889803;radil;coro1cb;LOC119885891;novel.3150;LOC119885546;LOC119904608;LOC119907070;sema6bb	16	alx1;tbx1;LOC119917038;anxa6;edn1;fn1a;radil;coro1cb;novel.3150;LOC119885546;LOC119904608;sema6bb	12	LOC119898202;LOC119889803;LOC119885891;LOC119907070	4
Biological process	GO:0002063	chondrocyte development	7/1994 0.35%	39/24106 0.16%	0.0387631	0.320667	LOC119893344;LOC119908630;sulf2a;chsy1;LOC119915272;gnptab;LOC119894406	7	LOC119893344;sulf2a;LOC119894406	3	LOC119908630;chsy1;LOC119915272;gnptab	4
Biological process	GO:0046676	negative regulation of insulin secretion	7/1994 0.35%	39/24106 0.16%	0.0387631	0.320667	abcc8;kcnj11;sfrp1a;prkn;sytl4;LOC119894751;bmp8a	7	abcc8;kcnj11;prkn;sytl4;LOC119894751;bmp8a	6	sfrp1a	1
Biological process	GO:0001782	B cell homeostasis	6/1994 0.3%	31/24106 0.13%	0.0389612	0.320953	LOC119888605;tnfsf13b;LOC119917015;mef2ca;lyn;LOC119897619	6	mef2ca	1	LOC119888605;tnfsf13b;LOC119917015;lyn;LOC119897619	5
Biological process	GO:0050869	negative regulation of B cell activation	6/1994 0.3%	31/24106 0.13%	0.0389612	0.320953	inpp5d;samsn1a;sfrp1a;flt3;lyn;LOC119903980	6	--	0	inpp5d;samsn1a;sfrp1a;flt3;lyn;LOC119903980	6
Biological process	GO:0090022	regulation of neutrophil chemotaxis	6/1994 0.3%	31/24106 0.13%	0.0389612	0.320953	LOC119891695;edn1;LOC119888605;LOC119917015;ccl25b;ccr10	6	edn1	1	LOC119891695;LOC119888605;LOC119917015;ccl25b;ccr10	5
Biological process	GO:0046636	negative regulation of alpha-beta T cell activation	9/1994 0.45%	56/24106 0.23%	0.0392291	0.32181	runx3;LOC119897138;socs1a;adora2aa;anxa1a;si:dkey-206d17.12;adora2ab;LOC119903980;zbtb7b	9	--	0	runx3;LOC119897138;socs1a;adora2aa;anxa1a;si:dkey-206d17.12;adora2ab;LOC119903980;zbtb7b	9
Biological process	GO:0046888	negative regulation of hormone secretion	9/1994 0.45%	56/24106 0.23%	0.0392291	0.32181	edn1;abcc8;kcnj11;LOC119917258;sfrp1a;prkn;sytl4;LOC119894751;bmp8a	9	edn1;abcc8;kcnj11;LOC119917258;prkn;sytl4;LOC119894751;bmp8a	8	sfrp1a	1
Biological process	GO:0086091	regulation of heart rate by cardiac conduction	9/1994 0.45%	56/24106 0.23%	0.0392291	0.32181	bin1b;cacnb2a;hcn5;cacna1g;dsg2.1;cacna2d1a;LOC119902058;ank2b;dsc2l	9	bin1b;cacnb2a;hcn5;cacna1g;cacna2d1a;ank2b	6	dsg2.1;LOC119902058;dsc2l	3
Biological process	GO:0035025	positive regulation of Rho protein signal transduction	13/1994 0.65%	92/24106 0.38%	0.0393169	0.322082	LOC119895664;synpo2la;LOC119911387;synpo2lb;lpar4;LOC119911328;LOC119916842;LOC119914594;LOC119914595;lpar6a;LOC119902093;LOC119911380;LOC119889971	13	synpo2la;synpo2lb;lpar4;LOC119916842	4	LOC119895664;LOC119911387;LOC119911328;LOC119914594;LOC119914595;lpar6a;LOC119902093;LOC119911380;LOC119889971	9
Biological process	GO:0031334	positive regulation of protein-containing complex assembly	25/1994 1.25%	209/24106 0.87%	0.0397423	0.32472	bin1b;LOC119915519;lmod2a;ptk2bb;zgc:136908;LOC119902892;baiap2l2a;LOC119902894;dctn1b;LOC119912729;LOC119904844;ccl25b;LOC119895763;LOC119914513;cav3;hck;arf6a;washc2c;ppp2r5b;kirrel3l;LOC119891528;LOC119902336;si:ch73-95l15.5;ccr10;cdc42ep5	25	bin1b;LOC119915519;lmod2a;zgc:136908;LOC119902892;baiap2l2a;LOC119902894;dctn1b;LOC119904844;cav3;washc2c;ppp2r5b;kirrel3l;LOC119891528;LOC119902336	15	ptk2bb;LOC119912729;ccl25b;LOC119895763;LOC119914513;hck;arf6a;si:ch73-95l15.5;ccr10;cdc42ep5	10
Biological process	GO:0030216	keratinocyte differentiation	17/1994 0.85%	130/24106 0.54%	0.0397588	0.32472	LOC119898242;epha2b;bcl11ba;zgc:111976;LOC119895683;LOC119886878;LOC119905732;zgc:152891;st14a;palld;LOC119899780;LOC119897376;LOC119884422;novel.1179;bcl11bb;LOC119892240;abca12	17	LOC119898242;zgc:111976;LOC119895683;palld	4	epha2b;bcl11ba;LOC119886878;LOC119905732;zgc:152891;st14a;LOC119899780;LOC119897376;LOC119884422;novel.1179;bcl11bb;LOC119892240;abca12	13
Biological process	GO:0051048	negative regulation of secretion	22/1994 1.1%	179/24106 0.74%	0.0398044	0.32472	edn1;si:ch211-264f5.6;frmd4a;abcc8;kcnj11;tnfrsf18;braf;LOC119888605;LOC119905093;LOC119917258;sfrp1a;LOC119917015;cbarpb;prkn;anxa1a;slc30a1a;sytl4;LOC119894751;LOC119886584;LOC119903879;bmp8a;LOC119892504	22	edn1;frmd4a;abcc8;kcnj11;braf;LOC119905093;LOC119917258;cbarpb;prkn;sytl4;LOC119894751;bmp8a	12	si:ch211-264f5.6;tnfrsf18;LOC119888605;sfrp1a;LOC119917015;anxa1a;slc30a1a;LOC119886584;LOC119903879;LOC119892504	10
Biological process	GO:0001763	morphogenesis of a branching structure	30/1994 1.5%	260/24106 1.08%	0.0399838	0.324811	pkd1a;nfatc4;fgf10b;LOC119882457;edn1;LOC119897805;LOC119905873;spint1a;tmed2;LOC119894344;eya1;epha2b;zgc:111976;sfrp1a;novel.3150;bcl11aa;LOC119905872;LOC119908630;LOC119916054;cav3;wnt6b;mks1;LOC119917376;six2a;st14a;LOC119915619;col13a1;fgf22;LOC119897619;LOC119908082	30	pkd1a;nfatc4;fgf10b;LOC119882457;edn1;LOC119897805;LOC119894344;eya1;zgc:111976;novel.3150;LOC119916054;cav3;mks1;six2a;LOC119915619;col13a1;fgf22	17	LOC119905873;spint1a;tmed2;epha2b;sfrp1a;bcl11aa;LOC119905872;LOC119908630;wnt6b;LOC119917376;st14a;LOC119897619;LOC119908082	13
Biological process	GO:0032722	positive regulation of chemokine production	10/1994 0.5%	65/24106 0.27%	0.0400913	0.324811	si:dkey-88l16.3;LOC119905369;LOC119888605;tlr9;zgc:152891;LOC119917015;LOC119914594;LOC119904158;LOC119914595;LOC119887137	10	si:dkey-88l16.3;LOC119905369	2	LOC119888605;tlr9;zgc:152891;LOC119917015;LOC119914594;LOC119904158;LOC119914595;LOC119887137	8
Biological process	GO:0034121	regulation of toll-like receptor signaling pathway	10/1994 0.5%	65/24106 0.27%	0.0400913	0.324811	tlr5a;LOC119904310;tlr9;LOC119914701;LOC119914594;lyn;LOC119917588;LOC119891528;appl2;tlr1	10	tlr5a;LOC119891528;appl2	3	LOC119904310;tlr9;LOC119914701;LOC119914594;lyn;LOC119917588;tlr1	7
Biological process	GO:0086002	cardiac muscle cell action potential involved in contraction	10/1994 0.5%	65/24106 0.27%	0.0400913	0.324811	bin1b;cacnb2a;cacna1g;dsg2.1;rnf207a;cacna2d1a;LOC119902058;ank2b;cav3;dsc2l	10	bin1b;cacnb2a;cacna1g;rnf207a;cacna2d1a;ank2b;cav3	7	dsg2.1;LOC119902058;dsc2l	3
Biological process	GO:0097720	calcineurin-mediated signaling	10/1994 0.5%	65/24106 0.27%	0.0400913	0.324811	LOC119915609;LOC119917433;nfatc4;LOC119912908;fhl5;myoz2b;LOC119904282;LOC119887765;ppp3cca;actn3b	10	LOC119915609;LOC119917433;nfatc4;LOC119912908;fhl5;myoz2b;LOC119904282;LOC119887765;ppp3cca;actn3b	10	--	0
Biological process	GO:1904951	positive regulation of establishment of protein localization	45/1994 2.26%	417/24106 1.73%	0.0402135	0.325352	cunh14orf180;ect2;si:dkey-88l16.3;LOC119900503;cnstb;myom1b;ttn.2;LOC119882752;LOC119891930;LOC119882457;LOC119884168;pik3r3b;LOC119901345;frmd4a;LOC119905873;LOC119903609;myom1a;nlgn2a;LOC119893103;bag3;LOC119882015;LOC119899612;LOC119905872;LOC119914594;adora2aa;micall2a;LOC119914513;LOC119897856;prkn;hcar1-3;LOC119916979;arf6a;aacs;LOC119917376;sytl4;stoml3b;ppardb;si:dkey-206d17.12;LOC1199145…	45	cunh14orf180;ect2;si:dkey-88l16.3;LOC119900503;cnstb;myom1b;ttn.2;LOC119891930;LOC119882457;LOC119884168;pik3r3b;LOC119901345;frmd4a;LOC119903609;myom1a;nlgn2a;LOC119893103;bag3;LOC119882015;LOC119899612;micall2a;LOC119897856;prkn;LOC119916979;sytl4;ppardb;myo18ab;LOC119911355;LOC119912049	29	LOC119882752;LOC119905873;LOC119905872;LOC119914594;adora2aa;LOC119914513;hcar1-3;arf6a;aacs;LOC119917376;stoml3b;si:dkey-206d17.12;LOC119914595;LOC119898321;tmem30b;adora2ab	16
Biological process	GO:1901016	regulation of potassium ion transmembrane transporter activity	11/1994 0.55%	74/24106 0.31%	0.0402685	0.325352	LOC119916229;fhl1a;abcc8;lrrc38b;abcc9;kcna1a;rnf207a;ank2b;cav3;LOC119916979;LOC119899452	11	LOC119916229;fhl1a;abcc8;lrrc38b;abcc9;kcna1a;rnf207a;ank2b;cav3;LOC119916979;LOC119899452	11	--	0
Biological process	GO:1905475	regulation of protein localization to membrane	29/1994 1.45%	250/24106 1.04%	0.040419	0.32612	cunh14orf180;si:dkey-88l16.3;LOC119900503;arhgap44a;cnstb;LOC119916947;csrp3;LOC119882752;si:dkey-151g10.3;LOC119901345;stac;LOC119905873;kcnj11;dab2;epha2b;LOC119895052;LOC119905440;nlgn2a;LOC119905872;stac3;prkn;LOC119916979;arf6a;cltcl1;LOC119917376;stoml3b;shank3a;lrp4;LOC119917207	29	cunh14orf180;si:dkey-88l16.3;LOC119900503;arhgap44a;cnstb;LOC119916947;csrp3;si:dkey-151g10.3;LOC119901345;stac;kcnj11;dab2;LOC119905440;nlgn2a;stac3;prkn;LOC119916979;cltcl1;shank3a;lrp4;LOC119917207	21	LOC119882752;LOC119905873;epha2b;LOC119895052;LOC119905872;arf6a;LOC119917376;stoml3b	8
Biological process	GO:0046638	positive regulation of alpha-beta T cell differentiation	8/1994 0.4%	48/24106 0.2%	0.0417408	0.335866	LOC119894956;LOC119891695;runx3;LOC119912432;socs1a;LOC119912429;anxa1a;zbtb7b	8	--	0	LOC119894956;LOC119891695;runx3;LOC119912432;socs1a;LOC119912429;anxa1a;zbtb7b	8
Biological process	GO:0098901	regulation of cardiac muscle cell action potential	8/1994 0.4%	48/24106 0.2%	0.0417408	0.335866	bin1b;tbx18;hcn5;dsg2.1;LOC119902058;ank2b;cav3;dsc2l	8	bin1b;tbx18;hcn5;ank2b;cav3	5	dsg2.1;LOC119902058;dsc2l	3
Biological process	GO:0050921	positive regulation of chemotaxis	24/1994 1.2%	200/24106 0.83%	0.0418736	0.336262	LOC119891695;LOC119899450;fgf10b;LOC119897099;ptk2bb;LOC119882457;edn1;LOC119897780;LOC119898324;LOC119888605;LOC119897900;LOC119917015;ccr6b;ccl25b;si:cabz01093077.1;LOC119914594;ccr6a;LOC119914595;novel.1021;LOC119889904;ccr10;LOC119888587;fgf22;LOC119892304	24	fgf10b;LOC119882457;edn1;novel.1021;fgf22	5	LOC119891695;LOC119899450;LOC119897099;ptk2bb;LOC119897780;LOC119898324;LOC119888605;LOC119897900;LOC119917015;ccr6b;ccl25b;si:cabz01093077.1;LOC119914594;ccr6a;LOC119914595;LOC119889904;ccr10;LOC119888587;LOC119892304	19
Biological process	GO:0010720	positive regulation of cell development	43/1994 2.16%	397/24106 1.65%	0.0419043	0.336262	LOC119914222;bin1b;si:dkey-88l16.3;grm5b;camk2b1;LOC119882272;myog;smarcd3b;fn1a;LOC119883361;atoh7;macf1b;robo3;LOC119889803;spint1a;LOC119901107;tnfrsf18;LOC119887765;braf;dab2;nsmfb;ntn1a;LOC119885891;LOC119890557;LOC119894227;bcl11aa;chodl;LOC119883271;LOC119894028;prex1;enpp2;lyn;tp73;actn3b;unc13d;shank3a;LOC119907070;adnpb;LOC119899452;myoc;LOC119897213;LOC119897619;itpka	43	LOC119914222;bin1b;si:dkey-88l16.3;grm5b;camk2b1;LOC119882272;myog;smarcd3b;fn1a;atoh7;macf1b;robo3;LOC119901107;LOC119887765;braf;dab2;nsmfb;ntn1a;LOC119890557;chodl;LOC119883271;enpp2;actn3b;shank3a;adnpb;LOC119899452;myoc	27	LOC119883361;LOC119889803;spint1a;tnfrsf18;LOC119885891;LOC119894227;bcl11aa;LOC119894028;prex1;lyn;tp73;unc13d;LOC119907070;LOC119897213;LOC119897619;itpka	16
Biological process	GO:0032869	cellular response to insulin stimulus	29/1994 1.45%	251/24106 1.04%	0.0422262	0.338143	LOC119884527;LOC119885526;LOC119900503;LOC119916947;foxo4;csrp3;slc39a14;si:ch211-264f5.6;pik3r3b;LOC119901345;cpeb1b;znf106a;pcsk9;smarcc1b;novel.1843;socs1a;si:zfos-80g12.1;zgc:172270;kank1a;LOC119894751;myo5aa;appl2;adipor1a;insig1;acsl5;srsf5a;LOC119894725;slc27a1a;zbtb7b	29	LOC119884527;LOC119885526;LOC119900503;LOC119916947;foxo4;csrp3;slc39a14;pik3r3b;LOC119901345;cpeb1b;znf106a;pcsk9;smarcc1b;novel.1843;si:zfos-80g12.1;zgc:172270;kank1a;LOC119894751;myo5aa;appl2;acsl5;srsf5a;LOC119894725;slc27a1a	24	si:ch211-264f5.6;socs1a;adipor1a;insig1;zbtb7b	5
Biological process	GO:0060326	cell chemotaxis	37/1994 1.86%	334/24106 1.39%	0.0422536	0.338143	ccl20l;LOC119891695;LOC119899450;LOC119897099;ptk2bb;ccl25a;edn1;ccl20a.3;LOC119897780;LOC119898324;epha2b;LOC119888605;LOC119897900;LOC119900804;LOC119917015;LOC119894313;ccr6b;ccl25b;si:cabz01093077.1;LOC119914594;prex1;enpp2;anxa1a;lyn;LOC119916808;pde4ca;LOC119908411;cxcl19;ccr6a;LOC119882892;LOC119889904;ccr10;LOC119887137;LOC119888587;LOC119899104;xcr1b.1;padi2	37	edn1;enpp2;LOC119916808;pde4ca	4	ccl20l;LOC119891695;LOC119899450;LOC119897099;ptk2bb;ccl25a;ccl20a.3;LOC119897780;LOC119898324;epha2b;LOC119888605;LOC119897900;LOC119900804;LOC119917015;LOC119894313;ccr6b;ccl25b;si:cabz01093077.1;LOC119914594;prex1;anxa1a;lyn;LOC119908411;cxcl19;ccr6a;LOC119882892;LOC119889904;ccr10;LOC119887137;LOC119888587;LOC119899104;xcr1b.1;padi2	33
Biological process	GO:0021536	diencephalon development	15/1994 0.75%	112/24106 0.46%	0.0428503	0.339365	arxa;slc6a3;fgf10b;LOC119910998;LOC119916229;LOC119905873;tbx2b;LOC119885891;LOC119905872;pitx3;LOC119917376;sox2;sec61a1;LOC119914644;fgf22	15	arxa;slc6a3;fgf10b;LOC119910998;LOC119916229;tbx2b;pitx3;fgf22	8	LOC119905873;LOC119885891;LOC119905872;LOC119917376;sox2;sec61a1;LOC119914644	7
Biological process	GO:0033692	cellular polysaccharide biosynthetic process	12/1994 0.6%	84/24106 0.35%	0.0432558	0.339365	LOC119916947;LOC119882387;gyg1b;fut9a;zgc:77112;LOC119915305;LOC119900539;gyg2;LOC119908630;nr1d4a;si:dkey-242g16.2;ppp1r3g	12	LOC119916947;LOC119882387;gyg1b;fut9a;zgc:77112;LOC119915305;gyg2;ppp1r3g	8	LOC119900539;LOC119908630;nr1d4a;si:dkey-242g16.2	4
Biological process	GO:0001974	blood vessel remodeling	9/1994 0.45%	57/24106 0.24%	0.0433004	0.339365	si:dkey-88l16.3;fgf10b;si:ch211-264f5.6;crb1;LOC119897900;mef2ca;si:cabz01093077.1;LOC119908630;fgf22	9	si:dkey-88l16.3;fgf10b;crb1;mef2ca;fgf22	5	si:ch211-264f5.6;LOC119897900;si:cabz01093077.1;LOC119908630	4
Biological process	GO:0003128	heart field specification	5/1994 0.25%	24/24106 0.1%	0.0435368	0.339365	LOC119914222;smarcd3b;robo3;mef2ca;LOC119908630	5	LOC119914222;smarcd3b;robo3;mef2ca	4	LOC119908630	1
Biological process	GO:0018196	peptidyl-asparagine modification	5/1994 0.25%	24/24106 0.1%	0.0435368	0.339365	LOC119882316;mgat5;ddost;LOC119908417;uggt1	5	--	0	LOC119882316;mgat5;ddost;LOC119908417;uggt1	5
Biological process	GO:0035461	vitamin transmembrane transport	5/1994 0.25%	24/24106 0.1%	0.0435368	0.339365	LOC119914222;stra6;slc44a4;slc19a3a;slc27a1a	5	LOC119914222;stra6;slc19a3a;slc27a1a	4	slc44a4	1
Biological process	GO:0045475	locomotor rhythm	5/1994 0.25%	24/24106 0.1%	0.0435368	0.339365	nms;LOC119890071;LOC119894077;usp2a;kcnma1a	5	nms;LOC119890071;LOC119894077;usp2a;kcnma1a	5	--	0
Biological process	GO:0003266	regulation of secondary heart field cardioblast proliferation	3/1994 0.15%	10/24106 0.04%	0.0436162	0.339365	tbx1;eya1;mks1	3	tbx1;eya1;mks1	3	--	0
Biological process	GO:0006108	malate metabolic process	3/1994 0.15%	10/24106 0.04%	0.0436162	0.339365	mdh1b;mdh1ab;LOC119915315	3	mdh1b;mdh1ab	2	LOC119915315	1
Biological process	GO:0021551	central nervous system morphogenesis	3/1994 0.15%	10/24106 0.04%	0.0436162	0.339365	LOC119895052;LOC119904608;LOC119917207	3	LOC119904608;LOC119917207	2	LOC119895052	1
Biological process	GO:0032224	positive regulation of synaptic transmission, cholinergic	3/1994 0.15%	10/24106 0.04%	0.0436162	0.339365	adora2aa;lama2;adora2ab	3	lama2	1	adora2aa;adora2ab	2
Biological process	GO:0032928	regulation of superoxide anion generation	3/1994 0.15%	10/24106 0.04%	0.0436162	0.339365	LOC119914594;acp5a;LOC119914595	3	--	0	LOC119914594;acp5a;LOC119914595	3
Biological process	GO:0035332	positive regulation of hippo signaling	3/1994 0.15%	10/24106 0.04%	0.0436162	0.339365	si:dkey-6n21.12;schip1;LOC119916054	3	si:dkey-6n21.12;schip1;LOC119916054	3	--	0
Biological process	GO:0045117	azole transmembrane transport	3/1994 0.15%	10/24106 0.04%	0.0436162	0.339365	slc44a4;slc19a3a;slc25a29	3	slc19a3a	1	slc44a4;slc25a29	2
Biological process	GO:0046929	negative regulation of neurotransmitter secretion	3/1994 0.15%	10/24106 0.04%	0.0436162	0.339365	braf;prkn;slc30a1a	3	braf;prkn	2	slc30a1a	1
Biological process	GO:0060054	positive regulation of epithelial cell proliferation involved in wound healing	3/1994 0.15%	10/24106 0.04%	0.0436162	0.339365	fgf10b;LOC119906237;fgf22	3	fgf10b;fgf22	2	LOC119906237	1
Biological process	GO:0070813	hydrogen sulfide metabolic process	3/1994 0.15%	10/24106 0.04%	0.0436162	0.339365	LOC119900615;LOC119903997;LOC119900609	3	--	0	LOC119900615;LOC119903997;LOC119900609	3
Biological process	GO:0086073	bundle of His cell-Purkinje myocyte adhesion involved in cell communication	3/1994 0.15%	10/24106 0.04%	0.0436162	0.339365	dsg2.1;LOC119902058;dsc2l	3	--	0	dsg2.1;LOC119902058;dsc2l	3
Biological process	GO:0098907	regulation of SA node cell action potential	3/1994 0.15%	10/24106 0.04%	0.0436162	0.339365	tbx18;hcn5;ank2b	3	tbx18;hcn5;ank2b	3	--	0
Biological process	GO:2000343	positive regulation of chemokine (C-X-C motif) ligand 2 production	3/1994 0.15%	10/24106 0.04%	0.0436162	0.339365	si:dkey-88l16.3;LOC119888605;LOC119917015	3	si:dkey-88l16.3	1	LOC119888605;LOC119917015	2
Biological process	GO:2000638	regulation of SREBP signaling pathway	3/1994 0.15%	10/24106 0.04%	0.0436162	0.339365	tmed2;insig1;zbtb7b	3	--	0	tmed2;insig1;zbtb7b	3
Biological process	GO:0046578	regulation of Ras protein signal transduction	35/1994 1.76%	314/24106 1.3%	0.0437546	0.339566	arhgap44a;fgf10b;arhgef1a;LOC119895664;synpo2la;LOC119911387;syngap1b;synpo2lb;lpar4;LOC119911328;LOC119905440;LOC119905632;LOC119916842;arap3;cavin4a;LOC119914594;arf6a;cavin4b;nup62l;LOC119894371;fbrs;kank1a;LOC119889881;LOC119891528;LOC119914595;LOC119899452;kank2;myoc;si:dkeyp-23e4.3;lpar6a;fgf22;LOC119902093;LOC119913409;LOC119911380;LOC119889971	35	arhgap44a;fgf10b;synpo2la;syngap1b;synpo2lb;lpar4;LOC119905440;LOC119905632;LOC119916842;arap3;cavin4a;cavin4b;fbrs;kank1a;LOC119889881;LOC119891528;LOC119899452;kank2;myoc;si:dkeyp-23e4.3;fgf22	21	arhgef1a;LOC119895664;LOC119911387;LOC119911328;LOC119914594;arf6a;nup62l;LOC119894371;LOC119914595;lpar6a;LOC119902093;LOC119913409;LOC119911380;LOC119889971	14
Biological process	GO:2000516	positive regulation of CD4-positive, alpha-beta T cell activation	7/1994 0.35%	40/24106 0.17%	0.0437573	0.339566	LOC119894956;LOC119891695;LOC119912432;socs1a;LOC119912429;anxa1a;zbtb7b	7	--	0	LOC119894956;LOC119891695;LOC119912432;socs1a;LOC119912429;anxa1a;zbtb7b	7
Biological process	GO:0014823	response to activity	10/1994 0.5%	66/24106 0.27%	0.0438884	0.339688	LOC119885526;myog;edn1;srl;wu:fb80c09;capn3b;si:ch211-157b11.14;ppardb;LOC119892304;LOC119919331	10	LOC119885526;myog;edn1;srl;wu:fb80c09;capn3b;si:ch211-157b11.14;ppardb;LOC119919331	9	LOC119892304	1
Biological process	GO:0046637	regulation of alpha-beta T cell differentiation	10/1994 0.5%	66/24106 0.27%	0.0438884	0.339688	LOC119894956;LOC119891695;runx3;LOC119912432;socs1a;LOC119912429;anxa1a;si:dkey-206d17.12;LOC119908082;zbtb7b	10	--	0	LOC119894956;LOC119891695;runx3;LOC119912432;socs1a;LOC119912429;anxa1a;si:dkey-206d17.12;LOC119908082;zbtb7b	10
Biological process	GO:0030307	positive regulation of cell growth	24/1994 1.2%	201/24106 0.83%	0.0439697	0.339871	si:dkey-88l16.3;ptk2bb;edn1;fn1a;LOC119911406;macf1b;LOC119889803;rnf157;rptor;LOC119901107;nsmfb;ntn1a;sfrp1a;slc44a4;cep43;bcl11aa;prkn;LOC119896792;LOC119899780;LOC119907070;adnpb;LOC119897619;itsn2a;LOC119912049	24	si:dkey-88l16.3;edn1;fn1a;LOC119911406;macf1b;rnf157;rptor;LOC119901107;nsmfb;ntn1a;cep43;prkn;LOC119896792;adnpb;itsn2a;LOC119912049	16	ptk2bb;LOC119889803;sfrp1a;slc44a4;bcl11aa;LOC119899780;LOC119907070;LOC119897619	8
Biological process	GO:0031109	microtubule polymerization or depolymerization	21/1994 1.05%	171/24106 0.71%	0.0441056	0.340028	arhgef1a;LOC119904686;LOC119902892;camsap2a;trim54;LOC119902894;camsap2b;dctn1b;ska3;LOC119904844;ccdc57;kif2c;gba2;cav3;inpp5jb;LOC119910424;si:ch73-95l15.5;prune;LOC119885736;camsap1b;LOC119903435	21	LOC119904686;LOC119902892;camsap2a;trim54;LOC119902894;camsap2b;dctn1b;ska3;LOC119904844;ccdc57;kif2c;cav3;LOC119910424;prune;LOC119885736;camsap1b;LOC119903435	17	arhgef1a;gba2;inpp5jb;si:ch73-95l15.5	4
Biological process	GO:0035282	segmentation	21/1994 1.05%	171/24106 0.71%	0.0441056	0.340028	tdrd6;rbm24b;LOC119912869;tbx18;ttn.2;LOC119884168;fn1a;crb2a;tmed2;LOC119894344;LOC119893103;rbm24a;LOC119885891;sfrp1a;novel.3150;LOC119892694;zmp:0000000930;ppp2r3a;axin1;LOC119910034;LOC119914644	21	tdrd6;rbm24b;LOC119912869;tbx18;ttn.2;LOC119884168;fn1a;crb2a;LOC119894344;LOC119893103;rbm24a;novel.3150;LOC119892694;zmp:0000000930;ppp2r3a;axin1	16	tmed2;LOC119885891;sfrp1a;LOC119910034;LOC119914644	5
Biological process	GO:0043031	negative regulation of macrophage activation	6/1994 0.3%	32/24106 0.13%	0.044718	0.343401	LOC119900534;adgrf3a;LOC119887456;grna;nr1d4a;LOC119903879	6	LOC119900534	1	adgrf3a;LOC119887456;grna;nr1d4a;LOC119903879	5
Biological process	GO:0045730	respiratory burst	6/1994 0.3%	32/24106 0.13%	0.044718	0.343401	ncf2;nox1;hck;LOC119918785;grna;ncf4	6	--	0	ncf2;nox1;hck;LOC119918785;grna;ncf4	6
Biological process	GO:0060445	branching involved in salivary gland morphogenesis	6/1994 0.3%	32/24106 0.13%	0.044718	0.343401	fgf10b;LOC119905873;novel.3150;LOC119905872;LOC119917376;fgf22	6	fgf10b;novel.3150;fgf22	3	LOC119905873;LOC119905872;LOC119917376	3
Biological process	GO:0007162	negative regulation of cell adhesion	44/1994 2.21%	410/24106 1.7%	0.0454002	0.348092	si:dkey-88l16.3;LOC119900503;novel.233;LOC119915867;LOC119911645;ccl25a;runx3;LOC119888698;si:ch211-264f5.6;LOC119905873;LOC119897138;LOC119882316;dusp3a;LOC119888605;rgcc;cdh19;socs1a;LOC119917015;ccl25b;LOC119905872;adora2aa;acp5a;dtx1;enpp2;anxa1a;LOC119916054;LOC119893270;zgc:65811;LOC119917376;kank1a;LOC119913139;si:dkey-206d17.12;LOC119889904;myoc;LOC119919228;LOC119897642;LOC119886086;tnr;…	44	si:dkey-88l16.3;LOC119900503;LOC119915867;dusp3a;rgcc;cdh19;enpp2;LOC119916054;kank1a;LOC119913139;myoc;tnr	12	novel.233;LOC119911645;ccl25a;runx3;LOC119888698;si:ch211-264f5.6;LOC119905873;LOC119897138;LOC119882316;LOC119888605;socs1a;LOC119917015;ccl25b;LOC119905872;adora2aa;acp5a;dtx1;anxa1a;LOC119893270;zgc:65811;LOC119917376;si:dkey-206d17.12;LOC119889904;LOC119919228;LOC119897642;LOC119886086;abca12;LOC119895685;adora2ab;LOC119903980;LOC119897440;zbtb7b	32
Biological process	GO:0031333	negative regulation of protein-containing complex assembly	37/1994 1.86%	336/24106 1.39%	0.0455061	0.348092	ptger4b;LOC119901736;LOC119911422;novel.3585;lmod2a;arhgef1a;LOC119904686;LOC119911197;capgb;tmod1;LOC119886443;scinlb;novel.3586;LOC119912729;LOC119895052;lmod3;LOC119896063;lmod2b;bcl11aa;novel.3883;LOC119886741;LOC119911798;washc2c;nlrc3;svilc;ptger4a;kank1a;inpp5jb;LOC119896432;LOC119907070;LOC119902336;hspa5;LOC119917207;LOC119895437;tmsb2;LOC119896054;novel.1402	37	LOC119901736;novel.3585;lmod2a;LOC119904686;tmod1;LOC119886443;novel.3586;lmod3;lmod2b;novel.3883;LOC119886741;washc2c;svilc;kank1a;LOC119902336;LOC119917207;LOC119895437;tmsb2;LOC119896054;novel.1402	20	ptger4b;LOC119911422;arhgef1a;LOC119911197;capgb;scinlb;LOC119912729;LOC119895052;LOC119896063;bcl11aa;LOC119911798;nlrc3;ptger4a;inpp5jb;LOC119896432;LOC119907070;hspa5	17
Biological process	GO:0048545	response to steroid hormone	37/1994 1.86%	336/24106 1.39%	0.0455061	0.348092	fbxo32;LOC119887189;spata18;LOC119904686;LOC119898242;tfpia;edn1;hsp90aa1.2;npas2;esr2b;dab2;gpib;zgc:111976;LOC119909919;igfbp7;sfrp1a;pfkfb1;slc2a1b;novel.3376;nox1;anxa1a;LOC119894925;eif4e1c;dnaja;LOC119882613;daxx;kcnma1a;trim63b;kank2;ca4a;skp2;LOC119894933;cps1;LOC119897619;LOC119885004;LOC119912049;padi2	37	fbxo32;spata18;LOC119904686;LOC119898242;edn1;hsp90aa1.2;npas2;esr2b;dab2;gpib;zgc:111976;LOC119909919;pfkfb1;novel.3376;dnaja;daxx;kcnma1a;trim63b;kank2;ca4a;skp2;LOC119885004;LOC119912049	23	LOC119887189;tfpia;igfbp7;sfrp1a;slc2a1b;nox1;anxa1a;LOC119894925;eif4e1c;LOC119882613;LOC119894933;cps1;LOC119897619;padi2	14
Biological process	GO:0048701	embryonic cranial skeleton morphogenesis	13/1994 0.65%	94/24106 0.39%	0.0456151	0.348185	rbm24b;alx1;tbx1;LOC119883361;tbx15;dlx1a;rbm24a;LOC119885546;dlx2a;six2a;mmp16b;gnptab;dlx5a	13	rbm24b;alx1;tbx1;tbx15;dlx1a;rbm24a;LOC119885546;dlx2a;six2a;mmp16b;dlx5a	11	LOC119883361;gnptab	2
Biological process	GO:0030183	B cell differentiation	18/1994 0.9%	142/24106 0.59%	0.0456364	0.348185	LOC119894956;LOC119900503;LOC119887189;ptk2bb;LOC119901345;inpp5d;LOC119912423;tlr9;tnfsf13b;sfrp1a;flt3;slc25a5;LOC119904808;kitb;irf8;si:ch211-210g13.5;LOC119906080;LOC119897619	18	LOC119900503;LOC119901345;slc25a5;LOC119904808	4	LOC119894956;LOC119887189;ptk2bb;inpp5d;LOC119912423;tlr9;tnfsf13b;sfrp1a;flt3;kitb;irf8;si:ch211-210g13.5;LOC119906080;LOC119897619	14
Biological process	GO:0034766	negative regulation of ion transmembrane transport	15/1994 0.75%	113/24106 0.47%	0.0457862	0.348875	bin1b;LOC119908416;LOC119882385;LOC119900865;tlr9;pcsk9;ppp3cca;LOC119909215;cbarpb;cav3;LOC119916979;slc30a1a;LOC119917303;pln;LOC119897619	15	bin1b;LOC119908416;LOC119882385;LOC119900865;pcsk9;ppp3cca;LOC119909215;cbarpb;cav3;LOC119916979;pln	11	tlr9;slc30a1a;LOC119917303;LOC119897619	4
Biological process	GO:0050920	regulation of chemotaxis	34/1994 1.71%	305/24106 1.27%	0.0462531	0.350141	LOC119891695;LOC119899450;fgf10b;LOC119897099;ptk2bb;LOC119882457;edn1;LOC119898202;atoh7;robo3;LOC119889803;LOC119890835;LOC119897780;LOC119898324;dusp3a;LOC119888605;LOC119897900;LOC119917015;ccr6b;ccl25b;si:cabz01093077.1;LOC119914594;tbx21;lyn;ccr6a;LOC119914595;novel.1021;LOC119889904;ccr10;sema6bb;LOC119888587;fgf22;LOC119892304;padi2	34	fgf10b;LOC119882457;edn1;atoh7;robo3;LOC119890835;dusp3a;novel.1021;sema6bb;fgf22	10	LOC119891695;LOC119899450;LOC119897099;ptk2bb;LOC119898202;LOC119889803;LOC119897780;LOC119898324;LOC119888605;LOC119897900;LOC119917015;ccr6b;ccl25b;si:cabz01093077.1;LOC119914594;tbx21;lyn;ccr6a;LOC119914595;LOC119889904;ccr10;LOC119888587;LOC119892304;padi2	24
Biological process	GO:0048706	embryonic skeletal system development	20/1994 1%	162/24106 0.67%	0.046362	0.350141	rbm24b;alx1;tbx1;LOC119883361;LOC119895176;gja1b;eya1;tbx15;dlx1a;rbm24a;LOC119885546;dlx2a;LOC119908630;sulf2a;mks1;six2a;mmp16b;LOC119915272;gnptab;dlx5a	20	rbm24b;alx1;tbx1;LOC119895176;eya1;tbx15;dlx1a;rbm24a;LOC119885546;dlx2a;sulf2a;mks1;six2a;mmp16b;dlx5a	15	LOC119883361;gja1b;LOC119908630;LOC119915272;gnptab	5
Biological process	GO:0003351	epithelial cilium movement involved in extracellular fluid movement	8/1994 0.4%	49/24106 0.2%	0.0464122	0.350141	stk36;LOC119916354;ccdc40;aqp4;spag17;dnah5l;nek10;cfap298	8	stk36;LOC119916354;ccdc40;aqp4;spag17;dnah5l;nek10;cfap298	8	--	0
Biological process	GO:0007252	I-kappaB phosphorylation	4/1994 0.2%	17/24106 0.07%	0.0464873	0.350141	tlr9;LOC119904158;LOC119892126;LOC119891528	4	LOC119892126;LOC119891528	2	tlr9;LOC119904158	2
Biological process	GO:0032230	positive regulation of synaptic transmission, GABAergic	4/1994 0.2%	17/24106 0.07%	0.0464873	0.350141	nlgn2a;zdhhc3b;adora2aa;adora2ab	4	nlgn2a	1	zdhhc3b;adora2aa;adora2ab	3
Biological process	GO:0042481	regulation of odontogenesis	4/1994 0.2%	17/24106 0.07%	0.0464873	0.350141	edn1;LOC119899761;LOC119897868;LOC119897866	4	edn1	1	LOC119899761;LOC119897868;LOC119897866	3
Biological process	GO:0050667	homocysteine metabolic process	4/1994 0.2%	17/24106 0.07%	0.0464873	0.350141	LOC119900615;LOC119903997;cps1;LOC119900609	4	--	0	LOC119900615;LOC119903997;cps1;LOC119900609	4
Biological process	GO:0071243	cellular response to arsenic-containing substance	4/1994 0.2%	17/24106 0.07%	0.0464873	0.350141	zgc:136908;LOC119917303;si:dkey-206d17.12;daxx	4	zgc:136908;daxx	2	LOC119917303;si:dkey-206d17.12	2
Biological process	GO:1900028	negative regulation of ruffle assembly	4/1994 0.2%	17/24106 0.07%	0.0464873	0.350141	evla;LOC119912729;kank1a;LOC119902336	4	evla;kank1a;LOC119902336	3	LOC119912729	1
Biological process	GO:0043434	response to peptide hormone	50/1994 2.51%	475/24106 1.97%	0.046561	0.350248	LOC119884527;LOC119885526;LOC119900503;LOC119916947;foxo4;csrp3;cdc6;zgc:171566;edn1;slc39a14;si:ch211-264f5.6;pik3r3b;LOC119901345;abcc8;cpeb1b;znf106a;LOC119891357;jak3;pcsk9;smarcc1b;LOC119881903;pfkfb1;novel.1843;socs1a;slc2a1b;si:zfos-80g12.1;nox1;lyn;zgc:172270;LOC119912591;kank1a;LOC119894751;slc24a4b;stat4;myo5aa;LOC119900263;appl2;novel.1179;adipor1a;insig1;acsl5;stc2b;srsf5a;LOC11989472…	50	LOC119884527;LOC119885526;LOC119900503;LOC119916947;foxo4;csrp3;cdc6;edn1;slc39a14;pik3r3b;LOC119901345;abcc8;cpeb1b;znf106a;LOC119891357;pcsk9;smarcc1b;pfkfb1;novel.1843;si:zfos-80g12.1;zgc:172270;kank1a;LOC119894751;slc24a4b;myo5aa;LOC119900263;appl2;acsl5;stc2b;srsf5a;LOC119894725;slc26a6l;slc27a1a	33	zgc:171566;si:ch211-264f5.6;jak3;LOC119881903;socs1a;slc2a1b;nox1;lyn;LOC119912591;stat4;novel.1179;adipor1a;insig1;LOC119892240;cps1;LOC119896343;zbtb7b	17
Biological process	GO:0090497	mesenchymal cell migration	16/1994 0.8%	123/24106 0.51%	0.0469195	0.352494	alx1;tbx1;LOC119917038;anxa6;edn1;fn1a;LOC119898202;LOC119889803;radil;coro1cb;LOC119885891;novel.3150;LOC119885546;LOC119904608;LOC119907070;sema6bb	16	alx1;tbx1;LOC119917038;anxa6;edn1;fn1a;radil;coro1cb;novel.3150;LOC119885546;LOC119904608;sema6bb	12	LOC119898202;LOC119889803;LOC119885891;LOC119907070	4
Biological process	GO:1901215	negative regulation of neuron death	30/1994 1.5%	264/24106 1.1%	0.0473461	0.355246	si:dkey-88l16.3;LOC119918455;nfatc4;LOC119906060;ptk2bb;LOC119897422;chl1b;syngap1b;LOC119898262;tnfrsf18;braf;gpib;agap2;mef2ca;adora2aa;prkn;tp73;LOC119892126;grna;si:ch211-214p13.9;adnpb;tfap2b;LOC119897213;LOC119917210;LOC119903879;LOC119897619;LOC119896343;LOC119904215;adora2ab;m17	30	si:dkey-88l16.3;LOC119918455;nfatc4;LOC119897422;chl1b;syngap1b;braf;gpib;mef2ca;prkn;LOC119892126;adnpb;tfap2b;LOC119917210	14	LOC119906060;ptk2bb;LOC119898262;tnfrsf18;agap2;adora2aa;tp73;grna;si:ch211-214p13.9;LOC119897213;LOC119903879;LOC119897619;LOC119896343;LOC119904215;adora2ab;m17	16
Biological process	GO:0090175	regulation of establishment of planar polarity	9/1994 0.45%	58/24106 0.24%	0.0476455	0.357038	LOC119916552;LOC119882272;LOC119904185;dab2;sfrp1a;magi2a;mks1;LOC119906237;LOC119907070	9	LOC119916552;LOC119882272;LOC119904185;dab2;magi2a;mks1	6	sfrp1a;LOC119906237;LOC119907070	3
Biological process	GO:0070169	positive regulation of biomineral tissue development	10/1994 0.5%	67/24106 0.28%	0.0479221	0.358411	si:ch211-106h11.3;LOC119891930;LOC119887765;ccn1l2;mef2ca;wnt6b;actn3b;LOC119890330;LOC119905916;LOC119886086	10	si:ch211-106h11.3;LOC119891930;LOC119887765;ccn1l2;mef2ca;actn3b;LOC119890330	7	wnt6b;LOC119905916;LOC119886086	3
Biological process	GO:0051222	positive regulation of protein transport	43/1994 2.16%	401/24106 1.66%	0.0479504	0.358411	cunh14orf180;ect2;si:dkey-88l16.3;LOC119900503;cnstb;myom1b;ttn.2;LOC119882752;LOC119891930;LOC119882457;LOC119884168;pik3r3b;LOC119901345;frmd4a;LOC119905873;LOC119903609;myom1a;nlgn2a;LOC119893103;bag3;LOC119899612;LOC119905872;LOC119914594;adora2aa;micall2a;LOC119914513;prkn;hcar1-3;LOC119916979;arf6a;aacs;LOC119917376;sytl4;stoml3b;ppardb;si:dkey-206d17.12;LOC119914595;LOC119898321;myo18ab;LO…	43	cunh14orf180;ect2;si:dkey-88l16.3;LOC119900503;cnstb;myom1b;ttn.2;LOC119891930;LOC119882457;LOC119884168;pik3r3b;LOC119901345;frmd4a;LOC119903609;myom1a;nlgn2a;LOC119893103;bag3;LOC119899612;micall2a;prkn;LOC119916979;sytl4;ppardb;myo18ab;LOC119911355;LOC119912049	27	LOC119882752;LOC119905873;LOC119905872;LOC119914594;adora2aa;LOC119914513;hcar1-3;arf6a;aacs;LOC119917376;stoml3b;si:dkey-206d17.12;LOC119914595;LOC119898321;tmem30b;adora2ab	16
Biological process	GO:0032886	regulation of microtubule-based process	34/1994 1.71%	306/24106 1.27%	0.0480599	0.358774	pkd1a;arhgef1a;LOC119904686;LOC119902892;macf1b;camsap2a;ppp1r35;trim54;LOC119902894;camsap2b;dctn1b;ska3;si:ch211-212k18.7;LOC119904844;LOC119882015;LOC119888937;ccr6b;gba2;xpo1a;bbs1;cav3;nup62l;cltcl1;spag5;inpp5jb;ccr6a;LOC119910424;si:ch73-95l15.5;prune;LOC119885736;LOC119888931;camsap1b;cfap298;map9	34	pkd1a;LOC119904686;LOC119902892;macf1b;camsap2a;ppp1r35;trim54;LOC119902894;camsap2b;dctn1b;ska3;LOC119904844;LOC119882015;xpo1a;bbs1;cav3;cltcl1;LOC119910424;prune;LOC119885736;LOC119888931;camsap1b;cfap298;map9	24	arhgef1a;si:ch211-212k18.7;LOC119888937;ccr6b;gba2;nup62l;spag5;inpp5jb;ccr6a;si:ch73-95l15.5	10
Biological process	GO:0051147	regulation of muscle cell differentiation	19/1994 0.95%	153/24106 0.63%	0.0487123	0.362725	rbm24b;foxo4;csrp3;myog;si:dkeyp-69b9.3;edn1;LOC119890835;LOC119894344;LOC119887765;rbm24a;LOC119890557;mef2ca;cav3;LOC119914402;actn3b;lama2;smyd1b;LOC119892240;LOC119897619	19	rbm24b;foxo4;csrp3;myog;si:dkeyp-69b9.3;edn1;LOC119890835;LOC119894344;LOC119887765;rbm24a;LOC119890557;mef2ca;cav3;LOC119914402;actn3b;lama2;smyd1b	17	LOC119892240;LOC119897619	2
Biological process	GO:1903531	negative regulation of secretion by cell	19/1994 0.95%	153/24106 0.63%	0.0487123	0.362725	edn1;si:ch211-264f5.6;frmd4a;abcc8;kcnj11;tnfrsf18;braf;LOC119917258;sfrp1a;cbarpb;prkn;anxa1a;slc30a1a;sytl4;LOC119894751;LOC119886584;LOC119903879;bmp8a;LOC119892504	19	edn1;frmd4a;abcc8;kcnj11;braf;LOC119917258;cbarpb;prkn;sytl4;LOC119894751;bmp8a	11	si:ch211-264f5.6;tnfrsf18;sfrp1a;anxa1a;slc30a1a;LOC119886584;LOC119903879;LOC119892504	8
Biological process	GO:0000271	polysaccharide biosynthetic process	13/1994 0.65%	95/24106 0.39%	0.0490135	0.364507	LOC119916947;LOC119882387;gyg1b;fut9a;zgc:77112;LOC119915305;LOC119900539;gyg2;LOC119908630;cltcl1;nr1d4a;si:dkey-242g16.2;ppp1r3g	13	LOC119916947;LOC119882387;gyg1b;fut9a;zgc:77112;LOC119915305;gyg2;cltcl1;ppp1r3g	9	LOC119900539;LOC119908630;nr1d4a;si:dkey-242g16.2	4
Biological process	GO:0002068	glandular epithelial cell development	7/1994 0.35%	41/24106 0.17%	0.0491478	0.364585	arxa;isl1;LOC119905257;npas2;LOC119885400;novel.4322;LOC119915233	7	arxa;isl1;npas2	3	LOC119905257;LOC119885400;novel.4322;LOC119915233	4
Biological process	GO:0034315	regulation of Arp2/3 complex-mediated actin nucleation	7/1994 0.35%	41/24106 0.17%	0.0491478	0.364585	LOC119901057;ctnna2;si:dkey-197j19.6;LOC119899891;gmfg;carmil3;abi3a	7	LOC119901057;ctnna2;si:dkey-197j19.6;LOC119899891;carmil3	5	gmfg;abi3a	2
Biological process	GO:0032691	negative regulation of interleukin-1 beta production	12/1994 0.6%	86/24106 0.36%	0.050396	0.372527	LOC119911422;novel.3585;novel.3586;LOC119906979;aqp4;novel.3883;acp5a;LOC119911798;si:dkey-206d17.12;LOC119898321;LOC119906989;novel.1402	12	novel.3585;novel.3586;aqp4;novel.3883;novel.1402	5	LOC119911422;LOC119906979;acp5a;LOC119911798;si:dkey-206d17.12;LOC119898321;LOC119906989	7
Biological process	GO:1903557	positive regulation of tumor necrosis factor superfamily cytokine production	12/1994 0.6%	86/24106 0.36%	0.050396	0.372527	LOC119905857;LOC119900503;LOC119891695;nfatc4;arhgef1a;abcc8;tlr9;bpifcl;nox1;LOC119903440;tlr1;LOC119892504	12	LOC119905857;LOC119900503;nfatc4;abcc8	4	LOC119891695;arhgef1a;tlr9;bpifcl;nox1;LOC119903440;tlr1;LOC119892504	8
Biological process	GO:0043279	response to alkaloid	17/1994 0.85%	134/24106 0.56%	0.0506562	0.372527	slc6a3;ptk2bb;LOC119910706;ryr1b;LOC119884824;gpib;ryr3;LOC119895837;LOC119915975;trpv1;srr;adora2aa;cpt1b;LOC119915127;hspa5;adora2ab;LOC119899346	17	slc6a3;LOC119910706;ryr1b;LOC119884824;gpib;ryr3;LOC119895837;LOC119915975;srr;cpt1b;LOC119915127;LOC119899346	12	ptk2bb;trpv1;adora2aa;hspa5;adora2ab	5
Biological process	GO:0050868	negative regulation of T cell activation	24/1994 1.2%	204/24106 0.85%	0.050718	0.372527	novel.233;LOC119911645;runx3;LOC119888698;si:ch211-264f5.6;LOC119897138;dusp3a;LOC119888605;socs1a;LOC119917015;adora2aa;dtx1;anxa1a;LOC119916054;LOC119913139;si:dkey-206d17.12;LOC119919228;LOC119897642;LOC119886086;LOC119895685;adora2ab;LOC119903980;LOC119897440;zbtb7b	24	dusp3a;LOC119916054;LOC119913139	3	novel.233;LOC119911645;runx3;LOC119888698;si:ch211-264f5.6;LOC119897138;LOC119888605;socs1a;LOC119917015;adora2aa;dtx1;anxa1a;si:dkey-206d17.12;LOC119919228;LOC119897642;LOC119886086;LOC119895685;adora2ab;LOC119903980;LOC119897440;zbtb7b	21
Biological process	GO:0035637	multicellular organismal signaling	28/1994 1.4%	245/24106 1.02%	0.0507562	0.372527	bin1b;scn1lab;cacnb2a;tbx18;hcn5;cacna1ha;clcn1b;LOC119886010;LOC119907500;cacna1g;abcc9;dsg2.1;kcna1a;rnf207a;LOC119882827;LOC119909215;cacna2d1a;LOC119902058;ank2b;LOC119916979;pde4ca;kcnma1a;LOC119902471;LOC119897213;tnr;dsc2l;LOC119892304;LOC119899346	28	bin1b;scn1lab;cacnb2a;tbx18;hcn5;cacna1ha;clcn1b;LOC119886010;LOC119907500;cacna1g;abcc9;kcna1a;rnf207a;LOC119882827;LOC119909215;cacna2d1a;ank2b;LOC119916979;pde4ca;kcnma1a;LOC119902471;tnr;LOC119899346	23	dsg2.1;LOC119902058;LOC119897213;dsc2l;LOC119892304	5
Biological process	GO:0002717	positive regulation of natural killer cell mediated immunity	5/1994 0.25%	25/24106 0.1%	0.0508469	0.372527	LOC119896965;si:ch211-212k18.7;LOC119895685;LOC119892504;LOC119897440	5	--	0	LOC119896965;si:ch211-212k18.7;LOC119895685;LOC119892504;LOC119897440	5
Biological process	GO:0010874	regulation of cholesterol efflux	5/1994 0.25%	25/24106 0.1%	0.0508469	0.372527	si:dkey-88l16.3;LOC119896035;LOC119882228;LOC119895951;abca12	5	si:dkey-88l16.3;LOC119882228	2	LOC119896035;LOC119895951;abca12	3
Biological process	GO:0042304	regulation of fatty acid biosynthetic process	5/1994 0.25%	25/24106 0.1%	0.0508469	0.372527	si:ch211-264f5.6;LOC119888605;LOC119918007;LOC119917015;LOC119896218	5	LOC119896218	1	si:ch211-264f5.6;LOC119888605;LOC119918007;LOC119917015	4
Biological process	GO:2001014	regulation of skeletal muscle cell differentiation	5/1994 0.25%	25/24106 0.1%	0.0508469	0.372527	rbm24b;rbm24a;mef2ca;atoh8;LOC119885004	5	rbm24b;rbm24a;mef2ca;atoh8;LOC119885004	5	--	0
Biological process	GO:0035330	regulation of hippo signaling	6/1994 0.3%	33/24106 0.14%	0.0509774	0.372527	si:dkey-6n21.12;cita;LOC119909059;schip1;LOC119916054;novel.3212	6	si:dkey-6n21.12;cita;LOC119909059;schip1;LOC119916054;novel.3212	6	--	0
Biological process	GO:0042269	regulation of natural killer cell mediated cytotoxicity	6/1994 0.3%	33/24106 0.14%	0.0509774	0.372527	LOC119896965;si:ch211-264f5.6;si:ch211-212k18.7;LOC119895685;LOC119892504;LOC119897440	6	--	0	LOC119896965;si:ch211-264f5.6;si:ch211-212k18.7;LOC119895685;LOC119892504;LOC119897440	6
Biological process	GO:1903358	regulation of Golgi organization	6/1994 0.3%	33/24106 0.14%	0.0509774	0.372527	LOC119902892;camsap2a;LOC119902894;camsap2b;LOC119899452;si:ch73-95l15.5	6	LOC119902892;camsap2a;LOC119902894;camsap2b;LOC119899452	5	si:ch73-95l15.5	1
Biological process	GO:0045453	bone resorption	11/1994 0.55%	77/24106 0.32%	0.0515041	0.375909	ptk2bb;LOC119891930;si:ch211-264f5.6;inpp5d;ctss2.1;LOC119897868;LOC119882210;acp5a;LOC119908630;LOC119902093;LOC119912049	11	LOC119891930;LOC119912049	2	ptk2bb;si:ch211-264f5.6;inpp5d;ctss2.1;LOC119897868;LOC119882210;acp5a;LOC119908630;LOC119902093	9
Biological process	GO:0045860	positive regulation of protein kinase activity	41/1994 2.06%	382/24106 1.58%	0.0517633	0.377334	LOC119898452;si:ch211-106h11.3;ect2;pkd1a;grm5b;cenpe;LOC119891695;LOC119887189;cdc6;ptk2bb;gprc5ba;LOC119891930;edn1;si:ch211-264f5.6;rptor;cdc25b;LOC119884041;LOC119886749;jak3;tlr9;rgcc;LOC119885891;ccn1l2;socs1a;agap2;mef2ca;ccl25b;axin1;LOC119886760;LOC119892126;kitb;LOC119891528;LOC119897731;adnpb;prkag3a;nek10;ccr10;LOC119905916;LOC119892240;LOC119892504;slc27a1a	41	si:ch211-106h11.3;ect2;pkd1a;grm5b;cenpe;cdc6;gprc5ba;LOC119891930;edn1;rptor;cdc25b;LOC119886749;rgcc;ccn1l2;mef2ca;axin1;LOC119886760;LOC119892126;LOC119891528;adnpb;prkag3a;nek10;slc27a1a	23	LOC119898452;LOC119891695;LOC119887189;ptk2bb;si:ch211-264f5.6;LOC119884041;jak3;tlr9;LOC119885891;socs1a;agap2;ccl25b;kitb;LOC119897731;ccr10;LOC119905916;LOC119892240;LOC119892504	18
Biological process	GO:0031098	stress-activated protein kinase signaling cascade	34/1994 1.71%	308/24106 1.28%	0.051829	0.377346	LOC119905857;LOC119891695;LOC119902956;ptk2bb;LOC119882457;dusp3a;klhl43;tlr9;si:ch211-191a24.4;sfrp1a;mecom;ccl25b;LOC119914701;LOC119914594;axin1;LOC119893932;prkn;LOC119904158;lyn;cav3;LOC119902201;LOC119911899;LOC119892126;ptger4a;LOC119906237;tnfrsf19;LOC119885839;dnaja;si:dkey-206d17.12;LOC119891528;daxx;ccr10;cdc42ep5;LOC119894636	34	LOC119905857;LOC119902956;LOC119882457;dusp3a;klhl43;mecom;axin1;LOC119893932;prkn;cav3;LOC119902201;LOC119911899;LOC119892126;tnfrsf19;dnaja;LOC119891528;daxx;LOC119894636	18	LOC119891695;ptk2bb;tlr9;si:ch211-191a24.4;sfrp1a;ccl25b;LOC119914701;LOC119914594;LOC119904158;lyn;ptger4a;LOC119906237;LOC119885839;si:dkey-206d17.12;ccr10;cdc42ep5	16
Biological process	GO:0034314	Arp2/3 complex-mediated actin nucleation	10/1994 0.5%	68/24106 0.28%	0.0521973	0.37909	LOC119901057;ctnna2;si:dkey-197j19.6;si:dkey-46i9.6;LOC119899891;gmfg;carmil3;LOC119904789;LOC119891922;abi3a	10	LOC119901057;ctnna2;si:dkey-197j19.6;si:dkey-46i9.6;LOC119899891;carmil3;LOC119891922	7	gmfg;LOC119904789;abi3a	3
Biological process	GO:0046635	positive regulation of alpha-beta T cell activation	10/1994 0.5%	68/24106 0.28%	0.0521973	0.37909	LOC119894956;LOC119891695;runx3;LOC119912432;LOC119912423;socs1a;LOC119912429;anxa1a;LOC119892504;zbtb7b	10	--	0	LOC119894956;LOC119891695;runx3;LOC119912432;LOC119912423;socs1a;LOC119912429;anxa1a;LOC119892504;zbtb7b	10
Biological process	GO:0061756	leukocyte adhesion to vascular endothelial cell	9/1994 0.45%	59/24106 0.24%	0.0522697	0.379149	itgb2;ccl25a;fut9a;LOC119891357;ccl25b;LOC119908630;LOC119882288;LOC119912355;LOC119914575	9	fut9a;LOC119891357;LOC119882288	3	itgb2;ccl25a;ccl25b;LOC119908630;LOC119912355;LOC119914575	6
Biological process	GO:0002274	myeloid leukocyte activation	28/1994 1.4%	246/24106 1.02%	0.0529388	0.383529	LOC119900534;fn1a;ctsc;dysf;tlr9;LOC119917015;bpifcl;LOC119914701;adgrf3a;LOC119887456;LOC119914594;LOC119888509;prex1;anxa1a;lyn;unc13d;cxcl19;grna;LOC119914595;LOC119898321;myo18ab;nr1d4a;LOC119886279;LOC119899104;LOC119903879;LOC119896343;tlr1;rhoh	28	LOC119900534;fn1a;dysf;myo18ab	4	ctsc;tlr9;LOC119917015;bpifcl;LOC119914701;adgrf3a;LOC119887456;LOC119914594;LOC119888509;prex1;anxa1a;lyn;unc13d;cxcl19;grna;LOC119914595;LOC119898321;nr1d4a;LOC119886279;LOC119899104;LOC119903879;LOC119896343;tlr1;rhoh	24
Biological process	GO:0002027	regulation of heart rate	17/1994 0.85%	135/24106 0.56%	0.0536796	0.388418	bin1b;cacnb2a;hcn5;edn1;tpm2;LOC119902560;cacna1g;dsg2.1;cacna2d1a;LOC119907498;LOC119902058;ank2b;cav3;pde4ca;LOC119902558;pln;dsc2l	17	bin1b;cacnb2a;hcn5;edn1;tpm2;LOC119902560;cacna1g;cacna2d1a;LOC119907498;ank2b;cav3;pde4ca;LOC119902558;pln	14	dsg2.1;LOC119902058;dsc2l	3
Biological process	GO:0043524	negative regulation of neuron apoptotic process	22/1994 1.1%	185/24106 0.77%	0.0539167	0.388819	si:dkey-88l16.3;LOC119918455;nfatc4;LOC119906060;ptk2bb;chl1b;syngap1b;LOC119898262;braf;gpib;agap2;mef2ca;adora2aa;prkn;tp73;grna;adnpb;tfap2b;LOC119897213;LOC119897619;adora2ab;m17	22	si:dkey-88l16.3;LOC119918455;nfatc4;chl1b;syngap1b;braf;gpib;mef2ca;prkn;adnpb;tfap2b	11	LOC119906060;ptk2bb;LOC119898262;agap2;adora2aa;tp73;grna;LOC119897213;LOC119897619;adora2ab;m17	11
Biological process	GO:0060419	heart growth	14/1994 0.7%	106/24106 0.44%	0.0542297	0.388819	ttn.2;LOC119884168;edn1;pdlim5a;LOC119902560;LOC119890126;LOC119893103;LOC119907498;mef2ca;LOC119904608;cav3;tp73;larp7;kcnk2a	14	ttn.2;LOC119884168;edn1;pdlim5a;LOC119902560;LOC119890126;LOC119893103;LOC119907498;mef2ca;LOC119904608;cav3;kcnk2a	12	tp73;larp7	2
Biological process	GO:0007528	neuromuscular junction development	12/1994 0.6%	87/24106 0.36%	0.0542505	0.388819	ky;LOC119916947;zmp:0000000846;cacna2d2a;dctn1b;LOC119905280;cacnb1;LOC119914513;LOC119916979;lrp4;slc25a1a;smn1	12	ky;LOC119916947;zmp:0000000846;cacna2d2a;dctn1b;LOC119905280;cacnb1;LOC119916979;lrp4;slc25a1a;smn1	11	LOC119914513	1
Biological process	GO:0070661	leukocyte proliferation	47/1994 2.36%	448/24106 1.86%	0.0546964	0.388819	LOC119891695;novel.233;LOC119887189;LOC119899450;fgf10b;LOC119911645;LOC119912010;LOC119891930;cnn2;LOC119888698;si:ch211-264f5.6;dock8;LOC119897138;inpp5d;LOC119897780;tnfrsf18;LOC119888605;tlr9;tnfsf13b;zmp:0000001082;LOC119917015;mef2ca;csf2rb;LOC119894200;LOC119914594;LOC119888509;flt3;LOC119893932;si:dkey-1h24.6;anxa1a;LOC119916054;lyn;LOC119904506;LOC119911600;LOC119913139;LOC119914595;si:c…	47	fgf10b;LOC119891930;cnn2;mef2ca;LOC119894200;LOC119893932;LOC119916054;LOC119904506;LOC119913139;fgf22;LOC119912049	11	LOC119891695;novel.233;LOC119887189;LOC119899450;LOC119911645;LOC119912010;LOC119888698;si:ch211-264f5.6;dock8;LOC119897138;inpp5d;LOC119897780;tnfrsf18;LOC119888605;tlr9;tnfsf13b;zmp:0000001082;LOC119917015;csf2rb;LOC119914594;LOC119888509;flt3;si:dkey-1h24.6;anxa1a;lyn;LOC119911600;LOC119914595;si:ch211-210g13.5;LOC119897642;LOC119886086;LOC119897619;LOC119895685;LOC119890041;LOC119903980;LOC11…	36
Biological process	GO:0051403	stress-activated MAPK cascade	33/1994 1.65%	299/24106 1.24%	0.0548212	0.388819	LOC119905857;LOC119891695;LOC119902956;ptk2bb;LOC119882457;dusp3a;klhl43;tlr9;si:ch211-191a24.4;sfrp1a;mecom;ccl25b;LOC119914701;LOC119914594;axin1;LOC119893932;prkn;LOC119904158;cav3;LOC119902201;LOC119911899;LOC119892126;ptger4a;LOC119906237;tnfrsf19;LOC119885839;dnaja;si:dkey-206d17.12;LOC119891528;daxx;ccr10;cdc42ep5;LOC119894636	33	LOC119905857;LOC119902956;LOC119882457;dusp3a;klhl43;mecom;axin1;LOC119893932;prkn;cav3;LOC119902201;LOC119911899;LOC119892126;tnfrsf19;dnaja;LOC119891528;daxx;LOC119894636	18	LOC119891695;ptk2bb;tlr9;si:ch211-191a24.4;sfrp1a;ccl25b;LOC119914701;LOC119914594;LOC119904158;ptger4a;LOC119906237;LOC119885839;si:dkey-206d17.12;ccr10;cdc42ep5	15
Biological process	GO:0035019	somatic stem cell population maintenance	7/1994 0.35%	42/24106 0.17%	0.0549409	0.388819	fgf10b;sall4;braf;sfrp1a;six2a;LOC119906237;fgf22	7	fgf10b;sall4;braf;six2a;fgf22	5	sfrp1a;LOC119906237	2
Biological process	GO:0048703	embryonic viscerocranium morphogenesis	7/1994 0.35%	42/24106 0.17%	0.0549409	0.388819	tbx1;LOC119883361;dlx1a;LOC119885546;dlx2a;gnptab;dlx5a	7	tbx1;dlx1a;LOC119885546;dlx2a;dlx5a	5	LOC119883361;gnptab	2
Biological process	GO:0019217	regulation of fatty acid metabolic process	11/1994 0.55%	78/24106 0.32%	0.0556746	0.388819	si:ch211-264f5.6;LOC119888605;LOC119918007;LOC119915975;LOC119917015;cpt1b;ppardb;prkag3a;appl2;LOC119896343;LOC119896218	11	LOC119915975;cpt1b;ppardb;prkag3a;appl2;LOC119896218	6	si:ch211-264f5.6;LOC119888605;LOC119918007;LOC119917015;LOC119896343	5
Biological process	GO:0030193	regulation of blood coagulation	11/1994 0.55%	78/24106 0.32%	0.0556746	0.388819	LOC119915867;plaub;tfpia;si:ch211-264f5.6;emilin2b;foxa3;LOC119896619;LOC119914594;LOC119893270;zgc:65811;pros1	11	LOC119915867;emilin2b;pros1	3	plaub;tfpia;si:ch211-264f5.6;foxa3;LOC119896619;LOC119914594;LOC119893270;zgc:65811	8
Biological process	GO:0042311	vasodilation	11/1994 0.55%	78/24106 0.32%	0.0556746	0.388819	LOC119915867;LOC119882457;LOC119914594;adora2aa;LOC119908630;LOC119916055;ppardb;LOC119914595;kcnma1a;cps1;adora2ab	11	LOC119915867;LOC119882457;LOC119916055;ppardb;kcnma1a	5	LOC119914594;adora2aa;LOC119908630;LOC119914595;cps1;adora2ab	6
Biological process	GO:0001919	regulation of receptor recycling	4/1994 0.2%	18/24106 0.07%	0.0559848	0.388819	LOC119900534;kif16bb;pcsk9;kif16ba	4	LOC119900534;kif16bb;pcsk9;kif16ba	4	--	0
Biological process	GO:0002902	regulation of B cell apoptotic process	4/1994 0.2%	18/24106 0.07%	0.0559848	0.388819	LOC119888605;LOC119917015;lyn;LOC119897619	4	--	0	LOC119888605;LOC119917015;lyn;LOC119897619	4
Biological process	GO:0010893	positive regulation of steroid biosynthetic process	4/1994 0.2%	18/24106 0.07%	0.0559848	0.388819	dab2;LOC119882228;srebf2;nr1d4a	4	dab2;LOC119882228	2	srebf2;nr1d4a	2
Biological process	GO:0015810	aspartate transmembrane transport	4/1994 0.2%	18/24106 0.07%	0.0559848	0.388819	lrrc8da;LOC119905432;si:ch211-106h11.1;slc25a18	4	LOC119905432;si:ch211-106h11.1;slc25a18	3	lrrc8da	1
Biological process	GO:0031579	membrane raft organization	4/1994 0.2%	18/24106 0.07%	0.0559848	0.388819	LOC119888509;cav3;zgc:172270;LOC119917475	4	cav3;zgc:172270	2	LOC119888509;LOC119917475	2
Biological process	GO:0043374	CD8-positive, alpha-beta T cell differentiation	4/1994 0.2%	18/24106 0.07%	0.0559848	0.388819	runx3;socs1a;LOC119897619;zbtb7b	4	--	0	runx3;socs1a;LOC119897619;zbtb7b	4
Biological process	GO:1905522	negative regulation of macrophage migration	4/1994 0.2%	18/24106 0.07%	0.0559848	0.388819	cnn2;si:ch211-214p13.9;LOC119903879;LOC119904215	4	cnn2	1	si:ch211-214p13.9;LOC119903879;LOC119904215	3
Biological process	GO:2000095	regulation of Wnt signaling pathway, planar cell polarity pathway	4/1994 0.2%	18/24106 0.07%	0.0559848	0.388819	LOC119916552;dab2;sfrp1a;mks1	4	LOC119916552;dab2;mks1	3	sfrp1a	1
Biological process	GO:0010976	positive regulation of neuron projection development	23/1994 1.15%	196/24106 0.81%	0.0561356	0.388819	si:dkey-88l16.3;camk2b1;LOC119902203;ptk2bb;LOC119905255;LOC119886443;atoh7;fut9a;LOC119884041;braf;LOC119895683;LOC119891532;bcl11aa;magi2a;LOC119894028;lyn;ppp2r5b;grna;LOC119891528;adnpb;hspa5;tmem30b;itpka	23	si:dkey-88l16.3;camk2b1;LOC119886443;atoh7;fut9a;braf;LOC119895683;magi2a;ppp2r5b;LOC119891528;adnpb	11	LOC119902203;ptk2bb;LOC119905255;LOC119884041;LOC119891532;bcl11aa;LOC119894028;lyn;grna;hspa5;tmem30b;itpka	12
Biological process	GO:0048041	focal adhesion assembly	16/1994 0.8%	126/24106 0.52%	0.0562809	0.388819	LOC119917713;si:dkey-88l16.3;LOC119916947;ptk2bb;fn1a;LOC119898830;macf1b;LOC119887765;dusp3a;LOC119911874;sfrp1a;enpp2;actn3b;myoc;LOC119897619;LOC119892304	16	LOC119917713;si:dkey-88l16.3;LOC119916947;fn1a;LOC119898830;macf1b;LOC119887765;dusp3a;enpp2;actn3b;myoc	11	ptk2bb;LOC119911874;sfrp1a;LOC119897619;LOC119892304	5
Biological process	GO:1905954	positive regulation of lipid localization	16/1994 0.8%	126/24106 0.52%	0.0562809	0.388819	si:dkey-88l16.3;LOC119898990;LOC119891930;edn1;tnfsf14;dab2;LOC119896035;novel.3376;LOC119882228;ehd1a;srebf2;LOC119895951;si:dkey-206d17.12;tmem30b;acsl5;abca12	16	si:dkey-88l16.3;LOC119898990;LOC119891930;edn1;dab2;novel.3376;LOC119882228;acsl5	8	tnfsf14;LOC119896035;ehd1a;srebf2;LOC119895951;si:dkey-206d17.12;tmem30b;abca12	8
Biological process	GO:0002420	natural killer cell mediated cytotoxicity directed against tumor cell target	3/1994 0.15%	11/24106 0.05%	0.0563754	0.388819	si:ch211-264f5.6;LOC119895685;LOC119892504	3	--	0	si:ch211-264f5.6;LOC119895685;LOC119892504	3
Biological process	GO:0002423	natural killer cell mediated immune response to tumor cell	3/1994 0.15%	11/24106 0.05%	0.0563754	0.388819	si:ch211-264f5.6;LOC119895685;LOC119892504	3	--	0	si:ch211-264f5.6;LOC119895685;LOC119892504	3
Biological process	GO:0002855	regulation of natural killer cell mediated immune response to tumor cell	3/1994 0.15%	11/24106 0.05%	0.0563754	0.388819	si:ch211-264f5.6;LOC119895685;LOC119892504	3	--	0	si:ch211-264f5.6;LOC119895685;LOC119892504	3
Biological process	GO:0002858	regulation of natural killer cell mediated cytotoxicity directed against tumor cell target	3/1994 0.15%	11/24106 0.05%	0.0563754	0.388819	si:ch211-264f5.6;LOC119895685;LOC119892504	3	--	0	si:ch211-264f5.6;LOC119895685;LOC119892504	3
Biological process	GO:0003139	secondary heart field specification	3/1994 0.15%	11/24106 0.05%	0.0563754	0.388819	LOC119914222;smarcd3b;mef2ca	3	LOC119914222;smarcd3b;mef2ca	3	--	0
Biological process	GO:0005984	disaccharide metabolic process	3/1994 0.15%	11/24106 0.05%	0.0563754	0.388819	treh;fbp2;braf	3	treh;fbp2;braf	3	--	0
Biological process	GO:0008594	photoreceptor cell morphogenesis	3/1994 0.15%	11/24106 0.05%	0.0563754	0.388819	rabl2;LOC119899285;bbs1	3	rabl2;bbs1	2	LOC119899285	1
Biological process	GO:0014905	myoblast fusion involved in skeletal muscle regeneration	3/1994 0.15%	11/24106 0.05%	0.0563754	0.388819	LOC119893270;zgc:65811;si:ch211-132g1.7	3	--	0	LOC119893270;zgc:65811;si:ch211-132g1.7	3
Biological process	GO:0030853	negative regulation of granulocyte differentiation	3/1994 0.15%	11/24106 0.05%	0.0563754	0.388819	si:ch211-264f5.6;inpp5d;prdm16	3	prdm16	1	si:ch211-264f5.6;inpp5d	2
Biological process	GO:0032000	positive regulation of fatty acid beta-oxidation	3/1994 0.15%	11/24106 0.05%	0.0563754	0.388819	LOC119918007;LOC119915975;cpt1b	3	LOC119915975;cpt1b	2	LOC119918007	1
Biological process	GO:0032222	regulation of synaptic transmission, cholinergic	3/1994 0.15%	11/24106 0.05%	0.0563754	0.388819	adora2aa;lama2;adora2ab	3	lama2	1	adora2aa;adora2ab	2
Biological process	GO:0032604	granulocyte macrophage colony-stimulating factor production	3/1994 0.15%	11/24106 0.05%	0.0563754	0.388819	il17d;tlr9;LOC119892504	3	il17d	1	tlr9;LOC119892504	2
Biological process	GO:0032645	regulation of granulocyte macrophage colony-stimulating factor production	3/1994 0.15%	11/24106 0.05%	0.0563754	0.388819	il17d;tlr9;LOC119892504	3	il17d	1	tlr9;LOC119892504	2
[truncated: 6,951 more rows]
