# Supplementary material for: An Integrated Analysis of Transcriptomic and Metabolomic Effects Reveals Insights into Stress Responses in Largemouth Bass (Micropterus salmoides) Under MS-222 (Tricaine Methanesulfonate) Exposure
Source: Metabolites. 2025 May 23;15(6):349. doi: 10.3390/metabo15060349 (PMC12194923; doi:10.3390/metabo15060349)
Supplement: Supplementary file 1 [file metabolites-15-00349-s001.zip › Table S5- GO Enrichment of differentially expressed genes of liver between exprimental group and control group.xlsx]

## Sheet: Sheet1
GO_level_1	GO	Description	DiffRatio	BgRatio	P-value	Adjusted P-value	All_index	Count_all	Up_index	Count_up	Down_index	Count_down
Biological process	GO:0022613	ribonucleoprotein complex biogenesis	52/949 5.48%	477/23652 2.02%	7.15726e-11	2.94693e-07	rrp12;LOC119919354;utp20;mdn1;bop1;nol6;sf3b2;LOC119882997;LOC119900498;abce1;grwd1;snrpd1;bxdc2;prmt5;ftsj3;wdr75;LOC119892856;heatr3;atm;snrpf;tfb1m;nol10;ppan;LOC119914074;LOC119910533;rsl1d1;rbis;ddx27;pdcd11;LOC119889611;noc4l;celf5a;snrpg;srpk3;LOC119899825;ruvbl1;rrs1;prpf19;LOC119903542;utp18;eif3eb;ddx54;ptges3a;bysl;LOC119896217;znhit6;pwp2h;LOC119882097;spata5;LOC119883140;LOC119884481…	52	rrp12;LOC119919354;utp20;mdn1;bop1;nol6;sf3b2;LOC119882997;LOC119900498;abce1;grwd1;snrpd1;bxdc2;prmt5;ftsj3;wdr75;LOC119892856;heatr3;atm;snrpf;tfb1m;nol10;ppan;LOC119914074;LOC119910533;rsl1d1;rbis;ddx27;pdcd11;LOC119889611;noc4l;celf5a;snrpg;srpk3;LOC119899825;ruvbl1;rrs1;prpf19;LOC119903542;utp18;eif3eb;ddx54;ptges3a;bysl;LOC119896217;znhit6;pwp2h;spata5;LOC119883140;LOC119884481;ebna1bp2	51	LOC119882097	1
Biological process	GO:0006631	fatty acid metabolic process	50/949 5.27%	458/23652 1.94%	1.58777e-10	2.94693e-07	scdb;LOC119901591;LOC119902606;LOC119917911;LOC119908976;LOC119900968;LOC119902478;angptl3;LOC119900969;LOC119918272;LOC119893118;LOC119884720;cpt1ab;hsd17b12a;LOC119908907;acsl6;LOC119901727;acadvl;lpgat1;degs1;pck2;thnsl2;LOC119908703;LOC119881838;LOC119898408;LOC119890798;LOC119900971;LOC119900751;LOC119889285;cpt1b;pck1;LOC119909571;irs2b;LOC119917824;abcd4;cryl1;LOC119900810;fabp2;acat2;LOC1…	50	LOC119917911;LOC119908976;LOC119918272;LOC119893118;cpt1ab;hsd17b12a;LOC119908907;acadvl;lpgat1;LOC119908703;LOC119881838;LOC119898408;LOC119900751;LOC119889285;cpt1b;LOC119909571;irs2b;abcd4;acat2;ptges3a;pla2g3	21	scdb;LOC119901591;LOC119902606;LOC119900968;LOC119902478;angptl3;LOC119900969;LOC119884720;acsl6;LOC119901727;degs1;pck2;thnsl2;LOC119890798;LOC119900971;pck1;LOC119917824;cryl1;LOC119900810;fabp2;LOC119902479;ephx1;LOC119900983;LOC119914980;LOC119908704;gpx1b;LOC119908701;elovl5;LOC119890799	29
Biological process	GO:0006457	protein folding	31/949 3.27%	204/23652 0.86%	1.80498e-10	2.94693e-07	hsp90aa1.2;LOC119895319;dnaja;LOC119895311;LOC119895269;hspa4a;grna;uggt1;dnajb1b;hsp90b1;LOC119896543;dnajb11;sdf2l1;ranbp2;ppid;pdia4;LOC119901859;chchd4a;hspd1;calr;dnajc3b;ppil1;dnaja2b;mesd;hspa5;txndc5;dnajc10;hspa4b;ptges3a;dnajc2;ppig	31	hsp90aa1.2;LOC119895319;dnaja;LOC119895311;LOC119895269;hspa4a;uggt1;dnajb1b;hsp90b1;LOC119896543;dnajb11;sdf2l1;ranbp2;ppid;pdia4;LOC119901859;chchd4a;hspd1;calr;dnajc3b;ppil1;dnaja2b;mesd;hspa5;txndc5;dnajc10;hspa4b;ptges3a;dnajc2;ppig	30	grna	1
Biological process	GO:0006520	cellular amino acid metabolic process	40/949 4.21%	333/23652 1.41%	6.8194e-10	8.35036e-07	mars1;hal;si:ch211-217a12.1;tat;LOC119917999;aldh8a1;LOC119903259;mat1a;tdo2a;ass1;LOC119910014;blmh;upb1;odc1;thnsl2;pycr1b;tars1;cps1;aars2;nars1;prodha;gclm;agxtb;mthfr;pck1;yars1;gars1;LOC119893900;nit2;vars1;arg2;pipox;kars1;novel.997;atcayb;aars1;glud1b;novel.343;iyd;LOC119891844	40	mars1;LOC119903259;ass1;LOC119910014;blmh;odc1;pycr1b;tars1;cps1;aars2;nars1;gclm;mthfr;yars1;gars1;vars1;kars1;atcayb;aars1	19	hal;si:ch211-217a12.1;tat;LOC119917999;aldh8a1;mat1a;tdo2a;upb1;thnsl2;prodha;agxtb;pck1;LOC119893900;nit2;arg2;pipox;novel.997;glud1b;novel.343;iyd;LOC119891844	21
Biological process	GO:0016072	rRNA metabolic process	33/949 3.48%	263/23652 1.11%	7.15259e-09	7.00668e-06	rrp12;LOC119919354;utp20;mdn1;bop1;nol6;LOC119882997;bxdc2;ftsj3;LOC119910127;wdr75;LOC119892856;zcchc7;tfb1m;nol10;ercc6;ppan;LOC119914074;LOC119910533;rsl1d1;ddx27;pdcd11;pelo;LOC119899825;rrs1;LOC119914636;LOC119903542;utp18;ddx54;bysl;znhit6;pwp2h;ebna1bp2	33	rrp12;LOC119919354;utp20;mdn1;bop1;nol6;LOC119882997;bxdc2;ftsj3;LOC119910127;wdr75;LOC119892856;zcchc7;tfb1m;nol10;ercc6;ppan;LOC119914074;LOC119910533;rsl1d1;ddx27;pdcd11;pelo;LOC119899825;rrs1;LOC119903542;utp18;ddx54;bysl;znhit6;pwp2h;ebna1bp2	32	LOC119914636	1
Biological process	GO:0042254	ribosome biogenesis	37/949 3.9%	326/23652 1.38%	1.38433e-08	1.13007e-05	rrp12;LOC119919354;utp20;mdn1;bop1;nol6;LOC119882997;LOC119900498;abce1;grwd1;bxdc2;ftsj3;wdr75;LOC119892856;heatr3;tfb1m;nol10;ppan;LOC119914074;LOC119910533;rsl1d1;rbis;ddx27;pdcd11;LOC119889611;noc4l;LOC119899825;rrs1;LOC119903542;utp18;ddx54;bysl;LOC119896217;znhit6;pwp2h;spata5;ebna1bp2	37	rrp12;LOC119919354;utp20;mdn1;bop1;nol6;LOC119882997;LOC119900498;abce1;grwd1;bxdc2;ftsj3;wdr75;LOC119892856;heatr3;tfb1m;nol10;ppan;LOC119914074;LOC119910533;rsl1d1;rbis;ddx27;pdcd11;LOC119889611;noc4l;LOC119899825;rrs1;LOC119903542;utp18;ddx54;bysl;LOC119896217;znhit6;pwp2h;spata5;ebna1bp2	37	--	0
Biological process	GO:0035966	response to topologically incorrect protein	27/949 2.85%	193/23652 0.82%	1.65634e-08	1.15896e-05	LOC119895319;dnaja;LOC119895311;LOC119895269;si:ch211-282j22.3;hspa4a;thbs4b;uggt1;LOC119898452;LOC119907121;hdac6;uggt2;LOC119896543;manf;LOC119912581;sdf2l1;pik3r1;creb3l2;LOC119898408;tbl2;derl1;hspd1;LOC119896619;dnajc3b;hspa5;dnajc3a;hspa4b	27	LOC119895319;dnaja;LOC119895311;LOC119895269;si:ch211-282j22.3;hspa4a;uggt1;LOC119907121;hdac6;uggt2;LOC119896543;manf;sdf2l1;creb3l2;LOC119898408;tbl2;derl1;hspd1;dnajc3b;hspa5;dnajc3a;hspa4b	22	thbs4b;LOC119898452;LOC119912581;pik3r1;LOC119896619	5
Biological process	GO:0034470	ncRNA processing	44/949 4.64%	438/23652 1.85%	2.50185e-08	1.53176e-05	rrp12;ddx5;LOC119919354;utp20;mdn1;dgcr8;bop1;ncor2;nol6;thada;LOC119882997;ints8;bxdc2;ftsj3;wdr75;LOC119892856;tfb1m;nol10;tarbp1;ppan;parn;LOC119914074;LOC119910533;aars2;rsl1d1;ddx27;pdcd11;cunh9orf64;trmt61a;LOC119899825;dus2;ankrd16;rrs1;LOC119903542;utp18;thumpd3;ddx54;aars1;bysl;tsen2;znhit6;pwp2h;urm1;ebna1bp2	44	rrp12;ddx5;LOC119919354;utp20;mdn1;dgcr8;bop1;ncor2;nol6;thada;LOC119882997;ints8;bxdc2;ftsj3;wdr75;LOC119892856;tfb1m;nol10;tarbp1;ppan;parn;LOC119914074;LOC119910533;aars2;rsl1d1;ddx27;pdcd11;cunh9orf64;trmt61a;LOC119899825;dus2;rrs1;LOC119903542;utp18;thumpd3;ddx54;aars1;bysl;tsen2;znhit6;pwp2h;urm1;ebna1bp2	43	ankrd16	1
Biological process	GO:0006364	rRNA processing	28/949 2.95%	230/23652 0.97%	1.84941e-07	0.000100649	rrp12;LOC119919354;utp20;mdn1;bop1;nol6;LOC119882997;bxdc2;ftsj3;wdr75;LOC119892856;tfb1m;nol10;ppan;LOC119914074;LOC119910533;rsl1d1;ddx27;pdcd11;LOC119899825;rrs1;LOC119903542;utp18;ddx54;bysl;znhit6;pwp2h;ebna1bp2	28	rrp12;LOC119919354;utp20;mdn1;bop1;nol6;LOC119882997;bxdc2;ftsj3;wdr75;LOC119892856;tfb1m;nol10;ppan;LOC119914074;LOC119910533;rsl1d1;ddx27;pdcd11;LOC119899825;rrs1;LOC119903542;utp18;ddx54;bysl;znhit6;pwp2h;ebna1bp2	28	--	0
Biological process	GO:0044282	small molecule catabolic process	42/949 4.43%	442/23652 1.87%	2.41541e-07	0.000118307	LOC119901591;LOC119908976;uox;hal;LOC119898262;si:ch211-217a12.1;tat;LOC119917999;LOC119886596;aldh8a1;LOC119884720;mat1a;cpt1ab;LOC119908907;tdo2a;novel.786;acadvl;LOC119910014;si:dkey-91i10.3;LOC119894433;blmh;upb1;pck2;thnsl2;pfkmb;ada;LOC119896779;LOC119890798;LOC119889285;prodha;cpt1b;urad;LOC119897329;agxtb;pck1;irs2b;abcd4;LOC119900810;acat2;sord;pipox;LOC119890799	42	LOC119908976;cpt1ab;LOC119908907;acadvl;LOC119910014;blmh;pfkmb;LOC119896779;LOC119889285;cpt1b;irs2b;abcd4;acat2	13	LOC119901591;uox;hal;LOC119898262;si:ch211-217a12.1;tat;LOC119917999;LOC119886596;aldh8a1;LOC119884720;mat1a;tdo2a;novel.786;si:dkey-91i10.3;LOC119894433;upb1;pck2;thnsl2;ada;LOC119890798;prodha;urad;LOC119897329;agxtb;pck1;LOC119900810;sord;pipox;LOC119890799	29
Biological process	GO:1901605	alpha-amino acid metabolic process	29/949 3.06%	249/23652 1.05%	2.90692e-07	0.000129437	hal;si:ch211-217a12.1;tat;LOC119917999;aldh8a1;LOC119903259;mat1a;tdo2a;ass1;LOC119910014;blmh;odc1;thnsl2;pycr1b;cps1;prodha;gclm;agxtb;mthfr;pck1;nit2;arg2;pipox;novel.997;atcayb;glud1b;novel.343;iyd;LOC119891844	29	LOC119903259;ass1;LOC119910014;blmh;odc1;pycr1b;cps1;gclm;mthfr;atcayb	10	hal;si:ch211-217a12.1;tat;LOC119917999;aldh8a1;mat1a;tdo2a;thnsl2;prodha;agxtb;pck1;nit2;arg2;pipox;novel.997;glud1b;novel.343;iyd;LOC119891844	19
Biological process	GO:0006706	steroid catabolic process	8/949 0.84%	20/23652 0.08%	5.34399e-07	0.000218124	LOC119901591;LOC119898262;LOC119886596;novel.786;si:dkey-91i10.3;LOC119894433;LOC119896779;LOC119897329	8	LOC119896779	1	LOC119901591;LOC119898262;LOC119886596;novel.786;si:dkey-91i10.3;LOC119894433;LOC119897329	7
Biological process	GO:0006986	response to unfolded protein	22/949 2.32%	165/23652 0.7%	7.99417e-07	0.000301196	LOC119895319;dnaja;LOC119895311;LOC119895269;si:ch211-282j22.3;hspa4a;thbs4b;LOC119898452;LOC119907121;LOC119896543;manf;LOC119912581;pik3r1;creb3l2;LOC119898408;tbl2;derl1;hspd1;dnajc3b;hspa5;dnajc3a;hspa4b	22	LOC119895319;dnaja;LOC119895311;LOC119895269;si:ch211-282j22.3;hspa4a;LOC119907121;LOC119896543;manf;creb3l2;LOC119898408;tbl2;derl1;hspd1;dnajc3b;hspa5;dnajc3a;hspa4b	18	thbs4b;LOC119898452;LOC119912581;pik3r1	4
Biological process	GO:0042026	protein refolding	8/949 0.84%	22/23652 0.09%	1.26277e-06	0.000401676	LOC119895319;dnaja;LOC119895311;LOC119895269;LOC119896543;hspd1;dnaja2b;hspa5	8	LOC119895319;dnaja;LOC119895311;LOC119895269;LOC119896543;hspd1;dnaja2b;hspa5	8	--	0
Biological process	GO:0006707	cholesterol catabolic process	7/949 0.74%	16/23652 0.07%	1.3633e-06	0.000401676	LOC119901591;LOC119898262;novel.786;si:dkey-91i10.3;LOC119894433;LOC119896779;LOC119897329	7	LOC119896779	1	LOC119901591;LOC119898262;novel.786;si:dkey-91i10.3;LOC119894433;LOC119897329	6
Biological process	GO:0016127	sterol catabolic process	7/949 0.74%	16/23652 0.07%	1.3633e-06	0.000401676	LOC119901591;LOC119898262;novel.786;si:dkey-91i10.3;LOC119894433;LOC119896779;LOC119897329	7	LOC119896779	1	LOC119901591;LOC119898262;novel.786;si:dkey-91i10.3;LOC119894433;LOC119897329	6
Biological process	GO:1990542	mitochondrial transmembrane transport	17/949 1.79%	108/23652 0.46%	1.39414e-06	0.000401676	slc25a55a;cpt1ab;slc25a39;slc25a40;tomm40l;chchd4a;ccdc51;slc25a20;cpt1b;LOC119902222;hspd1;slc25a36a;LOC119899214;timm50;sfxn2;slc25a15b;sfxn1	17	slc25a55a;cpt1ab;slc25a40;tomm40l;chchd4a;ccdc51;slc25a20;cpt1b;LOC119902222;hspd1;timm50;sfxn2;sfxn1	13	slc25a39;slc25a36a;LOC119899214;slc25a15b	4
Biological process	GO:0015849	organic acid transport	40/949 4.21%	442/23652 1.87%	1.60688e-06	0.000437249	cacnb4a;LOC119895616;LOC119901591;slc43a2b;LOC119902478;slc6a13;LOC119905092;fabp10a;slc27a1a;slc25a55a;cpt1ab;slc66a1;slc25a14;slc5a6a;slc1a3a;LOC119916593;slc1a4;fabp7a;slc25a20;LOC119890798;LOC119896770;abcc4;LOC119889285;cpt1b;LOC119883052;LOC119908904;irs2b;abcd4;LOC119899214;fabp2;sfxn2;LOC119902479;rps6kb1a;slc25a15b;rps6kb1b;LOC119884337;cltrn;sfxn1;pla2g3;LOC119890799	40	LOC119895616;LOC119905092;slc27a1a;slc25a55a;cpt1ab;slc66a1;slc25a14;slc5a6a;slc1a3a;LOC119916593;slc1a4;slc25a20;LOC119889285;cpt1b;LOC119883052;irs2b;abcd4;sfxn2;rps6kb1a;rps6kb1b;sfxn1;pla2g3	22	cacnb4a;LOC119901591;slc43a2b;LOC119902478;slc6a13;fabp10a;fabp7a;LOC119890798;LOC119896770;abcc4;LOC119908904;LOC119899214;fabp2;LOC119902479;slc25a15b;LOC119884337;cltrn;LOC119890799	18
Biological process	GO:0006458	'de novo' protein folding	11/949 1.16%	47/23652 0.2%	1.89391e-06	0.000488229	LOC119895319;LOC119895311;LOC119895269;uggt1;dnajb1b;LOC119896543;sdf2l1;chchd4a;hspa5;ptges3a;dnajc2	11	LOC119895319;LOC119895311;LOC119895269;uggt1;dnajb1b;LOC119896543;sdf2l1;chchd4a;hspa5;ptges3a;dnajc2	11	--	0
Biological process	GO:0009451	RNA modification	23/949 2.42%	188/23652 0.79%	2.07138e-06	0.00050728	thada;LOC119911031;dnajb11;snrpd1;ftsj3;snrpf;tfb1m;tarbp1;LOC119894883;hnrnpaba;parn;LOC119910533;aars2;cunh9orf64;snrpg;trmt61a;LOC119899825;dus2;ankrd16;LOC119908845;LOC119903542;aars1;urm1	23	thada;LOC119911031;dnajb11;snrpd1;ftsj3;snrpf;tfb1m;tarbp1;LOC119894883;hnrnpaba;parn;LOC119910533;aars2;cunh9orf64;snrpg;trmt61a;LOC119899825;dus2;LOC119908845;LOC119903542;aars1;urm1	22	ankrd16	1
Biological process	GO:0015908	fatty acid transport	17/949 1.79%	112/23652 0.47%	2.34024e-06	0.000545833	fabp10a;slc27a1a;cpt1ab;fabp7a;slc25a20;LOC119890798;LOC119896770;LOC119889285;cpt1b;LOC119908904;irs2b;abcd4;fabp2;rps6kb1a;rps6kb1b;pla2g3;LOC119890799	17	slc27a1a;cpt1ab;slc25a20;LOC119889285;cpt1b;irs2b;abcd4;rps6kb1a;rps6kb1b;pla2g3	10	fabp10a;fabp7a;LOC119890798;LOC119896770;LOC119908904;fabp2;LOC119890799	7
Biological process	GO:0016042	lipid catabolic process	36/949 3.79%	400/23652 1.69%	5.97249e-06	0.00132969	LOC119901591;LOC119908976;pnpla2;angptl3;LOC119898262;LOC119886596;LOC119884720;cpt1ab;LOC119908907;novel.786;acadvl;si:dkey-91i10.3;LOC119894433;bco2l;pck2;cps1;LOC119896779;plcd3a;LOC119890798;LOC119900751;pnpla3;LOC119889285;cpt1b;LOC119897329;pck1;irs2b;abcd4;LOC119900810;acat2;LOC119911365;gba2;plaat1l;LOC119915637;nceh1a;LOC119900534;LOC119890799	36	LOC119908976;pnpla2;cpt1ab;LOC119908907;acadvl;cps1;LOC119896779;LOC119900751;LOC119889285;cpt1b;irs2b;abcd4;acat2;LOC119911365;nceh1a;LOC119900534	16	LOC119901591;angptl3;LOC119898262;LOC119886596;LOC119884720;novel.786;si:dkey-91i10.3;LOC119894433;bco2l;pck2;plcd3a;LOC119890798;pnpla3;LOC119897329;pck1;LOC119900810;gba2;plaat1l;LOC119915637;LOC119890799	20
Biological process	GO:0016054	organic acid catabolic process	30/949 3.16%	309/23652 1.31%	8.12541e-06	0.00173036	LOC119908976;hal;si:ch211-217a12.1;tat;LOC119917999;aldh8a1;LOC119884720;mat1a;cpt1ab;LOC119908907;tdo2a;acadvl;LOC119910014;LOC119894433;blmh;pck2;thnsl2;LOC119896779;LOC119890798;LOC119889285;prodha;cpt1b;agxtb;pck1;irs2b;abcd4;LOC119900810;acat2;pipox;LOC119890799	30	LOC119908976;cpt1ab;LOC119908907;acadvl;LOC119910014;blmh;LOC119896779;LOC119889285;cpt1b;irs2b;abcd4;acat2	12	hal;si:ch211-217a12.1;tat;LOC119917999;aldh8a1;LOC119884720;mat1a;tdo2a;LOC119894433;pck2;thnsl2;LOC119890798;prodha;agxtb;pck1;LOC119900810;pipox;LOC119890799	18
Biological process	GO:0051084	'de novo' post-translational protein folding	10/949 1.05%	45/23652 0.19%	9.15822e-06	0.00186904	LOC119895319;LOC119895311;LOC119895269;uggt1;dnajb1b;LOC119896543;sdf2l1;chchd4a;hspa5;ptges3a	10	LOC119895319;LOC119895311;LOC119895269;uggt1;dnajb1b;LOC119896543;sdf2l1;chchd4a;hspa5;ptges3a	10	--	0
Biological process	GO:0046395	carboxylic acid catabolic process	29/949 3.06%	306/23652 1.29%	1.80564e-05	0.00353762	LOC119908976;hal;si:ch211-217a12.1;tat;LOC119917999;aldh8a1;LOC119884720;mat1a;cpt1ab;LOC119908907;tdo2a;acadvl;LOC119910014;LOC119894433;blmh;pck2;LOC119896779;LOC119890798;LOC119889285;prodha;cpt1b;agxtb;pck1;irs2b;abcd4;LOC119900810;acat2;pipox;LOC119890799	29	LOC119908976;cpt1ab;LOC119908907;acadvl;LOC119910014;blmh;LOC119896779;LOC119889285;cpt1b;irs2b;abcd4;acat2	12	hal;si:ch211-217a12.1;tat;LOC119917999;aldh8a1;LOC119884720;mat1a;tdo2a;LOC119894433;pck2;LOC119890798;prodha;agxtb;pck1;LOC119900810;pipox;LOC119890799	17
Biological process	GO:0042273	ribosomal large subunit biogenesis	12/949 1.26%	70/23652 0.3%	2.02013e-05	0.00380562	mdn1;bop1;LOC119882997;ftsj3;heatr3;ppan;rsl1d1;LOC119889611;rrs1;znhit6;spata5;ebna1bp2	12	mdn1;bop1;LOC119882997;ftsj3;heatr3;ppan;rsl1d1;LOC119889611;rrs1;znhit6;spata5;ebna1bp2	12	--	0
Biological process	GO:0009064	glutamine family amino acid metabolic process	15/949 1.58%	108/23652 0.46%	2.70286e-05	0.00473291	hal;tat;LOC119917999;LOC119903259;ass1;pycr1b;cps1;prodha;gclm;pck1;nit2;arg2;atcayb;glud1b;novel.343	15	LOC119903259;ass1;pycr1b;cps1;gclm;atcayb	6	hal;tat;LOC119917999;prodha;pck1;nit2;arg2;glud1b;novel.343	9
Biological process	GO:1903825	organic acid transmembrane transport	22/949 2.32%	205/23652 0.87%	2.80225e-05	0.00473291	slc43a2b;slc6a13;LOC119905092;slc27a1a;slc25a55a;cpt1ab;slc66a1;slc25a14;slc5a6a;slc1a3a;slc1a4;slc25a20;cpt1b;LOC119883052;irs2b;abcd4;LOC119899214;sfxn2;slc25a15b;LOC119884337;cltrn;sfxn1	22	LOC119905092;slc27a1a;slc25a55a;cpt1ab;slc66a1;slc25a14;slc5a6a;slc1a3a;slc1a4;slc25a20;cpt1b;LOC119883052;irs2b;abcd4;sfxn2;sfxn1	16	slc43a2b;slc6a13;LOC119899214;slc25a15b;LOC119884337;cltrn	6
Biological process	GO:1905039	carboxylic acid transmembrane transport	22/949 2.32%	205/23652 0.87%	2.80225e-05	0.00473291	slc43a2b;slc6a13;LOC119905092;slc27a1a;slc25a55a;cpt1ab;slc66a1;slc25a14;slc5a6a;slc1a3a;slc1a4;slc25a20;cpt1b;LOC119883052;irs2b;abcd4;LOC119899214;sfxn2;slc25a15b;LOC119884337;cltrn;sfxn1	22	LOC119905092;slc27a1a;slc25a55a;cpt1ab;slc66a1;slc25a14;slc5a6a;slc1a3a;slc1a4;slc25a20;cpt1b;LOC119883052;irs2b;abcd4;sfxn2;sfxn1	16	slc43a2b;slc6a13;LOC119899214;slc25a15b;LOC119884337;cltrn	6
Biological process	GO:0015909	long-chain fatty acid transport	12/949 1.26%	73/23652 0.31%	3.12642e-05	0.00510439	slc27a1a;cpt1ab;slc25a20;LOC119890798;cpt1b;irs2b;abcd4;fabp2;rps6kb1a;rps6kb1b;pla2g3;LOC119890799	12	slc27a1a;cpt1ab;slc25a20;cpt1b;irs2b;abcd4;rps6kb1a;rps6kb1b;pla2g3	9	LOC119890798;fabp2;LOC119890799	3
Biological process	GO:0006418	tRNA aminoacylation for protein translation	9/949 0.95%	42/23652 0.18%	3.50583e-05	0.00553921	mars1;tars1;aars2;nars1;yars1;gars1;vars1;kars1;aars1	9	mars1;tars1;aars2;nars1;yars1;gars1;vars1;kars1;aars1	9	--	0
Biological process	GO:0046394	carboxylic acid biosynthetic process	29/949 3.06%	319/23652 1.35%	3.89569e-05	0.00596284	scdb;LOC119901591;hsd17b12a;LOC119908907;ass1;novel.786;acadvl;lpgat1;degs1;si:dkey-91i10.3;LOC119894433;upb1;thnsl2;pycr1b;LOC119881838;LOC119898408;LOC119896779;LOC119890798;LOC119900751;agxtb;mthfr;LOC119909571;LOC119914980;novel.997;ptges3a;elovl5;pla2g3;LOC119891844;LOC119890799	29	hsd17b12a;LOC119908907;ass1;acadvl;lpgat1;pycr1b;LOC119881838;LOC119898408;LOC119896779;LOC119900751;mthfr;LOC119909571;ptges3a;pla2g3	14	scdb;LOC119901591;novel.786;degs1;si:dkey-91i10.3;LOC119894433;upb1;thnsl2;LOC119890798;agxtb;LOC119914980;novel.997;elovl5;LOC119891844;LOC119890799	15
Biological process	GO:0016053	organic acid biosynthetic process	29/949 3.06%	321/23652 1.36%	4.36406e-05	0.00633698	scdb;LOC119901591;hsd17b12a;LOC119908907;ass1;novel.786;acadvl;lpgat1;degs1;si:dkey-91i10.3;LOC119894433;upb1;thnsl2;pycr1b;LOC119881838;LOC119898408;LOC119896779;LOC119890798;LOC119900751;agxtb;mthfr;LOC119909571;LOC119914980;novel.997;ptges3a;elovl5;pla2g3;LOC119891844;LOC119890799	29	hsd17b12a;LOC119908907;ass1;acadvl;lpgat1;pycr1b;LOC119881838;LOC119898408;LOC119896779;LOC119900751;mthfr;LOC119909571;ptges3a;pla2g3	14	scdb;LOC119901591;novel.786;degs1;si:dkey-91i10.3;LOC119894433;upb1;thnsl2;LOC119890798;agxtb;LOC119914980;novel.997;elovl5;LOC119891844;LOC119890799	15
Biological process	GO:0072329	monocarboxylic acid catabolic process	18/949 1.9%	153/23652 0.65%	4.39889e-05	0.00633698	LOC119908976;LOC119884720;cpt1ab;LOC119908907;acadvl;LOC119894433;pck2;LOC119896779;LOC119890798;LOC119889285;cpt1b;agxtb;pck1;irs2b;abcd4;LOC119900810;acat2;LOC119890799	18	LOC119908976;cpt1ab;LOC119908907;acadvl;LOC119896779;LOC119889285;cpt1b;irs2b;abcd4;acat2	10	LOC119884720;LOC119894433;pck2;LOC119890798;agxtb;pck1;LOC119900810;LOC119890799	8
Biological process	GO:0022618	ribonucleoprotein complex assembly	21/949 2.21%	197/23652 0.83%	4.66704e-05	0.00637517	mdn1;sf3b2;snrpd1;prmt5;atm;snrpf;ppan;celf5a;snrpg;srpk3;LOC119899825;ruvbl1;rrs1;prpf19;eif3eb;ptges3a;znhit6;pwp2h;LOC119882097;LOC119883140;LOC119884481	21	mdn1;sf3b2;snrpd1;prmt5;atm;snrpf;ppan;celf5a;snrpg;srpk3;LOC119899825;ruvbl1;rrs1;prpf19;eif3eb;ptges3a;znhit6;pwp2h;LOC119883140;LOC119884481	20	LOC119882097	1
Biological process	GO:0072330	monocarboxylic acid biosynthetic process	22/949 2.32%	212/23652 0.9%	4.68571e-05	0.00637517	scdb;LOC119901591;hsd17b12a;LOC119908907;novel.786;acadvl;lpgat1;degs1;si:dkey-91i10.3;LOC119894433;thnsl2;LOC119881838;LOC119898408;LOC119896779;LOC119890798;LOC119900751;LOC119909571;LOC119914980;ptges3a;elovl5;pla2g3;LOC119890799	22	hsd17b12a;LOC119908907;acadvl;lpgat1;LOC119881838;LOC119898408;LOC119896779;LOC119900751;LOC119909571;ptges3a;pla2g3	11	scdb;LOC119901591;novel.786;degs1;si:dkey-91i10.3;LOC119894433;thnsl2;LOC119890798;LOC119914980;elovl5;LOC119890799	11
Biological process	GO:0009409	response to cold	10/949 1.05%	54/23652 0.23%	4.95417e-05	0.00655824	hsp90aa1.2;LOC119902606;slc27a1a;acadvl;nrf1;hspd1;metrnla;dnajc3b;dnajc3a;LOC119912862	10	hsp90aa1.2;slc27a1a;acadvl;nrf1;hspd1;dnajc3b;dnajc3a	7	LOC119902606;metrnla;LOC119912862	3
Biological process	GO:0036289	peptidyl-serine autophosphorylation	5/949 0.53%	12/23652 0.05%	6.43818e-05	0.0082681	LOC119898452;LOC119912581;atm;pikfyve;LOC119909059	5	atm;pikfyve;LOC119909059	3	LOC119898452;LOC119912581	2
Biological process	GO:0006066	alcohol metabolic process	37/949 3.9%	465/23652 1.97%	6.58342e-05	0.0082681	cacna1hb;LOC119901591;LOC119901004;LOC119900968;aco2;novel.762;angptl3;LOC119898262;dgat2;LOC119900969;LOC119886596;novel.310;LOC119890530;zgc:64106;novel.786;acadvl;LOC119890323;si:dkey-91i10.3;LOC119894433;pck2;LOC119896779;LOC119901250;LOC119901255;rdh5;LOC119897329;LOC119915738;pck1;LOC119902662;LOC119895886;sord;lpcat3;clcn2c;gba2;LOC119901008;ippk;LOC119900534;LOC119909949	37	aco2;novel.310;LOC119890530;acadvl;LOC119896779;LOC119915738;LOC119895886;clcn2c;ippk;LOC119900534;LOC119909949	11	cacna1hb;LOC119901591;LOC119901004;LOC119900968;novel.762;angptl3;LOC119898262;dgat2;LOC119900969;LOC119886596;zgc:64106;novel.786;LOC119890323;si:dkey-91i10.3;LOC119894433;pck2;LOC119901250;LOC119901255;rdh5;LOC119897329;pck1;LOC119902662;sord;lpcat3;gba2;LOC119901008	26
Biological process	GO:0043039	tRNA aminoacylation	9/949 0.95%	46/23652 0.19%	7.50179e-05	0.00918594	mars1;tars1;aars2;nars1;yars1;gars1;vars1;kars1;aars1	9	mars1;tars1;aars2;nars1;yars1;gars1;vars1;kars1;aars1	9	--	0
Biological process	GO:0043038	amino acid activation	9/949 0.95%	47/23652 0.2%	8.95116e-05	0.0106934	mars1;tars1;aars2;nars1;yars1;gars1;vars1;kars1;aars1	9	mars1;tars1;aars2;nars1;yars1;gars1;vars1;kars1;aars1	9	--	0
Biological process	GO:0035967	cellular response to topologically incorrect protein	17/949 1.79%	148/23652 0.63%	9.5882e-05	0.0111753	LOC119895319;LOC119895311;LOC119895269;uggt1;LOC119898452;hdac6;uggt2;LOC119896543;LOC119912581;sdf2l1;pik3r1;creb3l2;LOC119898408;tbl2;derl1;hspd1;hspa5	17	LOC119895319;LOC119895311;LOC119895269;uggt1;hdac6;uggt2;LOC119896543;sdf2l1;creb3l2;LOC119898408;tbl2;derl1;hspd1;hspa5	14	LOC119898452;LOC119912581;pik3r1	3
Biological process	GO:1902001	fatty acid transmembrane transport	6/949 0.63%	20/23652 0.08%	9.8109e-05	0.0111753	slc27a1a;cpt1ab;slc25a20;cpt1b;irs2b;abcd4	6	slc27a1a;cpt1ab;slc25a20;cpt1b;irs2b;abcd4	6	--	0
Biological process	GO:0006575	cellular modified amino acid metabolic process	21/949 2.21%	208/23652 0.88%	0.000102509	0.0114111	dmgdh;epx;mboat2a;slc27a1a;cpt1ab;ass1;LOC119890323;hpn;cpt1b;LOC119907069;gclm;mthfd2;chdh;mthfr;ggh;lpcat3;LOC119911365;gsta.1;novel.997;pla2g3;LOC119891844	21	epx;slc27a1a;cpt1ab;ass1;cpt1b;gclm;mthfd2;mthfr;LOC119911365;pla2g3	10	dmgdh;mboat2a;LOC119890323;hpn;LOC119907069;chdh;ggh;lpcat3;gsta.1;novel.997;LOC119891844	11
Biological process	GO:0001676	long-chain fatty acid metabolic process	14/949 1.48%	108/23652 0.46%	0.000106795	0.011624	LOC119900968;LOC119900969;LOC119918272;cpt1ab;acsl6;LOC119890798;LOC119900971;cpt1b;ephx1;LOC119900983;LOC119914980;ptges3a;gpx1b;LOC119890799	14	LOC119918272;cpt1ab;cpt1b;ptges3a	4	LOC119900968;LOC119900969;acsl6;LOC119890798;LOC119900971;ephx1;LOC119900983;LOC119914980;gpx1b;LOC119890799	10
Biological process	GO:0071826	ribonucleoprotein complex subunit organization	21/949 2.21%	211/23652 0.89%	0.000125591	0.0133728	mdn1;sf3b2;snrpd1;prmt5;atm;snrpf;ppan;celf5a;snrpg;srpk3;LOC119899825;ruvbl1;rrs1;prpf19;eif3eb;ptges3a;znhit6;pwp2h;LOC119882097;LOC119883140;LOC119884481	21	mdn1;sf3b2;snrpd1;prmt5;atm;snrpf;ppan;celf5a;snrpg;srpk3;LOC119899825;ruvbl1;rrs1;prpf19;eif3eb;ptges3a;znhit6;pwp2h;LOC119883140;LOC119884481	20	LOC119882097	1
Biological process	GO:0051085	chaperone cofactor-dependent protein refolding	8/949 0.84%	39/23652 0.16%	0.000132528	0.0138111	LOC119895319;LOC119895311;LOC119895269;dnajb1b;LOC119896543;sdf2l1;hspa5;ptges3a	8	LOC119895319;LOC119895311;LOC119895269;dnajb1b;LOC119896543;sdf2l1;hspa5;ptges3a	8	--	0
Biological process	GO:0010565	regulation of cellular ketone metabolic process	15/949 1.58%	124/23652 0.52%	0.000135836	0.013861	LOC119901591;LOC119917911;LOC119902478;ncor2;cpt1ab;novel.786;acadvl;lpgat1;cpt1b;irs2b;LOC119902479;clcn2c;atcayb;novel.343;pla2g3	15	LOC119917911;ncor2;cpt1ab;acadvl;lpgat1;cpt1b;irs2b;clcn2c;atcayb;pla2g3	10	LOC119901591;LOC119902478;novel.786;LOC119902479;novel.343	5
Biological process	GO:0062012	regulation of small molecule metabolic process	29/949 3.06%	343/23652 1.45%	0.000140814	0.0140756	LOC119901591;LOC119917911;LOC119901004;ppp1r3g;LOC119902478;ncor2;LOC119886596;cpt1ab;novel.786;ranbp2;acadvl;lpgat1;ak4;LOC119900971;cpt1b;pck1;irs2b;LOC119895886;LOC119902479;guca1c;lpcat3;clcn2c;LOC119900983;atcayb;LOC119919046;novel.343;LOC119901008;LOC119900534;pla2g3	29	LOC119917911;ncor2;cpt1ab;ranbp2;acadvl;lpgat1;cpt1b;irs2b;LOC119895886;clcn2c;atcayb;LOC119919046;LOC119900534;pla2g3	14	LOC119901591;LOC119901004;ppp1r3g;LOC119902478;LOC119886596;novel.786;ak4;LOC119900971;pck1;LOC119902479;guca1c;lpcat3;LOC119900983;novel.343;LOC119901008	15
Biological process	GO:0019216	regulation of lipid metabolic process	33/949 3.48%	414/23652 1.75%	0.000154931	0.0151771	LOC119901591;LOC119917911;LOC119908976;LOC119901004;LOC119902478;id2a;pnpla2;angptl3;LOC119886596;slc27a1a;cpt1ab;si:dkey-103i16.6;novel.786;acadvl;lpgat1;LOC119912685;LOC119882402;LOC119898408;pnpla3;cpt1b;rnf213b;si:ch211-79m20.1;pck1;irs2b;LOC119895886;LOC119902479;lpcat3;clcn2c;LOC119901008;LOC119900534;pla2g3;vav2;rubcnl	33	LOC119917911;LOC119908976;pnpla2;slc27a1a;cpt1ab;si:dkey-103i16.6;acadvl;lpgat1;LOC119898408;cpt1b;si:ch211-79m20.1;irs2b;LOC119895886;clcn2c;LOC119900534;pla2g3	16	LOC119901591;LOC119901004;LOC119902478;id2a;angptl3;LOC119886596;novel.786;LOC119912685;LOC119882402;pnpla3;rnf213b;pck1;LOC119902479;lpcat3;LOC119901008;vav2;rubcnl	17
Biological process	GO:0006399	tRNA metabolic process	20/949 2.11%	203/23652 0.86%	0.000206446	0.0198269	mars1;thada;LOC119910127;zcchc7;tars1;tarbp1;aars2;nars1;cunh9orf64;trmt61a;yars1;dus2;ankrd16;gars1;vars1;kars1;thumpd3;aars1;tsen2;urm1	20	mars1;thada;LOC119910127;zcchc7;tars1;tarbp1;aars2;nars1;cunh9orf64;trmt61a;yars1;dus2;gars1;vars1;kars1;thumpd3;aars1;tsen2;urm1	19	ankrd16	1
Biological process	GO:0097006	regulation of plasma lipoprotein particle levels	10/949 1.05%	64/23652 0.27%	0.000218347	0.0203571	dgat1a;LOC119898262;cnpy2;abcc8;LOC119900751;LOC119897329;LOC119899498;lpcat3;LOC119900534;pla2g3	10	dgat1a;cnpy2;abcc8;LOC119900751;LOC119899498;LOC119900534;pla2g3	7	LOC119898262;LOC119897329;lpcat3	3
Biological process	GO:0006646	phosphatidylethanolamine biosynthetic process	5/949 0.53%	15/23652 0.06%	0.00022073	0.0203571	chkb;slc27a1a;novel.903;novel.717;novel.718	5	chkb;slc27a1a;novel.717;novel.718	4	novel.903	1
Biological process	GO:0000096	sulfur amino acid metabolic process	8/949 0.84%	42/23652 0.18%	0.000228583	0.0203571	mat1a;blmh;cps1;gclm;agxtb;mthfr;novel.997;LOC119891844	8	blmh;cps1;gclm;mthfr	4	mat1a;agxtb;novel.997;LOC119891844	4
Biological process	GO:0050996	positive regulation of lipid catabolic process	7/949 0.74%	32/23652 0.14%	0.000228591	0.0203571	pnpla2;angptl3;cpt1ab;pnpla3;cpt1b;irs2b;LOC119900534	7	pnpla2;cpt1ab;cpt1b;irs2b;LOC119900534	5	angptl3;pnpla3	2
Biological process	GO:0034754	cellular hormone metabolic process	16/949 1.69%	145/23652 0.61%	0.000242881	0.0212434	cacna1hb;LOC119900968;LOC119900969;novel.310;aldh8a1;srd5a2a;hsd17b12a;zgc:64106;si:dkey-91i10.3;LOC119894433;LOC119896779;LOC119901250;LOC119901255;rdh5;asmt2;clcn2c	16	novel.310;hsd17b12a;LOC119896779;clcn2c	4	cacna1hb;LOC119900968;LOC119900969;aldh8a1;srd5a2a;zgc:64106;si:dkey-91i10.3;LOC119894433;LOC119901250;LOC119901255;rdh5;asmt2	12
Biological process	GO:0046460	neutral lipid biosynthetic process	9/949 0.95%	54/23652 0.23%	0.000271791	0.0226664	dgat1a;LOC119908976;pnpla2;dgat2;slc27a1a;lpgat1;pck2;pnpla3;LOC119900534	9	dgat1a;LOC119908976;pnpla2;slc27a1a;lpgat1;LOC119900534	6	dgat2;pck2;pnpla3	3
Biological process	GO:0046463	acylglycerol biosynthetic process	9/949 0.95%	54/23652 0.23%	0.000271791	0.0226664	dgat1a;LOC119908976;pnpla2;dgat2;slc27a1a;lpgat1;pck2;pnpla3;LOC119900534	9	dgat1a;LOC119908976;pnpla2;slc27a1a;lpgat1;LOC119900534	6	dgat2;pck2;pnpla3	3
Biological process	GO:0006869	lipid transport	36/949 3.79%	481/23652 2.03%	0.000273034	0.0226664	LOC119901591;slco2a1;LOC119898262;chkb;abcc1;fabp10a;slc27a1a;LOC119884720;cpt1ab;syt7a;LOC119918293;scarb2a;LOC119912685;fabp7a;LOC119891468;slc25a20;LOC119890798;LOC119896770;abcc4;LOC119889285;cpt1b;LOC119897329;LOC119908904;surf4;irs2b;abcd4;fabp2;acat2;rps6kb1a;lpcat3;rps6kb1b;gramd1bb;apooa;LOC119900534;pla2g3;LOC119890799	36	chkb;abcc1;slc27a1a;cpt1ab;LOC119891468;slc25a20;LOC119889285;cpt1b;surf4;irs2b;abcd4;acat2;rps6kb1a;rps6kb1b;apooa;LOC119900534;pla2g3	17	LOC119901591;slco2a1;LOC119898262;fabp10a;LOC119884720;syt7a;LOC119918293;scarb2a;LOC119912685;fabp7a;LOC119890798;LOC119896770;abcc4;LOC119897329;LOC119908904;fabp2;lpcat3;gramd1bb;LOC119890799	19
Biological process	GO:0009062	fatty acid catabolic process	15/949 1.58%	133/23652 0.56%	0.000296131	0.0241742	LOC119908976;LOC119884720;cpt1ab;LOC119908907;acadvl;pck2;LOC119890798;LOC119889285;cpt1b;pck1;irs2b;abcd4;LOC119900810;acat2;LOC119890799	15	LOC119908976;cpt1ab;LOC119908907;acadvl;LOC119889285;cpt1b;irs2b;abcd4;acat2	9	LOC119884720;pck2;LOC119890798;pck1;LOC119900810;LOC119890799	6
Biological process	GO:0006790	sulfur compound metabolic process	29/949 3.06%	359/23652 1.52%	0.000304131	0.0244202	LOC119902606;dgat1a;novel.762;mat1a;spock2;ndor1;tdo2a;LOC119915822;LOC119894399;acsl6;LOC119901727;LOC119886294;dlat;blmh;LOC119881838;cps1;LOC119907069;gclm;agxtb;mthfr;LOC119909571;slc35d2;ciapin1;pipox;gsta.1;novel.997;elovl5;LOC119891844;chst7	29	dgat1a;spock2;ndor1;dlat;blmh;LOC119881838;cps1;gclm;mthfr;LOC119909571;slc35d2;ciapin1	12	LOC119902606;novel.762;mat1a;tdo2a;LOC119915822;LOC119894399;acsl6;LOC119901727;LOC119886294;LOC119907069;agxtb;pipox;gsta.1;novel.997;elovl5;LOC119891844;chst7	17
Biological process	GO:0016556	mRNA modification	8/949 0.84%	44/23652 0.19%	0.000319762	0.0250669	LOC119911031;dnajb11;LOC119894883;hnrnpaba;LOC119910533;trmt61a;LOC119908845;LOC119903542	8	LOC119911031;dnajb11;LOC119894883;hnrnpaba;LOC119910533;trmt61a;LOC119908845;LOC119903542	8	--	0
Biological process	GO:0044242	cellular lipid catabolic process	24/949 2.53%	275/23652 1.16%	0.00032242	0.0250669	LOC119908976;pnpla2;angptl3;LOC119884720;cpt1ab;LOC119908907;acadvl;bco2l;pck2;cps1;LOC119890798;LOC119900751;pnpla3;LOC119889285;cpt1b;pck1;irs2b;abcd4;LOC119900810;acat2;LOC119911365;gba2;LOC119900534;LOC119890799	24	LOC119908976;pnpla2;cpt1ab;LOC119908907;acadvl;cps1;LOC119900751;LOC119889285;cpt1b;irs2b;abcd4;acat2;LOC119911365;LOC119900534	14	angptl3;LOC119884720;bco2l;pck2;LOC119890798;pnpla3;pck1;LOC119900810;gba2;LOC119890799	10
Biological process	GO:0034976	response to endoplasmic reticulum stress	27/949 2.85%	328/23652 1.39%	0.000360188	0.0273355	si:ch211-282j22.3;uggt1;LOC119898452;hsp90b1;dgat2;LOC119907121;uggt2;manf;LOC119912581;sdf2l1;eif4g1a;pik3r1;pdia4;creb3l2;LOC119898408;tbl2;derl1;dnajc3b;LOC119895089;psmc6;hspa5;lpcat3;tmco1;dnajc3a;dnajc10;LOC119893254;hm13	27	si:ch211-282j22.3;uggt1;hsp90b1;LOC119907121;uggt2;manf;sdf2l1;eif4g1a;pdia4;creb3l2;LOC119898408;tbl2;derl1;dnajc3b;psmc6;hspa5;tmco1;dnajc3a;dnajc10;hm13	20	LOC119898452;dgat2;LOC119912581;pik3r1;LOC119895089;lpcat3;LOC119893254	7
Biological process	GO:0006890	retrograde vesicle-mediated transport, Golgi to endoplasmic reticulum	10/949 1.05%	68/23652 0.29%	0.000362762	0.0273355	LOC119891468;ergic3;copz2;LOC119882575;ergic1;LOC119888539;LOC119902662;use1;kdelr2b;scyl1	10	LOC119891468;ergic3;copz2;LOC119882575;ergic1;LOC119888539;use1;kdelr2b;scyl1	9	LOC119902662	1
Biological process	GO:1901616	organic hydroxy compound catabolic process	11/949 1.16%	81/23652 0.34%	0.000380833	0.0282624	LOC119901591;LOC119898262;LOC119886596;LOC119886699;novel.786;si:dkey-91i10.3;LOC119894433;LOC119896779;LOC119897329;pck1;sord	11	LOC119896779	1	LOC119901591;LOC119898262;LOC119886596;LOC119886699;novel.786;si:dkey-91i10.3;LOC119894433;LOC119897329;pck1;sord	10
Biological process	GO:0006699	bile acid biosynthetic process	7/949 0.74%	36/23652 0.15%	0.00049302	0.036042	LOC119901591;novel.786;si:dkey-91i10.3;LOC119894433;LOC119896779;LOC119890798;LOC119890799	7	LOC119896779	1	LOC119901591;novel.786;si:dkey-91i10.3;LOC119894433;LOC119890798;LOC119890799	6
Biological process	GO:0120254	olefinic compound metabolic process	17/949 1.79%	170/23652 0.72%	0.000506039	0.0364497	cacna1hb;LOC119900968;LOC119900969;LOC119918272;novel.310;srd5a2a;zgc:64106;LOC119900971;LOC119901250;LOC119901255;rdh5;clcn2c;ephx1;LOC119900983;LOC119914980;ptges3a;gpx1b	17	LOC119918272;novel.310;clcn2c;ptges3a	4	cacna1hb;LOC119900968;LOC119900969;srd5a2a;zgc:64106;LOC119900971;LOC119901250;LOC119901255;rdh5;ephx1;LOC119900983;LOC119914980;gpx1b	13
Biological process	GO:0051353	positive regulation of oxidoreductase activity	9/949 0.95%	59/23652 0.25%	0.000537072	0.0381244	LOC119898262;gnai2b;LOC119886596;si:dkey-103i16.6;LOC119890323;rfk;LOC119897329;ndufa4b;pik3cb	9	si:dkey-103i16.6;rfk;ndufa4b;pik3cb	4	LOC119898262;gnai2b;LOC119886596;LOC119890323;LOC119897329	5
Biological process	GO:0000387	spliceosomal snRNP assembly	7/949 0.74%	37/23652 0.16%	0.000587225	0.0410889	snrpd1;prmt5;snrpf;snrpg;prpf19;LOC119883140;LOC119884481	7	snrpd1;prmt5;snrpf;snrpg;prpf19;LOC119883140;LOC119884481	7	--	0
Biological process	GO:0006641	triglyceride metabolic process	13/949 1.37%	113/23652 0.48%	0.00060639	0.0418324	dgat1a;LOC119908976;pnpla2;dgat2;slc27a1a;cpt1ab;lpgat1;pck2;cps1;LOC119900751;pnpla3;cpt1b;LOC119900534	13	dgat1a;LOC119908976;pnpla2;slc27a1a;cpt1ab;lpgat1;cps1;LOC119900751;cpt1b;LOC119900534	10	dgat2;pck2;pnpla3	3
Biological process	GO:0045834	positive regulation of lipid metabolic process	17/949 1.79%	174/23652 0.74%	0.000660398	0.0449254	LOC119901591;LOC119917911;pnpla2;angptl3;slc27a1a;cpt1ab;si:dkey-103i16.6;lpgat1;LOC119898408;pnpla3;cpt1b;si:ch211-79m20.1;irs2b;LOC119895886;LOC119900534;pla2g3;vav2	17	LOC119917911;pnpla2;slc27a1a;cpt1ab;si:dkey-103i16.6;lpgat1;LOC119898408;cpt1b;si:ch211-79m20.1;irs2b;LOC119895886;LOC119900534;pla2g3	13	LOC119901591;angptl3;pnpla3;vav2	4
Biological process	GO:0019369	arachidonic acid metabolic process	9/949 0.95%	61/23652 0.26%	0.000690134	0.0463052	LOC119900968;LOC119900969;LOC119918272;LOC119900971;ephx1;LOC119900983;LOC119914980;ptges3a;gpx1b	9	LOC119918272;ptges3a	2	LOC119900968;LOC119900969;LOC119900971;ephx1;LOC119900983;LOC119914980;gpx1b	7
Biological process	GO:1902652	secondary alcohol metabolic process	18/949 1.9%	191/23652 0.81%	0.000713189	0.0472054	LOC119901591;LOC119901004;aco2;angptl3;LOC119898262;LOC119886596;LOC119890530;novel.786;acadvl;si:dkey-91i10.3;LOC119894433;LOC119896779;LOC119897329;LOC119895886;lpcat3;gba2;LOC119901008;LOC119900534	18	aco2;LOC119890530;acadvl;LOC119896779;LOC119895886;LOC119900534	6	LOC119901591;LOC119901004;angptl3;LOC119898262;LOC119886596;novel.786;si:dkey-91i10.3;LOC119894433;LOC119897329;lpcat3;gba2;LOC119901008	12
Biological process	GO:0035435	phosphate ion transmembrane transport	5/949 0.53%	19/23652 0.08%	0.000747677	0.0485317	LOC119918691;slc25a14;slc20a1a;slc20a1b;slc37a4a	5	LOC119918691;slc25a14;slc20a1b	3	slc20a1a;slc37a4a	2
Biological process	GO:0042180	cellular ketone metabolic process	19/949 2%	208/23652 0.88%	0.000753044	0.0485317	cacna1hb;LOC119901591;LOC119917911;LOC119902478;ncor2;aldh8a1;cpt1ab;srd5a2a;tdo2a;novel.786;acadvl;lpgat1;cpt1b;irs2b;LOC119902479;clcn2c;atcayb;novel.343;pla2g3	19	LOC119917911;ncor2;cpt1ab;acadvl;lpgat1;cpt1b;irs2b;clcn2c;atcayb;pla2g3	10	cacna1hb;LOC119901591;LOC119902478;aldh8a1;srd5a2a;tdo2a;novel.786;LOC119902479;novel.343	9
Biological process	GO:0061077	chaperone-mediated protein folding	10/949 1.05%	75/23652 0.32%	0.000803742	0.0511264	LOC119895319;LOC119895311;LOC119895269;dnajb1b;LOC119896543;sdf2l1;ppid;pdia4;hspa5;ptges3a	10	LOC119895319;LOC119895311;LOC119895269;dnajb1b;LOC119896543;sdf2l1;ppid;pdia4;hspa5;ptges3a	10	--	0
Biological process	GO:0044539	long-chain fatty acid import into cell	6/949 0.63%	29/23652 0.12%	0.00088297	0.0548145	slc27a1a;LOC119890798;irs2b;rps6kb1a;rps6kb1b;LOC119890799	6	slc27a1a;irs2b;rps6kb1a;rps6kb1b	4	LOC119890798;LOC119890799	2
Biological process	GO:0006638	neutral lipid metabolic process	15/949 1.58%	148/23652 0.63%	0.000920687	0.0548145	dgat1a;LOC119908976;pnpla2;dgat2;slc27a1a;cpt1ab;lpgat1;pck2;cps1;LOC119900751;pnpla3;cpt1b;LOC119900810;LOC119911365;LOC119900534	15	dgat1a;LOC119908976;pnpla2;slc27a1a;cpt1ab;lpgat1;cps1;LOC119900751;cpt1b;LOC119911365;LOC119900534	11	dgat2;pck2;pnpla3;LOC119900810	4
Biological process	GO:0006639	acylglycerol metabolic process	15/949 1.58%	148/23652 0.63%	0.000920687	0.0548145	dgat1a;LOC119908976;pnpla2;dgat2;slc27a1a;cpt1ab;lpgat1;pck2;cps1;LOC119900751;pnpla3;cpt1b;LOC119900810;LOC119911365;LOC119900534	15	dgat1a;LOC119908976;pnpla2;slc27a1a;cpt1ab;lpgat1;cps1;LOC119900751;cpt1b;LOC119911365;LOC119900534	11	dgat2;pck2;pnpla3;LOC119900810	4
Biological process	GO:0006633	fatty acid biosynthetic process	16/949 1.69%	164/23652 0.69%	0.000953871	0.0548145	scdb;LOC119901591;hsd17b12a;LOC119908907;acadvl;lpgat1;degs1;thnsl2;LOC119881838;LOC119898408;LOC119900751;LOC119909571;LOC119914980;ptges3a;elovl5;pla2g3	16	hsd17b12a;LOC119908907;acadvl;lpgat1;LOC119881838;LOC119898408;LOC119900751;LOC119909571;ptges3a;pla2g3	10	scdb;LOC119901591;degs1;thnsl2;LOC119914980;elovl5	6
Biological process	GO:0046337	phosphatidylethanolamine metabolic process	7/949 0.74%	40/23652 0.17%	0.000957911	0.0548145	chkb;slc27a1a;novel.903;novel.717;novel.718;plaat1l;pla2g3	7	chkb;slc27a1a;novel.717;novel.718;pla2g3	5	novel.903;plaat1l	2
Biological process	GO:0046890	regulation of lipid biosynthetic process	18/949 1.9%	196/23652 0.83%	0.000963296	0.0548145	LOC119901591;LOC119917911;LOC119908976;LOC119886596;slc27a1a;si:dkey-103i16.6;novel.786;acadvl;lpgat1;LOC119882402;LOC119898408;si:ch211-79m20.1;pck1;LOC119895886;lpcat3;clcn2c;LOC119900534;pla2g3	18	LOC119917911;LOC119908976;slc27a1a;si:dkey-103i16.6;acadvl;lpgat1;LOC119898408;si:ch211-79m20.1;LOC119895886;clcn2c;LOC119900534;pla2g3	12	LOC119901591;LOC119886596;novel.786;LOC119882402;pck1;lpcat3	6
Biological process	GO:0030451	regulation of complement activation, alternative pathway	4/949 0.42%	12/23652 0.05%	0.000984511	0.0548145	LOC119902345;LOC119902342;LOC119902347;LOC119900156	4	--	0	LOC119902345;LOC119902342;LOC119902347;LOC119900156	4
Biological process	GO:0035694	mitochondrial protein catabolic process	4/949 0.42%	12/23652 0.05%	0.000984511	0.0548145	zgc:73226;novel.903;novel.717;novel.718	4	novel.717;novel.718	2	zgc:73226;novel.903	2
Biological process	GO:1903659	regulation of complement-dependent cytotoxicity	4/949 0.42%	12/23652 0.05%	0.000984511	0.0548145	LOC119902345;LOC119902342;LOC119902347;LOC119900156	4	--	0	LOC119902345;LOC119902342;LOC119902347;LOC119900156	4
Biological process	GO:0008206	bile acid metabolic process	9/949 0.95%	64/23652 0.27%	0.000984826	0.0548145	LOC119901591;ugt5d1;novel.786;si:dkey-91i10.3;LOC119894433;LOC119896779;LOC119890798;gba2;LOC119890799	9	LOC119896779	1	LOC119901591;ugt5d1;novel.786;si:dkey-91i10.3;LOC119894433;LOC119890798;gba2;LOC119890799	8
Biological process	GO:0046164	alcohol catabolic process	9/949 0.95%	64/23652 0.27%	0.000984826	0.0548145	LOC119901591;LOC119898262;novel.786;si:dkey-91i10.3;LOC119894433;LOC119896779;LOC119897329;pck1;sord	9	LOC119896779	1	LOC119901591;LOC119898262;novel.786;si:dkey-91i10.3;LOC119894433;LOC119897329;pck1;sord	8
Biological process	GO:0006536	glutamate metabolic process	8/949 0.84%	52/23652 0.22%	0.00102348	0.0563261	hal;tat;LOC119917999;prodha;gclm;pck1;atcayb;novel.343	8	gclm;atcayb	2	hal;tat;LOC119917999;prodha;pck1;novel.343	6
Biological process	GO:0034620	cellular response to unfolded protein	13/949 1.37%	121/23652 0.51%	0.0011563	0.0626354	LOC119895319;LOC119895311;LOC119895269;LOC119898452;LOC119896543;LOC119912581;pik3r1;creb3l2;LOC119898408;tbl2;derl1;hspd1;hspa5	13	LOC119895319;LOC119895311;LOC119895269;LOC119896543;creb3l2;LOC119898408;tbl2;derl1;hspd1;hspa5	10	LOC119898452;LOC119912581;pik3r1	3
Biological process	GO:0009112	nucleobase metabolic process	8/949 0.84%	53/23652 0.22%	0.0011637	0.0626354	uox;LOC119903259;gmpr;ada;cps1;allc;cmpk;urad	8	LOC119903259;cps1;cmpk	3	uox;gmpr;ada;allc;urad	5
Biological process	GO:0019217	regulation of fatty acid metabolic process	10/949 1.05%	79/23652 0.33%	0.00120987	0.0644123	LOC119901591;LOC119917911;LOC119902478;cpt1ab;acadvl;lpgat1;cpt1b;irs2b;LOC119902479;pla2g3	10	LOC119917911;cpt1ab;acadvl;lpgat1;cpt1b;irs2b;pla2g3	7	LOC119901591;LOC119902478;LOC119902479	3
Biological process	GO:0045923	positive regulation of fatty acid metabolic process	6/949 0.63%	31/23652 0.13%	0.00127825	0.0673211	LOC119917911;cpt1ab;lpgat1;cpt1b;irs2b;pla2g3	6	LOC119917911;cpt1ab;lpgat1;cpt1b;irs2b;pla2g3	6	--	0
Biological process	GO:0006913	nucleocytoplasmic transport	27/949 2.85%	358/23652 1.51%	0.00135178	0.0695369	ipo4;ddx5;mdn1;nol6;LOC119903536;LOC119913027;abce1;LOC119888308;LOC119886294;nup210;LOC119888844;ranbp2;pik3r1;heatr3;LOC119912685;kpnb3;LOC119898408;ipo8;LOC119889611;LOC119888480;xpot;LOC119908006;rrs1;ddx39ab;novel.365;LOC119882097;nup133	27	ipo4;ddx5;mdn1;nol6;LOC119913027;abce1;LOC119888308;nup210;LOC119888844;ranbp2;heatr3;kpnb3;LOC119898408;ipo8;LOC119889611;LOC119888480;xpot;LOC119908006;rrs1;ddx39ab;novel.365;nup133	22	LOC119903536;LOC119886294;pik3r1;LOC119912685;LOC119882097	5
Biological process	GO:0051169	nuclear transport	27/949 2.85%	358/23652 1.51%	0.00135178	0.0695369	ipo4;ddx5;mdn1;nol6;LOC119903536;LOC119913027;abce1;LOC119888308;LOC119886294;nup210;LOC119888844;ranbp2;pik3r1;heatr3;LOC119912685;kpnb3;LOC119898408;ipo8;LOC119889611;LOC119888480;xpot;LOC119908006;rrs1;ddx39ab;novel.365;LOC119882097;nup133	27	ipo4;ddx5;mdn1;nol6;LOC119913027;abce1;LOC119888308;nup210;LOC119888844;ranbp2;heatr3;kpnb3;LOC119898408;ipo8;LOC119889611;LOC119888480;xpot;LOC119908006;rrs1;ddx39ab;novel.365;nup133	22	LOC119903536;LOC119886294;pik3r1;LOC119912685;LOC119882097	5
Biological process	GO:0071548	response to dexamethasone	9/949 0.95%	67/23652 0.28%	0.00137409	0.0695369	tat;pck2;eif4e1c;cps1;LOC119905676;pck1;rps6kb1a;rps6kb1b;igfals	9	eif4e1c;cps1;LOC119905676;rps6kb1a;rps6kb1b	5	tat;pck2;pck1;igfals	4
Biological process	GO:0019541	propionate metabolic process	4/949 0.42%	13/23652 0.05%	0.00137711	0.0695369	pck2;LOC119881838;pck1;LOC119909571	4	LOC119881838;LOC119909571	2	pck2;pck1	2
Biological process	GO:0000377	RNA splicing, via transesterification reactions with bulged adenosine as nucleophile	26/949 2.74%	342/23652 1.45%	0.00146866	0.0726615	ddx5;snrpb;sf3b2;LOC119911031;snrpd1;prmt5;LOC119882053;LOC119898595;snrpf;dhx35;celf5a;snrpg;ppil1;srpk3;sf3b3;LOC119911803;LOC119908845;prpf19;ddx39ab;LOC119896217;snrpa;LOC119882097;LOC119883140;dcps;LOC119884481;eftud2	26	ddx5;snrpb;sf3b2;LOC119911031;snrpd1;prmt5;LOC119882053;LOC119898595;snrpf;dhx35;celf5a;snrpg;ppil1;srpk3;sf3b3;LOC119911803;LOC119908845;prpf19;ddx39ab;LOC119896217;snrpa;LOC119883140;dcps;LOC119884481;eftud2	25	LOC119882097	1
Biological process	GO:0000398	mRNA splicing, via spliceosome	26/949 2.74%	342/23652 1.45%	0.00146866	0.0726615	ddx5;snrpb;sf3b2;LOC119911031;snrpd1;prmt5;LOC119882053;LOC119898595;snrpf;dhx35;celf5a;snrpg;ppil1;srpk3;sf3b3;LOC119911803;LOC119908845;prpf19;ddx39ab;LOC119896217;snrpa;LOC119882097;LOC119883140;dcps;LOC119884481;eftud2	26	ddx5;snrpb;sf3b2;LOC119911031;snrpd1;prmt5;LOC119882053;LOC119898595;snrpf;dhx35;celf5a;snrpg;ppil1;srpk3;sf3b3;LOC119911803;LOC119908845;prpf19;ddx39ab;LOC119896217;snrpa;LOC119883140;dcps;LOC119884481;eftud2	25	LOC119882097	1
Biological process	GO:0090181	regulation of cholesterol metabolic process	7/949 0.74%	43/23652 0.18%	0.0014918	0.0730682	LOC119901591;LOC119901004;acadvl;LOC119895886;lpcat3;LOC119901008;LOC119900534	7	acadvl;LOC119895886;LOC119900534	3	LOC119901591;LOC119901004;lpcat3;LOC119901008	4
Biological process	GO:0006817	phosphate ion transport	6/949 0.63%	32/23652 0.14%	0.00152048	0.0734838	LOC119918691;slc25a14;slc20a1a;slc20a1b;slc34a2b;slc37a4a	6	LOC119918691;slc25a14;slc20a1b	3	slc20a1a;slc34a2b;slc37a4a	3
Biological process	GO:0000375	RNA splicing, via transesterification reactions	26/949 2.74%	343/23652 1.45%	0.00153029	0.0734838	ddx5;snrpb;sf3b2;LOC119911031;snrpd1;prmt5;LOC119882053;LOC119898595;snrpf;dhx35;celf5a;snrpg;ppil1;srpk3;sf3b3;LOC119911803;LOC119908845;prpf19;ddx39ab;LOC119896217;snrpa;LOC119882097;LOC119883140;dcps;LOC119884481;eftud2	26	ddx5;snrpb;sf3b2;LOC119911031;snrpd1;prmt5;LOC119882053;LOC119898595;snrpf;dhx35;celf5a;snrpg;ppil1;srpk3;sf3b3;LOC119911803;LOC119908845;prpf19;ddx39ab;LOC119896217;snrpa;LOC119883140;dcps;LOC119884481;eftud2	25	LOC119882097	1
Biological process	GO:0032259	methylation	31/949 3.27%	438/23652 1.85%	0.00172193	0.0802192	atrx;LOC119886699;camkmt;thada;smarca5;snrpd1;prmt5;ftsj3;snrpf;tfb1m;bmt2;tarbp1;LOC119898408;mtr;gspt1l;asmt2;mta2;snrpg;zgc:162780;LOC119894405;trmt61a;dpy30;phf20a;smyd5;bcor;zgc:162396;LOC119908845;LOC119891625;thumpd3;novel.997;LOC119891844	31	atrx;camkmt;thada;smarca5;snrpd1;prmt5;ftsj3;snrpf;tfb1m;tarbp1;LOC119898408;mtr;gspt1l;mta2;snrpg;LOC119894405;trmt61a;dpy30;phf20a;smyd5;LOC119908845;thumpd3	22	LOC119886699;bmt2;asmt2;zgc:162780;bcor;zgc:162396;LOC119891625;novel.997;LOC119891844	9
Biological process	GO:0098656	anion transmembrane transport	25/949 2.63%	328/23652 1.39%	0.00173122	0.0802192	LOC119895616;LOC119918691;slc43a2b;abcc1;slc6a13;LOC119905092;slc27a1a;slc25a55a;slc25a39;LOC119918293;slc66a1;slc25a14;slc5a6a;slc1a3a;slc20a1a;slc1a4;LOC119889285;slc20a1b;LOC119883052;LOC119899214;sfxn2;slc25a15b;slc37a4a;cltrn;sfxn1	25	LOC119895616;LOC119918691;abcc1;LOC119905092;slc27a1a;slc25a55a;slc66a1;slc25a14;slc5a6a;slc1a3a;slc1a4;LOC119889285;slc20a1b;LOC119883052;sfxn2;sfxn1	16	slc43a2b;slc6a13;slc25a39;LOC119918293;slc20a1a;LOC119899214;slc25a15b;slc37a4a;cltrn	9
Biological process	GO:0006805	xenobiotic metabolic process	10/949 1.05%	83/23652 0.35%	0.00176959	0.0802192	LOC119901004;LOC119918272;LOC119900971;abcc4;LOC119904531;ephx1;gsta.1;LOC119900983;LOC119901008;nceh1a	10	LOC119918272;LOC119904531;nceh1a	3	LOC119901004;LOC119900971;abcc4;ephx1;gsta.1;LOC119900983;LOC119901008	7
Biological process	GO:0006577	amino-acid betaine metabolic process	6/949 0.63%	33/23652 0.14%	0.0017961	0.0802192	dmgdh;cpt1ab;cpt1b;chdh;novel.997;LOC119891844	6	cpt1ab;cpt1b	2	dmgdh;chdh;novel.997;LOC119891844	4
Biological process	GO:0051788	response to misfolded protein	6/949 0.63%	33/23652 0.14%	0.0017961	0.0802192	uggt1;hdac6;uggt2;sdf2l1;derl1;LOC119896619	6	uggt1;hdac6;uggt2;sdf2l1;derl1	5	LOC119896619	1
Biological process	GO:0002933	lipid hydroxylation	4/949 0.42%	14/23652 0.06%	0.00186709	0.0802192	LOC119908703;LOC119917824;LOC119908704;LOC119908701	4	LOC119908703	1	LOC119917824;LOC119908704;LOC119908701	3
Biological process	GO:0010988	regulation of low-density lipoprotein particle clearance	4/949 0.42%	14/23652 0.06%	0.00186709	0.0802192	cnpy2;abcc8;LOC119899498;LOC119900534	4	cnpy2;abcc8;LOC119899498;LOC119900534	4	--	0
Biological process	GO:0043385	mycotoxin metabolic process	4/949 0.42%	14/23652 0.06%	0.00186709	0.0802192	LOC119908703;LOC119917824;LOC119908704;LOC119908701	4	LOC119908703	1	LOC119917824;LOC119908704;LOC119908701	3
Biological process	GO:0046222	aflatoxin metabolic process	4/949 0.42%	14/23652 0.06%	0.00186709	0.0802192	LOC119908703;LOC119917824;LOC119908704;LOC119908701	4	LOC119908703	1	LOC119917824;LOC119908704;LOC119908701	3
Biological process	GO:0048252	lauric acid metabolic process	4/949 0.42%	14/23652 0.06%	0.00186709	0.0802192	LOC119908703;LOC119917824;LOC119908704;LOC119908701	4	LOC119908703	1	LOC119917824;LOC119908704;LOC119908701	3
Biological process	GO:0071712	ER-associated misfolded protein catabolic process	4/949 0.42%	14/23652 0.06%	0.00186709	0.0802192	uggt1;uggt2;sdf2l1;derl1	4	uggt1;uggt2;sdf2l1;derl1	4	--	0
Biological process	GO:1901376	organic heteropentacyclic compound metabolic process	4/949 0.42%	14/23652 0.06%	0.00186709	0.0802192	LOC119908703;LOC119917824;LOC119908704;LOC119908701	4	LOC119908703	1	LOC119917824;LOC119908704;LOC119908701	3
Biological process	GO:0006637	acyl-CoA metabolic process	11/949 1.16%	98/23652 0.41%	0.00190179	0.0803016	LOC119902606;dgat1a;novel.762;tdo2a;acsl6;LOC119901727;dlat;LOC119881838;LOC119909571;pipox;elovl5	11	dgat1a;dlat;LOC119881838;LOC119909571	4	LOC119902606;novel.762;tdo2a;acsl6;LOC119901727;pipox;elovl5	7
Biological process	GO:0035383	thioester metabolic process	11/949 1.16%	98/23652 0.41%	0.00190179	0.0803016	LOC119902606;dgat1a;novel.762;tdo2a;acsl6;LOC119901727;dlat;LOC119881838;LOC119909571;pipox;elovl5	11	dgat1a;dlat;LOC119881838;LOC119909571	4	LOC119902606;novel.762;tdo2a;acsl6;LOC119901727;pipox;elovl5	7
Biological process	GO:0140354	lipid import into cell	6/949 0.63%	34/23652 0.14%	0.00210798	0.0882467	slc27a1a;LOC119890798;irs2b;rps6kb1a;rps6kb1b;LOC119890799	6	slc27a1a;irs2b;rps6kb1a;rps6kb1b	4	LOC119890798;LOC119890799	2
Biological process	GO:0062013	positive regulation of small molecule metabolic process	13/949 1.37%	130/23652 0.55%	0.0022189	0.0911481	LOC119901591;LOC119917911;ppp1r3g;cpt1ab;lpgat1;LOC119900971;cpt1b;pck1;irs2b;LOC119895886;guca1c;LOC119900983;pla2g3	13	LOC119917911;cpt1ab;lpgat1;cpt1b;irs2b;LOC119895886;pla2g3	7	LOC119901591;ppp1r3g;LOC119900971;pck1;guca1c;LOC119900983	6
Biological process	GO:0006957	complement activation, alternative pathway	7/949 0.74%	46/23652 0.19%	0.00223311	0.0911481	LOC119902345;LOC119900312;LOC119902342;LOC119900155;LOC119900157;LOC119902347;LOC119900156	7	--	0	LOC119902345;LOC119900312;LOC119902342;LOC119900155;LOC119900157;LOC119902347;LOC119900156	7
Biological process	GO:0019432	triglyceride biosynthetic process	7/949 0.74%	46/23652 0.19%	0.00223311	0.0911481	dgat1a;LOC119908976;dgat2;slc27a1a;lpgat1;pck2;LOC119900534	7	dgat1a;LOC119908976;slc27a1a;lpgat1;LOC119900534	5	dgat2;pck2	2
Biological process	GO:0033559	unsaturated fatty acid metabolic process	12/949 1.26%	115/23652 0.49%	0.00226095	0.0915217	scdb;LOC119900968;LOC119900969;LOC119918272;LOC119900971;ephx1;LOC119900983;LOC119914980;ptges3a;gpx1b;elovl5;pla2g3	12	LOC119918272;ptges3a;pla2g3	3	scdb;LOC119900968;LOC119900969;LOC119900971;ephx1;LOC119900983;LOC119914980;gpx1b;elovl5	9
Biological process	GO:0009404	toxin metabolic process	5/949 0.53%	24/23652 0.1%	0.00231402	0.092147	LOC119908703;LOC119917824;LOC119908704;LOC119908701;arl1	5	LOC119908703;arl1	2	LOC119917824;LOC119908704;LOC119908701	3
Biological process	GO:0098856	intestinal lipid absorption	5/949 0.53%	24/23652 0.1%	0.00231402	0.092147	LOC119884720;fabp2;acat2;lpcat3;LOC119900534	5	acat2;LOC119900534	2	LOC119884720;fabp2;lpcat3	3
Biological process	GO:0036152	phosphatidylethanolamine acyl-chain remodeling	4/949 0.42%	15/23652 0.06%	0.00246576	0.0973975	mboat2a;lpgat1;lpcat3;plaat1l	4	lpgat1	1	mboat2a;lpcat3;plaat1l	3
Biological process	GO:0071466	cellular response to xenobiotic stimulus	14/949 1.48%	148/23652 0.63%	0.002579	0.101056	LOC119901004;LOC119918272;LOC119900971;abcc4;LOC119904531;uchl1;hspa5;cers1;ephx1;gsta.1;LOC119900983;LOC119901008;nceh1a;vav2	14	LOC119918272;LOC119904531;uchl1;hspa5;cers1;nceh1a	6	LOC119901004;LOC119900971;abcc4;ephx1;gsta.1;LOC119900983;LOC119901008;vav2	8
Biological process	GO:0034381	plasma lipoprotein particle clearance	6/949 0.63%	36/23652 0.15%	0.00285222	0.110874	LOC119898262;cnpy2;abcc8;LOC119897329;LOC119899498;LOC119900534	6	cnpy2;abcc8;LOC119899498;LOC119900534	4	LOC119898262;LOC119897329	2
Biological process	GO:0048545	response to steroid hormone	25/949 2.63%	341/23652 1.44%	0.00290971	0.112219	hsp90aa1.2;dnaja;ddx5;padi2;LOC119909085;tat;ncor2;cpn1;fosl1a;pck2;eif4e1c;egln2;cps1;LOC119905676;LOC119911353;pck1;tgfb2;LOC119911352;rps6kb1a;dnaaf4;rps6kb1b;stk39;pdcd7;ptges3a;igfals	25	hsp90aa1.2;dnaja;ddx5;LOC119909085;ncor2;fosl1a;eif4e1c;egln2;cps1;LOC119905676;LOC119911353;LOC119911352;rps6kb1a;rps6kb1b;stk39;pdcd7;ptges3a	17	padi2;tat;cpn1;pck2;pck1;tgfb2;dnaaf4;igfals	8
Biological process	GO:0009266	response to temperature stimulus	16/949 1.69%	183/23652 0.77%	0.00296086	0.113299	hsp90aa1.2;dnaja;LOC119902606;slc27a1a;acadvl;atm;nrf1;LOC119900454;hspd1;metrnla;dnajc3b;dnaja2b;rps6kb1a;rps6kb1b;dnajc3a;LOC119912862	16	hsp90aa1.2;dnaja;slc27a1a;acadvl;atm;nrf1;hspd1;dnajc3b;dnaja2b;rps6kb1a;rps6kb1b;dnajc3a	12	LOC119902606;LOC119900454;metrnla;LOC119912862	4
Biological process	GO:0042445	hormone metabolic process	20/949 2.11%	252/23652 1.07%	0.0030243	0.11483	cacna1hb;LOC119900968;LOC119900969;LOC119886596;novel.310;aldh8a1;epx;srd5a2a;hsd17b12a;zgc:64106;si:dkey-91i10.3;LOC119894433;hpn;LOC119896779;LOC119901250;LOC119901255;rdh5;asmt2;LOC119882886;clcn2c	20	novel.310;epx;hsd17b12a;LOC119896779;clcn2c	5	cacna1hb;LOC119900968;LOC119900969;LOC119886596;aldh8a1;srd5a2a;zgc:64106;si:dkey-91i10.3;LOC119894433;hpn;LOC119901250;LOC119901255;rdh5;asmt2;LOC119882886	15
Biological process	GO:0030258	lipid modification	22/949 2.32%	288/23652 1.22%	0.00308659	0.116293	LOC119917911;mboat2a;LOC119884720;cpt1ab;acadvl;inppl1b;LOC119912685;LOC119908703;LOC119890798;LOC119889285;cpt1b;rnf213b;irs2b;LOC119917824;abcd4;LOC119902662;acat2;lpcat3;gba2;LOC119908704;LOC119908701;LOC119890799	22	LOC119917911;cpt1ab;acadvl;inppl1b;LOC119908703;LOC119889285;cpt1b;irs2b;abcd4;acat2	10	mboat2a;LOC119884720;LOC119912685;LOC119890798;rnf213b;LOC119917824;LOC119902662;lpcat3;gba2;LOC119908704;LOC119908701;LOC119890799	12
Biological process	GO:0032869	cellular response to insulin stimulus	20/949 2.11%	253/23652 1.07%	0.00316379	0.117209	LOC119908976;slc2a12;gnai2b;slc27a1a;baiap2l1b;LOC119906981;pik3r1;pck2;LOC119898408;LOC119916268;LOC119905676;pck1;uso1;irs2b;rps6kb1a;LOC119898768;LOC119911845;rps6kb1b;novel.343;ncoa5	20	LOC119908976;slc27a1a;LOC119906981;LOC119898408;LOC119905676;uso1;irs2b;rps6kb1a;LOC119911845;rps6kb1b;ncoa5	11	slc2a12;gnai2b;baiap2l1b;pik3r1;pck2;LOC119916268;pck1;LOC119898768;novel.343	9
Biological process	GO:0010984	regulation of lipoprotein particle clearance	4/949 0.42%	16/23652 0.07%	0.00318418	0.117209	cnpy2;abcc8;LOC119899498;LOC119900534	4	cnpy2;abcc8;LOC119899498;LOC119900534	4	--	0
Biological process	GO:0046461	neutral lipid catabolic process	7/949 0.74%	49/23652 0.21%	0.00323056	0.117209	pnpla2;cps1;LOC119900751;pnpla3;LOC119900810;LOC119911365;LOC119900534	7	pnpla2;cps1;LOC119900751;LOC119911365;LOC119900534	5	pnpla3;LOC119900810	2
Biological process	GO:0046464	acylglycerol catabolic process	7/949 0.74%	49/23652 0.21%	0.00323056	0.117209	pnpla2;cps1;LOC119900751;pnpla3;LOC119900810;LOC119911365;LOC119900534	7	pnpla2;cps1;LOC119900751;LOC119911365;LOC119900534	5	pnpla3;LOC119900810	2
Biological process	GO:0071549	cellular response to dexamethasone stimulus	7/949 0.74%	49/23652 0.21%	0.00323056	0.117209	pck2;eif4e1c;LOC119905676;pck1;rps6kb1a;rps6kb1b;igfals	7	eif4e1c;LOC119905676;rps6kb1a;rps6kb1b	4	pck2;pck1;igfals	3
Biological process	GO:0019319	hexose biosynthetic process	10/949 1.05%	91/23652 0.38%	0.00351194	0.126481	LOC119917911;ranbp2;pck2;LOC119900971;pck1;g6pc1a.1;LOC119916242;slc37a4a;LOC119900983;LOC119919046	10	LOC119917911;ranbp2;LOC119919046	3	pck2;LOC119900971;pck1;g6pc1a.1;LOC119916242;slc37a4a;LOC119900983	7
Biological process	GO:0042558	pteridine-containing compound metabolic process	7/949 0.74%	50/23652 0.21%	0.00362891	0.12974	dmgdh;LOC119890323;mtr;mthfd2;mthfr;ggh;LOC119915738	7	mtr;mthfd2;mthfr;LOC119915738	4	dmgdh;LOC119890323;ggh	3
Biological process	GO:0001510	RNA methylation	9/949 0.95%	78/23652 0.33%	0.00396707	0.139217	thada;snrpd1;ftsj3;snrpf;tfb1m;tarbp1;snrpg;trmt61a;LOC119908845	9	thada;snrpd1;ftsj3;snrpf;tfb1m;tarbp1;snrpg;trmt61a;LOC119908845	9	--	0
Biological process	GO:0046470	phosphatidylcholine metabolic process	9/949 0.95%	78/23652 0.33%	0.00396707	0.139217	chkb;mboat2a;slc27a1a;LOC119908907;lpgat1;lpcat3;plaat1l;LOC119900534;pla2g3	9	chkb;slc27a1a;LOC119908907;lpgat1;LOC119900534;pla2g3	6	mboat2a;lpcat3;plaat1l	3
Biological process	GO:0000466	maturation of 5.8S rRNA from tricistronic rRNA transcript (SSU-rRNA, 5.8S rRNA, LSU-rRNA)	5/949 0.53%	27/23652 0.11%	0.00397926	0.139217	utp20;bop1;LOC119882997;ftsj3;rrs1	5	utp20;bop1;LOC119882997;ftsj3;rrs1	5	--	0
Biological process	GO:0097278	complement-dependent cytotoxicity	4/949 0.42%	17/23652 0.07%	0.00403305	0.139615	LOC119902345;LOC119902342;LOC119902347;LOC119900156	4	--	0	LOC119902345;LOC119902342;LOC119902347;LOC119900156	4
Biological process	GO:0046486	glycerolipid metabolic process	32/949 3.37%	483/23652 2.04%	0.00404763	0.139615	dgat1a;LOC119908976;pnpla2;chkb;dgat2;mboat2a;slc27a1a;cpt1ab;si:ch73-21k16.5;LOC119908907;lpgat1;inppl1b;pik3r1;pck2;cps1;LOC119900751;novel.903;pnpla3;pikfyve;cpt1b;novel.717;si:ch211-79m20.1;LOC119900810;novel.718;LOC119915677;lpcat3;LOC119898768;LOC119911365;pik3cb;plaat1l;LOC119900534;pla2g3	32	dgat1a;LOC119908976;pnpla2;chkb;slc27a1a;cpt1ab;si:ch73-21k16.5;LOC119908907;lpgat1;inppl1b;cps1;LOC119900751;pikfyve;cpt1b;novel.717;si:ch211-79m20.1;novel.718;LOC119915677;LOC119911365;pik3cb;LOC119900534;pla2g3	22	dgat2;mboat2a;pik3r1;pck2;novel.903;pnpla3;LOC119900810;lpcat3;LOC119898768;plaat1l	10
Biological process	GO:0006006	glucose metabolic process	17/949 1.79%	207/23652 0.88%	0.00424981	0.145563	LOC119917911;ppp1r3g;cpt1ab;ranbp2;dlat;LOC119912685;pck2;pfkmb;LOC119900971;cpt1b;pck1;irs2b;g6pc1a.1;slc37a4a;LOC119900983;adpgk;LOC119919046	17	LOC119917911;cpt1ab;ranbp2;dlat;pfkmb;cpt1b;irs2b;adpgk;LOC119919046	9	ppp1r3g;LOC119912685;pck2;LOC119900971;pck1;g6pc1a.1;slc37a4a;LOC119900983	8
Biological process	GO:0032868	response to insulin	23/949 2.42%	315/23652 1.33%	0.00439478	0.147904	LOC119917911;LOC119908976;slc2a12;gnai2b;slc27a1a;abcc8;baiap2l1b;LOC119906981;pik3r1;pck2;LOC119898408;LOC119916268;LOC119905676;pck1;uso1;irs2b;klf15;rps6kb1a;LOC119898768;LOC119911845;rps6kb1b;novel.343;ncoa5	23	LOC119917911;LOC119908976;slc27a1a;abcc8;LOC119906981;LOC119898408;LOC119905676;uso1;irs2b;rps6kb1a;LOC119911845;rps6kb1b;ncoa5	13	slc2a12;gnai2b;baiap2l1b;pik3r1;pck2;LOC119916268;pck1;klf15;LOC119898768;novel.343	10
Biological process	GO:0006888	endoplasmic reticulum to Golgi vesicle-mediated transport	14/949 1.48%	157/23652 0.66%	0.00440291	0.147904	creb3l2;ergic3;LOC119882575;trip11;tmed5;ergic1;zgc:63863;LOC119888539;uso1;LOC119893525;lman2la;kdelr2b;LOC119890421;sec23b	14	creb3l2;ergic3;LOC119882575;trip11;tmed5;ergic1;zgc:63863;LOC119888539;uso1;lman2la;kdelr2b;sec23b	12	LOC119893525;LOC119890421	2
Biological process	GO:0015711	organic anion transport	32/949 3.37%	486/23652 2.05%	0.00443425	0.147904	cacnb4a;LOC119895616;LOC119901591;slc16a4;slco2a1;slc43a2b;LOC119902478;abcc1;slc6a13;LOC119905092;slc27a1a;slc25a55a;slc25a39;slc66a1;slc25a14;slc5a6a;slc1a3a;LOC119916593;slc1a4;slc16a6b;slc17a9b;slc4a1a;abcc4;LOC119889285;LOC119883052;LOC119899214;sfxn2;LOC119902479;slc25a15b;cltrn;sfxn1;pla2g3	32	LOC119895616;abcc1;LOC119905092;slc27a1a;slc25a55a;slc66a1;slc25a14;slc5a6a;slc1a3a;LOC119916593;slc1a4;slc16a6b;slc17a9b;slc4a1a;LOC119889285;LOC119883052;sfxn2;sfxn1;pla2g3	19	cacnb4a;LOC119901591;slc16a4;slco2a1;slc43a2b;LOC119902478;slc6a13;slc25a39;abcc4;LOC119899214;LOC119902479;slc25a15b;cltrn	13
Biological process	GO:0046364	monosaccharide biosynthetic process	10/949 1.05%	94/23652 0.4%	0.00443893	0.147904	LOC119917911;ranbp2;pck2;LOC119900971;pck1;g6pc1a.1;LOC119916242;slc37a4a;LOC119900983;LOC119919046	10	LOC119917911;ranbp2;LOC119919046	3	pck2;LOC119900971;pck1;g6pc1a.1;LOC119916242;slc37a4a;LOC119900983	7
Biological process	GO:0008202	steroid metabolic process	26/949 2.74%	372/23652 1.57%	0.00457799	0.151507	cacna1hb;LOC119901591;LOC119901004;angptl3;LOC119898262;ugt5d1;LOC119886596;srd5a2a;hsd17b12a;novel.786;acadvl;si:dkey-91i10.3;LOC119894433;LOC119896779;LOC119890798;LOC119901250;LOC119901255;rdh5;LOC119897329;LOC119895886;lpcat3;clcn2c;gba2;LOC119901008;LOC119900534;LOC119890799	26	hsd17b12a;acadvl;LOC119896779;LOC119895886;clcn2c;LOC119900534	6	cacna1hb;LOC119901591;LOC119901004;angptl3;LOC119898262;ugt5d1;LOC119886596;srd5a2a;novel.786;si:dkey-91i10.3;LOC119894433;LOC119890798;LOC119901250;LOC119901255;rdh5;LOC119897329;lpcat3;gba2;LOC119901008;LOC119890799	20
Biological process	GO:0000470	maturation of LSU-rRNA	5/949 0.53%	28/23652 0.12%	0.00468678	0.152025	bop1;LOC119882997;ftsj3;rsl1d1;znhit6	5	bop1;LOC119882997;ftsj3;rsl1d1;znhit6	5	--	0
Biological process	GO:0032770	positive regulation of monooxygenase activity	5/949 0.53%	28/23652 0.12%	0.00468678	0.152025	LOC119898262;LOC119886596;LOC119890323;LOC119897329;pik3cb	5	pik3cb	1	LOC119898262;LOC119886596;LOC119890323;LOC119897329	4
Biological process	GO:1903319	positive regulation of protein maturation	5/949 0.53%	28/23652 0.12%	0.00468678	0.152025	hpn;LOC119896619;sox4a;lpcat3;LOC119907176	5	--	0	hpn;LOC119896619;sox4a;lpcat3;LOC119907176	5
Biological process	GO:1901655	cellular response to ketone	13/949 1.37%	142/23652 0.6%	0.00476851	0.153659	LOC119908433;ndor1;pck2;eif4e1c;LOC119904531;LOC119905676;LOC119911353;pck1;LOC119911352;rps6kb1a;rps6kb1b;igfals;dcps	13	LOC119908433;ndor1;eif4e1c;LOC119904531;LOC119905676;LOC119911353;LOC119911352;rps6kb1a;rps6kb1b;dcps	10	pck2;pck1;igfals	3
Biological process	GO:0032768	regulation of monooxygenase activity	6/949 0.63%	40/23652 0.17%	0.00490772	0.156539	LOC119898262;LOC119886596;LOC119890323;LOC119897329;pik3cb;hm13	6	pik3cb;hm13	2	LOC119898262;LOC119886596;LOC119890323;LOC119897329	4
Biological process	GO:0000050	urea cycle	4/949 0.42%	18/23652 0.08%	0.0050226	0.156539	ass1;cps1;slc25a15b;arg2	4	ass1;cps1	2	slc25a15b;arg2	2
Biological process	GO:0010713	negative regulation of collagen metabolic process	4/949 0.42%	18/23652 0.08%	0.0050226	0.156539	LOC119901591;LOC119900971;LOC119905676;LOC119900983	4	LOC119905676	1	LOC119901591;LOC119900971;LOC119900983	3
Biological process	GO:0030299	intestinal cholesterol absorption	4/949 0.42%	18/23652 0.08%	0.0050226	0.156539	LOC119884720;acat2;lpcat3;LOC119900534	4	acat2;LOC119900534	2	LOC119884720;lpcat3	2
Biological process	GO:0032966	negative regulation of collagen biosynthetic process	4/949 0.42%	18/23652 0.08%	0.0050226	0.156539	LOC119901591;LOC119900971;LOC119905676;LOC119900983	4	LOC119905676	1	LOC119901591;LOC119900971;LOC119900983	3
Biological process	GO:0032365	intracellular lipid transport	7/949 0.74%	53/23652 0.22%	0.00504965	0.156539	cpt1ab;syt7a;slc25a20;cpt1b;abcd4;gramd1bb;LOC119900534	7	cpt1ab;slc25a20;cpt1b;abcd4;LOC119900534	5	syt7a;gramd1bb	2
Biological process	GO:0006635	fatty acid beta-oxidation	10/949 1.05%	96/23652 0.41%	0.00515698	0.158861	LOC119884720;cpt1ab;acadvl;LOC119890798;LOC119889285;cpt1b;irs2b;abcd4;acat2;LOC119890799	10	cpt1ab;acadvl;LOC119889285;cpt1b;irs2b;abcd4;acat2	7	LOC119884720;LOC119890798;LOC119890799	3
Biological process	GO:0008203	cholesterol metabolic process	15/949 1.58%	177/23652 0.75%	0.00525256	0.160794	LOC119901591;LOC119901004;angptl3;LOC119898262;novel.786;acadvl;si:dkey-91i10.3;LOC119894433;LOC119896779;LOC119897329;LOC119895886;lpcat3;gba2;LOC119901008;LOC119900534	15	acadvl;LOC119896779;LOC119895886;LOC119900534	4	LOC119901591;LOC119901004;angptl3;LOC119898262;novel.786;si:dkey-91i10.3;LOC119894433;LOC119897329;lpcat3;gba2;LOC119901008	11
Biological process	GO:0072528	pyrimidine-containing compound biosynthetic process	6/949 0.63%	41/23652 0.17%	0.00555779	0.166867	LOC119903259;cps1;cmpk;nme7;uck2b;cmpk2	6	LOC119903259;cps1;cmpk;uck2b	4	nme7;cmpk2	2
Biological process	GO:0003333	amino acid transmembrane transport	13/949 1.37%	145/23652 0.61%	0.00568004	0.166867	slc43a2b;slc6a13;slc25a55a;slc66a1;slc1a3a;slc1a4;LOC119883052;LOC119899214;sfxn2;slc25a15b;LOC119884337;cltrn;sfxn1	13	slc25a55a;slc66a1;slc1a3a;slc1a4;LOC119883052;sfxn2;sfxn1	7	slc43a2b;slc6a13;LOC119899214;slc25a15b;LOC119884337;cltrn	6
Biological process	GO:0048193	Golgi vesicle transport	26/949 2.74%	380/23652 1.61%	0.00600864	0.166867	kif16ba;si:ch211-11k18.4;LOC119891468;stxbp6;creb3l2;arfgap3;ergic3;copz2;LOC119882575;trip11;tmed5;ergic1;zgc:63863;LOC119888539;uso1;LOC119893525;LOC119902662;lman2la;cunh14orf180;use1;kdelr2b;LOC119890421;novel.959;arl1;sec23b;scyl1	26	kif16ba;si:ch211-11k18.4;LOC119891468;stxbp6;creb3l2;arfgap3;ergic3;copz2;LOC119882575;trip11;tmed5;ergic1;zgc:63863;LOC119888539;uso1;lman2la;cunh14orf180;use1;kdelr2b;arl1;sec23b;scyl1	22	LOC119893525;LOC119902662;LOC119890421;novel.959	4
Biological process	GO:0036503	ERAD pathway	14/949 1.48%	163/23652 0.69%	0.00611691	0.166867	si:ch211-282j22.3;uggt1;hsp90b1;LOC119907121;uggt2;sdf2l1;LOC119898408;derl1;LOC119895089;psmc6;hspa5;dnajc10;LOC119893254;hm13	14	si:ch211-282j22.3;uggt1;hsp90b1;LOC119907121;uggt2;sdf2l1;LOC119898408;derl1;psmc6;hspa5;dnajc10;hm13	12	LOC119895089;LOC119893254	2
Biological process	GO:0051168	nuclear export	15/949 1.58%	180/23652 0.76%	0.00611926	0.166867	mdn1;nol6;LOC119903536;abce1;LOC119886294;ranbp2;LOC119889611;LOC119888480;xpot;LOC119908006;rrs1;ddx39ab;novel.365;LOC119882097;nup133	15	mdn1;nol6;abce1;ranbp2;LOC119889611;LOC119888480;xpot;LOC119908006;rrs1;ddx39ab;novel.365;nup133	12	LOC119903536;LOC119886294;LOC119882097	3
Biological process	GO:0000463	maturation of LSU-rRNA from tricistronic rRNA transcript (SSU-rRNA, 5.8S rRNA, LSU-rRNA)	4/949 0.42%	19/23652 0.08%	0.00616258	0.166867	bop1;LOC119882997;ftsj3;znhit6	4	bop1;LOC119882997;ftsj3;znhit6	4	--	0
Biological process	GO:0006555	methionine metabolic process	4/949 0.42%	19/23652 0.08%	0.00616258	0.166867	mat1a;mthfr;novel.997;LOC119891844	4	mthfr	1	mat1a;novel.997;LOC119891844	3
Biological process	GO:0009148	pyrimidine nucleoside triphosphate biosynthetic process	4/949 0.42%	19/23652 0.08%	0.00616258	0.166867	LOC119903259;nme7;uck2b;cmpk2	4	LOC119903259;uck2b	2	nme7;cmpk2	2
Biological process	GO:0070841	inclusion body assembly	4/949 0.42%	19/23652 0.08%	0.00616258	0.166867	dnajb1b;hdac6;psmc5;psmc6	4	dnajb1b;hdac6;psmc5;psmc6	4	--	0
Biological process	GO:1903241	U2-type prespliceosome assembly	4/949 0.42%	19/23652 0.08%	0.00616258	0.166867	sf3b2;snrpd1;snrpf;snrpg	4	sf3b2;snrpd1;snrpf;snrpg	4	--	0
Biological process	GO:0043094	cellular metabolic compound salvage	7/949 0.74%	55/23652 0.23%	0.00620546	0.166867	gmpr;naprt;ada;uck2b;novel.997;pdxkb;LOC119891844	7	naprt;uck2b;pdxkb	3	gmpr;ada;novel.997;LOC119891844	4
Biological process	GO:0000495	box H/ACA RNA 3'-end processing	3/949 0.32%	10/23652 0.04%	0.00625222	0.166867	parn;LOC119910533;LOC119903542	3	parn;LOC119910533;LOC119903542	3	--	0
Biological process	GO:0010891	negative regulation of sequestering of triglyceride	3/949 0.32%	10/23652 0.04%	0.00625222	0.166867	LOC119917911;pnpla2;pnpla3	3	LOC119917911;pnpla2	2	pnpla3	1
Biological process	GO:0010898	positive regulation of triglyceride catabolic process	3/949 0.32%	10/23652 0.04%	0.00625222	0.166867	pnpla2;pnpla3;LOC119900534	3	pnpla2;LOC119900534	2	pnpla3	1
Biological process	GO:0030300	regulation of intestinal cholesterol absorption	3/949 0.32%	10/23652 0.04%	0.00625222	0.166867	LOC119884720;acat2;lpcat3	3	acat2	1	LOC119884720;lpcat3	2
Biological process	GO:0032329	serine transport	3/949 0.32%	10/23652 0.04%	0.00625222	0.166867	slc1a4;sfxn2;sfxn1	3	slc1a4;sfxn2;sfxn1	3	--	0
Biological process	GO:0034964	box H/ACA RNA processing	3/949 0.32%	10/23652 0.04%	0.00625222	0.166867	parn;LOC119910533;LOC119903542	3	parn;LOC119910533;LOC119903542	3	--	0
Biological process	GO:0051409	response to nitrosative stress	3/949 0.32%	10/23652 0.04%	0.00625222	0.166867	dnaja;atm;gclm	3	dnaja;atm;gclm	3	--	0
Biological process	GO:0070417	cellular response to cold	3/949 0.32%	10/23652 0.04%	0.00625222	0.166867	nrf1;dnajc3b;dnajc3a	3	nrf1;dnajc3b;dnajc3a	3	--	0
Biological process	GO:0071332	cellular response to fructose stimulus	3/949 0.32%	10/23652 0.04%	0.00625222	0.166867	LOC119898408;LOC119905608;pck1	3	LOC119898408	1	LOC119905608;pck1	2
Biological process	GO:1903826	L-arginine transmembrane transport	3/949 0.32%	10/23652 0.04%	0.00625222	0.166867	slc66a1;LOC119883052;slc25a15b	3	slc66a1;LOC119883052	2	slc25a15b	1
Biological process	GO:0010712	regulation of collagen metabolic process	8/949 0.84%	69/23652 0.29%	0.00626543	0.166867	LOC119901591;LOC119909085;LOC119891031;LOC119915887;LOC119900971;LOC119905676;LOC119900983;LOC119902402	8	LOC119909085;LOC119891031;LOC119915887;LOC119905676;LOC119902402	5	LOC119901591;LOC119900971;LOC119900983	3
Biological process	GO:0065002	intracellular protein transmembrane transport	8/949 0.84%	69/23652 0.29%	0.00626543	0.166867	sec61a1;tram2;tomm40l;chchd4a;LOC119902222;hspd1;timm50;hspa5	8	sec61a1;tram2;tomm40l;chchd4a;LOC119902222;hspd1;timm50;hspa5	8	--	0
Biological process	GO:0010907	positive regulation of glucose metabolic process	6/949 0.63%	42/23652 0.18%	0.00626858	0.166867	LOC119917911;ppp1r3g;LOC119900971;pck1;irs2b;LOC119900983	6	LOC119917911;irs2b	2	ppp1r3g;LOC119900971;pck1;LOC119900983	4
Biological process	GO:0043555	regulation of translation in response to stress	5/949 0.53%	30/23652 0.13%	0.00636176	0.168432	eif4g1a;krt15;krt98;dnajc3b;dnajc3a	5	eif4g1a;dnajc3b;dnajc3a	3	krt15;krt98	2
Biological process	GO:0009066	aspartate family amino acid metabolic process	7/949 0.74%	56/23652 0.24%	0.00685222	0.180442	mat1a;mthfr;pck1;nit2;pipox;novel.997;LOC119891844	7	mthfr	1	mat1a;pck1;nit2;pipox;novel.997;LOC119891844	6
Biological process	GO:0019318	hexose metabolic process	19/949 2%	254/23652 1.07%	0.00709072	0.182749	LOC119917911;ppp1r3g;cpt1ab;ranbp2;dlat;LOC119912685;pck2;pfkmb;LOC119900971;cpt1b;pck1;irs2b;mpi;g6pc1a.1;LOC119916242;slc37a4a;LOC119900983;adpgk;LOC119919046	19	LOC119917911;cpt1ab;ranbp2;dlat;pfkmb;cpt1b;irs2b;mpi;adpgk;LOC119919046	10	ppp1r3g;LOC119912685;pck2;LOC119900971;pck1;g6pc1a.1;LOC119916242;slc37a4a;LOC119900983	9
Biological process	GO:0071375	cellular response to peptide hormone stimulus	24/949 2.53%	347/23652 1.47%	0.00711396	0.182749	LOC119908976;slc2a12;LOC119908433;gnai2b;slc27a1a;baiap2l1b;LOC119886294;LOC119906981;pik3r1;pck2;LOC119898408;cps1;LOC119916268;LOC119905676;pck1;uso1;irs2b;rps6kb1a;LOC119898768;LOC119911845;rps6kb1b;igfals;novel.343;ncoa5	24	LOC119908976;LOC119908433;slc27a1a;LOC119906981;LOC119898408;cps1;LOC119905676;uso1;irs2b;rps6kb1a;LOC119911845;rps6kb1b;ncoa5	13	slc2a12;gnai2b;baiap2l1b;LOC119886294;pik3r1;pck2;LOC119916268;pck1;LOC119898768;igfals;novel.343	11
Biological process	GO:0006402	mRNA catabolic process	21/949 2.21%	291/23652 1.23%	0.00717373	0.182749	ddx5;LOC119898452;LOC119908433;LOC119911031;fus;LOC119912581;LOC119888844;ago3b;atm;zcchc7;LOC119894883;LOC119908912;hnrnpaba;parn;gspt1l;LOC119885700;pelo;LOC119899498;plekhn1;LOC119919295;dcps	21	ddx5;LOC119908433;LOC119911031;fus;LOC119888844;ago3b;atm;zcchc7;LOC119894883;hnrnpaba;parn;gspt1l;pelo;LOC119899498;dcps	15	LOC119898452;LOC119912581;LOC119908912;LOC119885700;plekhn1;LOC119919295	6
Biological process	GO:0043648	dicarboxylic acid metabolic process	12/949 1.26%	133/23652 0.56%	0.00733581	0.182749	hal;si:ch211-217a12.1;tat;LOC119917999;LOC119890530;pck2;prodha;gclm;pck1;nit2;atcayb;novel.343	12	LOC119890530;gclm;atcayb	3	hal;si:ch211-217a12.1;tat;LOC119917999;pck2;prodha;pck1;nit2;novel.343	9
Biological process	GO:0019218	regulation of steroid metabolic process	10/949 1.05%	101/23652 0.43%	0.00735198	0.182749	LOC119901591;LOC119901004;LOC119886596;novel.786;acadvl;LOC119895886;lpcat3;clcn2c;LOC119901008;LOC119900534	10	acadvl;LOC119895886;clcn2c;LOC119900534	4	LOC119901591;LOC119901004;LOC119886596;novel.786;lpcat3;LOC119901008	6
Biological process	GO:0051341	regulation of oxidoreductase activity	10/949 1.05%	101/23652 0.43%	0.00735198	0.182749	LOC119898262;gnai2b;LOC119886596;si:dkey-103i16.6;LOC119890323;rfk;LOC119897329;ndufa4b;pik3cb;hm13	10	si:dkey-103i16.6;rfk;ndufa4b;pik3cb;hm13	5	LOC119898262;gnai2b;LOC119886596;LOC119890323;LOC119897329	5
Biological process	GO:0072594	establishment of protein localization to organelle	30/949 3.16%	464/23652 1.96%	0.00736108	0.182749	dnaja;ipo4;hspa4a;ddx5;LOC119888308;srp9;LOC119888844;ranbp2;sec61a1;pik3r1;scarb2a;heatr3;LOC119912685;tram2;kpnb3;LOC119898408;tomm40l;chchd4a;LOC119902222;ipo8;hspd1;LOC119911353;timm50;ssr3;timm9;LOC119911352;hspa5;novel.365;hspa4b;nup133	30	dnaja;ipo4;hspa4a;ddx5;LOC119888308;srp9;LOC119888844;ranbp2;sec61a1;heatr3;tram2;kpnb3;LOC119898408;tomm40l;chchd4a;LOC119902222;ipo8;hspd1;LOC119911353;timm50;ssr3;timm9;LOC119911352;hspa5;novel.365;hspa4b;nup133	27	pik3r1;scarb2a;LOC119912685	3
Biological process	GO:1901617	organic hydroxy compound biosynthetic process	21/949 2.21%	292/23652 1.23%	0.00744741	0.182749	cacna1hb;LOC119901591;LOC119886596;srd5a2a;novel.786;LOC119890323;si:dkey-91i10.3;LOC119894433;pck2;LOC119896779;LOC119890798;LOC119915738;tgfb2;LOC119895886;lpcat3;LOC119893900;clcn2c;pdxkb;ippk;LOC119909949;LOC119890799	21	LOC119896779;LOC119915738;LOC119895886;clcn2c;pdxkb;ippk;LOC119909949	7	cacna1hb;LOC119901591;LOC119886596;srd5a2a;novel.786;LOC119890323;si:dkey-91i10.3;LOC119894433;pck2;LOC119890798;tgfb2;lpcat3;LOC119893900;LOC119890799	14
Biological process	GO:0000054	ribosomal subunit export from nucleus	4/949 0.42%	20/23652 0.08%	0.00746217	0.182749	mdn1;abce1;LOC119889611;rrs1	4	mdn1;abce1;LOC119889611;rrs1	4	--	0
Biological process	GO:0006614	SRP-dependent cotranslational protein targeting to membrane	4/949 0.42%	20/23652 0.08%	0.00746217	0.182749	srp9;sec61a1;tram2;ssr3	4	srp9;sec61a1;tram2;ssr3	4	--	0
Biological process	GO:0019627	urea metabolic process	4/949 0.42%	20/23652 0.08%	0.00746217	0.182749	ass1;cps1;slc25a15b;arg2	4	ass1;cps1	2	slc25a15b;arg2	2
Biological process	GO:0033750	ribosome localization	4/949 0.42%	20/23652 0.08%	0.00746217	0.182749	mdn1;abce1;LOC119889611;rrs1	4	mdn1;abce1;LOC119889611;rrs1	4	--	0
Biological process	GO:0046321	positive regulation of fatty acid oxidation	4/949 0.42%	20/23652 0.08%	0.00746217	0.182749	LOC119917911;cpt1ab;cpt1b;irs2b	4	LOC119917911;cpt1ab;cpt1b;irs2b	4	--	0
Biological process	GO:0071941	nitrogen cycle metabolic process	4/949 0.42%	20/23652 0.08%	0.00746217	0.182749	ass1;cps1;slc25a15b;arg2	4	ass1;cps1	2	slc25a15b;arg2	2
Biological process	GO:1905897	regulation of response to endoplasmic reticulum stress	9/949 0.95%	86/23652 0.36%	0.00754272	0.183012	LOC119898452;dgat2;manf;LOC119912581;pik3r1;LOC119898408;LOC119895089;hspa5;lpcat3	9	manf;LOC119898408;hspa5	3	LOC119898452;dgat2;LOC119912581;pik3r1;LOC119895089;lpcat3	6
Biological process	GO:0042572	retinol metabolic process	7/949 0.74%	57/23652 0.24%	0.00754767	0.183012	LOC119900968;LOC119900969;novel.310;zgc:64106;LOC119901250;LOC119901255;rdh5	7	novel.310	1	LOC119900968;LOC119900969;zgc:64106;LOC119901250;LOC119901255;rdh5	6
Biological process	GO:0046942	carboxylic acid transport	27/949 2.85%	407/23652 1.72%	0.00771225	0.186082	cacnb4a;LOC119895616;LOC119901591;slc16a4;slco2a1;slc43a2b;LOC119902478;slc6a13;LOC119905092;slc27a1a;slc25a55a;slc66a1;slc25a14;slc5a6a;slc1a3a;LOC119916593;slc1a4;slc16a6b;abcc4;LOC119883052;LOC119899214;sfxn2;LOC119902479;slc25a15b;cltrn;sfxn1;pla2g3	27	LOC119895616;LOC119905092;slc27a1a;slc25a55a;slc66a1;slc25a14;slc5a6a;slc1a3a;LOC119916593;slc1a4;slc16a6b;LOC119883052;sfxn2;sfxn1;pla2g3	15	cacnb4a;LOC119901591;slc16a4;slco2a1;slc43a2b;LOC119902478;slc6a13;abcc4;LOC119899214;LOC119902479;slc25a15b;cltrn	12
Biological process	GO:0019856	pyrimidine nucleobase biosynthetic process	3/949 0.32%	11/23652 0.05%	0.00834263	0.19255	LOC119903259;cps1;cmpk	3	LOC119903259;cps1;cmpk	3	--	0
Biological process	GO:0032000	positive regulation of fatty acid beta-oxidation	3/949 0.32%	11/23652 0.05%	0.00834263	0.19255	cpt1ab;cpt1b;irs2b	3	cpt1ab;cpt1b;irs2b	3	--	0
Biological process	GO:0033979	box H/ACA RNA metabolic process	3/949 0.32%	11/23652 0.05%	0.00834263	0.19255	parn;LOC119910533;LOC119903542	3	parn;LOC119910533;LOC119903542	3	--	0
Biological process	GO:0042435	indole-containing compound biosynthetic process	3/949 0.32%	11/23652 0.05%	0.00834263	0.19255	LOC119890323;asmt2;LOC119893900	3	--	0	LOC119890323;asmt2;LOC119893900	3
Biological process	GO:0055093	response to hyperoxia	3/949 0.32%	11/23652 0.05%	0.00834263	0.19255	zgc:73226;txnrd2.2;LOC119904788	3	txnrd2.2	1	zgc:73226;LOC119904788	2
Biological process	GO:0071394	cellular response to testosterone stimulus	3/949 0.32%	11/23652 0.05%	0.00834263	0.19255	LOC119908433;LOC119911353;LOC119911352	3	LOC119908433;LOC119911353;LOC119911352	3	--	0
Biological process	GO:1904729	regulation of intestinal lipid absorption	3/949 0.32%	11/23652 0.05%	0.00834263	0.19255	LOC119884720;acat2;lpcat3	3	acat2	1	LOC119884720;lpcat3	2
Biological process	GO:1990822	basic amino acid transmembrane transport	3/949 0.32%	11/23652 0.05%	0.00834263	0.19255	slc66a1;LOC119883052;slc25a15b	3	slc66a1;LOC119883052	2	slc25a15b	1
Biological process	GO:0019400	alditol metabolic process	5/949 0.53%	32/23652 0.14%	0.00841693	0.19255	angptl3;dgat2;pck2;pck1;sord	5	--	0	angptl3;dgat2;pck2;pck1;sord	5
Biological process	GO:0051791	medium-chain fatty acid metabolic process	5/949 0.53%	32/23652 0.14%	0.00841693	0.19255	LOC119908907;LOC119908703;LOC119917824;LOC119908704;LOC119908701	5	LOC119908907;LOC119908703	2	LOC119917824;LOC119908704;LOC119908701	3
Biological process	GO:0071218	cellular response to misfolded protein	5/949 0.53%	32/23652 0.14%	0.00841693	0.19255	uggt1;hdac6;uggt2;sdf2l1;derl1	5	uggt1;hdac6;uggt2;sdf2l1;derl1	5	--	0
Biological process	GO:0006094	gluconeogenesis	9/949 0.95%	88/23652 0.37%	0.00873451	0.19255	LOC119917911;ranbp2;pck2;LOC119900971;pck1;g6pc1a.1;slc37a4a;LOC119900983;LOC119919046	9	LOC119917911;ranbp2;LOC119919046	3	pck2;LOC119900971;pck1;g6pc1a.1;slc37a4a;LOC119900983	6
Biological process	GO:0006417	regulation of translation	30/949 3.16%	470/23652 1.99%	0.00874098	0.19255	abcf1;LOC119908433;LOC119911031;abce1;srp9;LOC119888844;ago3b;LOC119882053;eif4g1a;eif4e1c;parn;krt15;guf1;dapk3;gcn1;gspt1l;krt98;dnajc3b;LOC119899498;plekhn1;sox4a;rps6kb1a;LOC119919295;rps6kb1b;dnajc3a;aars1;LOC119896217;dcps;LOC119884481;pum3	30	abcf1;LOC119908433;LOC119911031;abce1;srp9;LOC119888844;ago3b;LOC119882053;eif4g1a;eif4e1c;parn;guf1;dapk3;gcn1;gspt1l;dnajc3b;LOC119899498;rps6kb1a;rps6kb1b;dnajc3a;aars1;LOC119896217;dcps;LOC119884481;pum3	25	krt15;krt98;plekhn1;sox4a;LOC119919295	5
Biological process	GO:0006084	acetyl-CoA metabolic process	6/949 0.63%	45/23652 0.19%	0.00879621	0.19255	novel.762;tdo2a;dlat;LOC119881838;LOC119909571;pipox	6	dlat;LOC119881838;LOC119909571	3	novel.762;tdo2a;pipox	3
Biological process	GO:0032965	regulation of collagen biosynthetic process	6/949 0.63%	45/23652 0.19%	0.00879621	0.19255	LOC119901591;LOC119909085;LOC119900971;LOC119905676;LOC119900983;LOC119902402	6	LOC119909085;LOC119905676;LOC119902402	3	LOC119901591;LOC119900971;LOC119900983	3
Biological process	GO:0050892	intestinal absorption	6/949 0.63%	45/23652 0.19%	0.00879621	0.19255	LOC119884720;pck1;fabp2;acat2;lpcat3;LOC119900534	6	acat2;LOC119900534	2	LOC119884720;pck1;fabp2;lpcat3	4
Biological process	GO:0071827	plasma lipoprotein particle organization	6/949 0.63%	45/23652 0.19%	0.00879621	0.19255	dgat1a;LOC119898262;LOC119900751;LOC119897329;lpcat3;pla2g3	6	dgat1a;LOC119900751;pla2g3	3	LOC119898262;LOC119897329;lpcat3	3
Biological process	GO:0006613	cotranslational protein targeting to membrane	4/949 0.42%	21/23652 0.09%	0.00892996	0.19255	srp9;sec61a1;tram2;ssr3	4	srp9;sec61a1;tram2;ssr3	4	--	0
Biological process	GO:0032727	positive regulation of interferon-alpha production	4/949 0.42%	21/23652 0.09%	0.00892996	0.19255	hspd1;irf3;ifih1;novel.205	4	hspd1;novel.205	2	irf3;ifih1	2
Biological process	GO:0036498	IRE1-mediated unfolded protein response	4/949 0.42%	21/23652 0.09%	0.00892996	0.19255	LOC119898452;LOC119912581;LOC119898408;hspa5	4	LOC119898408;hspa5	2	LOC119898452;LOC119912581	2
Biological process	GO:0042159	lipoprotein catabolic process	4/949 0.42%	21/23652 0.09%	0.00892996	0.19255	LOC119898262;atm;LOC119897329;LOC119900534	4	atm;LOC119900534	2	LOC119898262;LOC119897329	2
Biological process	GO:0044241	lipid digestion	4/949 0.42%	21/23652 0.09%	0.00892996	0.19255	LOC119884720;acat2;lpcat3;LOC119900534	4	acat2;LOC119900534	2	LOC119884720;lpcat3	2
Biological process	GO:1900103	positive regulation of endoplasmic reticulum unfolded protein response	4/949 0.42%	21/23652 0.09%	0.00892996	0.19255	LOC119898452;LOC119912581;pik3r1;LOC119898408	4	LOC119898408	1	LOC119898452;LOC119912581;pik3r1	3
Biological process	GO:0043255	regulation of carbohydrate biosynthetic process	11/949 1.16%	120/23652 0.51%	0.00893768	0.19255	LOC119917911;ppp1r3g;LOC119906981;ranbp2;LOC119900971;LOC119913394;si:ch211-79m20.1;pck1;irs2b;LOC119900983;LOC119919046	11	LOC119917911;LOC119906981;ranbp2;si:ch211-79m20.1;irs2b;LOC119919046	6	ppp1r3g;LOC119900971;LOC119913394;pck1;LOC119900983	5
Biological process	GO:0001523	retinoid metabolic process	10/949 1.05%	104/23652 0.44%	0.00897857	0.19255	LOC119900968;LOC119900969;novel.310;aldh8a1;zgc:64106;LOC119900971;LOC119901250;LOC119901255;rdh5;LOC119900983	10	novel.310	1	LOC119900968;LOC119900969;aldh8a1;zgc:64106;LOC119900971;LOC119901250;LOC119901255;rdh5;LOC119900983	9
Biological process	GO:0006839	mitochondrial transport	15/949 1.58%	188/23652 0.79%	0.00900244	0.19255	hip1rb;hspa4a;zgc:73226;cpt1ab;slc25a14;tomm40l;chchd4a;slc25a20;cpt1b;LOC119902222;hspd1;timm50;timm9;rhot1b;hspa4b	15	hspa4a;cpt1ab;slc25a14;tomm40l;chchd4a;slc25a20;cpt1b;LOC119902222;hspd1;timm50;timm9;hspa4b	12	hip1rb;zgc:73226;rhot1b	3
Biological process	GO:0045017	glycerolipid biosynthetic process	21/949 2.21%	298/23652 1.26%	0.00927365	0.197488	dgat1a;LOC119908976;pnpla2;chkb;dgat2;slc27a1a;LOC119908907;lpgat1;pik3r1;pck2;novel.903;pnpla3;pikfyve;novel.717;si:ch211-79m20.1;novel.718;LOC119915677;lpcat3;LOC119898768;pik3cb;LOC119900534	21	dgat1a;LOC119908976;pnpla2;chkb;slc27a1a;LOC119908907;lpgat1;pikfyve;novel.717;si:ch211-79m20.1;novel.718;LOC119915677;pik3cb;LOC119900534	14	dgat2;pik3r1;pck2;novel.903;pnpla3;lpcat3;LOC119898768	7
Biological process	GO:1901654	response to ketone	19/949 2%	261/23652 1.1%	0.00934927	0.198237	hsp90aa1.2;tat;LOC119908433;ndor1;fosl1a;pck2;eif4e1c;cps1;LOC119904531;LOC119905676;LOC119911353;pck1;tgfb2;LOC119911352;rps6kb1a;rps6kb1b;stk39;igfals;dcps	19	hsp90aa1.2;LOC119908433;ndor1;fosl1a;eif4e1c;cps1;LOC119904531;LOC119905676;LOC119911353;LOC119911352;rps6kb1a;rps6kb1b;stk39;dcps	14	tat;pck2;pck1;tgfb2;igfals	5
Biological process	GO:0005996	monosaccharide metabolic process	20/949 2.11%	280/23652 1.18%	0.00951287	0.200836	LOC119917911;ppp1r3g;cpt1ab;ranbp2;dlat;LOC119912685;pck2;pfkmb;LOC119900971;cpt1b;pck1;irs2b;mpi;g6pc1a.1;LOC119916242;slc37a4a;LOC119900983;adpgk;slc23a2;LOC119919046	20	LOC119917911;cpt1ab;ranbp2;dlat;pfkmb;cpt1b;irs2b;mpi;adpgk;slc23a2;LOC119919046	11	ppp1r3g;LOC119912685;pck2;LOC119900971;pck1;g6pc1a.1;LOC119916242;slc37a4a;LOC119900983	9
Biological process	GO:0006658	phosphatidylserine metabolic process	5/949 0.53%	33/23652 0.14%	0.00959922	0.20179	mboat2a;slc27a1a;lpcat3;LOC119911365;pla2g3	5	slc27a1a;LOC119911365;pla2g3	3	mboat2a;lpcat3	2
Biological process	GO:0034389	lipid droplet organization	6/949 0.63%	46/23652 0.19%	0.00978067	0.202058	pnpla2;chkb;ppid;pnpla3;rnf213b;zgc:63863	6	pnpla2;chkb;ppid;zgc:63863	4	pnpla3;rnf213b	2
Biological process	GO:0051205	protein insertion into membrane	7/949 0.74%	60/23652 0.25%	0.00994706	0.202058	hspa4a;sec61a1;LOC119908060;tram2;reep1;timm9;hspa4b	7	hspa4a;sec61a1;tram2;timm9;hspa4b	5	LOC119908060;reep1	2
Biological process	GO:0034308	primary alcohol metabolic process	10/949 1.05%	106/23652 0.45%	0.0102071	0.202058	cacna1hb;LOC119900968;novel.762;LOC119900969;novel.310;zgc:64106;LOC119901250;LOC119901255;rdh5;clcn2c	10	novel.310;clcn2c	2	cacna1hb;LOC119900968;novel.762;LOC119900969;zgc:64106;LOC119901250;LOC119901255;rdh5	8
Biological process	GO:0000245	spliceosomal complex assembly	8/949 0.84%	75/23652 0.32%	0.010259	0.202058	sf3b2;snrpd1;snrpf;celf5a;snrpg;srpk3;prpf19;LOC119882097	8	sf3b2;snrpd1;snrpf;celf5a;snrpg;srpk3;prpf19	7	LOC119882097	1
Biological process	GO:0044272	sulfur compound biosynthetic process	13/949 1.37%	156/23652 0.66%	0.0102707	0.202058	novel.762;mat1a;acsl6;dlat;LOC119881838;gclm;mthfr;LOC119909571;slc35d2;novel.997;elovl5;LOC119891844;chst7	13	dlat;LOC119881838;gclm;mthfr;LOC119909571;slc35d2	6	novel.762;mat1a;acsl6;novel.997;elovl5;LOC119891844;chst7	7
Biological process	GO:0000305	response to oxygen radical	4/949 0.42%	22/23652 0.09%	0.0105739	0.202058	fbln5;txnrd2.2;LOC119890323;ercc6	4	fbln5;txnrd2.2;ercc6	3	LOC119890323	1
Biological process	GO:0034643	establishment of mitochondrion localization, microtubule-mediated	4/949 0.42%	22/23652 0.09%	0.0105739	0.202058	fez1;hdac6;uchl1;rhot1b	4	hdac6;uchl1	2	fez1;rhot1b	2
Biological process	GO:0036260	RNA capping	4/949 0.42%	22/23652 0.09%	0.0105739	0.202058	utp20;snrpd1;snrpf;snrpg	4	utp20;snrpd1;snrpf;snrpg	4	--	0
Biological process	GO:0045722	positive regulation of gluconeogenesis	4/949 0.42%	22/23652 0.09%	0.0105739	0.202058	LOC119917911;LOC119900971;pck1;LOC119900983	4	LOC119917911	1	LOC119900971;pck1;LOC119900983	3
Biological process	GO:0047497	mitochondrion transport along microtubule	4/949 0.42%	22/23652 0.09%	0.0105739	0.202058	fez1;hdac6;uchl1;rhot1b	4	hdac6;uchl1	2	fez1;rhot1b	2
Biological process	GO:0072350	tricarboxylic acid metabolic process	4/949 0.42%	22/23652 0.09%	0.0105739	0.202058	aco2;LOC119890530;ass1;glud1b	4	aco2;LOC119890530;ass1	3	glud1b	1
Biological process	GO:0033865	nucleoside bisphosphate metabolic process	11/949 1.16%	123/23652 0.52%	0.0106607	0.202058	LOC119902606;dgat1a;novel.762;tdo2a;acsl6;LOC119901727;dlat;LOC119881838;LOC119909571;pipox;elovl5	11	dgat1a;dlat;LOC119881838;LOC119909571	4	LOC119902606;novel.762;tdo2a;acsl6;LOC119901727;pipox;elovl5	7
Biological process	GO:0033875	ribonucleoside bisphosphate metabolic process	11/949 1.16%	123/23652 0.52%	0.0106607	0.202058	LOC119902606;dgat1a;novel.762;tdo2a;acsl6;LOC119901727;dlat;LOC119881838;LOC119909571;pipox;elovl5	11	dgat1a;dlat;LOC119881838;LOC119909571	4	LOC119902606;novel.762;tdo2a;acsl6;LOC119901727;pipox;elovl5	7
Biological process	GO:0034032	purine nucleoside bisphosphate metabolic process	11/949 1.16%	123/23652 0.52%	0.0106607	0.202058	LOC119902606;dgat1a;novel.762;tdo2a;acsl6;LOC119901727;dlat;LOC119881838;LOC119909571;pipox;elovl5	11	dgat1a;dlat;LOC119881838;LOC119909571	4	LOC119902606;novel.762;tdo2a;acsl6;LOC119901727;pipox;elovl5	7
Biological process	GO:1901606	alpha-amino acid catabolic process	11/949 1.16%	123/23652 0.52%	0.0106607	0.202058	si:ch211-217a12.1;tat;aldh8a1;mat1a;tdo2a;LOC119910014;blmh;thnsl2;prodha;agxtb;pipox	11	LOC119910014;blmh	2	si:ch211-217a12.1;tat;aldh8a1;mat1a;tdo2a;thnsl2;prodha;agxtb;pipox	9
Biological process	GO:0006400	tRNA modification	9/949 0.95%	91/23652 0.38%	0.0107829	0.202058	thada;tarbp1;aars2;cunh9orf64;trmt61a;dus2;ankrd16;aars1;urm1	9	thada;tarbp1;aars2;cunh9orf64;trmt61a;dus2;aars1;urm1	8	ankrd16	1
Biological process	GO:1902475	L-alpha-amino acid transmembrane transport	9/949 0.95%	91/23652 0.38%	0.0107829	0.202058	slc43a2b;slc25a55a;slc66a1;slc1a3a;slc1a4;LOC119883052;LOC119899214;slc25a15b;cltrn	9	slc25a55a;slc66a1;slc1a3a;slc1a4;LOC119883052	5	slc43a2b;LOC119899214;slc25a15b;cltrn	4
Biological process	GO:0006651	diacylglycerol biosynthetic process	3/949 0.32%	12/23652 0.05%	0.0107953	0.202058	pnpla2;dgat2;pnpla3	3	pnpla2	1	dgat2;pnpla3	2
Biological process	GO:0010896	regulation of triglyceride catabolic process	3/949 0.32%	12/23652 0.05%	0.0107953	0.202058	pnpla2;pnpla3;LOC119900534	3	pnpla2;LOC119900534	2	pnpla3	1
Biological process	GO:0015824	proline transport	3/949 0.32%	12/23652 0.05%	0.0107953	0.202058	LOC119916593;slc1a4;cltrn	3	LOC119916593;slc1a4	2	cltrn	1
Biological process	GO:0032056	positive regulation of translation in response to stress	3/949 0.32%	12/23652 0.05%	0.0107953	0.202058	eif4g1a;dnajc3b;dnajc3a	3	eif4g1a;dnajc3b;dnajc3a	3	--	0
Biological process	GO:0036490	regulation of translation in response to endoplasmic reticulum stress	3/949 0.32%	12/23652 0.05%	0.0107953	0.202058	eif4g1a;dnajc3b;dnajc3a	3	eif4g1a;dnajc3b;dnajc3a	3	--	0
Biological process	GO:0042760	very long-chain fatty acid catabolic process	3/949 0.32%	12/23652 0.05%	0.0107953	0.202058	LOC119890798;abcd4;LOC119890799	3	abcd4	1	LOC119890798;LOC119890799	2
Biological process	GO:0070561	vitamin D receptor signaling pathway	3/949 0.32%	12/23652 0.05%	0.0107953	0.202058	LOC119886596;LOC119905831;LOC119891498	3	LOC119905831;LOC119891498	2	LOC119886596	1
Biological process	GO:1901653	cellular response to peptide	28/949 2.95%	438/23652 1.85%	0.0108259	0.202058	LOC119908976;slc2a12;LOC119908433;gnai2b;slc27a1a;baiap2l1b;LOC119886294;LOC119906981;LOC119910415;pik3r1;pck2;LOC119898249;LOC119898408;cps1;LOC119916268;LOC119905676;pck1;uso1;irs2b;klf15;rps6kb1a;LOC119898768;LOC119911845;rps6kb1b;id1;igfals;novel.343;ncoa5	28	LOC119908976;LOC119908433;slc27a1a;LOC119906981;LOC119910415;LOC119898249;LOC119898408;cps1;LOC119905676;uso1;irs2b;rps6kb1a;LOC119911845;rps6kb1b;ncoa5	15	slc2a12;gnai2b;baiap2l1b;LOC119886294;pik3r1;pck2;LOC119916268;pck1;klf15;LOC119898768;id1;igfals;novel.343	13
Biological process	GO:0000184	nuclear-transcribed mRNA catabolic process, nonsense-mediated decay	6/949 0.63%	47/23652 0.2%	0.0108411	0.202058	LOC119911031;LOC119894883;hnrnpaba;parn;gspt1l;LOC119885700	6	LOC119911031;LOC119894883;hnrnpaba;parn;gspt1l	5	LOC119885700	1
Biological process	GO:0032964	collagen biosynthetic process	7/949 0.74%	61/23652 0.26%	0.0108581	0.202058	LOC119901591;LOC119909085;tram2;LOC119900971;LOC119905676;LOC119900983;LOC119902402	7	LOC119909085;tram2;LOC119905676;LOC119902402	4	LOC119901591;LOC119900971;LOC119900983	3
Biological process	GO:0000462	maturation of SSU-rRNA from tricistronic rRNA transcript (SSU-rRNA, 5.8S rRNA, LSU-rRNA)	5/949 0.53%	34/23652 0.14%	0.0108908	0.202058	utp20;nol10;rrs1;bysl;pwp2h	5	utp20;nol10;rrs1;bysl;pwp2h	5	--	0
Biological process	GO:0006144	purine nucleobase metabolic process	5/949 0.53%	34/23652 0.14%	0.0108908	0.202058	uox;gmpr;ada;allc;urad	5	--	0	uox;gmpr;ada;allc;urad	5
Biological process	GO:0019433	triglyceride catabolic process	5/949 0.53%	34/23652 0.14%	0.0108908	0.202058	pnpla2;cps1;LOC119900751;pnpla3;LOC119900534	5	pnpla2;cps1;LOC119900751;LOC119900534	4	pnpla3	1
Biological process	GO:0034063	stress granule assembly	5/949 0.53%	34/23652 0.14%	0.0108908	0.202058	g3bp1;LOC119915759;LOC119909918;prrc2c;g3bp2	5	g3bp1;LOC119915759;LOC119909918;prrc2c;g3bp2	5	--	0
Biological process	GO:0006401	RNA catabolic process	23/949 2.42%	341/23652 1.44%	0.0109993	0.2033	ddx5;LOC119898452;LOC119908433;LOC119911031;fus;fen1;LOC119912581;LOC119888844;ago3b;atm;zcchc7;LOC119894883;LOC119908912;hnrnpaba;parn;gspt1l;LOC119885700;pelo;LOC119899825;LOC119899498;plekhn1;LOC119919295;dcps	23	ddx5;LOC119908433;LOC119911031;fus;fen1;LOC119888844;ago3b;atm;zcchc7;LOC119894883;hnrnpaba;parn;gspt1l;pelo;LOC119899825;LOC119899498;dcps	17	LOC119898452;LOC119912581;LOC119908912;LOC119885700;plekhn1;LOC119919295	6
Biological process	GO:0006403	RNA localization	16/949 1.69%	212/23652 0.9%	0.0118073	0.217414	nol6;nup210;ranbp2;atm;hnrnpaba;parn;xpot;LOC119908006;LOC119899825;g3bp2;LOC119899498;ddx39ab;novel.365;znhit6;LOC119882097;nup133	16	nol6;nup210;ranbp2;atm;hnrnpaba;parn;xpot;LOC119908006;LOC119899825;g3bp2;LOC119899498;ddx39ab;novel.365;znhit6;nup133	15	LOC119882097	1
Biological process	GO:0030520	intracellular estrogen receptor signaling pathway	6/949 0.63%	48/23652 0.2%	0.0119803	0.219773	ddx5;padi2;egln2;LOC119911353;LOC119911352;dnaaf4	6	ddx5;egln2;LOC119911353;LOC119911352	4	padi2;dnaaf4	2
Biological process	GO:0006221	pyrimidine nucleotide biosynthetic process	5/949 0.53%	35/23652 0.15%	0.0122961	0.223315	LOC119903259;cmpk;nme7;uck2b;cmpk2	5	LOC119903259;cmpk;uck2b	3	nme7;cmpk2	2
Biological process	GO:0046459	short-chain fatty acid metabolic process	5/949 0.53%	35/23652 0.15%	0.0122961	0.223315	pck2;thnsl2;LOC119881838;pck1;LOC119909571	5	LOC119881838;LOC119909571	2	pck2;thnsl2;pck1	3
Biological process	GO:0009147	pyrimidine nucleoside triphosphate metabolic process	4/949 0.42%	23/23652 0.1%	0.0124013	0.223315	LOC119903259;nme7;uck2b;cmpk2	4	LOC119903259;uck2b	2	nme7;cmpk2	2
Biological process	GO:0018279	protein N-linked glycosylation via asparagine	4/949 0.42%	23/23652 0.1%	0.0124013	0.223315	uggt1;LOC119907121;uggt2;ddost	4	uggt1;LOC119907121;uggt2;ddost	4	--	0
Biological process	GO:0097164	ammonium ion metabolic process	4/949 0.42%	23/23652 0.1%	0.0124013	0.223315	dmgdh;LOC119890323;chdh;LOC119893900	4	--	0	dmgdh;LOC119890323;chdh;LOC119893900	4
Biological process	GO:0006721	terpenoid metabolic process	11/949 1.16%	126/23652 0.53%	0.0126275	0.226555	LOC119900968;LOC119900969;novel.310;aldh8a1;zgc:64106;bco2l;LOC119900971;LOC119901250;LOC119901255;rdh5;LOC119900983	11	novel.310	1	LOC119900968;LOC119900969;aldh8a1;zgc:64106;bco2l;LOC119900971;LOC119901250;LOC119901255;rdh5;LOC119900983	10
Biological process	GO:0009063	cellular amino acid catabolic process	12/949 1.26%	143/23652 0.6%	0.0126777	0.226626	hal;si:ch211-217a12.1;tat;LOC119917999;aldh8a1;mat1a;tdo2a;LOC119910014;blmh;prodha;agxtb;pipox	12	LOC119910014;blmh	2	hal;si:ch211-217a12.1;tat;LOC119917999;aldh8a1;mat1a;tdo2a;prodha;agxtb;pipox	10
Biological process	GO:0031960	response to corticosteroid	14/949 1.48%	178/23652 0.75%	0.0127798	0.227182	LOC119909085;tat;cpn1;fosl1a;pck2;eif4e1c;cps1;LOC119905676;pck1;rps6kb1a;rps6kb1b;stk39;pdcd7;igfals	14	LOC119909085;fosl1a;eif4e1c;cps1;LOC119905676;rps6kb1a;rps6kb1b;stk39;pdcd7	9	tat;cpn1;pck2;pck1;igfals	5
Biological process	GO:0071383	cellular response to steroid hormone stimulus	16/949 1.69%	214/23652 0.9%	0.0128247	0.227182	dnaja;ddx5;padi2;ncor2;pck2;eif4e1c;egln2;LOC119905676;LOC119911353;pck1;LOC119911352;rps6kb1a;dnaaf4;rps6kb1b;ptges3a;igfals	16	dnaja;ddx5;ncor2;eif4e1c;egln2;LOC119905676;LOC119911353;LOC119911352;rps6kb1a;rps6kb1b;ptges3a	11	padi2;pck2;pck1;dnaaf4;igfals	5
Biological process	GO:0071806	protein transmembrane transport	8/949 0.84%	78/23652 0.33%	0.012848	0.227182	sec61a1;tram2;tomm40l;chchd4a;LOC119902222;hspd1;timm50;hspa5	8	sec61a1;tram2;tomm40l;chchd4a;LOC119902222;hspd1;timm50;hspa5	8	--	0
Biological process	GO:0055088	lipid homeostasis	14/949 1.48%	179/23652 0.76%	0.0133704	0.234087	LOC119901591;dgat1a;pnpla2;angptl3;dgat2;LOC119900507;novel.786;LOC119898408;pnpla3;surf4;gramd1bb;LOC119919046;LOC119900534;LOC119882952	14	dgat1a;pnpla2;LOC119900507;LOC119898408;surf4;LOC119919046;LOC119900534	7	LOC119901591;angptl3;dgat2;novel.786;pnpla3;gramd1bb;LOC119882952	7
Biological process	GO:0016125	sterol metabolic process	15/949 1.58%	197/23652 0.83%	0.0134324	0.234087	LOC119901591;LOC119901004;angptl3;LOC119898262;novel.786;acadvl;si:dkey-91i10.3;LOC119894433;LOC119896779;LOC119897329;LOC119895886;lpcat3;gba2;LOC119901008;LOC119900534	15	acadvl;LOC119896779;LOC119895886;LOC119900534	4	LOC119901591;LOC119901004;angptl3;LOC119898262;novel.786;si:dkey-91i10.3;LOC119894433;LOC119897329;lpcat3;gba2;LOC119901008	11
Biological process	GO:0000098	sulfur amino acid catabolic process	3/949 0.32%	13/23652 0.05%	0.0136208	0.234087	mat1a;blmh;agxtb	3	blmh	1	mat1a;agxtb	2
Biological process	GO:0009133	nucleoside diphosphate biosynthetic process	3/949 0.32%	13/23652 0.05%	0.0136208	0.234087	ak4;cmpk;cmpk2	3	cmpk	1	ak4;cmpk2	2
Biological process	GO:0010755	regulation of plasminogen activation	3/949 0.32%	13/23652 0.05%	0.0136208	0.234087	hpn;LOC119896619;LOC119907176	3	--	0	hpn;LOC119896619;LOC119907176	3
Biological process	GO:0015669	gas transport	3/949 0.32%	13/23652 0.05%	0.0136208	0.234087	LOC119891502;LOC119915756;hbae5	3	LOC119891502;LOC119915756;hbae5	3	--	0
Biological process	GO:0090083	regulation of inclusion body assembly	3/949 0.32%	13/23652 0.05%	0.0136208	0.234087	dnajb1b;psmc5;psmc6	3	dnajb1b;psmc5;psmc6	3	--	0
Biological process	GO:1901537	positive regulation of DNA demethylation	3/949 0.32%	13/23652 0.05%	0.0136208	0.234087	LOC119911031;LOC119894883;hnrnpaba	3	LOC119911031;LOC119894883;hnrnpaba	3	--	0
Biological process	GO:0009218	pyrimidine ribonucleotide metabolic process	5/949 0.53%	36/23652 0.15%	0.0138193	0.236132	LOC119903259;upb1;cmpk;nme7;uck2b	5	LOC119903259;cmpk;uck2b	3	upb1;nme7	2
Biological process	GO:0016101	diterpenoid metabolic process	10/949 1.05%	111/23652 0.47%	0.0138362	0.236132	LOC119900968;LOC119900969;novel.310;aldh8a1;zgc:64106;LOC119900971;LOC119901250;LOC119901255;rdh5;LOC119900983	10	novel.310	1	LOC119900968;LOC119900969;aldh8a1;zgc:64106;LOC119900971;LOC119901250;LOC119901255;rdh5;LOC119900983	9
Biological process	GO:0034440	lipid oxidation	12/949 1.26%	145/23652 0.61%	0.0140341	0.238678	LOC119917911;LOC119884720;cpt1ab;acadvl;LOC119912685;LOC119890798;LOC119889285;cpt1b;irs2b;abcd4;acat2;LOC119890799	12	LOC119917911;cpt1ab;acadvl;LOC119889285;cpt1b;irs2b;abcd4;acat2	8	LOC119884720;LOC119912685;LOC119890798;LOC119890799	4
Biological process	GO:0019395	fatty acid oxidation	11/949 1.16%	128/23652 0.54%	0.0140841	0.238699	LOC119917911;LOC119884720;cpt1ab;acadvl;LOC119890798;LOC119889285;cpt1b;irs2b;abcd4;acat2;LOC119890799	11	LOC119917911;cpt1ab;acadvl;LOC119889285;cpt1b;irs2b;abcd4;acat2	8	LOC119884720;LOC119890798;LOC119890799	3
Biological process	GO:0009226	nucleotide-sugar biosynthetic process	4/949 0.42%	24/23652 0.1%	0.0144188	0.240043	pgm3;uap1;mpi;gmds	4	pgm3;uap1;mpi;gmds	4	--	0
Biological process	GO:0018196	peptidyl-asparagine modification	4/949 0.42%	24/23652 0.1%	0.0144188	0.240043	uggt1;LOC119907121;uggt2;ddost	4	uggt1;LOC119907121;uggt2;ddost	4	--	0
Biological process	GO:0051000	positive regulation of nitric-oxide synthase activity	4/949 0.42%	24/23652 0.1%	0.0144188	0.240043	LOC119898262;LOC119890323;LOC119897329;pik3cb	4	pik3cb	1	LOC119898262;LOC119890323;LOC119897329	3
Biological process	GO:0090208	positive regulation of triglyceride metabolic process	4/949 0.42%	24/23652 0.1%	0.0144188	0.240043	pnpla2;slc27a1a;pnpla3;LOC119900534	4	pnpla2;slc27a1a;LOC119900534	3	pnpla3	1
Biological process	GO:0044088	regulation of vacuole organization	6/949 0.63%	50/23652 0.21%	0.0145065	0.240043	fez1;LOC119898066;grna;ulk1a;scarb2a;pikfyve	6	ulk1a;pikfyve	2	fez1;LOC119898066;grna;scarb2a	4
Biological process	GO:0051972	regulation of telomerase activity	6/949 0.63%	50/23652 0.21%	0.0145065	0.240043	parn;LOC119899825;parm1;cers1;LOC119890535;ptges3a	6	parn;LOC119899825;parm1;cers1;LOC119890535;ptges3a	6	--	0
Biological process	GO:0071825	protein-lipid complex subunit organization	6/949 0.63%	50/23652 0.21%	0.0145065	0.240043	dgat1a;LOC119898262;LOC119900751;LOC119897329;lpcat3;pla2g3	6	dgat1a;LOC119900751;pla2g3	3	LOC119898262;LOC119897329;lpcat3	3
Biological process	GO:0006694	steroid biosynthetic process	14/949 1.48%	181/23652 0.77%	0.0146149	0.241023	cacna1hb;LOC119901591;LOC119886596;srd5a2a;hsd17b12a;novel.786;si:dkey-91i10.3;LOC119894433;LOC119896779;LOC119890798;LOC119895886;lpcat3;clcn2c;LOC119890799	14	hsd17b12a;LOC119896779;LOC119895886;clcn2c	4	cacna1hb;LOC119901591;LOC119886596;srd5a2a;novel.786;si:dkey-91i10.3;LOC119894433;LOC119890798;lpcat3;LOC119890799	10
Biological process	GO:0046626	regulation of insulin receptor signaling pathway	8/949 0.84%	80/23652 0.34%	0.0148207	0.243399	gnai2b;baiap2l1b;LOC119906981;pik3r1;rps6kb1a;LOC119898768;rps6kb1b;ncoa5	8	LOC119906981;rps6kb1a;rps6kb1b;ncoa5	4	gnai2b;baiap2l1b;pik3r1;LOC119898768	4
Biological process	GO:0006997	nucleus organization	11/949 1.16%	129/23652 0.55%	0.0148583	0.243399	LOC119908976;smarca5;LOC119915863;map7d3;ubxn2a;LOC119891468;aff2;novel.365;uspl1;LOC119886211;nsfl1c	11	LOC119908976;smarca5;map7d3;LOC119891468;novel.365;uspl1;nsfl1c	7	LOC119915863;ubxn2a;aff2;LOC119886211	4
Biological process	GO:0045833	negative regulation of lipid metabolic process	9/949 0.95%	96/23652 0.41%	0.0149694	0.2444	LOC119901591;LOC119908976;LOC119902478;LOC119886596;slc27a1a;acadvl;LOC119912685;si:ch211-79m20.1;LOC119902479	9	LOC119908976;slc27a1a;acadvl;si:ch211-79m20.1	4	LOC119901591;LOC119902478;LOC119886596;LOC119912685;LOC119902479	5
Biological process	GO:0050994	regulation of lipid catabolic process	7/949 0.74%	65/23652 0.27%	0.0151127	0.24592	pnpla2;angptl3;cpt1ab;pnpla3;cpt1b;irs2b;LOC119900534	7	pnpla2;cpt1ab;cpt1b;irs2b;LOC119900534	5	angptl3;pnpla3	2
Biological process	GO:0000460	maturation of 5.8S rRNA	5/949 0.53%	37/23652 0.16%	0.0154644	0.24916	utp20;bop1;LOC119882997;ftsj3;rrs1	5	utp20;bop1;LOC119882997;ftsj3;rrs1	5	--	0
Biological process	GO:0045047	protein targeting to ER	5/949 0.53%	37/23652 0.16%	0.0154644	0.24916	srp9;sec61a1;tram2;ssr3;hspa5	5	srp9;sec61a1;tram2;ssr3;hspa5	5	--	0
Biological process	GO:0046320	regulation of fatty acid oxidation	5/949 0.53%	37/23652 0.16%	0.0154644	0.24916	LOC119917911;cpt1ab;acadvl;cpt1b;irs2b	5	LOC119917911;cpt1ab;acadvl;cpt1b;irs2b	5	--	0
Biological process	GO:0006730	one-carbon metabolic process	6/949 0.63%	51/23652 0.22%	0.0158989	0.25525	dmgdh;mat1a;LOC119886294;mthfd2;mthfr;sfxn1	6	mthfd2;mthfr;sfxn1	3	dmgdh;mat1a;LOC119886294	3
Biological process	GO:0030522	intracellular receptor signaling pathway	17/949 1.79%	238/23652 1.01%	0.0159466	0.25525	dnaja;ddx5;padi2;ncor2;LOC119886596;LOC119905831;egln2;LOC119900971;LOC119911353;LOC119911352;ifih1;dnaaf4;LOC119891498;LOC119900983;ptges3a;LOC119896217;ctbp2a	17	dnaja;ddx5;ncor2;LOC119905831;egln2;LOC119911353;LOC119911352;LOC119891498;ptges3a;LOC119896217	10	padi2;LOC119886596;LOC119900971;ifih1;dnaaf4;LOC119900983;ctbp2a	7
Biological process	GO:0010954	positive regulation of protein processing	4/949 0.42%	25/23652 0.11%	0.0166322	0.259168	hpn;LOC119896619;lpcat3;LOC119907176	4	--	0	hpn;LOC119896619;lpcat3;LOC119907176	4
Biological process	GO:0034377	plasma lipoprotein particle assembly	4/949 0.42%	25/23652 0.11%	0.0166322	0.259168	dgat1a;LOC119898262;LOC119897329;lpcat3	4	dgat1a	1	LOC119898262;LOC119897329;lpcat3	3
Biological process	GO:0045922	negative regulation of fatty acid metabolic process	4/949 0.42%	25/23652 0.11%	0.0166322	0.259168	LOC119901591;LOC119902478;acadvl;LOC119902479	4	acadvl	1	LOC119901591;LOC119902478;LOC119902479	3
Biological process	GO:0046112	nucleobase biosynthetic process	4/949 0.42%	25/23652 0.11%	0.0166322	0.259168	LOC119903259;ada;cps1;cmpk	4	LOC119903259;cps1;cmpk	3	ada	1
Biological process	GO:0051654	establishment of mitochondrion localization	4/949 0.42%	25/23652 0.11%	0.0166322	0.259168	fez1;hdac6;uchl1;rhot1b	4	hdac6;uchl1	2	fez1;rhot1b	2
Biological process	GO:0000491	small nucleolar ribonucleoprotein complex assembly	3/949 0.32%	14/23652 0.06%	0.0168264	0.259168	LOC119899825;ruvbl1;znhit6	3	LOC119899825;ruvbl1;znhit6	3	--	0
Biological process	GO:0006522	alanine metabolic process	3/949 0.32%	14/23652 0.06%	0.0168264	0.259168	si:ch211-217a12.1;agxtb;pck1	3	--	0	si:ch211-217a12.1;agxtb;pck1	3
Biological process	GO:0009078	pyruvate family amino acid metabolic process	3/949 0.32%	14/23652 0.06%	0.0168264	0.259168	si:ch211-217a12.1;agxtb;pck1	3	--	0	si:ch211-217a12.1;agxtb;pck1	3
Biological process	GO:0009750	response to fructose	3/949 0.32%	14/23652 0.06%	0.0168264	0.259168	LOC119898408;LOC119905608;pck1	3	LOC119898408	1	LOC119905608;pck1	2
Biological process	GO:1900221	regulation of amyloid-beta clearance	3/949 0.32%	14/23652 0.06%	0.0168264	0.259168	LOC119898262;LOC119897329;pla2g3	3	pla2g3	1	LOC119898262;LOC119897329	2
Biological process	GO:1901535	regulation of DNA demethylation	3/949 0.32%	14/23652 0.06%	0.0168264	0.259168	LOC119911031;LOC119894883;hnrnpaba	3	LOC119911031;LOC119894883;hnrnpaba	3	--	0
Biological process	GO:1902570	protein localization to nucleolus	3/949 0.32%	14/23652 0.06%	0.0168264	0.259168	cacnb4a;rrs1;polr1a	3	rrs1;polr1a	2	cacnb4a	1
Biological process	GO:0015807	L-amino acid transport	9/949 0.95%	98/23652 0.41%	0.0169411	0.260117	slc43a2b;slc25a55a;slc66a1;slc1a3a;slc1a4;LOC119883052;slc25a15b;cltrn;sfxn1	9	slc25a55a;slc66a1;slc1a3a;slc1a4;LOC119883052;sfxn1	6	slc43a2b;slc25a15b;cltrn	3
Biological process	GO:0000154	rRNA modification	5/949 0.53%	38/23652 0.16%	0.0172352	0.262753	ftsj3;tfb1m;LOC119910533;LOC119899825;LOC119903542	5	ftsj3;tfb1m;LOC119910533;LOC119899825;LOC119903542	5	--	0
Biological process	GO:0006220	pyrimidine nucleotide metabolic process	6/949 0.63%	52/23652 0.22%	0.017381	0.262753	LOC119903259;upb1;cmpk;nme7;uck2b;cmpk2	6	LOC119903259;cmpk;uck2b	3	upb1;nme7;cmpk2	3
Biological process	GO:0032481	positive regulation of type I interferon production	6/949 0.63%	52/23652 0.22%	0.017381	0.262753	g3bp1;zbtb16a;hspd1;irf3;ifih1;novel.205	6	g3bp1;zbtb16a;hspd1;novel.205	4	irf3;ifih1	2
Biological process	GO:0042255	ribosome assembly	6/949 0.63%	52/23652 0.22%	0.017381	0.262753	mdn1;LOC119900498;ppan;rrs1;LOC119896217;pwp2h	6	mdn1;LOC119900498;ppan;rrs1;LOC119896217;pwp2h	6	--	0
Biological process	GO:1901985	positive regulation of protein acetylation	6/949 0.63%	52/23652 0.22%	0.017381	0.262753	smarca5;dip2bb;ercc6;LOC119898408;sox4a;LOC119882015	6	smarca5;dip2bb;ercc6;LOC119898408;LOC119882015	5	sox4a	1
Biological process	GO:0043434	response to peptide hormone	29/949 3.06%	476/23652 2.01%	0.0175309	0.264204	LOC119917911;LOC119908976;slc2a12;LOC119909085;LOC119908433;gnai2b;slc27a1a;abcc8;baiap2l1b;LOC119886294;LOC119906981;pik3r1;pck2;LOC119898408;cps1;LOC119916268;phex;LOC119905676;pck1;uso1;irs2b;klf15;rps6kb1a;LOC119898768;LOC119911845;rps6kb1b;igfals;novel.343;ncoa5	29	LOC119917911;LOC119908976;LOC119909085;LOC119908433;slc27a1a;abcc8;LOC119906981;LOC119898408;cps1;LOC119905676;uso1;irs2b;rps6kb1a;LOC119911845;rps6kb1b;ncoa5	16	slc2a12;gnai2b;baiap2l1b;LOC119886294;pik3r1;pck2;LOC119916268;phex;pck1;klf15;LOC119898768;igfals;novel.343	13
Biological process	GO:1900076	regulation of cellular response to insulin stimulus	7/949 0.74%	67/23652 0.28%	0.0176335	0.264935	gnai2b;LOC119906981;uso1;rps6kb1a;LOC119898768;rps6kb1b;ncoa5	7	LOC119906981;uso1;rps6kb1a;rps6kb1b;ncoa5	5	gnai2b;LOC119898768	2
Biological process	GO:0006413	translational initiation	10/949 1.05%	116/23652 0.49%	0.0183542	0.274921	abcf1;abce1;eif4g1a;eif4e1c;dnajc3b;rps6kb1a;rps6kb1b;eif3eb;dnajc3a;mtif2	10	abcf1;abce1;eif4g1a;eif4e1c;dnajc3b;rps6kb1a;rps6kb1b;eif3eb;dnajc3a;mtif2	10	--	0
Biological process	GO:0035384	thioester biosynthetic process	6/949 0.63%	53/23652 0.22%	0.0189552	0.278113	novel.762;acsl6;dlat;LOC119881838;LOC119909571;elovl5	6	dlat;LOC119881838;LOC119909571	3	novel.762;acsl6;elovl5	3
Biological process	GO:0071616	acyl-CoA biosynthetic process	6/949 0.63%	53/23652 0.22%	0.0189552	0.278113	novel.762;acsl6;dlat;LOC119881838;LOC119909571;elovl5	6	dlat;LOC119881838;LOC119909571	3	novel.762;acsl6;elovl5	3
Biological process	GO:0009110	vitamin biosynthetic process	4/949 0.42%	26/23652 0.11%	0.0190469	0.278113	LOC119886596;si:dkey-91i10.3;rfk;pdxkb	4	rfk;pdxkb	2	LOC119886596;si:dkey-91i10.3	2
Biological process	GO:0042304	regulation of fatty acid biosynthetic process	4/949 0.42%	26/23652 0.11%	0.0190469	0.278113	LOC119901591;acadvl;lpgat1;pla2g3	4	acadvl;lpgat1;pla2g3	3	LOC119901591	1
Biological process	GO:0006515	protein quality control for misfolded or incompletely synthesized proteins	5/949 0.53%	39/23652 0.16%	0.0191352	0.278113	uggt1;hdac6;uggt2;sdf2l1;derl1	5	uggt1;hdac6;uggt2;sdf2l1;derl1	5	--	0
Biological process	GO:0006541	glutamine metabolic process	5/949 0.53%	39/23652 0.16%	0.0191352	0.278113	LOC119903259;cps1;pck1;nit2;glud1b	5	LOC119903259;cps1	2	pck1;nit2;glud1b	3
Biological process	GO:0006760	folic acid-containing compound metabolic process	5/949 0.53%	39/23652 0.16%	0.0191352	0.278113	dmgdh;LOC119890323;mthfd2;mthfr;ggh	5	mthfd2;mthfr	2	dmgdh;LOC119890323;ggh	3
Biological process	GO:0008207	C21-steroid hormone metabolic process	5/949 0.53%	39/23652 0.16%	0.0191352	0.278113	cacna1hb;si:dkey-91i10.3;LOC119894433;LOC119896779;clcn2c	5	LOC119896779;clcn2c	2	cacna1hb;si:dkey-91i10.3;LOC119894433	3
Biological process	GO:0018904	ether metabolic process	5/949 0.53%	39/23652 0.16%	0.0191352	0.278113	tmem86b;LOC119918272;si:ch73-21k16.5;ephx1;nceh1a	5	LOC119918272;si:ch73-21k16.5;nceh1a	3	tmem86b;ephx1	2
Biological process	GO:0033574	response to testosterone	5/949 0.53%	39/23652 0.16%	0.0191352	0.278113	LOC119908433;LOC119911353;LOC119911352;rps6kb1a;rps6kb1b	5	LOC119908433;LOC119911353;LOC119911352;rps6kb1a;rps6kb1b	5	--	0
Biological process	GO:0006690	icosanoid metabolic process	10/949 1.05%	117/23652 0.49%	0.0193744	0.280757	LOC119900968;LOC119900969;LOC119918272;LOC119900971;ephx1;LOC119900983;LOC119914980;ptges3a;gpx1b;pla2g3	10	LOC119918272;ptges3a;pla2g3	3	LOC119900968;LOC119900969;LOC119900971;ephx1;LOC119900983;LOC119914980;gpx1b	7
Biological process	GO:0016051	carbohydrate biosynthetic process	18/949 1.9%	263/23652 1.11%	0.0198416	0.286679	LOC119917911;ppp1r3g;LOC119906981;ranbp2;pck2;LOC119900971;gbe1b;LOC119913394;si:ch211-79m20.1;pck1;irs2b;g6pc1a.1;LOC119916242;slc37a4a;LOC119900983;ptges3a;LOC119919046;LOC119909949	18	LOC119917911;LOC119906981;ranbp2;si:ch211-79m20.1;irs2b;ptges3a;LOC119919046;LOC119909949	8	ppp1r3g;pck2;LOC119900971;gbe1b;LOC119913394;pck1;g6pc1a.1;LOC119916242;slc37a4a;LOC119900983	10
Biological process	GO:0030518	intracellular steroid hormone receptor signaling pathway	9/949 0.95%	101/23652 0.43%	0.0202448	0.291112	dnaja;ddx5;padi2;ncor2;egln2;LOC119911353;LOC119911352;dnaaf4;ptges3a	9	dnaja;ddx5;ncor2;egln2;LOC119911353;LOC119911352;ptges3a	7	padi2;dnaaf4	2
Biological process	GO:0019896	axonal transport of mitochondrion	3/949 0.32%	15/23652 0.06%	0.0204165	0.291112	fez1;hdac6;uchl1	3	hdac6;uchl1	2	fez1	1
Biological process	GO:1904478	regulation of intestinal absorption	3/949 0.32%	15/23652 0.06%	0.0204165	0.291112	LOC119884720;acat2;lpcat3	3	acat2	1	LOC119884720;lpcat3	2
Biological process	GO:1905691	lipid droplet disassembly	3/949 0.32%	15/23652 0.06%	0.0204165	0.291112	pnpla2;chkb;pnpla3	3	pnpla2;chkb	2	pnpla3	1
Biological process	GO:0045727	positive regulation of translation	12/949 1.26%	153/23652 0.65%	0.0205873	0.291112	abcf1;LOC119911031;LOC119888844;LOC119882053;eif4g1a;guf1;dnajc3b;sox4a;rps6kb1a;rps6kb1b;dnajc3a;LOC119896217	12	abcf1;LOC119911031;LOC119888844;LOC119882053;eif4g1a;guf1;dnajc3b;rps6kb1a;rps6kb1b;dnajc3a;LOC119896217	11	sox4a	1
Biological process	GO:0051055	negative regulation of lipid biosynthetic process	6/949 0.63%	54/23652 0.23%	0.0206239	0.291112	LOC119901591;LOC119908976;LOC119886596;slc27a1a;acadvl;si:ch211-79m20.1	6	LOC119908976;slc27a1a;acadvl;si:ch211-79m20.1	4	LOC119901591;LOC119886596	2
Biological process	GO:0070542	response to fatty acid	6/949 0.63%	54/23652 0.23%	0.0206239	0.291112	LOC119909085;cpt1ab;cps1;cpt1b;ppp5c;LOC119900534	6	LOC119909085;cpt1ab;cps1;cpt1b;ppp5c;LOC119900534	6	--	0
Biological process	GO:0072337	modified amino acid transport	6/949 0.63%	54/23652 0.23%	0.0206239	0.291112	abcc1;slc6a13;slc25a39;slc5a6a;slc1a4;slc25a20	6	abcc1;slc5a6a;slc1a4;slc25a20	4	slc6a13;slc25a39	2
Biological process	GO:0042446	hormone biosynthetic process	8/949 0.84%	85/23652 0.36%	0.0207007	0.291356	cacna1hb;LOC119886596;epx;srd5a2a;hsd17b12a;si:dkey-91i10.3;asmt2;clcn2c	8	epx;hsd17b12a;clcn2c	3	cacna1hb;LOC119886596;srd5a2a;si:dkey-91i10.3;asmt2	5
Biological process	GO:1901293	nucleoside phosphate biosynthetic process	21/949 2.21%	323/23652 1.37%	0.0211091	0.296253	LOC119917911;novel.762;LOC119903259;ATP8;acsl6;gmpr;dlat;naprt;rfk;ak4;LOC119881838;ada;cmpk;LOC119909571;nme7;uck2b;guca1c;gars1;cmpk2;kars1;elovl5	21	LOC119917911;LOC119903259;ATP8;dlat;naprt;rfk;LOC119881838;cmpk;LOC119909571;uck2b;gars1;kars1	12	novel.762;acsl6;gmpr;ak4;ada;nme7;guca1c;cmpk2;elovl5	9
Biological process	GO:0009636	response to toxic substance	14/949 1.48%	190/23652 0.8%	0.0213478	0.298747	fbln5;LOC119918272;zgc:64106;LOC119890323;blmh;LOC119905831;ercc6;scn8aa;cps1;LOC119904531;rps6kb1a;rps6kb1b;cers1;ephx1	14	fbln5;LOC119918272;blmh;LOC119905831;ercc6;cps1;LOC119904531;rps6kb1a;rps6kb1b;cers1	10	zgc:64106;LOC119890323;scn8aa;ephx1	4
Biological process	GO:0006085	acetyl-CoA biosynthetic process	4/949 0.42%	27/23652 0.11%	0.0216674	0.299793	novel.762;dlat;LOC119881838;LOC119909571	4	dlat;LOC119881838;LOC119909571	3	novel.762	1
Biological process	GO:0016074	sno(s)RNA metabolic process	4/949 0.42%	27/23652 0.11%	0.0216674	0.299793	zcchc7;parn;LOC119910533;LOC119903542	4	zcchc7;parn;LOC119910533;LOC119903542	4	--	0
Biological process	GO:0034383	low-density lipoprotein particle clearance	4/949 0.42%	27/23652 0.11%	0.0216674	0.299793	cnpy2;abcc8;LOC119899498;LOC119900534	4	cnpy2;abcc8;LOC119899498;LOC119900534	4	--	0
Biological process	GO:0045943	positive regulation of transcription by RNA polymerase I	4/949 0.42%	27/23652 0.11%	0.0216674	0.299793	smarca5;wdr75;LOC119892856;ercc6	4	smarca5;wdr75;LOC119892856;ercc6	4	--	0
Biological process	GO:0005978	glycogen biosynthetic process	6/949 0.63%	55/23652 0.23%	0.0223894	0.306323	ppp1r3g;LOC119906981;gbe1b;LOC119913394;irs2b;ptges3a	6	LOC119906981;irs2b;ptges3a	3	ppp1r3g;gbe1b;LOC119913394	3
Biological process	GO:0009250	glucan biosynthetic process	6/949 0.63%	55/23652 0.23%	0.0223894	0.306323	ppp1r3g;LOC119906981;gbe1b;LOC119913394;irs2b;ptges3a	6	LOC119906981;irs2b;ptges3a	3	ppp1r3g;gbe1b;LOC119913394	3
Biological process	GO:0018208	peptidyl-proline modification	6/949 0.63%	55/23652 0.23%	0.0223894	0.306323	ranbp2;ppid;egln2;p4ha2;ppil1;ppig	6	ranbp2;ppid;egln2;p4ha2;ppil1;ppig	6	--	0
Biological process	GO:0032881	regulation of polysaccharide metabolic process	6/949 0.63%	55/23652 0.23%	0.0223894	0.306323	ppp1r3g;LOC119906981;LOC119913394;si:ch211-79m20.1;irs2b;rubcnl	6	LOC119906981;si:ch211-79m20.1;irs2b	3	ppp1r3g;LOC119913394;rubcnl	3
Biological process	GO:0050821	protein stabilization	16/949 1.69%	229/23652 0.97%	0.022799	0.311056	hsp90aa1.2;hip1rb;grna;si:ch211-120g10.1;pik3r1;LOC119905831;LOC119901859;hcfc1b;LOC119916268;hspd1;calr;LOC119902662;sox4a;usp2a;LOC119891810;ptges3a	16	hsp90aa1.2;LOC119905831;LOC119901859;hcfc1b;hspd1;calr;usp2a;LOC119891810;ptges3a	9	hip1rb;grna;si:ch211-120g10.1;pik3r1;LOC119916268;LOC119902662;sox4a	7
Biological process	GO:0034250	positive regulation of cellular amide metabolic process	14/949 1.48%	192/23652 0.81%	0.0231176	0.314528	abcf1;LOC119908433;LOC119911031;si:dkey-103i16.6;LOC119888844;LOC119882053;eif4g1a;guf1;dnajc3b;sox4a;rps6kb1a;rps6kb1b;dnajc3a;LOC119896217	14	abcf1;LOC119908433;LOC119911031;si:dkey-103i16.6;LOC119888844;LOC119882053;eif4g1a;guf1;dnajc3b;rps6kb1a;rps6kb1b;dnajc3a;LOC119896217	13	sox4a	1
Biological process	GO:0046627	negative regulation of insulin receptor signaling pathway	5/949 0.53%	41/23652 0.17%	0.0233357	0.314872	LOC119906981;rps6kb1a;LOC119898768;rps6kb1b;ncoa5	5	LOC119906981;rps6kb1a;rps6kb1b;ncoa5	4	LOC119898768	1
Biological process	GO:0051973	positive regulation of telomerase activity	5/949 0.53%	41/23652 0.17%	0.0233357	0.314872	parn;LOC119899825;parm1;LOC119890535;ptges3a	5	parn;LOC119899825;parm1;LOC119890535;ptges3a	5	--	0
Biological process	GO:1900101	regulation of endoplasmic reticulum unfolded protein response	5/949 0.53%	41/23652 0.17%	0.0233357	0.314872	LOC119898452;LOC119912581;pik3r1;LOC119898408;hspa5	5	LOC119898408;hspa5	2	LOC119898452;LOC119912581;pik3r1	3
Biological process	GO:0007004	telomere maintenance via telomerase	7/949 0.74%	71/23652 0.3%	0.0235355	0.315827	atm;parn;LOC119910533;LOC119899825;LOC119903542;LOC119890535;ptges3a	7	atm;parn;LOC119910533;LOC119899825;LOC119903542;LOC119890535;ptges3a	7	--	0
Biological process	GO:0031670	cellular response to nutrient	7/949 0.74%	71/23652 0.3%	0.0235355	0.315827	LOC119886596;ndor1;LOC119905831;LOC119898408;phex;LOC119891498;dcps	7	ndor1;LOC119905831;LOC119898408;LOC119891498;dcps	5	LOC119886596;phex	2
Biological process	GO:0015931	nucleobase-containing compound transport	16/949 1.69%	230/23652 0.97%	0.023628	0.316202	nol6;nup210;ranbp2;slc17a9b;abcc4;LOC119889285;slc25a36a;xpot;LOC119908006;g3bp2;LOC119899498;ddx39ab;LOC119911845;novel.365;LOC119882097;nup133	16	nol6;nup210;ranbp2;slc17a9b;LOC119889285;xpot;LOC119908006;g3bp2;LOC119899498;ddx39ab;LOC119911845;novel.365;nup133	13	abcc4;slc25a36a;LOC119882097	3
Biological process	GO:0046889	positive regulation of lipid biosynthetic process	9/949 0.95%	104/23652 0.44%	0.0239897	0.320168	LOC119901591;LOC119917911;slc27a1a;si:dkey-103i16.6;lpgat1;LOC119898408;LOC119895886;LOC119900534;pla2g3	9	LOC119917911;slc27a1a;si:dkey-103i16.6;lpgat1;LOC119898408;LOC119895886;LOC119900534;pla2g3	8	LOC119901591	1
Biological process	GO:0006241	CTP biosynthetic process	3/949 0.32%	16/23652 0.07%	0.0243932	0.320825	LOC119903259;nme7;uck2b	3	LOC119903259;uck2b	2	nme7	1
Biological process	GO:0006560	proline metabolic process	3/949 0.32%	16/23652 0.07%	0.0243932	0.320825	pycr1b;prodha;pck1	3	pycr1b	1	prodha;pck1	2
Biological process	GO:0009086	methionine biosynthetic process	3/949 0.32%	16/23652 0.07%	0.0243932	0.320825	mthfr;novel.997;LOC119891844	3	mthfr	1	novel.997;LOC119891844	2
Biological process	GO:0009209	pyrimidine ribonucleoside triphosphate biosynthetic process	3/949 0.32%	16/23652 0.07%	0.0243932	0.320825	LOC119903259;nme7;uck2b	3	LOC119903259;uck2b	2	nme7	1
Biological process	GO:0060394	negative regulation of pathway-restricted SMAD protein phosphorylation	3/949 0.32%	16/23652 0.07%	0.0243932	0.320825	LOC119898096;LOC119898408;pmepa1	3	LOC119898096;LOC119898408;pmepa1	3	--	0
Biological process	GO:0006656	phosphatidylcholine biosynthetic process	4/949 0.42%	28/23652 0.12%	0.0244974	0.320825	chkb;slc27a1a;LOC119908907;lpcat3	4	chkb;slc27a1a;LOC119908907	3	lpcat3	1
Biological process	GO:0046653	tetrahydrofolate metabolic process	4/949 0.42%	28/23652 0.12%	0.0244974	0.320825	dmgdh;LOC119890323;mthfd2;mthfr	4	mthfd2;mthfr	2	dmgdh;LOC119890323	2
Biological process	GO:0015804	neutral amino acid transport	7/949 0.74%	72/23652 0.3%	0.0252001	0.329147	slc43a2b;LOC119916593;slc1a4;LOC119899214;sfxn2;cltrn;sfxn1	7	LOC119916593;slc1a4;sfxn2;sfxn1	4	slc43a2b;LOC119899214;cltrn	3
Biological process	GO:0008033	tRNA processing	11/949 1.16%	140/23652 0.59%	0.0256213	0.33038	thada;tarbp1;aars2;cunh9orf64;trmt61a;dus2;ankrd16;thumpd3;aars1;tsen2;urm1	11	thada;tarbp1;aars2;cunh9orf64;trmt61a;dus2;thumpd3;aars1;tsen2;urm1	10	ankrd16	1
Biological process	GO:0044058	regulation of digestive system process	5/949 0.53%	42/23652 0.18%	0.0256421	0.33038	hip1rb;LOC119884720;acat2;lpcat3;stk39	5	acat2;stk39	2	hip1rb;LOC119884720;lpcat3	3
Biological process	GO:0070873	regulation of glycogen metabolic process	5/949 0.53%	42/23652 0.18%	0.0256421	0.33038	ppp1r3g;LOC119906981;LOC119913394;irs2b;rubcnl	5	LOC119906981;irs2b	2	ppp1r3g;LOC119913394;rubcnl	3
Biological process	GO:0072599	establishment of protein localization to endoplasmic reticulum	5/949 0.53%	42/23652 0.18%	0.0256421	0.33038	srp9;sec61a1;tram2;ssr3;hspa5	5	srp9;sec61a1;tram2;ssr3;hspa5	5	--	0
Biological process	GO:1900077	negative regulation of cellular response to insulin stimulus	5/949 0.53%	42/23652 0.18%	0.0256421	0.33038	LOC119906981;rps6kb1a;LOC119898768;rps6kb1b;ncoa5	5	LOC119906981;rps6kb1a;rps6kb1b;ncoa5	4	LOC119898768	1
Biological process	GO:0051384	response to glucocorticoid	12/949 1.26%	158/23652 0.67%	0.0256992	0.33038	tat;cpn1;fosl1a;pck2;eif4e1c;cps1;LOC119905676;pck1;rps6kb1a;rps6kb1b;pdcd7;igfals	12	fosl1a;eif4e1c;cps1;LOC119905676;rps6kb1a;rps6kb1b;pdcd7	7	tat;cpn1;pck2;pck1;igfals	5
Biological process	GO:0032922	circadian regulation of gene expression	8/949 0.84%	89/23652 0.38%	0.0264692	0.339388	LOC119917911;id2a;egr1;prmt5;hdac3;LOC119904531;id1;usp2a	8	LOC119917911;egr1;prmt5;hdac3;LOC119904531;usp2a	6	id2a;id1	2
Biological process	GO:0046503	glycerolipid catabolic process	7/949 0.74%	73/23652 0.31%	0.0269435	0.343669	pnpla2;cps1;LOC119900751;pnpla3;LOC119900810;LOC119911365;LOC119900534	7	pnpla2;cps1;LOC119900751;LOC119911365;LOC119900534	5	pnpla3;LOC119900810	2
Biological process	GO:2000573	positive regulation of DNA biosynthetic process	7/949 0.74%	73/23652 0.31%	0.0269435	0.343669	atm;parn;si:ch211-79m20.1;LOC119899825;parm1;LOC119890535;ptges3a	7	atm;parn;si:ch211-79m20.1;LOC119899825;parm1;LOC119890535;ptges3a	7	--	0
Biological process	GO:0018209	peptidyl-serine modification	23/949 2.42%	372/23652 1.57%	0.0274394	0.347662	LOC119898452;LOC119908433;hdac6;sgk2a;LOC119917200;ulk1a;spock2;pde4d;LOC119915822;LOC119912581;eif4g1a;atm;akap9;pikfyve;LOC119909059;LOC119888480;si:ch211-79m20.1;pck1;parp2;rps6kb1a;rps6kb1b;stk39;novel.205	23	LOC119908433;hdac6;LOC119917200;ulk1a;spock2;eif4g1a;atm;akap9;pikfyve;LOC119909059;LOC119888480;si:ch211-79m20.1;parp2;rps6kb1a;rps6kb1b;stk39;novel.205	17	LOC119898452;sgk2a;pde4d;LOC119915822;LOC119912581;pck1	6
Biological process	GO:0006071	glycerol metabolic process	4/949 0.42%	29/23652 0.12%	0.0275404	0.347662	angptl3;dgat2;pck2;pck1	4	--	0	angptl3;dgat2;pck2;pck1	4
Biological process	GO:0009220	pyrimidine ribonucleotide biosynthetic process	4/949 0.42%	29/23652 0.12%	0.0275404	0.347662	LOC119903259;cmpk;nme7;uck2b	4	LOC119903259;cmpk;uck2b	3	nme7	1
Biological process	GO:0071763	nuclear membrane organization	4/949 0.42%	29/23652 0.12%	0.0275404	0.347662	LOC119908976;ubxn2a;LOC119886211;nsfl1c	4	LOC119908976;nsfl1c	2	ubxn2a;LOC119886211	2
Biological process	GO:0046323	glucose import	8/949 0.84%	90/23652 0.38%	0.0280698	0.352118	slc2a12;slc27a1a;LOC119906981;pik3r1;irs2b;klf15;rps6kb1a;rps6kb1b	8	slc27a1a;LOC119906981;irs2b;rps6kb1a;rps6kb1b	5	slc2a12;pik3r1;klf15	3
Biological process	GO:0045823	positive regulation of heart contraction	5/949 0.53%	43/23652 0.18%	0.0280893	0.352118	LOC119909085;pde4d;LOC119890323;LOC119889791;tgfb2	5	LOC119909085	1	pde4d;LOC119890323;LOC119889791;tgfb2	4
Biological process	GO:0007033	vacuole organization	15/949 1.58%	216/23652 0.91%	0.0281753	0.352118	fez1;LOC119898066;grna;atp2a2a;atp2a2b;ulk1a;syt7a;scarb2a;tmem41b;ubxn2a;pikfyve;hook2;LOC119904310;novel.959;nsfl1c	15	atp2a2a;atp2a2b;ulk1a;tmem41b;pikfyve;hook2;nsfl1c	7	fez1;LOC119898066;grna;syt7a;scarb2a;ubxn2a;LOC119904310;novel.959	8
Biological process	GO:0006111	regulation of gluconeogenesis	6/949 0.63%	58/23652 0.25%	0.0282877	0.352118	LOC119917911;ranbp2;LOC119900971;pck1;LOC119900983;LOC119919046	6	LOC119917911;ranbp2;LOC119919046	3	LOC119900971;pck1;LOC119900983	3
Biological process	GO:0010676	positive regulation of cellular carbohydrate metabolic process	6/949 0.63%	58/23652 0.25%	0.0282877	0.352118	LOC119917911;ppp1r3g;LOC119900971;pck1;irs2b;LOC119900983	6	LOC119917911;irs2b	2	ppp1r3g;LOC119900971;pck1;LOC119900983	4
Biological process	GO:0010889	regulation of sequestering of triglyceride	3/949 0.32%	17/23652 0.07%	0.0287561	0.352118	LOC119917911;pnpla2;pnpla3	3	LOC119917911;pnpla2	2	pnpla3	1
Biological process	GO:0015802	basic amino acid transport	3/949 0.32%	17/23652 0.07%	0.0287561	0.352118	slc66a1;LOC119883052;slc25a15b	3	slc66a1;LOC119883052	2	slc25a15b	1
Biological process	GO:0045945	positive regulation of transcription by RNA polymerase III	3/949 0.32%	17/23652 0.07%	0.0287561	0.352118	smarca5;LOC119910127;ercc6	3	smarca5;LOC119910127;ercc6	3	--	0
Biological process	GO:0060456	positive regulation of digestive system process	3/949 0.32%	17/23652 0.07%	0.0287561	0.352118	LOC119884720;acat2;lpcat3	3	acat2	1	LOC119884720;lpcat3	2
Biological process	GO:0090322	regulation of superoxide metabolic process	3/949 0.32%	17/23652 0.07%	0.0287561	0.352118	fbln5;gnai2b;LOC119890323	3	fbln5	1	gnai2b;LOC119890323	2
Biological process	GO:1900037	regulation of cellular response to hypoxia	3/949 0.32%	17/23652 0.07%	0.0287561	0.352118	LOC119908433;hyou1;pik3cb	3	LOC119908433;hyou1;pik3cb	3	--	0
Biological process	GO:1904380	endoplasmic reticulum mannose trimming	3/949 0.32%	17/23652 0.07%	0.0287561	0.352118	si:ch211-282j22.3;uggt1;uggt2	3	si:ch211-282j22.3;uggt1;uggt2	3	--	0
Biological process	GO:0044843	cell cycle G1/S phase transition	20/949 2.11%	314/23652 1.33%	0.0289743	0.353905	cacnb4a;id2a;si:ch211-120g10.1;LOC119910415;eif4g1a;atm;eif4e1c;tm4sf5;LOC119910410;e2f4;gspt1l;LOC119916268;usp37;rbl1;rps6kb1a;npat;rps6kb1b;LOC119891498;novel.343;rcc1	20	LOC119910415;eif4g1a;atm;eif4e1c;LOC119910410;e2f4;gspt1l;usp37;rbl1;rps6kb1a;npat;rps6kb1b;LOC119891498;rcc1	14	cacnb4a;id2a;si:ch211-120g10.1;tm4sf5;LOC119916268;novel.343	6
Biological process	GO:0034504	protein localization to nucleus	20/949 2.11%	315/23652 1.33%	0.0298219	0.362829	cacnb4a;ipo4;ddx5;LOC119888308;LOC119888844;ranbp2;LOC119915863;pik3r1;heatr3;LOC119912685;kpnb3;LOC119899845;LOC119898408;pikfyve;ipo8;rrs1;novel.365;polr1a;uspl1;nup133	20	ipo4;ddx5;LOC119888308;LOC119888844;ranbp2;heatr3;kpnb3;LOC119899845;LOC119898408;pikfyve;ipo8;rrs1;novel.365;polr1a;uspl1;nup133	16	cacnb4a;LOC119915863;pik3r1;LOC119912685	4
Biological process	GO:0006606	protein import into nucleus	13/949 1.37%	180/23652 0.76%	0.029853	0.362829	ipo4;ddx5;LOC119888308;LOC119888844;ranbp2;pik3r1;heatr3;LOC119912685;kpnb3;LOC119898408;ipo8;novel.365;nup133	13	ipo4;ddx5;LOC119888308;LOC119888844;ranbp2;heatr3;kpnb3;LOC119898408;ipo8;novel.365;nup133	11	pik3r1;LOC119912685	2
Biological process	GO:0071295	cellular response to vitamin	6/949 0.63%	59/23652 0.25%	0.0304606	0.365258	LOC119886596;ndor1;LOC119905831;phex;LOC119891498;dcps	6	ndor1;LOC119905831;LOC119891498;dcps	4	LOC119886596;phex	2
Biological process	GO:0072527	pyrimidine-containing compound metabolic process	7/949 0.74%	75/23652 0.32%	0.0306723	0.365258	LOC119903259;upb1;cps1;cmpk;nme7;uck2b;cmpk2	7	LOC119903259;cps1;cmpk;uck2b	4	upb1;nme7;cmpk2	3
Biological process	GO:0015740	C4-dicarboxylate transport	5/949 0.53%	44/23652 0.19%	0.0306797	0.365258	LOC119895616;slc25a55a;slc25a14;slc1a3a;slc1a4	5	LOC119895616;slc25a55a;slc25a14;slc1a3a;slc1a4	5	--	0
Biological process	GO:0097242	amyloid-beta clearance	5/949 0.53%	44/23652 0.19%	0.0306797	0.365258	LOC119898262;LOC119897329;LOC119882886;LOC119900534;pla2g3	5	LOC119900534;pla2g3	2	LOC119898262;LOC119897329;LOC119882886	3
Biological process	GO:1903524	positive regulation of blood circulation	5/949 0.53%	44/23652 0.19%	0.0306797	0.365258	LOC119909085;pde4d;LOC119890323;LOC119889791;tgfb2	5	LOC119909085	1	pde4d;LOC119890323;LOC119889791;tgfb2	4
Biological process	GO:0009165	nucleotide biosynthetic process	20/949 2.11%	316/23652 1.34%	0.030688	0.365258	LOC119917911;novel.762;LOC119903259;ATP8;acsl6;gmpr;dlat;naprt;rfk;ak4;LOC119881838;cmpk;LOC119909571;nme7;uck2b;guca1c;gars1;cmpk2;kars1;elovl5	20	LOC119917911;LOC119903259;ATP8;dlat;naprt;rfk;LOC119881838;cmpk;LOC119909571;uck2b;gars1;kars1	12	novel.762;acsl6;gmpr;ak4;nme7;guca1c;cmpk2;elovl5	8
Biological process	GO:0000413	protein peptidyl-prolyl isomerization	4/949 0.42%	30/23652 0.13%	0.0307986	0.365258	ranbp2;ppid;ppil1;ppig	4	ranbp2;ppid;ppil1;ppig	4	--	0
Biological process	GO:0033762	response to glucagon	4/949 0.42%	30/23652 0.13%	0.0307986	0.365258	cps1;pck1;rps6kb1a;rps6kb1b	4	cps1;rps6kb1a;rps6kb1b	3	pck1	1
Biological process	GO:0045948	positive regulation of translational initiation	4/949 0.42%	30/23652 0.13%	0.0307986	0.365258	dnajc3b;rps6kb1a;rps6kb1b;dnajc3a	4	dnajc3b;rps6kb1a;rps6kb1b;dnajc3a	4	--	0
Biological process	GO:0065005	protein-lipid complex assembly	4/949 0.42%	30/23652 0.13%	0.0307986	0.365258	dgat1a;LOC119898262;LOC119897329;lpcat3	4	dgat1a	1	LOC119898262;LOC119897329;lpcat3	3
Biological process	GO:0046777	protein autophosphorylation	18/949 1.9%	277/23652 1.17%	0.0311732	0.368808	si:dkey-151g10.3;LOC119898452;LOC119917200;ulk1a;LOC119912581;atm;LOC119905831;LOC119899845;pikfyve;LOC119909059;dapk3;LOC119888480;LOC119905676;si:ch211-79m20.1;LOC119891810;stk39;mak;tnikb	18	LOC119917200;ulk1a;atm;LOC119905831;LOC119899845;pikfyve;LOC119909059;dapk3;LOC119888480;LOC119905676;si:ch211-79m20.1;LOC119891810;stk39	13	si:dkey-151g10.3;LOC119898452;LOC119912581;mak;tnikb	5
Biological process	GO:0070972	protein localization to endoplasmic reticulum	7/949 0.74%	76/23652 0.32%	0.0326605	0.38251	srp9;sec61a1;tram2;ssr3;hspa5;kdelr2b;novel.959	7	srp9;sec61a1;tram2;ssr3;hspa5;kdelr2b	6	novel.959	1
Biological process	GO:0046165	alcohol biosynthetic process	12/949 1.26%	164/23652 0.69%	0.0329885	0.38251	cacna1hb;LOC119901591;LOC119886596;LOC119890323;si:dkey-91i10.3;pck2;LOC119915738;LOC119895886;lpcat3;clcn2c;ippk;LOC119909949	12	LOC119915738;LOC119895886;clcn2c;ippk;LOC119909949	5	cacna1hb;LOC119901591;LOC119886596;LOC119890323;si:dkey-91i10.3;pck2;lpcat3	7
Biological process	GO:0032885	regulation of polysaccharide biosynthetic process	5/949 0.53%	45/23652 0.19%	0.0334151	0.38251	ppp1r3g;LOC119906981;LOC119913394;si:ch211-79m20.1;irs2b	5	LOC119906981;si:ch211-79m20.1;irs2b	3	ppp1r3g;LOC119913394	2
Biological process	GO:0044743	protein transmembrane import into intracellular organelle	5/949 0.53%	45/23652 0.19%	0.0334151	0.38251	tomm40l;chchd4a;LOC119902222;hspd1;timm50	5	tomm40l;chchd4a;LOC119902222;hspd1;timm50	5	--	0
Biological process	GO:0090207	regulation of triglyceride metabolic process	5/949 0.53%	45/23652 0.19%	0.0334151	0.38251	LOC119908976;pnpla2;slc27a1a;pnpla3;LOC119900534	5	LOC119908976;pnpla2;slc27a1a;LOC119900534	4	pnpla3	1
Biological process	GO:0000394	RNA splicing, via endonucleolytic cleavage and ligation	3/949 0.32%	18/23652 0.08%	0.0335028	0.38251	LOC119898452;LOC119912581;tsen2	3	tsen2	1	LOC119898452;LOC119912581	2
Biological process	GO:0006415	translational termination	3/949 0.32%	18/23652 0.08%	0.0335028	0.38251	abce1;gspt1l;mtrf1	3	abce1;gspt1l	2	mtrf1	1
Biological process	GO:0009208	pyrimidine ribonucleoside triphosphate metabolic process	3/949 0.32%	18/23652 0.08%	0.0335028	0.38251	LOC119903259;nme7;uck2b	3	LOC119903259;uck2b	2	nme7	1
Biological process	GO:0031118	rRNA pseudouridine synthesis	3/949 0.32%	18/23652 0.08%	0.0335028	0.38251	LOC119910533;LOC119899825;LOC119903542	3	LOC119910533;LOC119899825;LOC119903542	3	--	0
Biological process	GO:0031998	regulation of fatty acid beta-oxidation	3/949 0.32%	18/23652 0.08%	0.0335028	0.38251	cpt1ab;cpt1b;irs2b	3	cpt1ab;cpt1b;irs2b	3	--	0
Biological process	GO:0035672	oligopeptide transmembrane transport	3/949 0.32%	18/23652 0.08%	0.0335028	0.38251	abcc1;slc25a39;cdh17	3	abcc1	1	slc25a39;cdh17	2
Biological process	GO:0045540	regulation of cholesterol biosynthetic process	3/949 0.32%	18/23652 0.08%	0.0335028	0.38251	LOC119901591;LOC119895886;lpcat3	3	LOC119895886	1	LOC119901591;lpcat3	2
Biological process	GO:0046036	CTP metabolic process	3/949 0.32%	18/23652 0.08%	0.0335028	0.38251	LOC119903259;nme7;uck2b	3	LOC119903259;uck2b	2	nme7	1
Biological process	GO:0046462	monoacylglycerol metabolic process	3/949 0.32%	18/23652 0.08%	0.0335028	0.38251	dgat1a;LOC119900810;LOC119911365	3	dgat1a;LOC119911365	2	LOC119900810	1
Biological process	GO:0106118	regulation of sterol biosynthetic process	3/949 0.32%	18/23652 0.08%	0.0335028	0.38251	LOC119901591;LOC119895886;lpcat3	3	LOC119895886	1	LOC119901591;lpcat3	2
Biological process	GO:0042430	indole-containing compound metabolic process	4/949 0.42%	31/23652 0.13%	0.0342741	0.388374	tdo2a;LOC119890323;asmt2;LOC119893900	4	--	0	tdo2a;LOC119890323;asmt2;LOC119893900	4
Biological process	GO:0050999	regulation of nitric-oxide synthase activity	4/949 0.42%	31/23652 0.13%	0.0342741	0.388374	LOC119898262;LOC119890323;LOC119897329;pik3cb	4	pik3cb	1	LOC119898262;LOC119890323;LOC119897329	3
Biological process	GO:0071071	regulation of phospholipid biosynthetic process	4/949 0.42%	31/23652 0.13%	0.0342741	0.388374	LOC119908976;slc27a1a;LOC119898408;si:ch211-79m20.1	4	LOC119908976;slc27a1a;LOC119898408;si:ch211-79m20.1	4	--	0
Biological process	GO:0019751	polyol metabolic process	12/949 1.26%	165/23652 0.7%	0.0343336	0.388374	angptl3;dgat2;LOC119886596;LOC119890323;si:dkey-91i10.3;pck2;LOC119915738;pck1;LOC119902662;sord;ippk;LOC119909949	12	LOC119915738;ippk;LOC119909949	3	angptl3;dgat2;LOC119886596;LOC119890323;si:dkey-91i10.3;pck2;pck1;LOC119902662;sord	9
Biological process	GO:0043401	steroid hormone mediated signaling pathway	9/949 0.95%	111/23652 0.47%	0.0345937	0.390414	dnaja;ddx5;padi2;ncor2;egln2;LOC119911353;LOC119911352;dnaaf4;ptges3a	9	dnaja;ddx5;ncor2;egln2;LOC119911353;LOC119911352;ptges3a	7	padi2;dnaaf4	2
Biological process	GO:0006278	RNA-templated DNA biosynthetic process	7/949 0.74%	77/23652 0.33%	0.0347328	0.391084	atm;parn;LOC119910533;LOC119899825;LOC119903542;LOC119890535;ptges3a	7	atm;parn;LOC119910533;LOC119899825;LOC119903542;LOC119890535;ptges3a	7	--	0
Biological process	GO:0006626	protein targeting to mitochondrion	8/949 0.84%	94/23652 0.4%	0.0351392	0.394752	hspa4a;tomm40l;chchd4a;LOC119902222;hspd1;timm50;timm9;hspa4b	8	hspa4a;tomm40l;chchd4a;LOC119902222;hspd1;timm50;timm9;hspa4b	8	--	0
Biological process	GO:0051170	import into nucleus	13/949 1.37%	185/23652 0.78%	0.0360869	0.40447	ipo4;ddx5;LOC119888308;LOC119888844;ranbp2;pik3r1;heatr3;LOC119912685;kpnb3;LOC119898408;ipo8;novel.365;nup133	13	ipo4;ddx5;LOC119888308;LOC119888844;ranbp2;heatr3;kpnb3;LOC119898408;ipo8;novel.365;nup133	11	pik3r1;LOC119912685	2
Biological process	GO:0006998	nuclear envelope organization	5/949 0.53%	46/23652 0.19%	0.0362974	0.404976	LOC119908976;LOC119915863;ubxn2a;LOC119886211;nsfl1c	5	LOC119908976;nsfl1c	2	LOC119915863;ubxn2a;LOC119886211	3
Biological process	GO:0120178	steroid hormone biosynthetic process	5/949 0.53%	46/23652 0.19%	0.0362974	0.404976	cacna1hb;srd5a2a;hsd17b12a;si:dkey-91i10.3;clcn2c	5	hsd17b12a;clcn2c	2	cacna1hb;srd5a2a;si:dkey-91i10.3	3
Biological process	GO:0006720	isoprenoid metabolic process	11/949 1.16%	148/23652 0.63%	0.0363905	0.405092	LOC119900968;LOC119900969;novel.310;aldh8a1;zgc:64106;bco2l;LOC119900971;LOC119901250;LOC119901255;rdh5;LOC119900983	11	novel.310	1	LOC119900968;LOC119900969;aldh8a1;zgc:64106;bco2l;LOC119900971;LOC119901250;LOC119901255;rdh5;LOC119900983	10
Biological process	GO:0008286	insulin receptor signaling pathway	11/949 1.16%	149/23652 0.63%	0.0379301	0.416966	gnai2b;baiap2l1b;LOC119906981;pik3r1;LOC119916268;irs2b;rps6kb1a;LOC119898768;rps6kb1b;novel.343;ncoa5	11	LOC119906981;irs2b;rps6kb1a;rps6kb1b;ncoa5	5	gnai2b;baiap2l1b;pik3r1;LOC119916268;LOC119898768;novel.343	6
Biological process	GO:0002840	regulation of T cell mediated immune response to tumor cell	4/949 0.42%	32/23652 0.14%	0.0379679	0.416966	LOC119902478;hspd1;LOC119904531;LOC119902479	4	hspd1;LOC119904531	2	LOC119902478;LOC119902479	2
Biological process	GO:0005979	regulation of glycogen biosynthetic process	4/949 0.42%	32/23652 0.14%	0.0379679	0.416966	ppp1r3g;LOC119906981;LOC119913394;irs2b	4	LOC119906981;irs2b	2	ppp1r3g;LOC119913394	2
Biological process	GO:0009072	aromatic amino acid family metabolic process	4/949 0.42%	32/23652 0.14%	0.0379679	0.416966	tat;tdo2a;LOC119893900;iyd	4	--	0	tat;tdo2a;LOC119893900;iyd	4
Biological process	GO:0010962	regulation of glucan biosynthetic process	4/949 0.42%	32/23652 0.14%	0.0379679	0.416966	ppp1r3g;LOC119906981;LOC119913394;irs2b	4	LOC119906981;irs2b	2	ppp1r3g;LOC119913394	2
Biological process	GO:0042219	cellular modified amino acid catabolic process	4/949 0.42%	32/23652 0.14%	0.0379679	0.416966	dmgdh;LOC119911365;novel.997;LOC119891844	4	LOC119911365	1	dmgdh;novel.997;LOC119891844	3
Biological process	GO:0072655	establishment of protein localization to mitochondrion	9/949 0.95%	113/23652 0.48%	0.0381354	0.417868	dnaja;hspa4a;tomm40l;chchd4a;LOC119902222;hspd1;timm50;timm9;hspa4b	9	dnaja;hspa4a;tomm40l;chchd4a;LOC119902222;hspd1;timm50;timm9;hspa4b	9	--	0
Biological process	GO:0006206	pyrimidine nucleobase metabolic process	3/949 0.32%	19/23652 0.08%	0.0386291	0.420456	LOC119903259;cps1;cmpk	3	LOC119903259;cps1;cmpk	3	--	0
Biological process	GO:0030730	sequestering of triglyceride	3/949 0.32%	19/23652 0.08%	0.0386291	0.420456	LOC119917911;pnpla2;pnpla3	3	LOC119917911;pnpla2	2	pnpla3	1
Biological process	GO:0048643	positive regulation of skeletal muscle tissue development	3/949 0.32%	19/23652 0.08%	0.0386291	0.420456	rps6kb1a;rps6kb1b;usp2a	3	rps6kb1a;rps6kb1b;usp2a	3	--	0
Biological process	GO:0009410	response to xenobiotic stimulus	25/949 2.63%	427/23652 1.81%	0.0390003	0.423555	LOC119901004;atp2a2a;LOC119918272;abcc8;txnrd2.2;cpt1ab;fosl1a;cps1;LOC119900971;abcc4;cpt1b;gclm;LOC119904531;tgfb2;uchl1;hspa5;rps6kb1a;rps6kb1b;cers1;ephx1;gsta.1;LOC119900983;LOC119901008;nceh1a;vav2	25	atp2a2a;LOC119918272;abcc8;txnrd2.2;cpt1ab;fosl1a;cps1;cpt1b;gclm;LOC119904531;uchl1;hspa5;rps6kb1a;rps6kb1b;cers1;nceh1a	16	LOC119901004;LOC119900971;abcc4;tgfb2;ephx1;gsta.1;LOC119900983;LOC119901008;vav2	9
Biological process	GO:0010833	telomere maintenance via telomere lengthening	7/949 0.74%	79/23652 0.33%	0.0391345	0.424073	atm;parn;LOC119910533;LOC119899825;LOC119903542;LOC119890535;ptges3a	7	atm;parn;LOC119910533;LOC119899825;LOC119903542;LOC119890535;ptges3a	7	--	0
Biological process	GO:0030490	maturation of SSU-rRNA	5/949 0.53%	47/23652 0.2%	0.0393279	0.424291	utp20;nol10;rrs1;bysl;pwp2h	5	utp20;nol10;rrs1;bysl;pwp2h	5	--	0
Biological process	GO:1904707	positive regulation of vascular associated smooth muscle cell proliferation	5/949 0.53%	47/23652 0.2%	0.0393279	0.424291	LOC119898452;gnai2b;LOC119912581;LOC119898408;si:ch211-79m20.1	5	LOC119898408;si:ch211-79m20.1	2	LOC119898452;gnai2b;LOC119912581	3
Biological process	GO:0044262	cellular carbohydrate metabolic process	22/949 2.32%	367/23652 1.55%	0.0407194	0.438338	LOC119917911;ppp1r3g;LOC119908532;angptl3;dgat2;LOC119890530;LOC119906981;ranbp2;scarb2a;pck2;LOC119900971;gbe1b;LOC119913394;pck1;irs2b;sord;LOC119900983;ptges3a;LOC119919046;ippk;LOC119909949;rubcnl	22	LOC119917911;LOC119890530;LOC119906981;ranbp2;irs2b;ptges3a;LOC119919046;ippk;LOC119909949	9	ppp1r3g;LOC119908532;angptl3;dgat2;scarb2a;pck2;LOC119900971;gbe1b;LOC119913394;pck1;sord;LOC119900983;rubcnl	13
Biological process	GO:0030968	endoplasmic reticulum unfolded protein response	8/949 0.84%	97/23652 0.41%	0.0411698	0.441247	LOC119898452;LOC119912581;pik3r1;creb3l2;LOC119898408;tbl2;derl1;hspa5	8	creb3l2;LOC119898408;tbl2;derl1;hspa5	5	LOC119898452;LOC119912581;pik3r1	3
Biological process	GO:0062014	negative regulation of small molecule metabolic process	8/949 0.84%	97/23652 0.41%	0.0411698	0.441247	LOC119901591;LOC119917911;LOC119902478;LOC119886596;acadvl;LOC119902479;atcayb;LOC119919046	8	LOC119917911;acadvl;atcayb;LOC119919046	4	LOC119901591;LOC119902478;LOC119886596;LOC119902479	4
Biological process	GO:0008643	carbohydrate transport	13/949 1.37%	189/23652 0.8%	0.0417035	0.444385	slc2a12;slc27a1a;LOC119906981;pik3r1;LOC119916268;slc35b4;LOC119895089;irs2b;slc35d2;klf15;rps6kb1a;rps6kb1b;slc37a4a	13	slc27a1a;LOC119906981;slc35b4;irs2b;slc35d2;rps6kb1a;rps6kb1b	7	slc2a12;pik3r1;LOC119916268;LOC119895089;klf15;slc37a4a	6
Biological process	GO:0002424	T cell mediated immune response to tumor cell	4/949 0.42%	33/23652 0.14%	0.0418809	0.444385	LOC119902478;hspd1;LOC119904531;LOC119902479	4	hspd1;LOC119904531	2	LOC119902478;LOC119902479	2
Biological process	GO:0032212	positive regulation of telomere maintenance via telomerase	4/949 0.42%	33/23652 0.14%	0.0418809	0.444385	atm;parn;LOC119899825;LOC119890535	4	atm;parn;LOC119899825;LOC119890535	4	--	0
Biological process	GO:0035909	aorta morphogenesis	4/949 0.42%	33/23652 0.14%	0.0418809	0.444385	LOC119910536;eya1;tgfb2;sox4a	4	eya1	1	LOC119910536;tgfb2;sox4a	3
Biological process	GO:0000045	autophagosome assembly	9/949 0.95%	115/23652 0.49%	0.0419163	0.444385	fez1;atp2a2a;atp2a2b;ulk1a;tmem41b;ubxn2a;pikfyve;novel.959;nsfl1c	9	atp2a2a;atp2a2b;ulk1a;tmem41b;pikfyve;nsfl1c	6	fez1;ubxn2a;novel.959	3
Biological process	GO:0043200	response to amino acid	10/949 1.05%	134/23652 0.57%	0.0436344	0.460862	LOC119909085;kpnb3;LOC119898408;cps1;hnrnpaba;gclm;pck1;rps6kb1a;LOC119898768;rps6kb1b	10	LOC119909085;kpnb3;LOC119898408;cps1;hnrnpaba;gclm;rps6kb1a;rps6kb1b	8	pck1;LOC119898768	2
Biological process	GO:0072348	sulfur compound transport	7/949 0.74%	81/23652 0.34%	0.0438858	0.460862	abcc1;slc6a13;slc27a1a;slc25a39;slc25a14;slc5a6a;slc1a4	7	abcc1;slc27a1a;slc25a14;slc5a6a;slc1a4	5	slc6a13;slc25a39	2
Biological process	GO:0000027	ribosomal large subunit assembly	3/949 0.32%	20/23652 0.08%	0.0441291	0.460862	mdn1;ppan;rrs1	3	mdn1;ppan;rrs1	3	--	0
Biological process	GO:0035999	tetrahydrofolate interconversion	3/949 0.32%	20/23652 0.08%	0.0441291	0.460862	dmgdh;mthfd2;mthfr	3	mthfd2;mthfr	2	dmgdh	1
Biological process	GO:0050884	neuromuscular process controlling posture	3/949 0.32%	20/23652 0.08%	0.0441291	0.460862	LOC119890323;LOC119895564;tmem150c	3	LOC119895564	1	LOC119890323;tmem150c	2
Biological process	GO:0071397	cellular response to cholesterol	3/949 0.32%	20/23652 0.08%	0.0441291	0.460862	LOC119901591;novel.786;gramd1bb	3	--	0	LOC119901591;novel.786;gramd1bb	3
Biological process	GO:1901679	nucleotide transmembrane transport	3/949 0.32%	20/23652 0.08%	0.0441291	0.460862	slc17a9b;LOC119889285;slc25a36a	3	slc17a9b;LOC119889285	2	slc25a36a	1
Biological process	GO:0033866	nucleoside bisphosphate biosynthetic process	6/949 0.63%	65/23652 0.27%	0.0457791	0.473468	novel.762;acsl6;dlat;LOC119881838;LOC119909571;elovl5	6	dlat;LOC119881838;LOC119909571	3	novel.762;acsl6;elovl5	3
Biological process	GO:0034030	ribonucleoside bisphosphate biosynthetic process	6/949 0.63%	65/23652 0.27%	0.0457791	0.473468	novel.762;acsl6;dlat;LOC119881838;LOC119909571;elovl5	6	dlat;LOC119881838;LOC119909571	3	novel.762;acsl6;elovl5	3
Biological process	GO:0034033	purine nucleoside bisphosphate biosynthetic process	6/949 0.63%	65/23652 0.27%	0.0457791	0.473468	novel.762;acsl6;dlat;LOC119881838;LOC119909571;elovl5	6	dlat;LOC119881838;LOC119909571	3	novel.762;acsl6;elovl5	3
Biological process	GO:0050810	regulation of steroid biosynthetic process	6/949 0.63%	65/23652 0.27%	0.0457791	0.473468	LOC119901591;LOC119886596;novel.786;LOC119895886;lpcat3;clcn2c	6	LOC119895886;clcn2c	2	LOC119901591;LOC119886596;novel.786;lpcat3	4
Biological process	GO:0000038	very long-chain fatty acid metabolic process	5/949 0.53%	49/23652 0.21%	0.0458381	0.473468	acsl6;LOC119890798;abcd4;elovl5;LOC119890799	5	abcd4	1	acsl6;LOC119890798;elovl5;LOC119890799	4
Biological process	GO:0070585	protein localization to mitochondrion	9/949 0.95%	117/23652 0.49%	0.0459418	0.473468	dnaja;hspa4a;tomm40l;chchd4a;LOC119902222;hspd1;timm50;timm9;hspa4b	9	dnaja;hspa4a;tomm40l;chchd4a;LOC119902222;hspd1;timm50;timm9;hspa4b	9	--	0
Biological process	GO:1904358	positive regulation of telomere maintenance via telomere lengthening	4/949 0.42%	34/23652 0.14%	0.0460129	0.473468	atm;parn;LOC119899825;LOC119890535	4	atm;parn;LOC119899825;LOC119890535	4	--	0
Biological process	GO:0006865	amino acid transport	15/949 1.58%	232/23652 0.98%	0.0478622	0.491465	cacnb4a;slc43a2b;slc6a13;slc25a55a;slc66a1;slc1a3a;LOC119916593;slc1a4;LOC119883052;LOC119899214;sfxn2;slc25a15b;LOC119884337;cltrn;sfxn1	15	slc25a55a;slc66a1;slc1a3a;LOC119916593;slc1a4;LOC119883052;sfxn2;sfxn1	8	cacnb4a;slc43a2b;slc6a13;LOC119899214;slc25a15b;LOC119884337;cltrn	7
Biological process	GO:0045913	positive regulation of carbohydrate metabolic process	7/949 0.74%	83/23652 0.35%	0.0489935	0.5018	LOC119917911;ppp1r3g;LOC119900971;si:ch211-79m20.1;pck1;irs2b;LOC119900983	7	LOC119917911;si:ch211-79m20.1;irs2b	3	ppp1r3g;LOC119900971;pck1;LOC119900983	4
Biological process	GO:0007586	digestion	10/949 1.05%	137/23652 0.58%	0.049422	0.5018	hip1rb;LOC119884720;LOC119894433;LOC119896779;pck1;fabp2;acat2;lpcat3;stk39;LOC119900534	10	LOC119896779;acat2;stk39;LOC119900534	4	hip1rb;LOC119884720;LOC119894433;pck1;fabp2;lpcat3	6
Biological process	GO:0000956	nuclear-transcribed mRNA catabolic process	11/949 1.16%	156/23652 0.66%	0.0499926	0.5018	ddx5;LOC119911031;atm;zcchc7;LOC119894883;hnrnpaba;parn;gspt1l;LOC119885700;pelo;dcps	11	ddx5;LOC119911031;atm;zcchc7;LOC119894883;hnrnpaba;parn;gspt1l;pelo;dcps	10	LOC119885700	1
Biological process	GO:0000303	response to superoxide	3/949 0.32%	21/23652 0.09%	0.0499956	0.5018	fbln5;LOC119890323;ercc6	3	fbln5;ercc6	2	LOC119890323	1
Biological process	GO:0006700	C21-steroid hormone biosynthetic process	3/949 0.32%	21/23652 0.09%	0.0499956	0.5018	cacna1hb;si:dkey-91i10.3;clcn2c	3	clcn2c	1	cacna1hb;si:dkey-91i10.3	2
Biological process	GO:0015747	urate transport	3/949 0.32%	21/23652 0.09%	0.0499956	0.5018	LOC119902478;abcc4;LOC119902479	3	--	0	LOC119902478;abcc4;LOC119902479	3
Biological process	GO:0030150	protein import into mitochondrial matrix	3/949 0.32%	21/23652 0.09%	0.0499956	0.5018	tomm40l;LOC119902222;timm50	3	tomm40l;LOC119902222;timm50	3	--	0
Biological process	GO:0036507	protein demannosylation	3/949 0.32%	21/23652 0.09%	0.0499956	0.5018	si:ch211-282j22.3;uggt1;uggt2	3	si:ch211-282j22.3;uggt1;uggt2	3	--	0
Biological process	GO:0036508	protein alpha-1,2-demannosylation	3/949 0.32%	21/23652 0.09%	0.0499956	0.5018	si:ch211-282j22.3;uggt1;uggt2	3	si:ch211-282j22.3;uggt1;uggt2	3	--	0
Biological process	GO:0042402	cellular biogenic amine catabolic process	3/949 0.32%	21/23652 0.09%	0.0499956	0.5018	dmgdh;LOC119886699;LOC119896383	3	LOC119896383	1	dmgdh;LOC119886699	2
Biological process	GO:0051131	chaperone-mediated protein complex assembly	3/949 0.32%	21/23652 0.09%	0.0499956	0.5018	hspa4a;hspa4b;ptges3a	3	hspa4a;hspa4b;ptges3a	3	--	0
Biological process	GO:0019886	antigen processing and presentation of exogenous peptide antigen via MHC class II	4/949 0.42%	35/23652 0.15%	0.0503634	0.503428	LOC119912010;pikfyve;LOC119916558;LOC119912423	4	pikfyve;LOC119916558	2	LOC119912010;LOC119912423	2
Biological process	GO:0048791	calcium ion-regulated exocytosis of neurotransmitter	4/949 0.42%	35/23652 0.15%	0.0503634	0.503428	atp2a2b;LOC119905243;syt7a;rims2a	4	atp2a2b;rims2a	2	LOC119905243;syt7a	2
Biological process	GO:0043631	RNA polyadenylation	6/949 0.63%	67/23652 0.28%	0.0517811	0.516546	pabpn1;LOC119886294;zcchc7;LOC119910410;cpsf1;LOC119882097	6	pabpn1;zcchc7;LOC119910410;cpsf1	4	LOC119886294;LOC119882097	2
Biological process	GO:1903008	organelle disassembly	11/949 1.16%	157/23652 0.66%	0.051905	0.516729	zgc:73226;pnpla2;chkb;hdac6;ulk1a;pnpla3;pelo;cisd2;cers1;novel.959;mtif2	11	pnpla2;chkb;hdac6;ulk1a;pelo;cisd2;cers1;mtif2	8	zgc:73226;pnpla3;novel.959	3
Biological process	GO:0006884	cell volume homeostasis	5/949 0.53%	51/23652 0.22%	0.0529521	0.526084	si:dkey-151g10.3;ccdc51;e2f4;LOC119895089;LOC119883140	5	ccdc51;e2f4;LOC119883140	3	si:dkey-151g10.3;LOC119895089	2
Biological process	GO:0051236	establishment of RNA localization	12/949 1.26%	177/23652 0.75%	0.0536154	0.531595	nol6;nup210;ranbp2;atm;xpot;LOC119908006;g3bp2;LOC119899498;ddx39ab;novel.365;LOC119882097;nup133	12	nol6;nup210;ranbp2;atm;xpot;LOC119908006;g3bp2;LOC119899498;ddx39ab;novel.365;nup133	11	LOC119882097	1
Biological process	GO:0006313	transposition, DNA-mediated	7/949 0.74%	85/23652 0.36%	0.0544633	0.53703	novel.24;LOC119914635;novel.44;novel.995;novel.684;LOC119898165;LOC119899477	7	LOC119914635;novel.44;novel.684;LOC119898165	4	novel.24;novel.995;LOC119899477	3
Biological process	GO:0006405	RNA export from nucleus	7/949 0.74%	85/23652 0.36%	0.0544633	0.53703	nol6;xpot;LOC119908006;ddx39ab;novel.365;LOC119882097;nup133	7	nol6;xpot;LOC119908006;ddx39ab;novel.365;nup133	6	LOC119882097	1
Biological process	GO:0002495	antigen processing and presentation of peptide antigen via MHC class II	4/949 0.42%	36/23652 0.15%	0.0549314	0.53703	LOC119912010;pikfyve;LOC119916558;LOC119912423	4	pikfyve;LOC119916558	2	LOC119912010;LOC119912423	2
Biological process	GO:0022600	digestive system process	8/949 0.84%	103/23652 0.44%	0.0551998	0.53703	hip1rb;LOC119884720;pck1;fabp2;acat2;lpcat3;stk39;LOC119900534	8	acat2;stk39;LOC119900534	3	hip1rb;LOC119884720;pck1;fabp2;lpcat3	5
Biological process	GO:0000082	G1/S transition of mitotic cell cycle	17/949 1.79%	277/23652 1.17%	0.0553145	0.53703	cacnb4a;id2a;LOC119910415;eif4g1a;atm;eif4e1c;tm4sf5;LOC119910410;e2f4;gspt1l;usp37;rbl1;rps6kb1a;npat;rps6kb1b;novel.343;rcc1	17	LOC119910415;eif4g1a;atm;eif4e1c;LOC119910410;e2f4;gspt1l;usp37;rbl1;rps6kb1a;npat;rps6kb1b;rcc1	13	cacnb4a;id2a;tm4sf5;novel.343	4
Biological process	GO:0010675	regulation of cellular carbohydrate metabolic process	12/949 1.26%	178/23652 0.75%	0.0554965	0.53703	LOC119917911;ppp1r3g;LOC119906981;ranbp2;scarb2a;LOC119900971;LOC119913394;pck1;irs2b;LOC119900983;LOC119919046;rubcnl	12	LOC119917911;LOC119906981;ranbp2;irs2b;LOC119919046	5	ppp1r3g;scarb2a;LOC119900971;LOC119913394;pck1;LOC119900983;rubcnl	7
Biological process	GO:0002399	MHC class II protein complex assembly	3/949 0.32%	22/23652 0.09%	0.0562201	0.53703	LOC119912010;LOC119916558;LOC119912423	3	LOC119916558	1	LOC119912010;LOC119912423	2
Biological process	GO:0002503	peptide antigen assembly with MHC class II protein complex	3/949 0.32%	22/23652 0.09%	0.0562201	0.53703	LOC119912010;LOC119916558;LOC119912423	3	LOC119916558	1	LOC119912010;LOC119912423	2
Biological process	GO:0006857	oligopeptide transport	3/949 0.32%	22/23652 0.09%	0.0562201	0.53703	abcc1;slc25a39;cdh17	3	abcc1	1	slc25a39;cdh17	2
Biological process	GO:0008209	androgen metabolic process	3/949 0.32%	22/23652 0.09%	0.0562201	0.53703	srd5a2a;LOC119894433;LOC119896779	3	LOC119896779	1	srd5a2a;LOC119894433	2
Biological process	GO:0009310	amine catabolic process	3/949 0.32%	22/23652 0.09%	0.0562201	0.53703	dmgdh;LOC119886699;LOC119896383	3	LOC119896383	1	dmgdh;LOC119886699	2
Biological process	GO:0031126	sno(s)RNA 3'-end processing	3/949 0.32%	22/23652 0.09%	0.0562201	0.53703	parn;LOC119910533;LOC119903542	3	parn;LOC119910533;LOC119903542	3	--	0
Biological process	GO:0046184	aldehyde biosynthetic process	3/949 0.32%	22/23652 0.09%	0.0562201	0.53703	cacna1hb;clcn2c;pdxkb	3	clcn2c;pdxkb	2	cacna1hb	1
Biological process	GO:0072530	purine-containing compound transmembrane transport	3/949 0.32%	22/23652 0.09%	0.0562201	0.53703	slc17a9b;LOC119889285;LOC119911845	3	slc17a9b;LOC119889285;LOC119911845	3	--	0
Biological process	GO:0120255	olefinic compound biosynthetic process	3/949 0.32%	22/23652 0.09%	0.0562201	0.53703	cacna1hb;srd5a2a;clcn2c	3	clcn2c	1	cacna1hb;srd5a2a	2
Biological process	GO:1903311	regulation of mRNA metabolic process	21/949 2.21%	360/23652 1.52%	0.0565812	0.53703	ddx5;LOC119908433;LOC119911031;fus;LOC119886294;LOC119888844;LOC119882053;LOC119894883;LOC119908912;hnrnpaba;parn;celf5a;srpk3;LOC119899498;plekhn1;LOC119908845;prpf19;LOC119919295;LOC119896217;LOC119882097;dcps	21	ddx5;LOC119908433;LOC119911031;fus;LOC119888844;LOC119882053;LOC119894883;hnrnpaba;parn;celf5a;srpk3;LOC119899498;LOC119908845;prpf19;LOC119896217;dcps	16	LOC119886294;LOC119908912;plekhn1;LOC119919295;LOC119882097	5
Biological process	GO:0006984	ER-nucleus signaling pathway	5/949 0.53%	52/23652 0.22%	0.0567363	0.53703	atp2a2b;LOC119898408;hspa5;lpcat3;tmco1	5	atp2a2b;LOC119898408;hspa5;tmco1	4	lpcat3	1
Biological process	GO:0046173	polyol biosynthetic process	7/949 0.74%	86/23652 0.36%	0.0573353	0.53703	LOC119886596;LOC119890323;si:dkey-91i10.3;pck2;LOC119915738;ippk;LOC119909949	7	LOC119915738;ippk;LOC119909949	3	LOC119886596;LOC119890323;si:dkey-91i10.3;pck2	4
Biological process	GO:0019915	lipid storage	8/949 0.84%	104/23652 0.44%	0.0578007	0.53703	LOC119917911;dgat1a;pnpla2;angptl3;cpt1ab;pnpla3;cpt1b;rnf213b	8	LOC119917911;dgat1a;pnpla2;cpt1ab;cpt1b	5	angptl3;pnpla3;rnf213b	3
Biological process	GO:0045471	response to ethanol	10/949 1.05%	141/23652 0.6%	0.0579061	0.53703	LOC119901591;LOC119917911;LOC119895474;cpt1ab;eif4g1a;cpt1b;pck1;grin3a;rps6kb1a;rps6kb1b	10	LOC119917911;cpt1ab;eif4g1a;cpt1b;rps6kb1a;rps6kb1b	6	LOC119901591;LOC119895474;pck1;grin3a	4
Biological process	GO:0000055	ribosomal large subunit export from nucleus	2/949 0.21%	10/23652 0.04%	0.0584395	0.53703	LOC119889611;rrs1	2	LOC119889611;rrs1	2	--	0
Biological process	GO:0006524	alanine catabolic process	2/949 0.21%	10/23652 0.04%	0.0584395	0.53703	si:ch211-217a12.1;agxtb	2	--	0	si:ch211-217a12.1;agxtb	2
Biological process	GO:0006547	histidine metabolic process	2/949 0.21%	10/23652 0.04%	0.0584395	0.53703	hal;LOC119917999	2	--	0	hal;LOC119917999	2
Biological process	GO:0007008	outer mitochondrial membrane organization	2/949 0.21%	10/23652 0.04%	0.0584395	0.53703	hspa4a;hspa4b	2	hspa4a;hspa4b	2	--	0
Biological process	GO:0007183	SMAD protein complex assembly	2/949 0.21%	10/23652 0.04%	0.0584395	0.53703	LOC119898096;pmepa1	2	LOC119898096;pmepa1	2	--	0
Biological process	GO:0009080	pyruvate family amino acid catabolic process	2/949 0.21%	10/23652 0.04%	0.0584395	0.53703	si:ch211-217a12.1;agxtb	2	--	0	si:ch211-217a12.1;agxtb	2
Biological process	GO:0009138	pyrimidine nucleoside diphosphate metabolic process	2/949 0.21%	10/23652 0.04%	0.0584395	0.53703	cmpk;cmpk2	2	cmpk	1	cmpk2	1
Biological process	GO:0010998	regulation of translational initiation by eIF2 alpha phosphorylation	2/949 0.21%	10/23652 0.04%	0.0584395	0.53703	dnajc3b;dnajc3a	2	dnajc3b;dnajc3a	2	--	0
Biological process	GO:0019673	GDP-mannose metabolic process	2/949 0.21%	10/23652 0.04%	0.0584395	0.53703	mpi;gmds	2	mpi;gmds	2	--	0
Biological process	GO:0034380	high-density lipoprotein particle assembly	2/949 0.21%	10/23652 0.04%	0.0584395	0.53703	LOC119898262;LOC119897329	2	--	0	LOC119898262;LOC119897329	2
Biological process	GO:0045040	protein insertion into mitochondrial outer membrane	2/949 0.21%	10/23652 0.04%	0.0584395	0.53703	hspa4a;hspa4b	2	hspa4a;hspa4b	2	--	0
Biological process	GO:0045542	positive regulation of cholesterol biosynthetic process	2/949 0.21%	10/23652 0.04%	0.0584395	0.53703	LOC119901591;LOC119895886	2	LOC119895886	1	LOC119901591	1
Biological process	GO:0060009	Sertoli cell development	2/949 0.21%	10/23652 0.04%	0.0584395	0.53703	atrx;map7d3	2	atrx;map7d3	2	--	0
Biological process	GO:0070673	response to interleukin-18	2/949 0.21%	10/23652 0.04%	0.0584395	0.53703	si:cabz01101003.1;si:ch211-79m20.1	2	si:cabz01101003.1;si:ch211-79m20.1	2	--	0
Biological process	GO:0070857	regulation of bile acid biosynthetic process	2/949 0.21%	10/23652 0.04%	0.0584395	0.53703	LOC119901591;novel.786	2	--	0	LOC119901591;novel.786	2
Biological process	GO:0071287	cellular response to manganese ion	2/949 0.21%	10/23652 0.04%	0.0584395	0.53703	hsp90b1;hspa5	2	hsp90b1;hspa5	2	--	0
Biological process	GO:0097089	methyl-branched fatty acid metabolic process	2/949 0.21%	10/23652 0.04%	0.0584395	0.53703	LOC119890798;LOC119890799	2	--	0	LOC119890798;LOC119890799	2
Biological process	GO:0106120	positive regulation of sterol biosynthetic process	2/949 0.21%	10/23652 0.04%	0.0584395	0.53703	LOC119901591;LOC119895886	2	LOC119895886	1	LOC119901591	1
Biological process	GO:1903911	positive regulation of receptor clustering	2/949 0.21%	10/23652 0.04%	0.0584395	0.53703	mesd;LOC119911169	2	mesd	1	LOC119911169	1
Biological process	GO:1905037	autophagosome organization	9/949 0.95%	123/23652 0.52%	0.0595314	0.546039	fez1;atp2a2a;atp2a2b;ulk1a;tmem41b;ubxn2a;pikfyve;novel.959;nsfl1c	9	atp2a2a;atp2a2b;ulk1a;tmem41b;pikfyve;nsfl1c	6	fez1;ubxn2a;novel.959	3
Biological process	GO:0071398	cellular response to fatty acid	4/949 0.42%	37/23652 0.16%	0.0597153	0.546702	cpt1ab;cps1;cpt1b;LOC119900534	4	cpt1ab;cps1;cpt1b;LOC119900534	4	--	0
Biological process	GO:1990830	cellular response to leukemia inhibitory factor	10/949 1.05%	142/23652 0.6%	0.0601668	0.549808	cacnb4a;padi2;smarca5;spock2;LOC119915822;ubxn2a;gclm;abcd4;LOC119893254;ctbp2a	10	smarca5;spock2;gclm;abcd4	4	cacnb4a;padi2;LOC119915822;ubxn2a;LOC119893254;ctbp2a	6
Biological process	GO:1901983	regulation of protein acetylation	7/949 0.74%	87/23652 0.37%	0.0602994	0.549993	smarca5;dip2bb;ercc6;LOC119898408;klf15;sox4a;LOC119882015	7	smarca5;dip2bb;ercc6;LOC119898408;LOC119882015	5	klf15;sox4a	2
Biological process	GO:0034637	cellular carbohydrate biosynthetic process	8/949 0.84%	105/23652 0.44%	0.0604777	0.550595	ppp1r3g;LOC119906981;pck2;gbe1b;LOC119913394;irs2b;ptges3a;LOC119909949	8	LOC119906981;irs2b;ptges3a;LOC119909949	4	ppp1r3g;pck2;gbe1b;LOC119913394	4
Biological process	GO:0008654	phospholipid biosynthetic process	19/949 2%	322/23652 1.36%	0.0614155	0.558095	LOC119908976;chkb;mboat2a;slc27a1a;LOC119908907;lpgat1;pik3r1;LOC119898408;novel.903;pikfyve;novel.866;novel.717;si:ch211-79m20.1;novel.718;LOC119915677;lpcat3;LOC119898768;pik3cb;LOC119909949	19	LOC119908976;chkb;slc27a1a;LOC119908907;lpgat1;LOC119898408;pikfyve;novel.717;si:ch211-79m20.1;novel.718;LOC119915677;pik3cb;LOC119909949	13	mboat2a;pik3r1;novel.903;novel.866;lpcat3;LOC119898768	6
Biological process	GO:0018105	peptidyl-serine phosphorylation	20/949 2.11%	343/23652 1.45%	0.0618249	0.560775	LOC119898452;LOC119908433;hdac6;sgk2a;LOC119917200;ulk1a;pde4d;LOC119912581;eif4g1a;atm;akap9;pikfyve;LOC119909059;LOC119888480;si:ch211-79m20.1;pck1;rps6kb1a;rps6kb1b;stk39;novel.205	20	LOC119908433;hdac6;LOC119917200;ulk1a;eif4g1a;atm;akap9;pikfyve;LOC119909059;LOC119888480;si:ch211-79m20.1;rps6kb1a;rps6kb1b;stk39;novel.205	15	LOC119898452;sgk2a;pde4d;LOC119912581;pck1	5
Biological process	GO:1990823	response to leukemia inhibitory factor	10/949 1.05%	143/23652 0.6%	0.0624842	0.561241	cacnb4a;padi2;smarca5;spock2;LOC119915822;ubxn2a;gclm;abcd4;LOC119893254;ctbp2a	10	smarca5;spock2;gclm;abcd4	4	cacnb4a;padi2;LOC119915822;ubxn2a;LOC119893254;ctbp2a	6
Biological process	GO:0000097	sulfur amino acid biosynthetic process	3/949 0.32%	23/23652 0.1%	0.0627929	0.561241	mthfr;novel.997;LOC119891844	3	mthfr	1	novel.997;LOC119891844	2
Biological process	GO:0031639	plasminogen activation	3/949 0.32%	23/23652 0.1%	0.0627929	0.561241	hpn;LOC119896619;LOC119907176	3	--	0	hpn;LOC119896619;LOC119907176	3
Biological process	GO:0035336	long-chain fatty-acyl-CoA metabolic process	3/949 0.32%	23/23652 0.1%	0.0627929	0.561241	dgat1a;acsl6;elovl5	3	dgat1a	1	acsl6;elovl5	2
Biological process	GO:0043144	sno(s)RNA processing	3/949 0.32%	23/23652 0.1%	0.0627929	0.561241	parn;LOC119910533;LOC119903542	3	parn;LOC119910533;LOC119903542	3	--	0
Biological process	GO:0051204	protein insertion into mitochondrial membrane	3/949 0.32%	23/23652 0.1%	0.0627929	0.561241	hspa4a;timm9;hspa4b	3	hspa4a;timm9;hspa4b	3	--	0
Biological process	GO:0071480	cellular response to gamma radiation	3/949 0.32%	23/23652 0.1%	0.0627929	0.561241	LOC119888635;atm;hspa5	3	atm;hspa5	2	LOC119888635	1
Biological process	GO:0090161	Golgi ribbon formation	3/949 0.32%	23/23652 0.1%	0.0627929	0.561241	prmt5;trip11;tmed5	3	prmt5;trip11;tmed5	3	--	0
Biological process	GO:0031647	regulation of protein stability	21/949 2.21%	365/23652 1.54%	0.0634785	0.566335	hsp90aa1.2;hip1rb;grna;hdac6;si:ch211-120g10.1;pik3r1;LOC119905831;LOC119901859;LOC119898408;hcfc1b;derl1;LOC119916268;hspd1;calr;LOC119902662;sox4a;nedd8l;usp2a;LOC119891810;ptges3a;LOC119912937	21	hsp90aa1.2;hdac6;LOC119905831;LOC119901859;LOC119898408;hcfc1b;derl1;hspd1;calr;nedd8l;usp2a;LOC119891810;ptges3a	13	hip1rb;grna;si:ch211-120g10.1;pik3r1;LOC119916268;LOC119902662;sox4a;LOC119912937	8
Biological process	GO:0006356	regulation of transcription by RNA polymerase I	4/949 0.42%	38/23652 0.16%	0.064713	0.567955	smarca5;wdr75;LOC119892856;ercc6	4	smarca5;wdr75;LOC119892856;ercc6	4	--	0
Biological process	GO:2000758	positive regulation of peptidyl-lysine acetylation	4/949 0.42%	38/23652 0.16%	0.064713	0.567955	smarca5;dip2bb;ercc6;sox4a	4	smarca5;dip2bb;ercc6	3	sox4a	1
Biological process	GO:0051646	mitochondrion localization	5/949 0.53%	54/23652 0.23%	0.0647583	0.567955	fez1;hdac6;uchl1;rhot1b;atcayb	5	hdac6;uchl1;atcayb	3	fez1;rhot1b	2
Biological process	GO:1902930	regulation of alcohol biosynthetic process	5/949 0.53%	54/23652 0.23%	0.0647583	0.567955	LOC119901591;LOC119886596;LOC119895886;lpcat3;clcn2c	5	LOC119895886;clcn2c	2	LOC119901591;LOC119886596;lpcat3	3
Biological process	GO:0016241	regulation of macroautophagy	10/949 1.05%	144/23652 0.61%	0.0648584	0.567955	fez1;zgc:73226;LOC119898452;hdac6;ulk1a;LOC119912581;uchl1;LOC119904958;cers1;novel.205	10	hdac6;ulk1a;uchl1;LOC119904958;cers1;novel.205	6	fez1;zgc:73226;LOC119898452;LOC119912581	4
Biological process	GO:0006605	protein targeting	21/949 2.21%	366/23652 1.55%	0.064925	0.567955	LOC119908994;hspa4a;srp9;sec61a1;LOC119908060;scarb2a;tram2;tomm40l;chchd4a;pikfyve;LOC119916268;LOC119902222;hspd1;LOC119895089;LOC119911353;timm50;ssr3;timm9;LOC119911352;hspa5;hspa4b	21	hspa4a;srp9;sec61a1;tram2;tomm40l;chchd4a;pikfyve;LOC119902222;hspd1;LOC119911353;timm50;ssr3;timm9;LOC119911352;hspa5;hspa4b	16	LOC119908994;LOC119908060;scarb2a;LOC119916268;LOC119895089	5
Biological process	GO:0015718	monocarboxylic acid transport	12/949 1.26%	183/23652 0.77%	0.0655659	0.567955	LOC119901591;slc16a4;slco2a1;LOC119902478;slc6a13;LOC119905092;slc27a1a;slc5a6a;slc16a6b;abcc4;LOC119902479;pla2g3	12	LOC119905092;slc27a1a;slc5a6a;slc16a6b;pla2g3	5	LOC119901591;slc16a4;slco2a1;LOC119902478;slc6a13;abcc4;LOC119902479	7
Biological process	GO:0005977	glycogen metabolic process	8/949 0.84%	107/23652 0.45%	0.066062	0.567955	ppp1r3g;LOC119908532;LOC119906981;gbe1b;LOC119913394;irs2b;ptges3a;rubcnl	8	LOC119906981;irs2b;ptges3a	3	ppp1r3g;LOC119908532;gbe1b;LOC119913394;rubcnl	5
Biological process	GO:0032196	transposition	8/949 0.84%	107/23652 0.45%	0.066062	0.567955	novel.24;LOC119914635;novel.44;novel.995;novel.684;LOC119899698;LOC119898165;LOC119899477	8	LOC119914635;novel.44;novel.684;LOC119898165	4	novel.24;novel.995;LOC119899698;LOC119899477	4
Biological process	GO:1902369	negative regulation of RNA catabolic process	8/949 0.84%	107/23652 0.45%	0.066062	0.567955	LOC119911031;fus;LOC119888844;LOC119894883;LOC119908912;hnrnpaba;parn;LOC119899825	8	LOC119911031;fus;LOC119888844;LOC119894883;hnrnpaba;parn;LOC119899825	7	LOC119908912	1
Biological process	GO:0031668	cellular response to extracellular stimulus	22/949 2.32%	388/23652 1.64%	0.0663453	0.567955	LOC119917911;chkb;LOC119886596;ulk1a;ndor1;LOC119882053;eif4g1a;fosl1a;bmt2;LOC119905831;ercc6;LOC119898408;ppan;tbl2;gcn1;phex;pck1;hspa5;LOC119891498;novel.959;LOC119904788;dcps	22	LOC119917911;chkb;ulk1a;ndor1;LOC119882053;eif4g1a;fosl1a;LOC119905831;ercc6;LOC119898408;ppan;tbl2;gcn1;hspa5;LOC119891498;dcps	16	LOC119886596;bmt2;phex;pck1;novel.959;LOC119904788	6
Biological process	GO:0043627	response to estrogen	7/949 0.74%	89/23652 0.38%	0.0665045	0.567955	LOC119886596;LOC119897315;LOC119911353;LOC119882886;LOC119911352;slc34a2b;LOC119893254	7	LOC119911353;LOC119911352	2	LOC119886596;LOC119897315;LOC119882886;slc34a2b;LOC119893254	5
Biological process	GO:0006650	glycerophospholipid metabolic process	22/949 2.32%	389/23652 1.64%	0.0677932	0.567955	LOC119908976;chkb;mboat2a;slc27a1a;si:ch73-21k16.5;LOC119908907;lpgat1;inppl1b;pik3r1;novel.903;pikfyve;novel.717;si:ch211-79m20.1;novel.718;LOC119915677;lpcat3;LOC119898768;LOC119911365;pik3cb;plaat1l;LOC119900534;pla2g3	22	LOC119908976;chkb;slc27a1a;si:ch73-21k16.5;LOC119908907;lpgat1;inppl1b;pikfyve;novel.717;si:ch211-79m20.1;novel.718;LOC119915677;LOC119911365;pik3cb;LOC119900534;pla2g3	16	mboat2a;pik3r1;novel.903;lpcat3;LOC119898768;plaat1l	6
Biological process	GO:0043414	macromolecule methylation	21/949 2.21%	368/23652 1.56%	0.067886	0.567955	atrx;camkmt;thada;smarca5;snrpd1;prmt5;ftsj3;snrpf;tfb1m;tarbp1;LOC119898408;gspt1l;mta2;snrpg;LOC119894405;trmt61a;dpy30;phf20a;smyd5;bcor;LOC119908845	21	atrx;camkmt;thada;smarca5;snrpd1;prmt5;ftsj3;snrpf;tfb1m;tarbp1;LOC119898408;gspt1l;mta2;snrpg;LOC119894405;trmt61a;dpy30;phf20a;smyd5;LOC119908845	20	bcor	1
Biological process	GO:0007030	Golgi organization	13/949 1.37%	204/23652 0.86%	0.0681765	0.567955	rab30;prmt5;vmp1;ubxn2a;si:ch211-11k18.4;akap9;trip11;tmed5;zgc:63863;uso1;lman2la;arl1;nsfl1c	13	prmt5;vmp1;si:ch211-11k18.4;akap9;trip11;tmed5;zgc:63863;uso1;lman2la;arl1;nsfl1c	11	rab30;ubxn2a	2
Biological process	GO:0006073	cellular glucan metabolic process	8/949 0.84%	108/23652 0.46%	0.0689697	0.567955	ppp1r3g;LOC119908532;LOC119906981;gbe1b;LOC119913394;irs2b;ptges3a;rubcnl	8	LOC119906981;irs2b;ptges3a	3	ppp1r3g;LOC119908532;gbe1b;LOC119913394;rubcnl	5
Biological process	GO:0044042	glucan metabolic process	8/949 0.84%	108/23652 0.46%	0.0689697	0.567955	ppp1r3g;LOC119908532;LOC119906981;gbe1b;LOC119913394;irs2b;ptges3a;rubcnl	8	LOC119906981;irs2b;ptges3a	3	ppp1r3g;LOC119908532;gbe1b;LOC119913394;rubcnl	5
Biological process	GO:0048661	positive regulation of smooth muscle cell proliferation	8/949 0.84%	108/23652 0.46%	0.0689697	0.567955	id2a;LOC119898452;gnai2b;LOC119912581;LOC119898408;si:ch211-79m20.1;rps6kb1a;rps6kb1b	8	LOC119898408;si:ch211-79m20.1;rps6kb1a;rps6kb1b	4	id2a;LOC119898452;gnai2b;LOC119912581	4
Biological process	GO:0000492	box C/D snoRNP assembly	2/949 0.21%	11/23652 0.05%	0.0695722	0.567955	ruvbl1;znhit6	2	ruvbl1;znhit6	2	--	0
Biological process	GO:0006102	isocitrate metabolic process	2/949 0.21%	11/23652 0.05%	0.0695722	0.567955	aco2;LOC119890530	2	aco2;LOC119890530	2	--	0
Biological process	GO:0006570	tyrosine metabolic process	2/949 0.21%	11/23652 0.05%	0.0695722	0.567955	tat;iyd	2	--	0	tat;iyd	2
Biological process	GO:0006983	ER overload response	2/949 0.21%	11/23652 0.05%	0.0695722	0.567955	hspa5;tmco1	2	hspa5;tmco1	2	--	0
Biological process	GO:0014891	striated muscle atrophy	2/949 0.21%	11/23652 0.05%	0.0695722	0.567955	rps6kb1a;rps6kb1b	2	rps6kb1a;rps6kb1b	2	--	0
Biological process	GO:0015744	succinate transport	2/949 0.21%	11/23652 0.05%	0.0695722	0.567955	LOC119895616;slc25a14	2	LOC119895616;slc25a14	2	--	0
Biological process	GO:0015911	long-chain fatty acid import across plasma membrane	2/949 0.21%	11/23652 0.05%	0.0695722	0.567955	slc27a1a;irs2b	2	slc27a1a;irs2b	2	--	0
Biological process	GO:0031120	snRNA pseudouridine synthesis	2/949 0.21%	11/23652 0.05%	0.0695722	0.567955	LOC119910533;LOC119903542	2	LOC119910533;LOC119903542	2	--	0
Biological process	GO:0032571	response to vitamin K	2/949 0.21%	11/23652 0.05%	0.0695722	0.567955	ndor1;dcps	2	ndor1;dcps	2	--	0
Biological process	GO:0034397	telomere localization	2/949 0.21%	11/23652 0.05%	0.0695722	0.567955	LOC119915863;atm	2	atm	1	LOC119915863	1
Biological process	GO:0045141	meiotic telomere clustering	2/949 0.21%	11/23652 0.05%	0.0695722	0.567955	LOC119915863;atm	2	atm	1	LOC119915863	1
Biological process	GO:0052651	monoacylglycerol catabolic process	2/949 0.21%	11/23652 0.05%	0.0695722	0.567955	LOC119900810;LOC119911365	2	LOC119911365	1	LOC119900810	1
Biological process	GO:0071374	cellular response to parathyroid hormone stimulus	2/949 0.21%	11/23652 0.05%	0.0695722	0.567955	phex;pck1	2	--	0	phex;pck1	2
Biological process	GO:0090205	positive regulation of cholesterol metabolic process	2/949 0.21%	11/23652 0.05%	0.0695722	0.567955	LOC119901591;LOC119895886	2	LOC119895886	1	LOC119901591	1
Biological process	GO:0090220	chromosome localization to nuclear envelope involved in homologous chromosome segregation	2/949 0.21%	11/23652 0.05%	0.0695722	0.567955	LOC119915863;atm	2	atm	1	LOC119915863	1
Biological process	GO:0090669	telomerase RNA stabilization	2/949 0.21%	11/23652 0.05%	0.0695722	0.567955	parn;LOC119899825	2	parn;LOC119899825	2	--	0
Biological process	GO:1903599	positive regulation of autophagy of mitochondrion	2/949 0.21%	11/23652 0.05%	0.0695722	0.567955	zgc:73226;cers1	2	cers1	1	zgc:73226	1
Biological process	GO:1905214	regulation of RNA binding	2/949 0.21%	11/23652 0.05%	0.0695722	0.567955	LOC119882053;eif4g1a	2	LOC119882053;eif4g1a	2	--	0
Biological process	GO:2000271	positive regulation of fibroblast apoptotic process	2/949 0.21%	11/23652 0.05%	0.0695722	0.567955	LOC119898768;novel.343	2	--	0	LOC119898768;novel.343	2
Biological process	GO:2000347	positive regulation of hepatocyte proliferation	2/949 0.21%	11/23652 0.05%	0.0695722	0.567955	hpn;LOC119898408	2	LOC119898408	1	hpn	1
Biological process	GO:0001710	mesodermal cell fate commitment	3/949 0.32%	24/23652 0.1%	0.0697035	0.567955	eya1;bmp2b;foxh1	3	eya1	1	bmp2b;foxh1	2
Biological process	GO:0002842	positive regulation of T cell mediated immune response to tumor cell	3/949 0.32%	24/23652 0.1%	0.0697035	0.567955	LOC119902478;hspd1;LOC119902479	3	hspd1	1	LOC119902478;LOC119902479	2
Biological process	GO:0006662	glycerol ether metabolic process	3/949 0.32%	24/23652 0.1%	0.0697035	0.567955	tmem86b;si:ch73-21k16.5;nceh1a	3	si:ch73-21k16.5;nceh1a	2	tmem86b	1
Biological process	GO:0010165	response to X-ray	3/949 0.32%	24/23652 0.1%	0.0697035	0.567955	atm;ercc6;kars1	3	atm;ercc6;kars1	3	--	0
Biological process	GO:0010866	regulation of triglyceride biosynthetic process	3/949 0.32%	24/23652 0.1%	0.0697035	0.567955	LOC119908976;slc27a1a;LOC119900534	3	LOC119908976;slc27a1a;LOC119900534	3	--	0
Biological process	GO:0032728	positive regulation of interferon-beta production	3/949 0.32%	24/23652 0.1%	0.0697035	0.567955	irf3;ifih1;novel.205	3	novel.205	1	irf3;ifih1	2
Biological process	GO:0035633	maintenance of blood-brain barrier	3/949 0.32%	24/23652 0.1%	0.0697035	0.567955	si:dkey-151g10.3;abcc8;LOC119895474	3	abcc8	1	si:dkey-151g10.3;LOC119895474	2
Biological process	GO:0036296	response to increased oxygen levels	3/949 0.32%	24/23652 0.1%	0.0697035	0.567955	zgc:73226;txnrd2.2;LOC119904788	3	txnrd2.2	1	zgc:73226;LOC119904788	2
Biological process	GO:0036315	cellular response to sterol	3/949 0.32%	24/23652 0.1%	0.0697035	0.567955	LOC119901591;novel.786;gramd1bb	3	--	0	LOC119901591;novel.786;gramd1bb	3
Biological process	GO:0046485	ether lipid metabolic process	3/949 0.32%	24/23652 0.1%	0.0697035	0.567955	tmem86b;si:ch73-21k16.5;nceh1a	3	si:ch73-21k16.5;nceh1a	2	tmem86b	1
Biological process	GO:0071492	cellular response to UV-A	3/949 0.32%	24/23652 0.1%	0.0697035	0.567955	ppid;LOC119882886;cers1	3	ppid;cers1	2	LOC119882886	1
Biological process	GO:0008652	cellular amino acid biosynthetic process	7/949 0.74%	90/23652 0.38%	0.069746	0.567955	ass1;upb1;pycr1b;agxtb;mthfr;novel.997;LOC119891844	7	ass1;pycr1b;mthfr	3	upb1;agxtb;novel.997;LOC119891844	4
Biological process	GO:0042116	macrophage activation	7/949 0.74%	90/23652 0.38%	0.069746	0.567955	grna;atm;hspd1;kars1;stk39;LOC119900534;pla2g3	7	atm;hspd1;kars1;stk39;LOC119900534;pla2g3	6	grna	1
Biological process	GO:0006476	protein deacetylation	9/949 0.95%	127/23652 0.54%	0.0698867	0.567955	chd4a;hdac6;smarca5;si:dkey-103i16.6;LOC119907183;hdac3;mta2;bcl6aa;hdac8	9	chd4a;hdac6;smarca5;si:dkey-103i16.6;LOC119907183;hdac3;mta2;bcl6aa;hdac8	9	--	0
Biological process	GO:0002504	antigen processing and presentation of peptide or polysaccharide antigen via MHC class II	4/949 0.42%	39/23652 0.16%	0.0699218	0.567955	LOC119912010;pikfyve;LOC119916558;LOC119912423	4	pikfyve;LOC119916558	2	LOC119912010;LOC119912423	2
Biological process	GO:0046339	diacylglycerol metabolic process	4/949 0.42%	39/23652 0.16%	0.0699218	0.567955	dgat1a;pnpla2;dgat2;pnpla3	4	dgat1a;pnpla2	2	dgat2;pnpla3	2
Biological process	GO:0016236	macroautophagy	19/949 2%	328/23652 1.39%	0.0708463	0.574512	fez1;zgc:73226;LOC119898452;atp2a2a;atp2a2b;hdac6;ulk1a;LOC119912581;tmem41b;ubxn2a;pikfyve;rnf213b;uchl1;LOC119904958;cers1;novel.959;novel.205;rubcnl;nsfl1c	19	atp2a2a;atp2a2b;hdac6;ulk1a;tmem41b;pikfyve;uchl1;LOC119904958;cers1;novel.205;nsfl1c	11	fez1;zgc:73226;LOC119898452;LOC119912581;ubxn2a;rnf213b;novel.959;rubcnl	8
Biological process	GO:0032963	collagen metabolic process	11/949 1.16%	166/23652 0.7%	0.0713406	0.577564	LOC119901591;LOC119909085;LOC119891031;LOC119915887;tram2;LOC119900971;LOC119905676;mmp23ba;LOC119900983;LOC119902402;LOC119882409	11	LOC119909085;LOC119891031;LOC119915887;tram2;LOC119905676;LOC119902402	6	LOC119901591;LOC119900971;mmp23ba;LOC119900983;LOC119882409	5
Biological process	GO:0015918	sterol transport	8/949 0.84%	109/23652 0.46%	0.0719546	0.580616	LOC119898262;LOC119884720;syt7a;LOC119897329;acat2;lpcat3;gramd1bb;LOC119900534	8	acat2;LOC119900534	2	LOC119898262;LOC119884720;syt7a;LOC119897329;lpcat3;gramd1bb	6
Biological process	GO:0016575	histone deacetylation	8/949 0.84%	109/23652 0.46%	0.0719546	0.580616	chd4a;hdac6;smarca5;LOC119907183;hdac3;mta2;bcl6aa;hdac8	8	chd4a;hdac6;smarca5;LOC119907183;hdac3;mta2;bcl6aa;hdac8	8	--	0
Biological process	GO:0046324	regulation of glucose import	6/949 0.63%	73/23652 0.31%	0.0725417	0.58439	LOC119906981;pik3r1;irs2b;klf15;rps6kb1a;rps6kb1b	6	LOC119906981;irs2b;rps6kb1a;rps6kb1b	4	pik3r1;klf15	2
Biological process	GO:0010827	regulation of glucose transmembrane transport	7/949 0.74%	91/23652 0.38%	0.0730802	0.586798	LOC119906981;pik3r1;LOC119916268;irs2b;klf15;rps6kb1a;rps6kb1b	7	LOC119906981;irs2b;rps6kb1a;rps6kb1b	4	pik3r1;LOC119916268;klf15	3
Biological process	GO:0071385	cellular response to glucocorticoid stimulus	7/949 0.74%	91/23652 0.38%	0.0730802	0.586798	pck2;eif4e1c;LOC119905676;pck1;rps6kb1a;rps6kb1b;igfals	7	eif4e1c;LOC119905676;rps6kb1a;rps6kb1b	4	pck2;pck1;igfals	3
Biological process	GO:0043030	regulation of macrophage activation	5/949 0.53%	56/23652 0.24%	0.0733816	0.588254	grna;atm;hspd1;kars1;LOC119900534	5	atm;hspd1;kars1;LOC119900534	4	grna	1
Biological process	GO:0001659	temperature homeostasis	11/949 1.16%	167/23652 0.71%	0.0737522	0.590259	LOC119902606;LOC119908976;slc27a1a;LOC119906981;acadvl;LOC119909918;LOC119910291;id1;g0s2;novel.343;LOC119912862	11	LOC119908976;slc27a1a;LOC119906981;acadvl;LOC119909918;LOC119910291;g0s2	7	LOC119902606;id1;novel.343;LOC119912862	4
Biological process	GO:0010224	response to UV-B	4/949 0.42%	40/23652 0.17%	0.075339	0.599043	LOC119891031;LOC119915887;ercc6;LOC119882886	4	LOC119891031;LOC119915887;ercc6	3	LOC119882886	1
Biological process	GO:0010923	negative regulation of phosphatase activity	4/949 0.42%	40/23652 0.17%	0.075339	0.599043	LOC119908976;LOC119908433;gnai2b;tgfb2	4	LOC119908976;LOC119908433	2	gnai2b;tgfb2	2
Biological process	GO:0055090	acylglycerol homeostasis	4/949 0.42%	40/23652 0.17%	0.075339	0.599043	angptl3;LOC119900507;LOC119898408;LOC119919046	4	LOC119900507;LOC119898408;LOC119919046	3	angptl3	1
Biological process	GO:0070328	triglyceride homeostasis	4/949 0.42%	40/23652 0.17%	0.075339	0.599043	angptl3;LOC119900507;LOC119898408;LOC119919046	4	LOC119900507;LOC119898408;LOC119919046	3	angptl3	1
Biological process	GO:0035195	miRNA-mediated gene silencing	6/949 0.63%	74/23652 0.31%	0.0764041	0.602968	ddx5;ncor2;LOC119888844;ago3b;eif4g1a;LOC119919295	6	ddx5;ncor2;LOC119888844;ago3b;eif4g1a	5	LOC119919295	1
Biological process	GO:0007040	lysosome organization	7/949 0.74%	92/23652 0.39%	0.076507	0.602968	LOC119898066;grna;syt7a;scarb2a;pikfyve;hook2;LOC119904310	7	pikfyve;hook2	2	LOC119898066;grna;syt7a;scarb2a;LOC119904310	5
Biological process	GO:0080171	lytic vacuole organization	7/949 0.74%	92/23652 0.39%	0.076507	0.602968	LOC119898066;grna;syt7a;scarb2a;pikfyve;hook2;LOC119904310	7	pikfyve;hook2	2	LOC119898066;grna;syt7a;scarb2a;LOC119904310	5
Biological process	GO:0006359	regulation of transcription by RNA polymerase III	3/949 0.32%	25/23652 0.11%	0.0769405	0.602968	smarca5;LOC119910127;ercc6	3	smarca5;LOC119910127;ercc6	3	--	0
Biological process	GO:0009067	aspartate family amino acid biosynthetic process	3/949 0.32%	25/23652 0.11%	0.0769405	0.602968	mthfr;novel.997;LOC119891844	3	mthfr	1	novel.997;LOC119891844	2
Biological process	GO:0010888	negative regulation of lipid storage	3/949 0.32%	25/23652 0.11%	0.0769405	0.602968	LOC119917911;pnpla2;pnpla3	3	LOC119917911;pnpla2	2	pnpla3	1
Biological process	GO:0070365	hepatocyte differentiation	3/949 0.32%	25/23652 0.11%	0.0769405	0.602968	pck2;cps1;pck1	3	cps1	1	pck2;pck1	2
Biological process	GO:1901863	positive regulation of muscle tissue development	3/949 0.32%	25/23652 0.11%	0.0769405	0.602968	rps6kb1a;rps6kb1b;usp2a	3	rps6kb1a;rps6kb1b;usp2a	3	--	0
Biological process	GO:1903978	regulation of microglial cell activation	3/949 0.32%	25/23652 0.11%	0.0769405	0.602968	grna;atm;LOC119900534	3	atm;LOC119900534	2	grna	1
Biological process	GO:0006636	unsaturated fatty acid biosynthetic process	5/949 0.53%	57/23652 0.24%	0.0779164	0.607698	scdb;LOC119914980;ptges3a;elovl5;pla2g3	5	ptges3a;pla2g3	2	scdb;LOC119914980;elovl5	3
Biological process	GO:0097237	cellular response to toxic substance	5/949 0.53%	57/23652 0.24%	0.0779164	0.607698	fbln5;zgc:64106;LOC119890323;LOC119905831;cers1	5	fbln5;LOC119905831;cers1	3	zgc:64106;LOC119890323	2
Biological process	GO:1903725	regulation of phospholipid metabolic process	5/949 0.53%	57/23652 0.24%	0.0779164	0.607698	LOC119908976;slc27a1a;LOC119898408;si:ch211-79m20.1;LOC119900534	5	LOC119908976;slc27a1a;LOC119898408;si:ch211-79m20.1;LOC119900534	5	--	0
Biological process	GO:0009260	ribonucleotide biosynthetic process	15/949 1.58%	250/23652 1.06%	0.0797025	0.6085	LOC119917911;novel.762;LOC119903259;ATP8;acsl6;gmpr;dlat;rfk;ak4;LOC119881838;cmpk;LOC119909571;nme7;uck2b;elovl5	15	LOC119917911;LOC119903259;ATP8;dlat;rfk;LOC119881838;cmpk;LOC119909571;uck2b	9	novel.762;acsl6;gmpr;ak4;nme7;elovl5	6
Biological process	GO:1903317	regulation of protein maturation	6/949 0.63%	75/23652 0.32%	0.0803808	0.6085	hpn;LOC119896619;sox4a;lpcat3;LOC119907176;bcl2l12	6	bcl2l12	1	hpn;LOC119896619;sox4a;lpcat3;LOC119907176	5
Biological process	GO:0009309	amine biosynthetic process	4/949 0.42%	41/23652 0.17%	0.0809609	0.6085	LOC119890323;odc1;LOC119896383;tgfb2	4	odc1;LOC119896383	2	LOC119890323;tgfb2	2
Biological process	GO:0042401	cellular biogenic amine biosynthetic process	4/949 0.42%	41/23652 0.17%	0.0809609	0.6085	LOC119890323;odc1;LOC119896383;tgfb2	4	odc1;LOC119896383	2	LOC119890323;tgfb2	2
Biological process	GO:1903573	negative regulation of response to endoplasmic reticulum stress	4/949 0.42%	41/23652 0.17%	0.0809609	0.6085	LOC119898408;LOC119895089;hspa5;lpcat3	4	LOC119898408;hspa5	2	LOC119895089;lpcat3	2
Biological process	GO:1905898	positive regulation of response to endoplasmic reticulum stress	4/949 0.42%	41/23652 0.17%	0.0809609	0.6085	LOC119898452;LOC119912581;pik3r1;LOC119898408	4	LOC119898408	1	LOC119898452;LOC119912581;pik3r1	3
Biological process	GO:0051054	positive regulation of DNA metabolic process	18/949 1.9%	313/23652 1.32%	0.0812237	0.6085	LOC119908976;atrx;baz1a;LOC119911031;fus;smarca5;atm;ercc6;LOC119894883;hnrnpaba;parn;eya1;si:ch211-79m20.1;LOC119899825;parm1;LOC119890535;ptges3a;epc2	18	LOC119908976;atrx;baz1a;LOC119911031;fus;smarca5;atm;ercc6;LOC119894883;hnrnpaba;parn;eya1;si:ch211-79m20.1;LOC119899825;parm1;LOC119890535;ptges3a;epc2	18	--	0
Biological process	GO:0002349	histamine production involved in inflammatory response	2/949 0.21%	12/23652 0.05%	0.0813276	0.6085	LOC119886895;pla2g3	2	LOC119886895;pla2g3	2	--	0
Biological process	GO:0002441	histamine secretion involved in inflammatory response	2/949 0.21%	12/23652 0.05%	0.0813276	0.6085	LOC119886895;pla2g3	2	LOC119886895;pla2g3	2	--	0
Biological process	GO:0002553	histamine secretion by mast cell	2/949 0.21%	12/23652 0.05%	0.0813276	0.6085	LOC119886895;pla2g3	2	LOC119886895;pla2g3	2	--	0
Biological process	GO:0003222	ventricular trabecula myocardium morphogenesis	2/949 0.21%	12/23652 0.05%	0.0813276	0.6085	LOC119910536;tgfb2	2	--	0	LOC119910536;tgfb2	2
Biological process	GO:0003263	cardioblast proliferation	2/949 0.21%	12/23652 0.05%	0.0813276	0.6085	LOC119905831;eya1	2	LOC119905831;eya1	2	--	0
Biological process	GO:0003264	regulation of cardioblast proliferation	2/949 0.21%	12/23652 0.05%	0.0813276	0.6085	LOC119905831;eya1	2	LOC119905831;eya1	2	--	0
Biological process	GO:0034379	very-low-density lipoprotein particle assembly	2/949 0.21%	12/23652 0.05%	0.0813276	0.6085	dgat1a;lpcat3	2	dgat1a	1	lpcat3	1
Biological process	GO:0035437	maintenance of protein localization in endoplasmic reticulum	2/949 0.21%	12/23652 0.05%	0.0813276	0.6085	hspa5;kdelr2b	2	hspa5;kdelr2b	2	--	0
Biological process	GO:0038166	angiotensin-activated signaling pathway	2/949 0.21%	12/23652 0.05%	0.0813276	0.6085	LOC119908433;LOC119886294	2	LOC119908433	1	LOC119886294	1
Biological process	GO:0043558	regulation of translational initiation in response to stress	2/949 0.21%	12/23652 0.05%	0.0813276	0.6085	dnajc3b;dnajc3a	2	dnajc3b;dnajc3a	2	--	0
Biological process	GO:0045717	negative regulation of fatty acid biosynthetic process	2/949 0.21%	12/23652 0.05%	0.0813276	0.6085	LOC119901591;acadvl	2	acadvl	1	LOC119901591	1
Biological process	GO:0045723	positive regulation of fatty acid biosynthetic process	2/949 0.21%	12/23652 0.05%	0.0813276	0.6085	lpgat1;pla2g3	2	lpgat1;pla2g3	2	--	0
Biological process	GO:0070189	kynurenine metabolic process	2/949 0.21%	12/23652 0.05%	0.0813276	0.6085	aldh8a1;tdo2a	2	--	0	aldh8a1;tdo2a	2
Biological process	GO:0070995	NADPH oxidation	2/949 0.21%	12/23652 0.05%	0.0813276	0.6085	LOC119901004;LOC119901008	2	--	0	LOC119901004;LOC119901008	2
Biological process	GO:0071107	response to parathyroid hormone	2/949 0.21%	12/23652 0.05%	0.0813276	0.6085	phex;pck1	2	--	0	phex;pck1	2
Biological process	GO:0086023	adenylate cyclase-activating adrenergic receptor signaling pathway involved in heart process	2/949 0.21%	12/23652 0.05%	0.0813276	0.6085	gnai2b;pde4d	2	--	0	gnai2b;pde4d	2
Biological process	GO:1990456	mitochondrion-endoplasmic reticulum membrane tethering	2/949 0.21%	12/23652 0.05%	0.0813276	0.6085	atp2a2b;LOC119886294	2	atp2a2b	1	LOC119886294	1
Biological process	GO:0007006	mitochondrial membrane organization	8/949 0.84%	112/23652 0.47%	0.0813736	0.6085	hip1rb;hspa4a;zgc:73226;timm50;timm9;apooa;rhot1b;hspa4b	8	hspa4a;timm50;timm9;apooa;hspa4b	5	hip1rb;zgc:73226;rhot1b	3
Biological process	GO:0010906	regulation of glucose metabolic process	8/949 0.84%	112/23652 0.47%	0.0813736	0.6085	LOC119917911;ppp1r3g;ranbp2;LOC119900971;pck1;irs2b;LOC119900983;LOC119919046	8	LOC119917911;ranbp2;irs2b;LOC119919046	4	ppp1r3g;LOC119900971;pck1;LOC119900983	4
Biological process	GO:0019079	viral genome replication	8/949 0.84%	112/23652 0.47%	0.0813736	0.6085	LOC119917911;ddx5;LOC119903536;ppid;LOC119915782;zgc:63863;ifih1;ctbp2a	8	LOC119917911;ddx5;ppid;zgc:63863	4	LOC119903536;LOC119915782;ifih1;ctbp2a	4
Biological process	GO:0032206	positive regulation of telomere maintenance	5/949 0.53%	58/23652 0.25%	0.0825984	0.616718	atrx;atm;parn;LOC119899825;LOC119890535	5	atrx;atm;parn;LOC119899825;LOC119890535	5	--	0
Biological process	GO:0034219	carbohydrate transmembrane transport	10/949 1.05%	151/23652 0.64%	0.0830876	0.619426	slc2a12;slc27a1a;LOC119906981;pik3r1;LOC119916268;LOC119895089;irs2b;klf15;rps6kb1a;rps6kb1b	10	slc27a1a;LOC119906981;irs2b;rps6kb1a;rps6kb1b	5	slc2a12;pik3r1;LOC119916268;LOC119895089;klf15	5
Biological process	GO:0000271	polysaccharide biosynthetic process	7/949 0.74%	94/23652 0.4%	0.0836379	0.619523	ppp1r3g;LOC119906981;gbe1b;LOC119913394;si:ch211-79m20.1;irs2b;ptges3a	7	LOC119906981;si:ch211-79m20.1;irs2b;ptges3a	4	ppp1r3g;gbe1b;LOC119913394	3
Biological process	GO:1904659	glucose transmembrane transport	9/949 0.95%	132/23652 0.56%	0.0843168	0.619523	slc2a12;slc27a1a;LOC119906981;pik3r1;LOC119916268;irs2b;klf15;rps6kb1a;rps6kb1b	9	slc27a1a;LOC119906981;irs2b;rps6kb1a;rps6kb1b	5	slc2a12;pik3r1;LOC119916268;klf15	4
Biological process	GO:0002501	peptide antigen assembly with MHC protein complex	3/949 0.32%	26/23652 0.11%	0.0844919	0.619523	LOC119912010;LOC119916558;LOC119912423	3	LOC119916558	1	LOC119912010;LOC119912423	2
Biological process	GO:0003299	muscle hypertrophy in response to stress	3/949 0.32%	26/23652 0.11%	0.0844919	0.619523	atp2a2b;LOC119905676;klf15	3	atp2a2b;LOC119905676	2	klf15	1
Biological process	GO:0009048	dosage compensation by inactivation of X chromosome	3/949 0.32%	26/23652 0.11%	0.0844919	0.619523	LOC119894957;phf20a;LOC119882097	3	LOC119894957;phf20a	2	LOC119882097	1
Biological process	GO:0014898	cardiac muscle hypertrophy in response to stress	3/949 0.32%	26/23652 0.11%	0.0844919	0.619523	atp2a2b;LOC119905676;klf15	3	atp2a2b;LOC119905676	2	klf15	1
Biological process	GO:0030970	retrograde protein transport, ER to cytosol	3/949 0.32%	26/23652 0.11%	0.0844919	0.619523	hsp90b1;derl1;hm13	3	hsp90b1;derl1;hm13	3	--	0
Biological process	GO:0035493	SNARE complex assembly	3/949 0.32%	26/23652 0.11%	0.0844919	0.619523	stxbp6;LOC119895564;cltrn	3	stxbp6;LOC119895564	2	cltrn	1
Biological process	GO:0070141	response to UV-A	3/949 0.32%	26/23652 0.11%	0.0844919	0.619523	ppid;LOC119882886;cers1	3	ppid;cers1	2	LOC119882886	1
Biological process	GO:0090151	establishment of protein localization to mitochondrial membrane	3/949 0.32%	26/23652 0.11%	0.0844919	0.619523	hspa4a;timm9;hspa4b	3	hspa4a;timm9;hspa4b	3	--	0
Biological process	GO:1903513	endoplasmic reticulum to cytosol transport	3/949 0.32%	26/23652 0.11%	0.0844919	0.619523	hsp90b1;derl1;hm13	3	hsp90b1;derl1;hm13	3	--	0
Biological process	GO:0009142	nucleoside triphosphate biosynthetic process	8/949 0.84%	113/23652 0.48%	0.0846679	0.619886	LOC119917911;LOC119903259;ATP8;ak4;cmpk;nme7;uck2b;cmpk2	8	LOC119917911;LOC119903259;ATP8;cmpk;uck2b	5	ak4;nme7;cmpk2	3
Biological process	GO:0097191	extrinsic apoptotic signaling pathway	14/949 1.48%	232/23652 0.98%	0.0851078	0.622176	tnfsf12;LOC119903536;pik3r1;si:cabz01101003.1;gclm;eya1;deptor;tgfb2;parp2;rps6kb1a;rps6kb1b;g0s2;bcl2l12;LOC119904788	14	si:cabz01101003.1;gclm;eya1;parp2;rps6kb1a;rps6kb1b;g0s2;bcl2l12	8	tnfsf12;LOC119903536;pik3r1;deptor;tgfb2;LOC119904788	6
Biological process	GO:0002478	antigen processing and presentation of exogenous peptide antigen	4/949 0.42%	42/23652 0.18%	0.086784	0.632541	LOC119912010;pikfyve;LOC119916558;LOC119912423	4	pikfyve;LOC119916558	2	LOC119912010;LOC119912423	2
Biological process	GO:0006862	nucleotide transport	4/949 0.42%	42/23652 0.18%	0.086784	0.632541	slc17a9b;abcc4;LOC119889285;slc25a36a	4	slc17a9b;LOC119889285	2	abcc4;slc25a36a	2
Biological process	GO:0008645	hexose transmembrane transport	9/949 0.95%	133/23652 0.56%	0.0874018	0.63533	slc2a12;slc27a1a;LOC119906981;pik3r1;LOC119916268;irs2b;klf15;rps6kb1a;rps6kb1b	9	slc27a1a;LOC119906981;irs2b;rps6kb1a;rps6kb1b	5	slc2a12;pik3r1;LOC119916268;klf15	4
Biological process	GO:0048009	insulin-like growth factor receptor signaling pathway	5/949 0.53%	59/23652 0.25%	0.0874259	0.63533	LOC119906981;inppl1b;pik3r1;igfbp1a;igfbp2a	5	LOC119906981;inppl1b;igfbp1a	3	pik3r1;igfbp2a	2
Biological process	GO:0001101	response to acid chemical	10/949 1.05%	153/23652 0.65%	0.0888171	0.640556	LOC119909085;kpnb3;LOC119898408;cps1;hnrnpaba;gclm;pck1;rps6kb1a;LOC119898768;rps6kb1b	10	LOC119909085;kpnb3;LOC119898408;cps1;hnrnpaba;gclm;rps6kb1a;rps6kb1b	8	pck1;LOC119898768	2
Biological process	GO:0031123	RNA 3'-end processing	9/949 0.95%	134/23652 0.57%	0.0905531	0.640556	pabpn1;ints8;LOC119886294;LOC119910410;parn;LOC119910533;cpsf1;LOC119903542;LOC119882097	9	pabpn1;ints8;LOC119910410;parn;LOC119910533;cpsf1;LOC119903542	7	LOC119886294;LOC119882097	2
Biological process	GO:0010586	miRNA metabolic process	7/949 0.74%	96/23652 0.41%	0.0911367	0.640556	LOC119917911;ddx5;fosl1a;parn;si:ch211-79m20.1;tgfb2;LOC119899498	7	LOC119917911;ddx5;fosl1a;parn;si:ch211-79m20.1;LOC119899498	6	tgfb2	1
Biological process	GO:0009755	hormone-mediated signaling pathway	11/949 1.16%	174/23652 0.74%	0.0920708	0.640556	dnaja;LOC119917911;ddx5;padi2;ncor2;slc27a1a;egln2;LOC119911353;LOC119911352;dnaaf4;ptges3a	11	dnaja;LOC119917911;ddx5;ncor2;slc27a1a;egln2;LOC119911353;LOC119911352;ptges3a	9	padi2;dnaaf4	2
Biological process	GO:0040029	epigenetic regulation of gene expression	11/949 1.16%	174/23652 0.74%	0.0920708	0.640556	padi2;hdac6;baz1a;smarca5;LOC119894957;si:dkey-46i9.6;LOC119893405;phf20a;smyd5;scml2;LOC119882097	11	hdac6;baz1a;smarca5;LOC119894957;phf20a;smyd5	6	padi2;si:dkey-46i9.6;LOC119893405;scml2;LOC119882097	5
Biological process	GO:0050657	nucleic acid transport	11/949 1.16%	174/23652 0.74%	0.0920708	0.640556	nol6;nup210;ranbp2;xpot;LOC119908006;g3bp2;LOC119899498;ddx39ab;novel.365;LOC119882097;nup133	11	nol6;nup210;ranbp2;xpot;LOC119908006;g3bp2;LOC119899498;ddx39ab;novel.365;nup133	10	LOC119882097	1
Biological process	GO:0050658	RNA transport	11/949 1.16%	174/23652 0.74%	0.0920708	0.640556	nol6;nup210;ranbp2;xpot;LOC119908006;g3bp2;LOC119899498;ddx39ab;novel.365;LOC119882097;nup133	11	nol6;nup210;ranbp2;xpot;LOC119908006;g3bp2;LOC119899498;ddx39ab;novel.365;nup133	10	LOC119882097	1
Biological process	GO:0002396	MHC protein complex assembly	3/949 0.32%	27/23652 0.11%	0.0923449	0.640556	LOC119912010;LOC119916558;LOC119912423	3	LOC119916558	1	LOC119912010;LOC119912423	2
Biological process	GO:0015732	prostaglandin transport	3/949 0.32%	27/23652 0.11%	0.0923449	0.640556	slco2a1;abcc4;pla2g3	3	pla2g3	1	slco2a1;abcc4	2
Biological process	GO:0043628	small regulatory ncRNA 3'-end processing	3/949 0.32%	27/23652 0.11%	0.0923449	0.640556	parn;LOC119910533;LOC119903542	3	parn;LOC119910533;LOC119903542	3	--	0
Biological process	GO:0046390	ribose phosphate biosynthetic process	15/949 1.58%	256/23652 1.08%	0.0927993	0.640556	LOC119917911;novel.762;LOC119903259;ATP8;acsl6;gmpr;dlat;rfk;ak4;LOC119881838;cmpk;LOC119909571;nme7;uck2b;elovl5	15	LOC119917911;LOC119903259;ATP8;dlat;rfk;LOC119881838;cmpk;LOC119909571;uck2b	9	novel.762;acsl6;gmpr;ak4;nme7;elovl5	6
Biological process	GO:0035194	post-transcriptional gene silencing by RNA	6/949 0.63%	78/23652 0.33%	0.0929897	0.640556	ddx5;ncor2;LOC119888844;ago3b;eif4g1a;LOC119919295	6	ddx5;ncor2;LOC119888844;ago3b;eif4g1a	5	LOC119919295	1
Biological process	GO:0000455	enzyme-directed rRNA pseudouridine synthesis	2/949 0.21%	13/23652 0.05%	0.0936379	0.640556	LOC119910533;LOC119903542	2	LOC119910533;LOC119903542	2	--	0
Biological process	GO:0001561	fatty acid alpha-oxidation	2/949 0.21%	13/23652 0.05%	0.0936379	0.640556	LOC119890798;LOC119890799	2	--	0	LOC119890798;LOC119890799	2
Biological process	GO:0001821	histamine secretion	2/949 0.21%	13/23652 0.05%	0.0936379	0.640556	LOC119886895;pla2g3	2	LOC119886895;pla2g3	2	--	0
Biological process	GO:0001973	G protein-coupled adenosine receptor signaling pathway	2/949 0.21%	13/23652 0.05%	0.0936379	0.640556	gnai2b;ada	2	--	0	gnai2b;ada	2
Biological process	GO:0003215	cardiac right ventricle morphogenesis	2/949 0.21%	13/23652 0.05%	0.0936379	0.640556	tgfb2;sox4a	2	--	0	tgfb2;sox4a	2
Biological process	GO:0006107	oxaloacetate metabolic process	2/949 0.21%	13/23652 0.05%	0.0936379	0.640556	pck2;nit2	2	--	0	pck2;nit2	2
Biological process	GO:0006607	NLS-bearing protein import into nucleus	2/949 0.21%	13/23652 0.05%	0.0936379	0.640556	ranbp2;kpnb3	2	ranbp2;kpnb3	2	--	0
Biological process	GO:0019405	alditol catabolic process	2/949 0.21%	13/23652 0.05%	0.0936379	0.640556	pck1;sord	2	--	0	pck1;sord	2
Biological process	GO:0019626	short-chain fatty acid catabolic process	2/949 0.21%	13/23652 0.05%	0.0936379	0.640556	pck2;pck1	2	--	0	pck2;pck1	2
Biological process	GO:0032525	somite rostral/caudal axis specification	2/949 0.21%	13/23652 0.05%	0.0936379	0.640556	foxh1;epb41l5	2	--	0	foxh1;epb41l5	2
Biological process	GO:0034635	glutathione transport	2/949 0.21%	13/23652 0.05%	0.0936379	0.640556	abcc1;slc25a39	2	abcc1	1	slc25a39	1
Biological process	GO:0035022	positive regulation of Rac protein signal transduction	2/949 0.21%	13/23652 0.05%	0.0936379	0.640556	LOC119898249;pik3cb	2	LOC119898249;pik3cb	2	--	0
Biological process	GO:0035588	G protein-coupled purinergic receptor signaling pathway	2/949 0.21%	13/23652 0.05%	0.0936379	0.640556	gnai2b;ada	2	--	0	gnai2b;ada	2
Biological process	GO:0035791	platelet-derived growth factor receptor-beta signaling pathway	2/949 0.21%	13/23652 0.05%	0.0936379	0.640556	hip1rb;si:ch211-79m20.1	2	si:ch211-79m20.1	1	hip1rb	1
Biological process	GO:0042368	vitamin D biosynthetic process	2/949 0.21%	13/23652 0.05%	0.0936379	0.640556	LOC119886596;si:dkey-91i10.3	2	--	0	LOC119886596;si:dkey-91i10.3	2
Biological process	GO:0042428	serotonin metabolic process	2/949 0.21%	13/23652 0.05%	0.0936379	0.640556	LOC119890323;LOC119893900	2	--	0	LOC119890323;LOC119893900	2
Biological process	GO:0042939	tripeptide transport	2/949 0.21%	13/23652 0.05%	0.0936379	0.640556	abcc1;slc25a39	2	abcc1	1	slc25a39	1
Biological process	GO:0048319	axial mesoderm morphogenesis	2/949 0.21%	13/23652 0.05%	0.0936379	0.640556	foxh1;epb41l5	2	--	0	foxh1;epb41l5	2
Biological process	GO:0060008	Sertoli cell differentiation	2/949 0.21%	13/23652 0.05%	0.0936379	0.640556	atrx;map7d3	2	atrx;map7d3	2	--	0
Biological process	GO:0070778	L-aspartate transmembrane transport	2/949 0.21%	13/23652 0.05%	0.0936379	0.640556	slc1a3a;slc1a4	2	slc1a3a;slc1a4	2	--	0
Biological process	GO:0072531	pyrimidine-containing compound transmembrane transport	2/949 0.21%	13/23652 0.05%	0.0936379	0.640556	slc25a36a;LOC119911845	2	LOC119911845	1	slc25a36a	1
Biological process	GO:0090385	phagosome-lysosome fusion	2/949 0.21%	13/23652 0.05%	0.0936379	0.640556	syt7a;pikfyve	2	pikfyve	1	syt7a	1
Biological process	GO:0090399	replicative senescence	2/949 0.21%	13/23652 0.05%	0.0936379	0.640556	atm;LOC119882886	2	atm	1	LOC119882886	1
Biological process	GO:0098787	mRNA cleavage involved in mRNA processing	2/949 0.21%	13/23652 0.05%	0.0936379	0.640556	LOC119898452;LOC119912581	2	--	0	LOC119898452;LOC119912581	2
Biological process	GO:0140009	L-aspartate import across plasma membrane	2/949 0.21%	13/23652 0.05%	0.0936379	0.640556	slc1a3a;slc1a4	2	slc1a3a;slc1a4	2	--	0
Biological process	GO:1902965	regulation of protein localization to early endosome	2/949 0.21%	13/23652 0.05%	0.0936379	0.640556	LOC119908433;LOC119888666	2	LOC119908433;LOC119888666	2	--	0
Biological process	GO:1902966	positive regulation of protein localization to early endosome	2/949 0.21%	13/23652 0.05%	0.0936379	0.640556	LOC119908433;LOC119888666	2	LOC119908433;LOC119888666	2	--	0
Biological process	GO:1904251	regulation of bile acid metabolic process	2/949 0.21%	13/23652 0.05%	0.0936379	0.640556	LOC119901591;novel.786	2	--	0	LOC119901591;novel.786	2
Biological process	GO:1905165	regulation of lysosomal protein catabolic process	2/949 0.21%	13/23652 0.05%	0.0936379	0.640556	LOC119898066;LOC119900534	2	LOC119900534	1	LOC119898066	1
Biological process	GO:1905247	positive regulation of aspartic-type peptidase activity	2/949 0.21%	13/23652 0.05%	0.0936379	0.640556	grna;LOC119908433	2	LOC119908433	1	grna	1
Biological process	GO:0061025	membrane fusion	12/949 1.26%	195/23652 0.82%	0.0943727	0.644683	LOC119905243;syt7a;ubxn2a;stxbp6;pikfyve;LOC119895564;LOC119903465;uso1;LOC119918079;cltrn;rubcnl;nsfl1c	12	stxbp6;pikfyve;LOC119895564;uso1;nsfl1c	5	LOC119905243;syt7a;ubxn2a;LOC119903465;LOC119918079;cltrn;rubcnl	7
Biological process	GO:0031669	cellular response to nutrient levels	19/949 2%	341/23652 1.44%	0.0945128	0.64474	LOC119917911;chkb;LOC119886596;ulk1a;ndor1;LOC119882053;eif4g1a;bmt2;LOC119905831;LOC119898408;tbl2;gcn1;phex;pck1;hspa5;LOC119891498;novel.959;LOC119904788;dcps	19	LOC119917911;chkb;ulk1a;ndor1;LOC119882053;eif4g1a;LOC119905831;LOC119898408;tbl2;gcn1;hspa5;LOC119891498;dcps	13	LOC119886596;bmt2;phex;pck1;novel.959;LOC119904788	6
Biological process	GO:0071384	cellular response to corticosteroid stimulus	7/949 0.74%	97/23652 0.41%	0.095023	0.64732	pck2;eif4e1c;LOC119905676;pck1;rps6kb1a;rps6kb1b;igfals	7	eif4e1c;LOC119905676;rps6kb1a;rps6kb1b	4	pck2;pck1;igfals	3
Biological process	GO:0006109	regulation of carbohydrate metabolic process	13/949 1.37%	216/23652 0.91%	0.0959369	0.652637	LOC119917911;ppp1r3g;LOC119906981;ranbp2;scarb2a;LOC119900971;LOC119913394;si:ch211-79m20.1;pck1;irs2b;LOC119900983;LOC119919046;rubcnl	13	LOC119917911;LOC119906981;ranbp2;si:ch211-79m20.1;irs2b;LOC119919046	6	ppp1r3g;scarb2a;LOC119900971;LOC119913394;pck1;LOC119900983;rubcnl	7
Biological process	GO:0030449	regulation of complement activation	5/949 0.53%	61/23652 0.26%	0.0975108	0.661507	LOC119902345;LOC119902342;LOC119902347;LOC119896217;LOC119900156	5	LOC119896217	1	LOC119902345;LOC119902342;LOC119902347;LOC119900156	4
Biological process	GO:0045069	regulation of viral genome replication	5/949 0.53%	61/23652 0.26%	0.0975108	0.661507	LOC119917911;ddx5;ppid;LOC119915782;ifih1	5	LOC119917911;ddx5;ppid	3	LOC119915782;ifih1	2
Biological process	GO:0045740	positive regulation of DNA replication	4/949 0.42%	44/23652 0.19%	0.0990163	0.670791	LOC119908976;atrx;baz1a;smarca5	4	LOC119908976;atrx;baz1a;smarca5	4	--	0
Biological process	GO:0034655	nucleobase-containing compound catabolic process	26/949 2.74%	495/23652 2.09%	0.099251	0.671452	ddx5;LOC119898452;LOC119908433;LOC119911031;fus;pde4d;fen1;LOC119912581;LOC119888844;ago3b;atm;zcchc7;upb1;ada;LOC119894883;LOC119908912;hnrnpaba;parn;gspt1l;LOC119885700;pelo;LOC119899825;LOC119899498;plekhn1;LOC119919295;dcps	26	ddx5;LOC119908433;LOC119911031;fus;fen1;LOC119888844;ago3b;atm;zcchc7;LOC119894883;hnrnpaba;parn;gspt1l;pelo;LOC119899825;LOC119899498;dcps	17	LOC119898452;pde4d;LOC119912581;upb1;ada;LOC119908912;LOC119885700;plekhn1;LOC119919295	9
Biological process	GO:0030433	ubiquitin-dependent ERAD pathway	9/949 0.95%	137/23652 0.58%	0.100403	0.671465	si:ch211-282j22.3;hsp90b1;LOC119907121;LOC119898408;derl1;psmc6;hspa5;dnajc10;LOC119893254	9	si:ch211-282j22.3;hsp90b1;LOC119907121;LOC119898408;derl1;psmc6;hspa5;dnajc10	8	LOC119893254	1
Biological process	GO:0106106	cold-induced thermogenesis	9/949 0.95%	137/23652 0.58%	0.100403	0.671465	LOC119902606;LOC119908976;LOC119906981;LOC119909918;LOC119910291;id1;g0s2;novel.343;LOC119912862	9	LOC119908976;LOC119906981;LOC119909918;LOC119910291;g0s2	5	LOC119902606;id1;novel.343;LOC119912862	4
Biological process	GO:0120161	regulation of cold-induced thermogenesis	9/949 0.95%	137/23652 0.58%	0.100403	0.671465	LOC119902606;LOC119908976;LOC119906981;LOC119909918;LOC119910291;id1;g0s2;novel.343;LOC119912862	9	LOC119908976;LOC119906981;LOC119909918;LOC119910291;g0s2	5	LOC119902606;id1;novel.343;LOC119912862	4
Biological process	GO:0001522	pseudouridine synthesis	3/949 0.32%	28/23652 0.12%	0.100487	0.671465	LOC119910533;LOC119899825;LOC119903542	3	LOC119910533;LOC119899825;LOC119903542	3	--	0
Biological process	GO:0007194	negative regulation of adenylate cyclase activity	3/949 0.32%	28/23652 0.12%	0.100487	0.671465	gnai2b;akap9;LOC119898163	3	akap9;LOC119898163	2	gnai2b	1
Biological process	GO:0007549	dosage compensation	3/949 0.32%	28/23652 0.12%	0.100487	0.671465	LOC119894957;phf20a;LOC119882097	3	LOC119894957;phf20a	2	LOC119882097	1
Biological process	GO:0014887	cardiac muscle adaptation	3/949 0.32%	28/23652 0.12%	0.100487	0.671465	atp2a2b;LOC119905676;klf15	3	atp2a2b;LOC119905676	2	klf15	1
Biological process	GO:0017145	stem cell division	3/949 0.32%	28/23652 0.12%	0.100487	0.671465	tgfb2;smyd5;LOC119912937	3	smyd5	1	tgfb2;LOC119912937	2
Biological process	GO:0018149	peptide cross-linking	3/949 0.32%	28/23652 0.12%	0.100487	0.671465	spock2;LOC119915822;tgm2l	3	spock2;tgm2l	2	LOC119915822	1
Biological process	GO:0090257	regulation of muscle system process	17/949 1.79%	302/23652 1.28%	0.101891	0.679407	LOC119917911;LOC119909085;anxa6;LOC119908433;atp2a2b;abcc8;pde4d;si:ch211-11k18.4;LOC119889791;akap9;dapk3;LOC119905676;parp2;rps6kb1a;rps6kb1b;LOC119905247;tnnt2a	17	LOC119917911;LOC119909085;LOC119908433;atp2a2b;abcc8;si:ch211-11k18.4;akap9;dapk3;LOC119905676;parp2;rps6kb1a;rps6kb1b;tnnt2a	13	anxa6;pde4d;LOC119889791;LOC119905247	4
Biological process	GO:0016441	post-transcriptional gene silencing	6/949 0.63%	80/23652 0.34%	0.101953	0.679407	ddx5;ncor2;LOC119888844;ago3b;eif4g1a;LOC119919295	6	ddx5;ncor2;LOC119888844;ago3b;eif4g1a	5	LOC119919295	1
Biological process	GO:0033013	tetrapyrrole metabolic process	5/949 0.53%	62/23652 0.26%	0.102764	0.683399	slc25a39;abcd4;hmox1a;ppox;LOC119882645	5	abcd4;hmox1a;ppox;LOC119882645	4	slc25a39	1
Biological process	GO:0015749	monosaccharide transmembrane transport	9/949 0.95%	138/23652 0.58%	0.103818	0.683399	slc2a12;slc27a1a;LOC119906981;pik3r1;LOC119916268;irs2b;klf15;rps6kb1a;rps6kb1b	9	slc27a1a;LOC119906981;irs2b;rps6kb1a;rps6kb1b	5	slc2a12;pik3r1;LOC119916268;klf15	4
Biological process	GO:0035601	protein deacylation	9/949 0.95%	138/23652 0.58%	0.103818	0.683399	chd4a;hdac6;smarca5;si:dkey-103i16.6;LOC119907183;hdac3;mta2;bcl6aa;hdac8	9	chd4a;hdac6;smarca5;si:dkey-103i16.6;LOC119907183;hdac3;mta2;bcl6aa;hdac8	9	--	0
Biological process	GO:0010332	response to gamma radiation	4/949 0.42%	45/23652 0.19%	0.105416	0.683399	LOC119888635;atm;ercc6;hspa5	4	atm;ercc6;hspa5	3	LOC119888635	1
Biological process	GO:1904738	vascular associated smooth muscle cell migration	4/949 0.42%	45/23652 0.19%	0.105416	0.683399	LOC119906981;LOC119889791;LOC119898408;si:ch211-79m20.1	4	LOC119906981;LOC119898408;si:ch211-79m20.1	3	LOC119889791	1
Biological process	GO:1905606	regulation of presynapse assembly	4/949 0.42%	45/23652 0.19%	0.105416	0.683399	LOC119910292;eif4g1a;ntng2a;gpc6b	4	LOC119910292;eif4g1a	2	ntng2a;gpc6b	2
Biological process	GO:0006112	energy reserve metabolic process	8/949 0.84%	119/23652 0.5%	0.106045	0.683399	ppp1r3g;LOC119908532;LOC119906981;gbe1b;LOC119913394;irs2b;ptges3a;rubcnl	8	LOC119906981;irs2b;ptges3a	3	ppp1r3g;LOC119908532;gbe1b;LOC119913394;rubcnl	5
Biological process	GO:0003413	chondrocyte differentiation involved in endochondral bone morphogenesis	2/949 0.21%	14/23652 0.06%	0.10644	0.683399	anxa6;trip11	2	trip11	1	anxa6	1
Biological process	GO:0006620	post-translational protein targeting to endoplasmic reticulum membrane	2/949 0.21%	14/23652 0.06%	0.10644	0.683399	sec61a1;hspa5	2	sec61a1;hspa5	2	--	0
Biological process	GO:0007501	mesodermal cell fate specification	2/949 0.21%	14/23652 0.06%	0.10644	0.683399	eya1;foxh1	2	eya1	1	foxh1	1
Biological process	GO:0016926	protein desumoylation	2/949 0.21%	14/23652 0.06%	0.10644	0.683399	LOC119902338;uspl1	2	uspl1	1	LOC119902338	1
Biological process	GO:0030575	nuclear body organization	2/949 0.21%	14/23652 0.06%	0.10644	0.683399	aff2;uspl1	2	uspl1	1	aff2	1
Biological process	GO:0030810	positive regulation of nucleotide biosynthetic process	2/949 0.21%	14/23652 0.06%	0.10644	0.683399	LOC119917911;guca1c	2	LOC119917911	1	guca1c	1
Biological process	GO:0032342	aldosterone biosynthetic process	2/949 0.21%	14/23652 0.06%	0.10644	0.683399	cacna1hb;clcn2c	2	clcn2c	1	cacna1hb	1
Biological process	GO:0033151	V(D)J recombination	2/949 0.21%	14/23652 0.06%	0.10644	0.683399	atm;nhej1	2	atm;nhej1	2	--	0
Biological process	GO:0043380	regulation of memory T cell differentiation	2/949 0.21%	14/23652 0.06%	0.10644	0.683399	pck1;bcl6aa	2	bcl6aa	1	pck1	1
Biological process	GO:0045725	positive regulation of glycogen biosynthetic process	2/949 0.21%	14/23652 0.06%	0.10644	0.683399	ppp1r3g;irs2b	2	irs2b	1	ppp1r3g	1
Biological process	GO:0046349	amino sugar biosynthetic process	2/949 0.21%	14/23652 0.06%	0.10644	0.683399	pgm3;uap1	2	pgm3;uap1	2	--	0
Biological process	GO:0046487	glyoxylate metabolic process	2/949 0.21%	14/23652 0.06%	0.10644	0.683399	LOC119890530;agxtb	2	LOC119890530	1	agxtb	1
Biological process	GO:0048264	determination of ventral identity	2/949 0.21%	14/23652 0.06%	0.10644	0.683399	LOC119896436;bmp2b	2	LOC119896436	1	bmp2b	1
Biological process	GO:0051608	histamine transport	2/949 0.21%	14/23652 0.06%	0.10644	0.683399	LOC119886895;pla2g3	2	LOC119886895;pla2g3	2	--	0
Biological process	GO:0051764	actin crosslink formation	2/949 0.21%	14/23652 0.06%	0.10644	0.683399	baiap2l1b;baiap2l2a	2	--	0	baiap2l1b;baiap2l2a	2
Biological process	GO:0071638	negative regulation of monocyte chemotactic protein-1 production	2/949 0.21%	14/23652 0.06%	0.10644	0.683399	LOC119912685;LOC119919046	2	LOC119919046	1	LOC119912685	1
Biological process	GO:0072553	terminal button organization	2/949 0.21%	14/23652 0.06%	0.10644	0.683399	chd4a;LOC119910292	2	chd4a;LOC119910292	2	--	0
Biological process	GO:1900373	positive regulation of purine nucleotide biosynthetic process	2/949 0.21%	14/23652 0.06%	0.10644	0.683399	LOC119917911;guca1c	2	LOC119917911	1	guca1c	1
Biological process	GO:1904872	regulation of telomerase RNA localization to Cajal body	2/949 0.21%	14/23652 0.06%	0.10644	0.683399	parn;LOC119899825	2	parn;LOC119899825	2	--	0
Biological process	GO:1905668	positive regulation of protein localization to endosome	2/949 0.21%	14/23652 0.06%	0.10644	0.683399	LOC119908433;LOC119888666	2	LOC119908433;LOC119888666	2	--	0
Biological process	GO:0032760	positive regulation of tumor necrosis factor production	6/949 0.63%	81/23652 0.34%	0.106598	0.683399	abcc8;pik3r1;LOC119898249;LOC119900971;ifih1;LOC119900983	6	abcc8;LOC119898249	2	pik3r1;LOC119900971;ifih1;LOC119900983	4
Biological process	GO:1901607	alpha-amino acid biosynthetic process	6/949 0.63%	81/23652 0.34%	0.106598	0.683399	ass1;pycr1b;agxtb;mthfr;novel.997;LOC119891844	6	ass1;pycr1b;mthfr	3	agxtb;novel.997;LOC119891844	3
Biological process	GO:0098732	macromolecule deacylation	9/949 0.95%	139/23652 0.59%	0.107297	0.686984	chd4a;hdac6;smarca5;si:dkey-103i16.6;LOC119907183;hdac3;mta2;bcl6aa;hdac8	9	chd4a;hdac6;smarca5;si:dkey-103i16.6;LOC119907183;hdac3;mta2;bcl6aa;hdac8	9	--	0
Biological process	GO:0015980	energy derivation by oxidation of organic compounds	20/949 2.11%	369/23652 1.56%	0.10794	0.690193	ppp1r3g;LOC119908532;aco2;zgc:73226;LOC119904122;LOC119890530;slc25a55a;si:dkey-103i16.6;LOC119906981;slc25a14;dlat;ak4;ND4L;gbe1b;LOC119913394;irs2b;ND2;ptges3a;ND5;rubcnl	20	aco2;LOC119904122;LOC119890530;slc25a55a;si:dkey-103i16.6;LOC119906981;slc25a14;dlat;ND4L;irs2b;ND2;ptges3a;ND5	13	ppp1r3g;LOC119908532;zgc:73226;ak4;gbe1b;LOC119913394;rubcnl	7
Biological process	GO:0006378	mRNA polyadenylation	5/949 0.53%	63/23652 0.27%	0.108155	0.690669	pabpn1;LOC119886294;LOC119910410;cpsf1;LOC119882097	5	pabpn1;LOC119910410;cpsf1	3	LOC119886294;LOC119882097	2
Biological process	GO:0048641	regulation of skeletal muscle tissue development	3/949 0.32%	29/23652 0.12%	0.108904	0.69274	rps6kb1a;rps6kb1b;usp2a	3	rps6kb1a;rps6kb1b;usp2a	3	--	0
Biological process	GO:0080111	DNA demethylation	3/949 0.32%	29/23652 0.12%	0.108904	0.69274	LOC119911031;LOC119894883;hnrnpaba	3	LOC119911031;LOC119894883;hnrnpaba	3	--	0
Biological process	GO:1901658	glycosyl compound catabolic process	3/949 0.32%	29/23652 0.12%	0.108904	0.69274	upb1;ada;gba2	3	--	0	upb1;ada;gba2	3
Biological process	GO:0006979	response to oxidative stress	24/949 2.53%	457/23652 1.93%	0.109782	0.69742	fbln5;zgc:73226;LOC119898452;tat;atp2a2b;hdac6;sgk2a;epx;LOC119917200;txnrd2.2;LOC119912581;LOC119890323;LOC119912685;naprt;fosl1a;pycr1b;LOC119889791;ercc6;LOC119898408;gclm;msrb2;ndufa6;LOC119914980;gpx1b	24	fbln5;atp2a2b;hdac6;epx;LOC119917200;txnrd2.2;naprt;fosl1a;pycr1b;ercc6;LOC119898408;gclm;ndufa6	13	zgc:73226;LOC119898452;tat;sgk2a;LOC119912581;LOC119890323;LOC119912685;LOC119889791;msrb2;LOC119914980;gpx1b	11
Biological process	GO:0009308	amine metabolic process	9/949 0.95%	140/23652 0.59%	0.110842	0.703245	dmgdh;LOC119886699;tdo2a;LOC119890323;odc1;LOC119896383;tgfb2;atcayb;novel.343	9	odc1;LOC119896383;atcayb	3	dmgdh;LOC119886699;tdo2a;LOC119890323;tgfb2;novel.343	6
Biological process	GO:0033692	cellular polysaccharide biosynthetic process	6/949 0.63%	82/23652 0.35%	0.111351	0.705558	ppp1r3g;LOC119906981;gbe1b;LOC119913394;irs2b;ptges3a	6	LOC119906981;irs2b;ptges3a	3	ppp1r3g;gbe1b;LOC119913394	3
Biological process	GO:0001662	behavioral fear response	4/949 0.42%	46/23652 0.19%	0.111999	0.706013	eif4g1a;eif4e1c;rps6kb1a;rps6kb1b	4	eif4g1a;eif4e1c;rps6kb1a;rps6kb1b	4	--	0
Biological process	GO:0060964	regulation of miRNA-mediated gene silencing	4/949 0.42%	46/23652 0.19%	0.111999	0.706013	ddx5;ncor2;LOC119888844;eif4g1a	4	ddx5;ncor2;LOC119888844;eif4g1a	4	--	0
Biological process	GO:1905953	negative regulation of lipid localization	4/949 0.42%	46/23652 0.19%	0.111999	0.706013	LOC119917911;pnpla2;pnpla3;irs2b	4	LOC119917911;pnpla2;irs2b	3	pnpla3	1
Biological process	GO:1990748	cellular detoxification	4/949 0.42%	46/23652 0.19%	0.111999	0.706013	fbln5;zgc:64106;LOC119890323;LOC119905831	4	fbln5;LOC119905831	2	zgc:64106;LOC119890323	2
Biological process	GO:0018205	peptidyl-lysine modification	25/949 2.63%	481/23652 2.03%	0.11361	0.714774	LOC119915668;atrx;camkmt;hdac6;smarca5;si:dkey-103i16.6;dip2bb;ranbp2;LOC119898696;ercc6;hcfc1b;eya1;LOC119894405;dpy30;LOC119902338;ruvbl1;phf20a;klf15;smyd5;bcor;sox4a;ifih1;LOC119899726;uspl1;epc2	25	LOC119915668;atrx;camkmt;hdac6;smarca5;si:dkey-103i16.6;dip2bb;ranbp2;LOC119898696;ercc6;hcfc1b;eya1;LOC119894405;dpy30;ruvbl1;phf20a;smyd5;LOC119899726;uspl1;epc2	20	LOC119902338;klf15;bcor;sox4a;ifih1	5
Biological process	GO:1901998	toxin transport	5/949 0.53%	64/23652 0.27%	0.113681	0.714774	dnaja;zgc:73226;LOC119882575;hspa5;LOC119902973	5	dnaja;LOC119882575;hspa5	3	zgc:73226;LOC119902973	2
Biological process	GO:0000083	regulation of transcription involved in G1/S transition of mitotic cell cycle	3/949 0.32%	30/23652 0.13%	0.117582	0.714834	LOC119910415;e2f4;npat	3	LOC119910415;e2f4;npat	3	--	0
Biological process	GO:0006103	2-oxoglutarate metabolic process	3/949 0.32%	30/23652 0.13%	0.117582	0.714834	si:ch211-217a12.1;tat;LOC119890530	3	LOC119890530	1	si:ch211-217a12.1;tat	2
Biological process	GO:0009303	rRNA transcription	3/949 0.32%	30/23652 0.13%	0.117582	0.714834	LOC119910127;ercc6;LOC119914636	3	LOC119910127;ercc6	2	LOC119914636	1
Biological process	GO:0031280	negative regulation of cyclase activity	3/949 0.32%	30/23652 0.13%	0.117582	0.714834	gnai2b;akap9;LOC119898163	3	akap9;LOC119898163	2	gnai2b	1
Biological process	GO:0006767	water-soluble vitamin metabolic process	4/949 0.42%	47/23652 0.2%	0.118759	0.714834	rfk;abcd4;pdxkb;slc23a2	4	rfk;abcd4;pdxkb;slc23a2	4	--	0
Biological process	GO:0042168	heme metabolic process	4/949 0.42%	47/23652 0.2%	0.118759	0.714834	slc25a39;hmox1a;ppox;LOC119882645	4	hmox1a;ppox;LOC119882645	3	slc25a39	1
Biological process	GO:0048333	mesodermal cell differentiation	4/949 0.42%	47/23652 0.2%	0.118759	0.714834	eya1;bmp2b;itga8;foxh1	4	eya1;itga8	2	bmp2b;foxh1	2
Biological process	GO:1990090	cellular response to nerve growth factor stimulus	4/949 0.42%	47/23652 0.2%	0.118759	0.714834	magi2a;wasf1;hspa5;id1	4	wasf1;hspa5	2	magi2a;id1	2
Biological process	GO:0010883	regulation of lipid storage	5/949 0.53%	65/23652 0.27%	0.119339	0.714834	LOC119917911;pnpla2;cpt1ab;pnpla3;cpt1b	5	LOC119917911;pnpla2;cpt1ab;cpt1b	4	pnpla3	1
Biological process	GO:0046209	nitric oxide metabolic process	5/949 0.53%	65/23652 0.27%	0.119339	0.714834	hsp90aa1.2;LOC119908433;cps1;LOC119899498;LOC119890304	5	hsp90aa1.2;LOC119908433;cps1;LOC119899498;LOC119890304	5	--	0
Biological process	GO:0061614	miRNA transcription	5/949 0.53%	65/23652 0.27%	0.119339	0.714834	LOC119917911;ddx5;fosl1a;si:ch211-79m20.1;tgfb2	5	LOC119917911;ddx5;fosl1a;si:ch211-79m20.1	4	tgfb2	1
Biological process	GO:0000478	endonucleolytic cleavage involved in rRNA processing	2/949 0.21%	15/23652 0.06%	0.119674	0.714834	utp20;rrs1	2	utp20;rrs1	2	--	0
Biological process	GO:0000479	endonucleolytic cleavage of tricistronic rRNA transcript (SSU-rRNA, 5.8S rRNA, LSU-rRNA)	2/949 0.21%	15/23652 0.06%	0.119674	0.714834	utp20;rrs1	2	utp20;rrs1	2	--	0
Biological process	GO:0000820	regulation of glutamine family amino acid metabolic process	2/949 0.21%	15/23652 0.06%	0.119674	0.714834	atcayb;novel.343	2	atcayb	1	novel.343	1
Biological process	GO:0006705	mineralocorticoid biosynthetic process	2/949 0.21%	15/23652 0.06%	0.119674	0.714834	cacna1hb;clcn2c	2	clcn2c	1	cacna1hb	1
Biological process	GO:0006729	tetrahydrobiopterin biosynthetic process	2/949 0.21%	15/23652 0.06%	0.119674	0.714834	LOC119890323;LOC119915738	2	LOC119915738	1	LOC119890323	1
Biological process	GO:0009445	putrescine metabolic process	2/949 0.21%	15/23652 0.06%	0.119674	0.714834	odc1;LOC119896383	2	odc1;LOC119896383	2	--	0
Biological process	GO:0010867	positive regulation of triglyceride biosynthetic process	2/949 0.21%	15/23652 0.06%	0.119674	0.714834	slc27a1a;LOC119900534	2	slc27a1a;LOC119900534	2	--	0
Biological process	GO:0019373	epoxygenase P450 pathway	2/949 0.21%	15/23652 0.06%	0.119674	0.714834	LOC119900971;LOC119900983	2	--	0	LOC119900971;LOC119900983	2
Biological process	GO:0031340	positive regulation of vesicle fusion	2/949 0.21%	15/23652 0.06%	0.119674	0.714834	LOC119905243;LOC119895564	2	LOC119895564	1	LOC119905243	1
Biological process	GO:0035865	cellular response to potassium ion	2/949 0.21%	15/23652 0.06%	0.119674	0.714834	cacna1hb;stk39	2	stk39	1	cacna1hb	1
Biological process	GO:0043032	positive regulation of macrophage activation	2/949 0.21%	15/23652 0.06%	0.119674	0.714834	hspd1;kars1	2	hspd1;kars1	2	--	0
Biological process	GO:0045019	negative regulation of nitric oxide biosynthetic process	2/949 0.21%	15/23652 0.06%	0.119674	0.714834	LOC119908433;LOC119899498	2	LOC119908433;LOC119899498	2	--	0
Biological process	GO:0046146	tetrahydrobiopterin metabolic process	2/949 0.21%	15/23652 0.06%	0.119674	0.714834	LOC119890323;LOC119915738	2	LOC119915738	1	LOC119890323	1
Biological process	GO:0048143	astrocyte activation	2/949 0.21%	15/23652 0.06%	0.119674	0.714834	grna;LOC119900534	2	LOC119900534	1	grna	1
Biological process	GO:0051004	regulation of lipoprotein lipase activity	2/949 0.21%	15/23652 0.06%	0.119674	0.714834	angptl3;LOC119900507	2	LOC119900507	1	angptl3	1
Biological process	GO:0090103	cochlea morphogenesis	2/949 0.21%	15/23652 0.06%	0.119674	0.714834	hpn;eya1	2	eya1	1	hpn	1
Biological process	GO:0090336	positive regulation of brown fat cell differentiation	2/949 0.21%	15/23652 0.06%	0.119674	0.714834	LOC119905831;metrnla	2	LOC119905831	1	metrnla	1
Biological process	GO:0090670	RNA localization to Cajal body	2/949 0.21%	15/23652 0.06%	0.119674	0.714834	parn;LOC119899825	2	parn;LOC119899825	2	--	0
Biological process	GO:0090671	telomerase RNA localization to Cajal body	2/949 0.21%	15/23652 0.06%	0.119674	0.714834	parn;LOC119899825	2	parn;LOC119899825	2	--	0
Biological process	GO:0090672	telomerase RNA localization	2/949 0.21%	15/23652 0.06%	0.119674	0.714834	parn;LOC119899825	2	parn;LOC119899825	2	--	0
Biological process	GO:0090685	RNA localization to nucleus	2/949 0.21%	15/23652 0.06%	0.119674	0.714834	parn;LOC119899825	2	parn;LOC119899825	2	--	0
Biological process	GO:0097176	epoxide metabolic process	2/949 0.21%	15/23652 0.06%	0.119674	0.714834	LOC119918272;ephx1	2	LOC119918272	1	ephx1	1
Biological process	GO:1901160	primary amino compound metabolic process	2/949 0.21%	15/23652 0.06%	0.119674	0.714834	LOC119890323;LOC119893900	2	--	0	LOC119890323;LOC119893900	2
Biological process	GO:1904350	regulation of protein catabolic process in the vacuole	2/949 0.21%	15/23652 0.06%	0.119674	0.714834	LOC119898066;LOC119900534	2	LOC119900534	1	LOC119898066	1
Biological process	GO:1904406	negative regulation of nitric oxide metabolic process	2/949 0.21%	15/23652 0.06%	0.119674	0.714834	LOC119908433;LOC119899498	2	LOC119908433;LOC119899498	2	--	0
Biological process	GO:1904779	regulation of protein localization to centrosome	2/949 0.21%	15/23652 0.06%	0.119674	0.714834	novel.343;nsfl1c	2	nsfl1c	1	novel.343	1
Biological process	GO:1905245	regulation of aspartic-type peptidase activity	2/949 0.21%	15/23652 0.06%	0.119674	0.714834	grna;LOC119908433	2	LOC119908433	1	grna	1
Biological process	GO:1905666	regulation of protein localization to endosome	2/949 0.21%	15/23652 0.06%	0.119674	0.714834	LOC119908433;LOC119888666	2	LOC119908433;LOC119888666	2	--	0
Biological process	GO:1990481	mRNA pseudouridine synthesis	2/949 0.21%	15/23652 0.06%	0.119674	0.714834	LOC119910533;LOC119903542	2	LOC119910533;LOC119903542	2	--	0
Biological process	GO:2000232	regulation of rRNA processing	2/949 0.21%	15/23652 0.06%	0.119674	0.714834	wdr75;LOC119892856	2	wdr75;LOC119892856	2	--	0
Biological process	GO:0030301	cholesterol transport	7/949 0.74%	103/23652 0.44%	0.120218	0.717209	LOC119898262;LOC119884720;syt7a;LOC119897329;acat2;lpcat3;LOC119900534	7	acat2;LOC119900534	2	LOC119898262;LOC119884720;syt7a;LOC119897329;lpcat3	5
Biological process	GO:0009161	ribonucleoside monophosphate metabolic process	6/949 0.63%	84/23652 0.36%	0.121173	0.720276	gmpr;rfk;upb1;ak4;ada;uck2b	6	rfk;uck2b	2	gmpr;upb1;ak4;ada	4
Biological process	GO:0071320	cellular response to cAMP	6/949 0.63%	84/23652 0.36%	0.121173	0.720276	pde4d;akap9;cps1;LOC119904531;pck1;hspa5	6	akap9;cps1;LOC119904531;hspa5	4	pde4d;pck1	2
Biological process	GO:1904705	regulation of vascular associated smooth muscle cell proliferation	6/949 0.63%	84/23652 0.36%	0.121173	0.720276	LOC119898452;gnai2b;LOC119912581;LOC119889791;LOC119898408;si:ch211-79m20.1	6	LOC119898408;si:ch211-79m20.1	2	LOC119898452;gnai2b;LOC119912581;LOC119889791	4
Biological process	GO:1903312	negative regulation of mRNA metabolic process	8/949 0.84%	123/23652 0.52%	0.121804	0.720869	LOC119911031;fus;LOC119888844;LOC119882053;LOC119894883;LOC119908912;hnrnpaba;LOC119896217	8	LOC119911031;fus;LOC119888844;LOC119882053;LOC119894883;hnrnpaba;LOC119896217	7	LOC119908912	1
Biological process	GO:2000278	regulation of DNA biosynthetic process	8/949 0.84%	123/23652 0.52%	0.121804	0.720869	atm;parn;si:ch211-79m20.1;LOC119899825;parm1;cers1;LOC119890535;ptges3a	8	atm;parn;si:ch211-79m20.1;LOC119899825;parm1;cers1;LOC119890535;ptges3a	8	--	0
Biological process	GO:0030183	B cell differentiation	9/949 0.95%	143/23652 0.6%	0.121862	0.720869	pik3r1;atm;cdh17;si:cabz01101003.1;LOC119898408;bcl6aa;LOC119912423;si:dkeyp-117b11.1;si:dkey-27c15.3	9	atm;si:cabz01101003.1;LOC119898408;bcl6aa;si:dkey-27c15.3	5	pik3r1;cdh17;LOC119912423;si:dkeyp-117b11.1	4
Biological process	GO:0051028	mRNA transport	9/949 0.95%	143/23652 0.6%	0.121862	0.720869	nup210;ranbp2;LOC119908006;g3bp2;LOC119899498;ddx39ab;novel.365;LOC119882097;nup133	9	nup210;ranbp2;LOC119908006;g3bp2;LOC119899498;ddx39ab;novel.365;nup133	8	LOC119882097	1
Biological process	GO:1902115	regulation of organelle assembly	13/949 1.37%	226/23652 0.96%	0.12368	0.730741	fez1;mapk15;g3bp1;ulk1a;LOC119909918;si:cabz01101003.1;LOC119899845;LOC119888666;pikfyve;LOC119893432;g3bp2;mak;LOC119882015	13	g3bp1;ulk1a;LOC119909918;si:cabz01101003.1;LOC119899845;LOC119888666;pikfyve;LOC119893432;g3bp2;LOC119882015	10	fez1;mapk15;mak	3
Biological process	GO:0070613	regulation of protein processing	5/949 0.53%	66/23652 0.28%	0.125128	0.735636	hpn;LOC119896619;lpcat3;LOC119907176;bcl2l12	5	bcl2l12	1	hpn;LOC119896619;lpcat3;LOC119907176	4
Biological process	GO:0002209	behavioral defense response	4/949 0.42%	48/23652 0.2%	0.125691	0.735636	eif4g1a;eif4e1c;rps6kb1a;rps6kb1b	4	eif4g1a;eif4e1c;rps6kb1a;rps6kb1b	4	--	0
Biological process	GO:0033120	positive regulation of RNA splicing	4/949 0.42%	48/23652 0.2%	0.125691	0.735636	LOC119898452;LOC119912581;pik3r1;prpf19	4	prpf19	1	LOC119898452;LOC119912581;pik3r1	3
Biological process	GO:0060416	response to growth hormone	4/949 0.42%	48/23652 0.2%	0.125691	0.735636	pik3r1;cps1;phex;igfals	4	cps1	1	pik3r1;phex;igfals	3
Biological process	GO:1900368	regulation of post-transcriptional gene silencing by RNA	4/949 0.42%	48/23652 0.2%	0.125691	0.735636	ddx5;ncor2;LOC119888844;eif4g1a	4	ddx5;ncor2;LOC119888844;eif4g1a	4	--	0
Biological process	GO:0120162	positive regulation of cold-induced thermogenesis	6/949 0.63%	85/23652 0.36%	0.12624	0.735636	LOC119908976;LOC119906981;LOC119909918;g0s2;novel.343;LOC119912862	6	LOC119908976;LOC119906981;LOC119909918;g0s2	4	novel.343;LOC119912862	2
Biological process	GO:1903557	positive regulation of tumor necrosis factor superfamily cytokine production	6/949 0.63%	85/23652 0.36%	0.12624	0.735636	abcc8;pik3r1;LOC119898249;LOC119900971;ifih1;LOC119900983	6	abcc8;LOC119898249	2	pik3r1;LOC119900971;ifih1;LOC119900983	4
Biological process	GO:0002313	mature B cell differentiation involved in immune response	3/949 0.32%	31/23652 0.13%	0.126508	0.735636	cdh17;LOC119898408;bcl6aa	3	LOC119898408;bcl6aa	2	cdh17	1
Biological process	GO:0010460	positive regulation of heart rate	3/949 0.32%	31/23652 0.13%	0.126508	0.735636	pde4d;LOC119890323;LOC119889791	3	--	0	pde4d;LOC119890323;LOC119889791	3
Biological process	GO:0035337	fatty-acyl-CoA metabolic process	3/949 0.32%	31/23652 0.13%	0.126508	0.735636	dgat1a;acsl6;elovl5	3	dgat1a	1	acsl6;elovl5	2
Biological process	GO:0045738	negative regulation of DNA repair	3/949 0.32%	31/23652 0.13%	0.126508	0.735636	rnf169;ercc6;rmi2	3	rnf169;ercc6	2	rmi2	1
Biological process	GO:0071493	cellular response to UV-B	3/949 0.32%	31/23652 0.13%	0.126508	0.735636	LOC119891031;LOC119915887;LOC119882886	3	LOC119891031;LOC119915887	2	LOC119882886	1
Biological process	GO:2000780	negative regulation of double-strand break repair	3/949 0.32%	31/23652 0.13%	0.126508	0.735636	rnf169;ercc6;rmi2	3	rnf169;ercc6	2	rmi2	1
Biological process	GO:0001889	liver development	12/949 1.26%	206/23652 0.87%	0.126611	0.735636	aco2;aldh8a1;cpt1ab;upb1;pck2;hpn;LOC119898408;cps1;cpt1b;fgl1;pck1;bmp2b	12	aco2;cpt1ab;LOC119898408;cps1;cpt1b	5	aldh8a1;upb1;pck2;hpn;fgl1;pck1;bmp2b	7
Biological process	GO:0009746	response to hexose	16/949 1.69%	291/23652 1.23%	0.127177	0.738051	LOC119901591;LOC119909085;LOC119898452;LOC119912581;novel.786;pck2;LOC119898408;LOC119916268;gclm;LOC119905608;pck1;irs2b;sox4a;rps6kb1a;rps6kb1b;cltrn	16	LOC119909085;LOC119898408;gclm;irs2b;rps6kb1a;rps6kb1b	6	LOC119901591;LOC119898452;LOC119912581;novel.786;pck2;LOC119916268;LOC119905608;pck1;sox4a;cltrn	10
Biological process	GO:0001678	cellular glucose homeostasis	15/949 1.58%	270/23652 1.14%	0.128316	0.743776	LOC119901591;LOC119898452;abcc8;LOC119912581;novel.786;pik3r1;pck2;LOC119898408;LOC119916268;gclm;pck1;irs2b;klf15;sox4a;cltrn	15	abcc8;LOC119898408;gclm;irs2b	4	LOC119901591;LOC119898452;LOC119912581;novel.786;pik3r1;pck2;LOC119916268;pck1;klf15;sox4a;cltrn	11
Biological process	GO:0071331	cellular response to hexose stimulus	13/949 1.37%	228/23652 0.96%	0.129726	0.749522	LOC119901591;LOC119898452;LOC119912581;novel.786;pck2;LOC119898408;LOC119916268;gclm;LOC119905608;pck1;irs2b;sox4a;cltrn	13	LOC119898408;gclm;irs2b	3	LOC119901591;LOC119898452;LOC119912581;novel.786;pck2;LOC119916268;LOC119905608;pck1;sox4a;cltrn	10
Biological process	GO:1990874	vascular associated smooth muscle cell proliferation	6/949 0.63%	86/23652 0.36%	0.131408	0.749522	LOC119898452;gnai2b;LOC119912581;LOC119889791;LOC119898408;si:ch211-79m20.1	6	LOC119898408;si:ch211-79m20.1	2	LOC119898452;gnai2b;LOC119912581;LOC119889791	4
Biological process	GO:0003351	epithelial cilium movement involved in extracellular fluid movement	4/949 0.42%	49/23652 0.21%	0.132789	0.749522	ruvbl1;dnaaf4;ippk;foxj1a	4	ruvbl1;ippk	2	dnaaf4;foxj1a	2
Biological process	GO:0050873	brown fat cell differentiation	4/949 0.42%	49/23652 0.21%	0.132789	0.749522	zgc:73226;LOC119905831;metrnla;LOC119912862	4	LOC119905831	1	zgc:73226;metrnla;LOC119912862	3
Biological process	GO:0060147	regulation of post-transcriptional gene silencing	4/949 0.42%	49/23652 0.21%	0.132789	0.749522	ddx5;ncor2;LOC119888844;eif4g1a	4	ddx5;ncor2;LOC119888844;eif4g1a	4	--	0
Biological process	GO:0071305	cellular response to vitamin D	4/949 0.42%	49/23652 0.21%	0.132789	0.749522	LOC119886596;LOC119905831;phex;LOC119891498	4	LOC119905831;LOC119891498	2	LOC119886596;phex	2
Biological process	GO:0099174	regulation of presynapse organization	4/949 0.42%	49/23652 0.21%	0.132789	0.749522	LOC119910292;eif4g1a;ntng2a;gpc6b	4	LOC119910292;eif4g1a	2	ntng2a;gpc6b	2
Biological process	GO:0043484	regulation of RNA splicing	12/949 1.26%	208/23652 0.88%	0.133063	0.749522	ddx5;LOC119898452;fus;LOC119912581;LOC119882053;pik3r1;celf5a;LOC119908845;prpf19;aff2;LOC119896217;LOC119882097	12	ddx5;fus;LOC119882053;celf5a;LOC119908845;prpf19;LOC119896217	7	LOC119898452;LOC119912581;pik3r1;aff2;LOC119882097	5
Biological process	GO:0061008	hepaticobiliary system development	12/949 1.26%	208/23652 0.88%	0.133063	0.749522	aco2;aldh8a1;cpt1ab;upb1;pck2;hpn;LOC119898408;cps1;cpt1b;fgl1;pck1;bmp2b	12	aco2;cpt1ab;LOC119898408;cps1;cpt1b	5	aldh8a1;upb1;pck2;hpn;fgl1;pck1;bmp2b	7
Biological process	GO:0000729	DNA double-strand break processing	2/949 0.21%	16/23652 0.07%	0.133286	0.749522	exd2;smarcad1a	2	exd2;smarcad1a	2	--	0
Biological process	GO:0003062	regulation of heart rate by chemical signal	2/949 0.21%	16/23652 0.07%	0.133286	0.749522	pde4d;LOC119889791	2	--	0	pde4d;LOC119889791	2
Biological process	GO:0006047	UDP-N-acetylglucosamine metabolic process	2/949 0.21%	16/23652 0.07%	0.133286	0.749522	pgm3;uap1	2	pgm3;uap1	2	--	0
Biological process	GO:0006450	regulation of translational fidelity	2/949 0.21%	16/23652 0.07%	0.133286	0.749522	aars1;dnajc2	2	aars1;dnajc2	2	--	0
Biological process	GO:0006521	regulation of cellular amino acid metabolic process	2/949 0.21%	16/23652 0.07%	0.133286	0.749522	atcayb;novel.343	2	atcayb	1	novel.343	1
Biological process	GO:0009071	serine family amino acid catabolic process	2/949 0.21%	16/23652 0.07%	0.133286	0.749522	thnsl2;agxtb	2	--	0	thnsl2;agxtb	2
Biological process	GO:0014889	muscle atrophy	2/949 0.21%	16/23652 0.07%	0.133286	0.749522	rps6kb1a;rps6kb1b	2	rps6kb1a;rps6kb1b	2	--	0
Biological process	GO:0015808	L-alanine transport	2/949 0.21%	16/23652 0.07%	0.133286	0.749522	slc1a4;sfxn1	2	slc1a4;sfxn1	2	--	0
Biological process	GO:0015820	leucine transport	2/949 0.21%	16/23652 0.07%	0.133286	0.749522	slc43a2b;LOC119916593	2	LOC119916593	1	slc43a2b	1
Biological process	GO:0035542	regulation of SNARE complex assembly	2/949 0.21%	16/23652 0.07%	0.133286	0.749522	stxbp6;LOC119895564	2	stxbp6;LOC119895564	2	--	0
Biological process	GO:0043379	memory T cell differentiation	2/949 0.21%	16/23652 0.07%	0.133286	0.749522	pck1;bcl6aa	2	bcl6aa	1	pck1	1
Biological process	GO:0048318	axial mesoderm development	2/949 0.21%	16/23652 0.07%	0.133286	0.749522	foxh1;epb41l5	2	--	0	foxh1;epb41l5	2
Biological process	GO:0060581	cell fate commitment involved in pattern specification	2/949 0.21%	16/23652 0.07%	0.133286	0.749522	wnt8b;LOC119910536	2	--	0	wnt8b;LOC119910536	2
Biological process	GO:0070875	positive regulation of glycogen metabolic process	2/949 0.21%	16/23652 0.07%	0.133286	0.749522	ppp1r3g;irs2b	2	irs2b	1	ppp1r3g	1
Biological process	GO:0071391	cellular response to estrogen stimulus	2/949 0.21%	16/23652 0.07%	0.133286	0.749522	LOC119911353;LOC119911352	2	LOC119911353;LOC119911352	2	--	0
Biological process	GO:0080144	amino acid homeostasis	2/949 0.21%	16/23652 0.07%	0.133286	0.749522	slc66a1;LOC119883052	2	slc66a1;LOC119883052	2	--	0
Biological process	GO:1902946	protein localization to early endosome	2/949 0.21%	16/23652 0.07%	0.133286	0.749522	LOC119908433;LOC119888666	2	LOC119908433;LOC119888666	2	--	0
Biological process	GO:0015868	purine ribonucleotide transport	3/949 0.32%	32/23652 0.14%	0.135667	0.75683	slc17a9b;abcc4;LOC119889285	3	slc17a9b;LOC119889285	2	abcc4	1
Biological process	GO:0030204	chondroitin sulfate metabolic process	3/949 0.32%	32/23652 0.14%	0.135667	0.75683	spock2;LOC119915822;chst7	3	spock2	1	LOC119915822;chst7	2
Biological process	GO:0030488	tRNA methylation	3/949 0.32%	32/23652 0.14%	0.135667	0.75683	thada;tarbp1;trmt61a	3	thada;tarbp1;trmt61a	3	--	0
Biological process	GO:0035510	DNA dealkylation	3/949 0.32%	32/23652 0.14%	0.135667	0.75683	LOC119911031;LOC119894883;hnrnpaba	3	LOC119911031;LOC119894883;hnrnpaba	3	--	0
Biological process	GO:0051350	negative regulation of lyase activity	3/949 0.32%	32/23652 0.14%	0.135667	0.75683	gnai2b;akap9;LOC119898163	3	akap9;LOC119898163	2	gnai2b	1
Biological process	GO:0072574	hepatocyte proliferation	3/949 0.32%	32/23652 0.14%	0.135667	0.75683	hpn;LOC119898408;fgl1	3	LOC119898408	1	hpn;fgl1	2
Biological process	GO:0072575	epithelial cell proliferation involved in liver morphogenesis	3/949 0.32%	32/23652 0.14%	0.135667	0.75683	hpn;LOC119898408;fgl1	3	LOC119898408	1	hpn;fgl1	2
Biological process	GO:0031279	regulation of cyclase activity	5/949 0.53%	68/23652 0.29%	0.137082	0.762117	gnai2b;akap9;LOC119898163;guca1c;LOC119913026	5	akap9;LOC119898163	2	gnai2b;guca1c;LOC119913026	3
Biological process	GO:1901264	carbohydrate derivative transport	5/949 0.53%	68/23652 0.29%	0.137082	0.762117	slc17a9b;abcc4;LOC119889285;LOC119911845;slc37a4a	5	slc17a9b;LOC119889285;LOC119911845	3	abcc4;slc37a4a	2
Biological process	GO:2001057	reactive nitrogen species metabolic process	5/949 0.53%	68/23652 0.29%	0.137082	0.762117	hsp90aa1.2;LOC119908433;cps1;LOC119899498;LOC119890304	5	hsp90aa1.2;LOC119908433;cps1;LOC119899498;LOC119890304	5	--	0
Biological process	GO:0071496	cellular response to external stimulus	24/949 2.53%	471/23652 1.99%	0.138469	0.768957	LOC119917911;zgc:73226;chkb;LOC119886596;ulk1a;ndor1;LOC119882053;eif4g1a;fosl1a;bmt2;LOC119905831;ercc6;LOC119898408;ppan;tbl2;gcn1;phex;pck1;hspa5;LOC119891498;novel.959;tmem150c;LOC119904788;dcps	24	LOC119917911;chkb;ulk1a;ndor1;LOC119882053;eif4g1a;fosl1a;LOC119905831;ercc6;LOC119898408;ppan;tbl2;gcn1;hspa5;LOC119891498;dcps	16	zgc:73226;LOC119886596;bmt2;phex;pck1;novel.959;tmem150c;LOC119904788	8
Biological process	GO:0071326	cellular response to monosaccharide stimulus	13/949 1.37%	231/23652 0.98%	0.1391	0.771589	LOC119901591;LOC119898452;LOC119912581;novel.786;pck2;LOC119898408;LOC119916268;gclm;LOC119905608;pck1;irs2b;sox4a;cltrn	13	LOC119898408;gclm;irs2b	3	LOC119901591;LOC119898452;LOC119912581;novel.786;pck2;LOC119916268;LOC119905608;pck1;sox4a;cltrn	10
Biological process	GO:0009225	nucleotide-sugar metabolic process	4/949 0.42%	50/23652 0.21%	0.140048	0.774214	pgm3;uap1;mpi;gmds	4	pgm3;uap1;mpi;gmds	4	--	0
Biological process	GO:0042596	fear response	4/949 0.42%	50/23652 0.21%	0.140048	0.774214	eif4g1a;eif4e1c;rps6kb1a;rps6kb1b	4	eif4g1a;eif4e1c;rps6kb1a;rps6kb1b	4	--	0
Biological process	GO:0060966	regulation of gene silencing by RNA	4/949 0.42%	50/23652 0.21%	0.140048	0.774214	ddx5;ncor2;LOC119888844;eif4g1a	4	ddx5;ncor2;LOC119888844;eif4g1a	4	--	0
Biological process	GO:0034284	response to monosaccharide	16/949 1.69%	296/23652 1.25%	0.140881	0.774338	LOC119901591;LOC119909085;LOC119898452;LOC119912581;novel.786;pck2;LOC119898408;LOC119916268;gclm;LOC119905608;pck1;irs2b;sox4a;rps6kb1a;rps6kb1b;cltrn	16	LOC119909085;LOC119898408;gclm;irs2b;rps6kb1a;rps6kb1b	6	LOC119901591;LOC119898452;LOC119912581;novel.786;pck2;LOC119916268;LOC119905608;pck1;sox4a;cltrn	10
Biological process	GO:0006906	vesicle fusion	9/949 0.95%	148/23652 0.63%	0.141484	0.774338	LOC119905243;syt7a;stxbp6;pikfyve;LOC119895564;LOC119903465;uso1;cltrn;rubcnl	9	stxbp6;pikfyve;LOC119895564;uso1	4	LOC119905243;syt7a;LOC119903465;cltrn;rubcnl	5
Biological process	GO:0015748	organophosphate ester transport	9/949 0.95%	148/23652 0.63%	0.141484	0.774338	LOC119918293;scarb2a;LOC119891468;slc17a9b;abcc4;LOC119889285;slc25a36a;slc37a4a;LOC119900534	9	LOC119891468;slc17a9b;LOC119889285;LOC119900534	4	LOC119918293;scarb2a;abcc4;slc25a36a;slc37a4a	5
Biological process	GO:0006473	protein acetylation	13/949 1.37%	232/23652 0.98%	0.142305	0.774338	LOC119915668;smarca5;dip2bb;ercc6;LOC119898408;hcfc1b;LOC119908850;ruvbl1;phf20a;klf15;sox4a;LOC119882015;epc2	13	LOC119915668;smarca5;dip2bb;ercc6;LOC119898408;hcfc1b;ruvbl1;phf20a;LOC119882015;epc2	10	LOC119908850;klf15;sox4a	3
Biological process	GO:0002418	immune response to tumor cell	5/949 0.53%	69/23652 0.29%	0.143241	0.774338	LOC119902478;hspd1;LOC119904531;LOC119902479;LOC119898709	5	hspd1;LOC119904531	2	LOC119902478;LOC119902479;LOC119898709	3
Biological process	GO:0042274	ribosomal small subunit biogenesis	5/949 0.53%	69/23652 0.29%	0.143241	0.774338	utp20;nol10;rrs1;bysl;pwp2h	5	utp20;nol10;rrs1;bysl;pwp2h	5	--	0
Biological process	GO:0001516	prostaglandin biosynthetic process	3/949 0.32%	33/23652 0.14%	0.145046	0.774338	LOC119914980;ptges3a;pla2g3	3	ptges3a;pla2g3	2	LOC119914980	1
Biological process	GO:0006517	protein deglycosylation	3/949 0.32%	33/23652 0.14%	0.145046	0.774338	si:ch211-282j22.3;uggt1;uggt2	3	si:ch211-282j22.3;uggt1;uggt2	3	--	0
Biological process	GO:0006783	heme biosynthetic process	3/949 0.32%	33/23652 0.14%	0.145046	0.774338	slc25a39;ppox;LOC119882645	3	ppox;LOC119882645	2	slc25a39	1
Biological process	GO:0015865	purine nucleotide transport	3/949 0.32%	33/23652 0.14%	0.145046	0.774338	slc17a9b;abcc4;LOC119889285	3	slc17a9b;LOC119889285	2	abcc4	1
Biological process	GO:0035970	peptidyl-threonine dephosphorylation	3/949 0.32%	33/23652 0.14%	0.145046	0.774338	LOC119913001;ppp5c;ppm1g	3	LOC119913001;ppp5c;ppm1g	3	--	0
Biological process	GO:0043173	nucleotide salvage	3/949 0.32%	33/23652 0.14%	0.145046	0.774338	gmpr;naprt;uck2b	3	naprt;uck2b	2	gmpr	1
Biological process	GO:0046457	prostanoid biosynthetic process	3/949 0.32%	33/23652 0.14%	0.145046	0.774338	LOC119914980;ptges3a;pla2g3	3	ptges3a;pla2g3	2	LOC119914980	1
Biological process	GO:0051503	adenine nucleotide transport	3/949 0.32%	33/23652 0.14%	0.145046	0.774338	slc17a9b;abcc4;LOC119889285	3	slc17a9b;LOC119889285	2	abcc4	1
Biological process	GO:0070723	response to cholesterol	3/949 0.32%	33/23652 0.14%	0.145046	0.774338	LOC119901591;novel.786;gramd1bb	3	--	0	LOC119901591;novel.786;gramd1bb	3
Biological process	GO:0097345	mitochondrial outer membrane permeabilization	3/949 0.32%	33/23652 0.14%	0.145046	0.774338	hip1rb;zgc:73226;rhot1b	3	--	0	hip1rb;zgc:73226;rhot1b	3
Biological process	GO:1900745	positive regulation of p38MAPK cascade	3/949 0.32%	33/23652 0.14%	0.145046	0.774338	map2k6;LOC119898249;stk39	3	LOC119898249;stk39	2	map2k6	1
Biological process	GO:0032607	interferon-alpha production	10/949 1.05%	170/23652 0.72%	0.146735	0.774338	LOC119911798;LOC119881999;LOC119893815;hspd1;irf3;LOC119900552;ifih1;LOC119909371;novel.876;novel.205	10	LOC119911798;hspd1;LOC119900552;novel.876;novel.205	5	LOC119881999;LOC119893815;irf3;ifih1;LOC119909371	5
Biological process	GO:0032647	regulation of interferon-alpha production	10/949 1.05%	170/23652 0.72%	0.146735	0.774338	LOC119911798;LOC119881999;LOC119893815;hspd1;irf3;LOC119900552;ifih1;LOC119909371;novel.876;novel.205	10	LOC119911798;hspd1;LOC119900552;novel.876;novel.205	5	LOC119881999;LOC119893815;irf3;ifih1;LOC119909371	5
Biological process	GO:0000255	allantoin metabolic process	2/949 0.21%	17/23652 0.07%	0.147223	0.774338	allc;urad	2	--	0	allc;urad	2
Biological process	GO:0001919	regulation of receptor recycling	2/949 0.21%	17/23652 0.07%	0.147223	0.774338	kif16ba;LOC119900534	2	kif16ba;LOC119900534	2	--	0
Biological process	GO:0002576	platelet degranulation	2/949 0.21%	17/23652 0.07%	0.147223	0.774338	abcc4;LOC119893900	2	--	0	abcc4;LOC119893900	2
Biological process	GO:0006596	polyamine biosynthetic process	2/949 0.21%	17/23652 0.07%	0.147223	0.774338	odc1;LOC119896383	2	odc1;LOC119896383	2	--	0
Biological process	GO:0018401	peptidyl-proline hydroxylation to 4-hydroxy-L-proline	2/949 0.21%	17/23652 0.07%	0.147223	0.774338	egln2;p4ha2	2	egln2;p4ha2	2	--	0
Biological process	GO:0032341	aldosterone metabolic process	2/949 0.21%	17/23652 0.07%	0.147223	0.774338	cacna1hb;clcn2c	2	clcn2c	1	cacna1hb	1
Biological process	GO:0034309	primary alcohol biosynthetic process	2/949 0.21%	17/23652 0.07%	0.147223	0.774338	cacna1hb;clcn2c	2	clcn2c	1	cacna1hb	1
Biological process	GO:0035563	positive regulation of chromatin binding	2/949 0.21%	17/23652 0.07%	0.147223	0.774338	LOC119890535;ctbp2a	2	LOC119890535	1	ctbp2a	1
Biological process	GO:0040031	snRNA modification	2/949 0.21%	17/23652 0.07%	0.147223	0.774338	LOC119910533;LOC119903542	2	LOC119910533;LOC119903542	2	--	0
Biological process	GO:0042416	dopamine biosynthetic process	2/949 0.21%	17/23652 0.07%	0.147223	0.774338	LOC119890323;tgfb2	2	--	0	LOC119890323;tgfb2	2
Biological process	GO:0050667	homocysteine metabolic process	2/949 0.21%	17/23652 0.07%	0.147223	0.774338	blmh;cps1	2	blmh;cps1	2	--	0
Biological process	GO:0060340	positive regulation of type I interferon-mediated signaling pathway	2/949 0.21%	17/23652 0.07%	0.147223	0.774338	irf3;novel.205	2	novel.205	1	irf3	1
Biological process	GO:0061469	regulation of type B pancreatic cell proliferation	2/949 0.21%	17/23652 0.07%	0.147223	0.774338	LOC119905676;irs2b	2	LOC119905676;irs2b	2	--	0
Biological process	GO:0061615	glycolytic process through fructose-6-phosphate	2/949 0.21%	17/23652 0.07%	0.147223	0.774338	pfkmb;adpgk	2	pfkmb;adpgk	2	--	0
Biological process	GO:0061620	glycolytic process through glucose-6-phosphate	2/949 0.21%	17/23652 0.07%	0.147223	0.774338	pfkmb;adpgk	2	pfkmb;adpgk	2	--	0
Biological process	GO:0070278	extracellular matrix constituent secretion	2/949 0.21%	17/23652 0.07%	0.147223	0.774338	LOC119909085;creb3l2	2	LOC119909085;creb3l2	2	--	0
Biological process	GO:0071025	RNA surveillance	2/949 0.21%	17/23652 0.07%	0.147223	0.774338	zcchc7;pelo	2	zcchc7;pelo	2	--	0
Biological process	GO:0090649	response to oxygen-glucose deprivation	2/949 0.21%	17/23652 0.07%	0.147223	0.774338	zgc:73226;bnip2	2	bnip2	1	zgc:73226	1
Biological process	GO:1902894	negative regulation of miRNA transcription	2/949 0.21%	17/23652 0.07%	0.147223	0.774338	LOC119917911;si:ch211-79m20.1	2	LOC119917911;si:ch211-79m20.1	2	--	0
Biological process	GO:1903979	negative regulation of microglial cell activation	2/949 0.21%	17/23652 0.07%	0.147223	0.774338	grna;LOC119900534	2	LOC119900534	1	grna	1
Biological process	GO:2000345	regulation of hepatocyte proliferation	2/949 0.21%	17/23652 0.07%	0.147223	0.774338	hpn;LOC119898408	2	LOC119898408	1	hpn	1
Biological process	GO:0006778	porphyrin-containing compound metabolic process	4/949 0.42%	51/23652 0.22%	0.14746	0.774338	slc25a39;hmox1a;ppox;LOC119882645	4	hmox1a;ppox;LOC119882645	3	slc25a39	1
Biological process	GO:0007616	long-term memory	4/949 0.42%	51/23652 0.22%	0.14746	0.774338	LOC119888480;rps6kb1a;rps6kb1b;LOC119900534	4	LOC119888480;rps6kb1a;rps6kb1b;LOC119900534	4	--	0
Biological process	GO:0009584	detection of visible light	4/949 0.42%	51/23652 0.22%	0.14746	0.774338	cacnb4a;cacna2d4a;camkmt;LOC119903135	4	camkmt	1	cacnb4a;cacna2d4a;LOC119903135	3
Biological process	GO:0031114	regulation of microtubule depolymerization	4/949 0.42%	51/23652 0.22%	0.14746	0.774338	hdac6;LOC119898249;LOC119888339;novel.343	4	hdac6;LOC119898249;LOC119888339	3	novel.343	1
Biological process	GO:0006487	protein N-linked glycosylation	6/949 0.63%	89/23652 0.38%	0.147501	0.774338	uggt1;LOC119907121;uggt2;pgm3;ddost;rpn2	6	uggt1;LOC119907121;uggt2;pgm3;ddost;rpn2	6	--	0
Biological process	GO:0048844	artery morphogenesis	6/949 0.63%	89/23652 0.38%	0.147501	0.774338	angptl3;LOC119910536;eya1;tgfb2;sox4a;LOC119900534	6	eya1;LOC119900534	2	angptl3;LOC119910536;tgfb2;sox4a	4
Biological process	GO:1902373	negative regulation of mRNA catabolic process	6/949 0.63%	89/23652 0.38%	0.147501	0.774338	LOC119911031;fus;LOC119888844;LOC119894883;LOC119908912;hnrnpaba	6	LOC119911031;fus;LOC119888844;LOC119894883;hnrnpaba	5	LOC119908912	1
Biological process	GO:0046474	glycerophospholipid biosynthetic process	14/949 1.48%	256/23652 1.08%	0.150518	0.789336	LOC119908976;chkb;slc27a1a;LOC119908907;pik3r1;novel.903;pikfyve;novel.717;si:ch211-79m20.1;novel.718;LOC119915677;lpcat3;LOC119898768;pik3cb	14	LOC119908976;chkb;slc27a1a;LOC119908907;pikfyve;novel.717;si:ch211-79m20.1;novel.718;LOC119915677;pik3cb	10	pik3r1;novel.903;lpcat3;LOC119898768	4
Biological process	GO:0051260	protein homooligomerization	16/949 1.69%	300/23652 1.27%	0.152415	0.798424	uox;kcng3;fus;mat1a;LOC119887485;tdo2a;LOC119888844;upb1;si:ch211-11k18.4;kctd3;LOC119895089;tgm2l;g3bp2;kcnd1;LOC119906288;LOC119898709	16	fus;LOC119888844;si:ch211-11k18.4;tgm2l;g3bp2	5	uox;kcng3;mat1a;LOC119887485;tdo2a;upb1;kctd3;LOC119895089;kcnd1;LOC119906288;LOC119898709	11
Biological process	GO:1902117	positive regulation of organelle assembly	6/949 0.63%	90/23652 0.38%	0.153054	0.800919	g3bp1;ulk1a;LOC119909918;LOC119893432;g3bp2;LOC119882015	6	g3bp1;ulk1a;LOC119909918;LOC119893432;g3bp2;LOC119882015	6	--	0
Biological process	GO:0017148	negative regulation of translation	12/949 1.26%	214/23652 0.9%	0.153471	0.801385	LOC119908433;LOC119911031;srp9;ago3b;eif4g1a;eif4e1c;parn;dapk3;LOC119899498;plekhn1;LOC119919295;dcps	12	LOC119908433;LOC119911031;srp9;ago3b;eif4g1a;eif4e1c;parn;dapk3;LOC119899498;dcps	10	plekhn1;LOC119919295	2
Biological process	GO:0061013	regulation of mRNA catabolic process	12/949 1.26%	214/23652 0.9%	0.153471	0.801385	LOC119908433;LOC119911031;fus;LOC119888844;LOC119894883;LOC119908912;hnrnpaba;parn;LOC119899498;plekhn1;LOC119919295;dcps	12	LOC119908433;LOC119911031;fus;LOC119888844;LOC119894883;hnrnpaba;parn;LOC119899498;dcps	9	LOC119908912;plekhn1;LOC119919295	3
Biological process	GO:0030903	notochord development	3/949 0.32%	34/23652 0.14%	0.154629	0.804862	LOC119903259;bmp2b;foxh1	3	LOC119903259	1	bmp2b;foxh1	2
Biological process	GO:0071600	otic vesicle morphogenesis	3/949 0.32%	34/23652 0.14%	0.154629	0.804862	wnt8b;eya1;LOC119916079	3	eya1	1	wnt8b;LOC119916079	2
Biological process	GO:1902110	positive regulation of mitochondrial membrane permeability involved in apoptotic process	3/949 0.32%	34/23652 0.14%	0.154629	0.804862	hip1rb;zgc:73226;rhot1b	3	--	0	hip1rb;zgc:73226;rhot1b	3
Biological process	GO:0006360	transcription by RNA polymerase I	4/949 0.42%	52/23652 0.22%	0.15502	0.80604	smarca5;wdr75;LOC119892856;ercc6	4	smarca5;wdr75;LOC119892856;ercc6	4	--	0
Biological process	GO:0014888	striated muscle adaptation	5/949 0.53%	71/23652 0.3%	0.155908	0.808084	atp2a2b;LOC119905676;klf15;rps6kb1a;rps6kb1b	5	atp2a2b;LOC119905676;rps6kb1a;rps6kb1b	4	klf15	1
Biological process	GO:0051303	establishment of chromosome localization	5/949 0.53%	71/23652 0.3%	0.155908	0.808084	LOC119905249;LOC119915863;LOC119909918;atm;rrs1	5	LOC119905249;LOC119909918;atm;rrs1	4	LOC119915863	1
Biological process	GO:2000756	regulation of peptidyl-lysine acetylation	5/949 0.53%	71/23652 0.3%	0.155908	0.808084	smarca5;dip2bb;ercc6;klf15;sox4a	5	smarca5;dip2bb;ercc6	3	klf15;sox4a	2
Biological process	GO:0071897	DNA biosynthetic process	11/949 1.16%	194/23652 0.82%	0.158102	0.809151	LOC119909085;atm;parn;LOC119910533;si:ch211-79m20.1;LOC119899825;parm1;LOC119903542;cers1;LOC119890535;ptges3a	11	LOC119909085;atm;parn;LOC119910533;si:ch211-79m20.1;LOC119899825;parm1;LOC119903542;cers1;LOC119890535;ptges3a	11	--	0
Biological process	GO:1990845	adaptive thermogenesis	9/949 0.95%	152/23652 0.64%	0.158267	0.809151	LOC119902606;LOC119908976;LOC119906981;LOC119909918;LOC119910291;id1;g0s2;novel.343;LOC119912862	9	LOC119908976;LOC119906981;LOC119909918;LOC119910291;g0s2	5	LOC119902606;id1;novel.343;LOC119912862	4
Biological process	GO:0032233	positive regulation of actin filament bundle assembly	6/949 0.63%	91/23652 0.38%	0.1587	0.809151	LOC119909085;LOC119908433;LOC119899845;LOC119889791;wnt11;id1	6	LOC119909085;LOC119908433;LOC119899845	3	LOC119889791;wnt11;id1	3
Biological process	GO:2000113	negative regulation of cellular macromolecule biosynthetic process	13/949 1.37%	237/23652 1%	0.158921	0.809151	LOC119908433;LOC119911031;srp9;LOC119906981;ago3b;eif4g1a;eif4e1c;parn;dapk3;LOC119899498;plekhn1;LOC119919295;dcps	13	LOC119908433;LOC119911031;srp9;LOC119906981;ago3b;eif4g1a;eif4e1c;parn;dapk3;LOC119899498;dcps	11	plekhn1;LOC119919295	2
Biological process	GO:0046822	regulation of nucleocytoplasmic transport	8/949 0.84%	132/23652 0.56%	0.161426	0.809151	mdn1;LOC119903536;pik3r1;LOC119912685;kpnb3;LOC119898408;LOC119888480;novel.365	8	mdn1;kpnb3;LOC119898408;LOC119888480;novel.365	5	LOC119903536;pik3r1;LOC119912685	3
Biological process	GO:0002902	regulation of B cell apoptotic process	2/949 0.21%	18/23652 0.08%	0.161438	0.809151	irs2b;bcl6aa	2	irs2b;bcl6aa	2	--	0
Biological process	GO:0006534	cysteine metabolic process	2/949 0.21%	18/23652 0.08%	0.161438	0.809151	gclm;agxtb	2	gclm	1	agxtb	1
Biological process	GO:0008212	mineralocorticoid metabolic process	2/949 0.21%	18/23652 0.08%	0.161438	0.809151	cacna1hb;clcn2c	2	clcn2c	1	cacna1hb	1
Biological process	GO:0009164	nucleoside catabolic process	2/949 0.21%	18/23652 0.08%	0.161438	0.809151	upb1;ada	2	--	0	upb1;ada	2
Biological process	GO:0015867	ATP transport	2/949 0.21%	18/23652 0.08%	0.161438	0.809151	slc17a9b;LOC119889285	2	slc17a9b;LOC119889285	2	--	0
Biological process	GO:0021999	neural plate anterior/posterior regionalization	2/949 0.21%	18/23652 0.08%	0.161438	0.809151	wnt8b;smad2	2	smad2	1	wnt8b	1
Biological process	GO:0031167	rRNA methylation	2/949 0.21%	18/23652 0.08%	0.161438	0.809151	ftsj3;tfb1m	2	ftsj3;tfb1m	2	--	0
Biological process	GO:0031468	nuclear membrane reassembly	2/949 0.21%	18/23652 0.08%	0.161438	0.809151	ubxn2a;nsfl1c	2	nsfl1c	1	ubxn2a	1
Biological process	GO:0031630	regulation of synaptic vesicle fusion to presynaptic active zone membrane	2/949 0.21%	18/23652 0.08%	0.161438	0.809151	LOC119905243;LOC119895564	2	LOC119895564	1	LOC119905243	1
Biological process	GO:0042359	vitamin D metabolic process	2/949 0.21%	18/23652 0.08%	0.161438	0.809151	LOC119886596;si:dkey-91i10.3	2	--	0	LOC119886596;si:dkey-91i10.3	2
Biological process	GO:0042362	fat-soluble vitamin biosynthetic process	2/949 0.21%	18/23652 0.08%	0.161438	0.809151	LOC119886596;si:dkey-91i10.3	2	--	0	LOC119886596;si:dkey-91i10.3	2
Biological process	GO:0043517	positive regulation of DNA damage response, signal transduction by p53 class mediator	2/949 0.21%	18/23652 0.08%	0.161438	0.809151	ddx5;atm	2	ddx5;atm	2	--	0
Biological process	GO:0043653	mitochondrial fragmentation involved in apoptotic process	2/949 0.21%	18/23652 0.08%	0.161438	0.809151	zgc:73226;LOC119893569	2	LOC119893569	1	zgc:73226	1
Biological process	GO:0043981	histone H4-K5 acetylation	2/949 0.21%	18/23652 0.08%	0.161438	0.809151	hcfc1b;phf20a	2	hcfc1b;phf20a	2	--	0
Biological process	GO:0043982	histone H4-K8 acetylation	2/949 0.21%	18/23652 0.08%	0.161438	0.809151	hcfc1b;phf20a	2	hcfc1b;phf20a	2	--	0
Biological process	GO:0046049	UMP metabolic process	2/949 0.21%	18/23652 0.08%	0.161438	0.809151	upb1;uck2b	2	uck2b	1	upb1	1
Biological process	GO:0055089	fatty acid homeostasis	2/949 0.21%	18/23652 0.08%	0.161438	0.809151	dgat1a;LOC119898408	2	dgat1a;LOC119898408	2	--	0
Biological process	GO:0060965	negative regulation of miRNA-mediated gene silencing	2/949 0.21%	18/23652 0.08%	0.161438	0.809151	ncor2;LOC119888844	2	ncor2;LOC119888844	2	--	0
Biological process	GO:0061050	regulation of cell growth involved in cardiac muscle cell development	2/949 0.21%	18/23652 0.08%	0.161438	0.809151	LOC119917911;parp2	2	LOC119917911;parp2	2	--	0
Biological process	GO:0071605	monocyte chemotactic protein-1 production	2/949 0.21%	18/23652 0.08%	0.161438	0.809151	LOC119912685;LOC119919046	2	LOC119919046	1	LOC119912685	1
Biological process	GO:0071637	regulation of monocyte chemotactic protein-1 production	2/949 0.21%	18/23652 0.08%	0.161438	0.809151	LOC119912685;LOC119919046	2	LOC119919046	1	LOC119912685	1
Biological process	GO:0090520	sphingolipid mediated signaling pathway	2/949 0.21%	18/23652 0.08%	0.161438	0.809151	LOC119902662;pik3cb	2	pik3cb	1	LOC119902662	1
Biological process	GO:1901632	regulation of synaptic vesicle membrane organization	2/949 0.21%	18/23652 0.08%	0.161438	0.809151	LOC119905243;LOC119895564	2	LOC119895564	1	LOC119905243	1
Biological process	GO:1902855	regulation of non-motile cilium assembly	2/949 0.21%	18/23652 0.08%	0.161438	0.809151	LOC119893432;mak	2	LOC119893432	1	mak	1
Biological process	GO:2000629	negative regulation of miRNA metabolic process	2/949 0.21%	18/23652 0.08%	0.161438	0.809151	LOC119917911;si:ch211-79m20.1	2	LOC119917911;si:ch211-79m20.1	2	--	0
Biological process	GO:0009060	aerobic respiration	11/949 1.16%	195/23652 0.82%	0.161912	0.809151	aco2;zgc:73226;LOC119904122;LOC119890530;si:dkey-103i16.6;slc25a14;dlat;ak4;ND4L;ND2;ND5	11	aco2;LOC119904122;LOC119890530;si:dkey-103i16.6;slc25a14;dlat;ND4L;ND2;ND5	9	zgc:73226;ak4	2
Biological process	GO:0048660	regulation of smooth muscle cell proliferation	11/949 1.16%	195/23652 0.82%	0.161912	0.809151	id2a;LOC119898452;gnai2b;LOC119912581;LOC119912685;LOC119889791;LOC119898408;si:ch211-79m20.1;rps6kb1a;rps6kb1b;LOC119913026	11	LOC119898408;si:ch211-79m20.1;rps6kb1a;rps6kb1b	4	id2a;LOC119898452;gnai2b;LOC119912581;LOC119912685;LOC119889791;LOC119913026	7
Biological process	GO:0035924	cellular response to vascular endothelial growth factor stimulus	5/949 0.53%	72/23652 0.3%	0.162409	0.809151	LOC119898452;LOC119912581;LOC119898408;LOC119910536;pik3cb	5	LOC119898408;pik3cb	2	LOC119898452;LOC119912581;LOC119910536	3
Biological process	GO:0099172	presynapse organization	5/949 0.53%	72/23652 0.3%	0.162409	0.809151	chd4a;LOC119910292;eif4g1a;ntng2a;gpc6b	5	chd4a;LOC119910292;eif4g1a	3	ntng2a;gpc6b	2
Biological process	GO:0032411	positive regulation of transporter activity	9/949 0.95%	153/23652 0.65%	0.162608	0.809151	cacnb4a;stim2b;si:dkey-151g10.3;sgk2a;abcc8;si:ch211-11k18.4;akap9;ndufa4b;stk39	9	stim2b;abcc8;si:ch211-11k18.4;akap9;ndufa4b;stk39	6	cacnb4a;si:dkey-151g10.3;sgk2a	3
Biological process	GO:0090174	organelle membrane fusion	9/949 0.95%	153/23652 0.65%	0.162608	0.809151	LOC119905243;syt7a;stxbp6;pikfyve;LOC119895564;LOC119903465;uso1;cltrn;rubcnl	9	stxbp6;pikfyve;LOC119895564;uso1	4	LOC119905243;syt7a;LOC119903465;cltrn;rubcnl	5
Biological process	GO:0009069	serine family amino acid metabolic process	4/949 0.42%	53/23652 0.22%	0.162722	0.809151	thnsl2;gclm;agxtb;pck1	4	gclm	1	thnsl2;agxtb;pck1	3
Biological process	GO:0010453	regulation of cell fate commitment	4/949 0.42%	53/23652 0.22%	0.162722	0.809151	chd4a;wnt8b;mta2;bmp2b	4	chd4a;mta2	2	wnt8b;bmp2b	2
Biological process	GO:1900744	regulation of p38MAPK cascade	4/949 0.42%	53/23652 0.22%	0.162722	0.809151	map2k6;si:cabz01101003.1;LOC119898249;stk39	4	si:cabz01101003.1;LOC119898249;stk39	3	map2k6	1
Biological process	GO:1990089	response to nerve growth factor	4/949 0.42%	53/23652 0.22%	0.162722	0.809151	magi2a;wasf1;hspa5;id1	4	wasf1;hspa5	2	magi2a;id1	2
Biological process	GO:0043502	regulation of muscle adaptation	7/949 0.74%	112/23652 0.47%	0.163697	0.810929	LOC119917911;LOC119908433;atp2a2b;LOC119905676;parp2;rps6kb1a;rps6kb1b	7	LOC119917911;LOC119908433;atp2a2b;LOC119905676;parp2;rps6kb1a;rps6kb1b	7	--	0
Biological process	GO:0006622	protein targeting to lysosome	3/949 0.32%	35/23652 0.15%	0.164404	0.810929	scarb2a;LOC119911353;LOC119911352	3	LOC119911353;LOC119911352	2	scarb2a	1
Biological process	GO:0006779	porphyrin-containing compound biosynthetic process	3/949 0.32%	35/23652 0.15%	0.164404	0.810929	slc25a39;ppox;LOC119882645	3	ppox;LOC119882645	2	slc25a39	1
Biological process	GO:0010719	negative regulation of epithelial to mesenchymal transition	3/949 0.32%	35/23652 0.15%	0.164404	0.810929	LOC119898096;hpn;tgfb2	3	LOC119898096	1	hpn;tgfb2	2
Biological process	GO:0033014	tetrapyrrole biosynthetic process	3/949 0.32%	35/23652 0.15%	0.164404	0.810929	slc25a39;ppox;LOC119882645	3	ppox;LOC119882645	2	slc25a39	1
Biological process	GO:0042755	eating behavior	3/949 0.32%	35/23652 0.15%	0.164404	0.810929	cpt1ab;cpt1b;uchl1	3	cpt1ab;cpt1b;uchl1	3	--	0
Biological process	GO:0045577	regulation of B cell differentiation	3/949 0.32%	35/23652 0.15%	0.164404	0.810929	si:cabz01101003.1;LOC119898408;bcl6aa	3	si:cabz01101003.1;LOC119898408;bcl6aa	3	--	0
Biological process	GO:0060795	cell fate commitment involved in formation of primary germ layer	3/949 0.32%	35/23652 0.15%	0.164404	0.810929	eya1;bmp2b;foxh1	3	eya1	1	bmp2b;foxh1	2
Biological process	GO:0003179	heart valve morphogenesis	5/949 0.53%	73/23652 0.31%	0.169017	0.827925	slc2a12;LOC119908433;LOC119910536;tgfb2;sox4a	5	LOC119908433	1	slc2a12;LOC119910536;tgfb2;sox4a	4
Biological process	GO:0016925	protein sumoylation	5/949 0.53%	73/23652 0.31%	0.169017	0.827925	ranbp2;LOC119898696;eya1;ifih1;LOC119899726	5	ranbp2;LOC119898696;eya1;LOC119899726	4	ifih1	1
Biological process	GO:0089718	amino acid import across plasma membrane	5/949 0.53%	73/23652 0.31%	0.169017	0.827925	slc43a2b;slc6a13;slc1a3a;slc1a4;cltrn	5	slc1a3a;slc1a4	2	slc43a2b;slc6a13;cltrn	3
Biological process	GO:1900182	positive regulation of protein localization to nucleus	5/949 0.53%	73/23652 0.31%	0.169017	0.827925	cacnb4a;pik3r1;kpnb3;LOC119899845;LOC119898408	5	kpnb3;LOC119899845;LOC119898408	3	cacnb4a;pik3r1	2
Biological process	GO:0042632	cholesterol homeostasis	6/949 0.63%	93/23652 0.39%	0.170255	0.827925	LOC119901591;angptl3;novel.786;LOC119898408;gramd1bb;LOC119900534	6	LOC119898408;LOC119900534	2	LOC119901591;angptl3;novel.786;gramd1bb	4
Biological process	GO:0055092	sterol homeostasis	6/949 0.63%	93/23652 0.39%	0.170255	0.827925	LOC119901591;angptl3;novel.786;LOC119898408;gramd1bb;LOC119900534	6	LOC119898408;LOC119900534	2	LOC119901591;angptl3;novel.786;gramd1bb	4
Biological process	GO:0006858	extracellular transport	4/949 0.42%	54/23652 0.23%	0.170559	0.827925	ruvbl1;dnaaf4;ippk;foxj1a	4	ruvbl1;ippk	2	dnaaf4;foxj1a	2
Biological process	GO:0014911	positive regulation of smooth muscle cell migration	4/949 0.42%	54/23652 0.23%	0.170559	0.827925	LOC119898408;si:ch211-79m20.1;rps6kb1a;rps6kb1b	4	LOC119898408;si:ch211-79m20.1;rps6kb1a;rps6kb1b	4	--	0
Biological process	GO:0016540	protein autoprocessing	4/949 0.42%	54/23652 0.23%	0.170559	0.827925	novel.903;LOC119896619;novel.717;novel.718	4	novel.717;novel.718	2	novel.903;LOC119896619	2
Biological process	GO:0032527	protein exit from endoplasmic reticulum	4/949 0.42%	54/23652 0.23%	0.170559	0.827925	hsp90b1;derl1;LOC119892909;hm13	4	hsp90b1;derl1;LOC119892909;hm13	4	--	0
Biological process	GO:0009749	response to glucose	15/949 1.58%	284/23652 1.2%	0.170603	0.827925	LOC119901591;LOC119909085;LOC119898452;LOC119912581;novel.786;pck2;LOC119898408;LOC119916268;gclm;pck1;irs2b;sox4a;rps6kb1a;rps6kb1b;cltrn	15	LOC119909085;LOC119898408;gclm;irs2b;rps6kb1a;rps6kb1b	6	LOC119901591;LOC119898452;LOC119912581;novel.786;pck2;LOC119916268;pck1;sox4a;cltrn	9
Biological process	GO:0044106	cellular amine metabolic process	8/949 0.84%	134/23652 0.57%	0.170964	0.827925	LOC119886699;tdo2a;LOC119890323;odc1;LOC119896383;tgfb2;atcayb;novel.343	8	odc1;LOC119896383;atcayb	3	LOC119886699;tdo2a;LOC119890323;tgfb2;novel.343	5
Biological process	GO:0005976	polysaccharide metabolic process	9/949 0.95%	155/23652 0.66%	0.171457	0.827925	ppp1r3g;LOC119908532;LOC119906981;gbe1b;LOC119913394;si:ch211-79m20.1;irs2b;ptges3a;rubcnl	9	LOC119906981;si:ch211-79m20.1;irs2b;ptges3a	4	ppp1r3g;LOC119908532;gbe1b;LOC119913394;rubcnl	5
Biological process	GO:2001236	regulation of extrinsic apoptotic signaling pathway	9/949 0.95%	155/23652 0.66%	0.171457	0.827925	tnfsf12;si:cabz01101003.1;gclm;eya1;deptor;rps6kb1a;rps6kb1b;g0s2;bcl2l12	9	si:cabz01101003.1;gclm;eya1;rps6kb1a;rps6kb1b;g0s2;bcl2l12	7	tnfsf12;deptor	2
Biological process	GO:0001881	receptor recycling	3/949 0.32%	36/23652 0.15%	0.174356	0.827925	kif16ba;si:ch211-11k18.4;LOC119900534	3	kif16ba;si:ch211-11k18.4;LOC119900534	3	--	0
Biological process	GO:0003209	cardiac atrium morphogenesis	3/949 0.32%	36/23652 0.15%	0.174356	0.827925	LOC119910536;tgfb2;sox4a	3	--	0	LOC119910536;tgfb2;sox4a	3
Biological process	GO:0044273	sulfur compound catabolic process	3/949 0.32%	36/23652 0.15%	0.174356	0.827925	mat1a;blmh;agxtb	3	blmh	1	mat1a;agxtb	2
Biological process	GO:0050908	detection of light stimulus involved in visual perception	3/949 0.32%	36/23652 0.15%	0.174356	0.827925	cacnb4a;cacna2d4a;LOC119903135	3	--	0	cacnb4a;cacna2d4a;LOC119903135	3
Biological process	GO:0050962	detection of light stimulus involved in sensory perception	3/949 0.32%	36/23652 0.15%	0.174356	0.827925	cacnb4a;cacna2d4a;LOC119903135	3	--	0	cacnb4a;cacna2d4a;LOC119903135	3
Biological process	GO:1905168	positive regulation of double-strand break repair via homologous recombination	3/949 0.32%	36/23652 0.15%	0.174356	0.827925	fus;ercc6;epc2	3	fus;ercc6;epc2	3	--	0
Biological process	GO:0051339	regulation of lyase activity	5/949 0.53%	74/23652 0.31%	0.175728	0.827925	gnai2b;akap9;LOC119898163;guca1c;LOC119913026	5	akap9;LOC119898163	2	gnai2b;guca1c;LOC119913026	3
Biological process	GO:0045787	positive regulation of cell cycle	18/949 1.9%	352/23652 1.49%	0.175764	0.827925	hsp90aa1.2;LOC119909085;LOC119908433;atrx;eif4g1a;LOC119909918;fosl1a;eif4e1c;LOC119910410;hcfc1b;LOC119916268;si:ch211-79m20.1;tgfb2;rps6kb1a;rps6kb1b;usp2a;LOC119882015;nsfl1c	18	hsp90aa1.2;LOC119909085;LOC119908433;atrx;eif4g1a;LOC119909918;fosl1a;eif4e1c;LOC119910410;hcfc1b;si:ch211-79m20.1;rps6kb1a;rps6kb1b;usp2a;LOC119882015;nsfl1c	16	LOC119916268;tgfb2	2
Biological process	GO:0044264	cellular polysaccharide metabolic process	8/949 0.84%	135/23652 0.57%	0.175826	0.827925	ppp1r3g;LOC119908532;LOC119906981;gbe1b;LOC119913394;irs2b;ptges3a;rubcnl	8	LOC119906981;irs2b;ptges3a	3	ppp1r3g;LOC119908532;gbe1b;LOC119913394;rubcnl	5
Biological process	GO:0001675	acrosome assembly	2/949 0.21%	19/23652 0.08%	0.175886	0.827925	zgc:63863;pla2g3	2	zgc:63863;pla2g3	2	--	0
Biological process	GO:0003146	heart jogging	2/949 0.21%	19/23652 0.08%	0.175886	0.827925	foxh1;foxj1a	2	--	0	foxh1;foxj1a	2
Biological process	GO:0006735	NADH regeneration	2/949 0.21%	19/23652 0.08%	0.175886	0.827925	pfkmb;pck1	2	pfkmb	1	pck1	1
Biological process	GO:0009074	aromatic amino acid family catabolic process	2/949 0.21%	19/23652 0.08%	0.175886	0.827925	tat;tdo2a	2	--	0	tat;tdo2a	2
Biological process	GO:0009173	pyrimidine ribonucleoside monophosphate metabolic process	2/949 0.21%	19/23652 0.08%	0.175886	0.827925	upb1;uck2b	2	uck2b	1	upb1	1
Biological process	GO:0010893	positive regulation of steroid biosynthetic process	2/949 0.21%	19/23652 0.08%	0.175886	0.827925	LOC119901591;LOC119895886	2	LOC119895886	1	LOC119901591	1
Biological process	GO:0014874	response to stimulus involved in regulation of muscle adaptation	2/949 0.21%	19/23652 0.08%	0.175886	0.827925	rps6kb1a;rps6kb1b	2	rps6kb1a;rps6kb1b	2	--	0
Biological process	GO:0019372	lipoxygenase pathway	2/949 0.21%	19/23652 0.08%	0.175886	0.827925	gpx1b;pla2g3	2	pla2g3	1	gpx1b	1
Biological process	GO:0019430	removal of superoxide radicals	2/949 0.21%	19/23652 0.08%	0.175886	0.827925	fbln5;LOC119890323	2	fbln5	1	LOC119890323	1
Biological process	GO:0019511	peptidyl-proline hydroxylation	2/949 0.21%	19/23652 0.08%	0.175886	0.827925	egln2;p4ha2	2	egln2;p4ha2	2	--	0
Biological process	GO:0033262	regulation of nuclear cell cycle DNA replication	2/949 0.21%	19/23652 0.08%	0.175886	0.827925	atrx;bcl6aa	2	atrx;bcl6aa	2	--	0
Biological process	GO:0035358	regulation of peroxisome proliferator activated receptor signaling pathway	2/949 0.21%	19/23652 0.08%	0.175886	0.827925	LOC119900971;LOC119900983	2	--	0	LOC119900971;LOC119900983	2
Biological process	GO:0043201	response to leucine	2/949 0.21%	19/23652 0.08%	0.175886	0.827925	rps6kb1a;rps6kb1b	2	rps6kb1a;rps6kb1b	2	--	0
Biological process	GO:0060149	negative regulation of post-transcriptional gene silencing	2/949 0.21%	19/23652 0.08%	0.175886	0.827925	ncor2;LOC119888844	2	ncor2;LOC119888844	2	--	0
Biological process	GO:0060192	negative regulation of lipase activity	2/949 0.21%	19/23652 0.08%	0.175886	0.827925	angptl3;LOC119900507	2	LOC119900507	1	angptl3	1
Biological process	GO:0060413	atrial septum morphogenesis	2/949 0.21%	19/23652 0.08%	0.175886	0.827925	tgfb2;sox4a	2	--	0	tgfb2;sox4a	2
Biological process	GO:0060967	negative regulation of gene silencing by RNA	2/949 0.21%	19/23652 0.08%	0.175886	0.827925	ncor2;LOC119888844	2	ncor2;LOC119888844	2	--	0
Biological process	GO:0071450	cellular response to oxygen radical	2/949 0.21%	19/23652 0.08%	0.175886	0.827925	fbln5;LOC119890323	2	fbln5	1	LOC119890323	1
Biological process	GO:0071451	cellular response to superoxide	2/949 0.21%	19/23652 0.08%	0.175886	0.827925	fbln5;LOC119890323	2	fbln5	1	LOC119890323	1
Biological process	GO:0080009	mRNA methylation	2/949 0.21%	19/23652 0.08%	0.175886	0.827925	trmt61a;LOC119908845	2	trmt61a;LOC119908845	2	--	0
Biological process	GO:1900369	negative regulation of post-transcriptional gene silencing by RNA	2/949 0.21%	19/23652 0.08%	0.175886	0.827925	ncor2;LOC119888844	2	ncor2;LOC119888844	2	--	0
Biological process	GO:1905146	lysosomal protein catabolic process	2/949 0.21%	19/23652 0.08%	0.175886	0.827925	LOC119898066;LOC119900534	2	LOC119900534	1	LOC119898066	1
Biological process	GO:2000269	regulation of fibroblast apoptotic process	2/949 0.21%	19/23652 0.08%	0.175886	0.827925	LOC119898768;novel.343	2	--	0	LOC119898768;novel.343	2
Biological process	GO:2001169	regulation of ATP biosynthetic process	2/949 0.21%	19/23652 0.08%	0.175886	0.827925	LOC119917911;ak4	2	LOC119917911	1	ak4	1
Biological process	GO:0043467	regulation of generation of precursor metabolites and energy	9/949 0.95%	156/23652 0.66%	0.175964	0.827925	LOC119917911;ppp1r3g;zgc:73226;LOC119906981;ak4;LOC119913394;ndufa4b;irs2b;rubcnl	9	LOC119917911;LOC119906981;ndufa4b;irs2b	4	ppp1r3g;zgc:73226;ak4;LOC119913394;rubcnl	5
Biological process	GO:0010921	regulation of phosphatase activity	6/949 0.63%	94/23652 0.4%	0.176161	0.828058	LOC119908976;hsp90b1;LOC119908433;gnai2b;magi2a;tgfb2	6	LOC119908976;hsp90b1;LOC119908433	3	gnai2b;magi2a;tgfb2	3
Biological process	GO:0032210	regulation of telomere maintenance via telomerase	4/949 0.42%	55/23652 0.23%	0.178525	0.837564	atm;parn;LOC119899825;LOC119890535	4	atm;parn;LOC119899825;LOC119890535	4	--	0
Biological process	GO:0032438	melanosome organization	4/949 0.42%	55/23652 0.23%	0.178525	0.837564	zgc:162171;pikfyve;LOC119915634;hps5	4	pikfyve;hps5	2	zgc:162171;LOC119915634	2
Biological process	GO:0071322	cellular response to carbohydrate stimulus	13/949 1.37%	243/23652 1.03%	0.180114	0.844209	LOC119901591;LOC119898452;LOC119912581;novel.786;pck2;LOC119898408;LOC119916268;gclm;LOC119905608;pck1;irs2b;sox4a;cltrn	13	LOC119898408;gclm;irs2b	3	LOC119901591;LOC119898452;LOC119912581;novel.786;pck2;LOC119916268;LOC119905608;pck1;sox4a;cltrn	10
Biological process	GO:0048659	smooth muscle cell proliferation	11/949 1.16%	200/23652 0.85%	0.181631	0.850505	id2a;LOC119898452;gnai2b;LOC119912581;LOC119912685;LOC119889791;LOC119898408;si:ch211-79m20.1;rps6kb1a;rps6kb1b;LOC119913026	11	LOC119898408;si:ch211-79m20.1;rps6kb1a;rps6kb1b	4	id2a;LOC119898452;gnai2b;LOC119912581;LOC119912685;LOC119889791;LOC119913026	7
Biological process	GO:2001252	positive regulation of chromosome organization	6/949 0.63%	95/23652 0.4%	0.182149	0.852115	atrx;atm;parn;LOC119893405;LOC119899825;LOC119890535	6	atrx;atm;parn;LOC119899825;LOC119890535	5	LOC119893405	1
Biological process	GO:0060420	regulation of heart growth	5/949 0.53%	75/23652 0.32%	0.182539	0.852313	LOC119917911;LOC119905831;ruvbl1;parp2;novel.343	5	LOC119917911;LOC119905831;ruvbl1;parp2	4	novel.343	1
Biological process	GO:2000628	regulation of miRNA metabolic process	5/949 0.53%	75/23652 0.32%	0.182539	0.852313	LOC119917911;fosl1a;si:ch211-79m20.1;tgfb2;LOC119899498	5	LOC119917911;fosl1a;si:ch211-79m20.1;LOC119899498	4	tgfb2	1
Biological process	GO:0001774	microglial cell activation	3/949 0.32%	37/23652 0.16%	0.184472	0.854818	grna;atm;LOC119900534	3	atm;LOC119900534	2	grna	1
Biological process	GO:0032373	positive regulation of sterol transport	3/949 0.32%	37/23652 0.16%	0.184472	0.854818	LOC119884720;acat2;lpcat3	3	acat2	1	LOC119884720;lpcat3	2
Biological process	GO:0032376	positive regulation of cholesterol transport	3/949 0.32%	37/23652 0.16%	0.184472	0.854818	LOC119884720;acat2;lpcat3	3	acat2	1	LOC119884720;lpcat3	2
Biological process	GO:0036314	response to sterol	3/949 0.32%	37/23652 0.16%	0.184472	0.854818	LOC119901591;novel.786;gramd1bb	3	--	0	LOC119901591;novel.786;gramd1bb	3
Biological process	GO:0043153	entrainment of circadian clock by photoperiod	3/949 0.32%	37/23652 0.16%	0.184472	0.854818	id2a;LOC119900454;usp2a	3	usp2a	1	id2a;LOC119900454	2
Biological process	GO:0051385	response to mineralocorticoid	3/949 0.32%	37/23652 0.16%	0.184472	0.854818	LOC119909085;fosl1a;stk39	3	LOC119909085;fosl1a;stk39	3	--	0
Biological process	GO:1900371	regulation of purine nucleotide biosynthetic process	3/949 0.32%	37/23652 0.16%	0.184472	0.854818	LOC119917911;ak4;guca1c	3	LOC119917911	1	ak4;guca1c	2
Biological process	GO:1905145	cellular response to acetylcholine	3/949 0.32%	37/23652 0.16%	0.184472	0.854818	LOC119908433;gnai2b;LOC119897481	3	LOC119908433	1	gnai2b;LOC119897481	2
Biological process	GO:0006304	DNA modification	7/949 0.74%	116/23652 0.49%	0.184999	0.856449	atrx;LOC119911031;smarca5;LOC119894883;hnrnpaba;mta2;parp2	7	atrx;LOC119911031;smarca5;LOC119894883;hnrnpaba;mta2;parp2	7	--	0
Biological process	GO:0043500	muscle adaptation	8/949 0.84%	137/23652 0.58%	0.185732	0.857717	LOC119917911;LOC119908433;atp2a2b;LOC119905676;klf15;parp2;rps6kb1a;rps6kb1b	8	LOC119917911;LOC119908433;atp2a2b;LOC119905676;parp2;rps6kb1a;rps6kb1b	7	klf15	1
Biological process	GO:0002837	regulation of immune response to tumor cell	4/949 0.42%	56/23652 0.24%	0.186613	0.857717	LOC119902478;hspd1;LOC119904531;LOC119902479	4	hspd1;LOC119904531	2	LOC119902478;LOC119902479	2
Biological process	GO:0009156	ribonucleoside monophosphate biosynthetic process	4/949 0.42%	56/23652 0.24%	0.186613	0.857717	gmpr;rfk;ada;uck2b	4	rfk;uck2b	2	gmpr;ada	2
Biological process	GO:0043268	positive regulation of potassium ion transport	4/949 0.42%	56/23652 0.24%	0.186613	0.857717	si:dkey-151g10.3;abcc8;akap9;stk39	4	abcc8;akap9;stk39	3	si:dkey-151g10.3	1
Biological process	GO:0045761	regulation of adenylate cyclase activity	4/949 0.42%	56/23652 0.24%	0.186613	0.857717	gnai2b;akap9;LOC119898163;LOC119913026	4	akap9;LOC119898163	2	gnai2b;LOC119913026	2
Biological process	GO:0097305	response to alcohol	15/949 1.58%	289/23652 1.22%	0.187248	0.857717	LOC119901591;LOC119917911;LOC119895474;cpt1ab;novel.786;eif4g1a;fosl1a;cpt1b;LOC119904531;pck1;grin3a;rps6kb1a;rps6kb1b;stk39;gramd1bb	15	LOC119917911;cpt1ab;eif4g1a;fosl1a;cpt1b;LOC119904531;rps6kb1a;rps6kb1b;stk39	9	LOC119901591;LOC119895474;novel.786;pck1;grin3a;gramd1bb	6
Biological process	GO:0043489	RNA stabilization	6/949 0.63%	96/23652 0.41%	0.188216	0.857717	LOC119911031;fus;LOC119888844;LOC119908912;parn;LOC119899825	6	LOC119911031;fus;LOC119888844;parn;LOC119899825	5	LOC119908912	1
Biological process	GO:0050000	chromosome localization	5/949 0.53%	76/23652 0.32%	0.189445	0.857717	LOC119905249;LOC119915863;LOC119909918;atm;rrs1	5	LOC119905249;LOC119909918;atm;rrs1	4	LOC119915863	1
Biological process	GO:0090559	regulation of membrane permeability	5/949 0.53%	76/23652 0.32%	0.189445	0.857717	hip1rb;LOC119898066;zgc:73226;LOC119895474;rhot1b	5	--	0	hip1rb;LOC119898066;zgc:73226;LOC119895474;rhot1b	5
Biological process	GO:0098930	axonal transport	5/949 0.53%	76/23652 0.32%	0.189445	0.857717	fez1;hdac6;si:ch211-235e9.8;LOC119909918;uchl1	5	hdac6;si:ch211-235e9.8;LOC119909918;uchl1	4	fez1	1
Biological process	GO:0042100	B cell proliferation	7/949 0.74%	117/23652 0.49%	0.190496	0.857717	LOC119911784;atm;hspd1;LOC119904531;irs2b;bcl6aa;LOC119892631	7	LOC119911784;atm;hspd1;LOC119904531;irs2b;bcl6aa;LOC119892631	7	--	0
Biological process	GO:0006390	mitochondrial transcription	2/949 0.21%	20/23652 0.08%	0.190526	0.857717	tfb1m;LOC119917971	2	tfb1m	1	LOC119917971	1
Biological process	GO:0006590	thyroid hormone generation	2/949 0.21%	20/23652 0.08%	0.190526	0.857717	epx;hpn	2	epx	1	hpn	1
Biological process	GO:0010766	negative regulation of sodium ion transport	2/949 0.21%	20/23652 0.08%	0.190526	0.857717	si:dkey-151g10.3;stk39	2	stk39	1	si:dkey-151g10.3	1
Biological process	GO:0010958	regulation of amino acid import across plasma membrane	2/949 0.21%	20/23652 0.08%	0.190526	0.857717	slc43a2b;cltrn	2	--	0	slc43a2b;cltrn	2
Biological process	GO:0015803	branched-chain amino acid transport	2/949 0.21%	20/23652 0.08%	0.190526	0.857717	slc43a2b;LOC119916593	2	LOC119916593	1	slc43a2b	1
Biological process	GO:0016075	rRNA catabolic process	2/949 0.21%	20/23652 0.08%	0.190526	0.857717	zcchc7;pelo	2	zcchc7;pelo	2	--	0
Biological process	GO:0035338	long-chain fatty-acyl-CoA biosynthetic process	2/949 0.21%	20/23652 0.08%	0.190526	0.857717	acsl6;elovl5	2	--	0	acsl6;elovl5	2
Biological process	GO:0035590	purinergic nucleotide receptor signaling pathway	2/949 0.21%	20/23652 0.08%	0.190526	0.857717	gnai2b;ada	2	--	0	gnai2b;ada	2
Biological process	GO:0043217	myelin maintenance	2/949 0.21%	20/23652 0.08%	0.190526	0.857717	degs1;ndrg1a	2	--	0	degs1;ndrg1a	2
Biological process	GO:0045940	positive regulation of steroid metabolic process	2/949 0.21%	20/23652 0.08%	0.190526	0.857717	LOC119901591;LOC119895886	2	LOC119895886	1	LOC119901591	1
Biological process	GO:0046500	S-adenosylmethionine metabolic process	2/949 0.21%	20/23652 0.08%	0.190526	0.857717	mat1a;LOC119886294	2	--	0	mat1a;LOC119886294	2
Biological process	GO:0050746	regulation of lipoprotein metabolic process	2/949 0.21%	20/23652 0.08%	0.190526	0.857717	ulk1a;LOC119912685	2	ulk1a	1	LOC119912685	1
Biological process	GO:0060897	neural plate regionalization	2/949 0.21%	20/23652 0.08%	0.190526	0.857717	wnt8b;smad2	2	smad2	1	wnt8b	1
Biological process	GO:0090110	COPII-coated vesicle cargo loading	2/949 0.21%	20/23652 0.08%	0.190526	0.857717	zgc:63863;sec23b	2	zgc:63863;sec23b	2	--	0
Biological process	GO:1900102	negative regulation of endoplasmic reticulum unfolded protein response	2/949 0.21%	20/23652 0.08%	0.190526	0.857717	LOC119898408;hspa5	2	LOC119898408;hspa5	2	--	0
Biological process	GO:1903789	regulation of amino acid transmembrane transport	2/949 0.21%	20/23652 0.08%	0.190526	0.857717	slc43a2b;cltrn	2	--	0	slc43a2b;cltrn	2
Biological process	GO:1903798	regulation of miRNA maturation	2/949 0.21%	20/23652 0.08%	0.190526	0.857717	ddx5;ncor2	2	ddx5;ncor2	2	--	0
Biological process	GO:1904292	regulation of ERAD pathway	2/949 0.21%	20/23652 0.08%	0.190526	0.857717	LOC119898408;LOC119895089	2	LOC119898408	1	LOC119895089	1
Biological process	GO:1904754	positive regulation of vascular associated smooth muscle cell migration	2/949 0.21%	20/23652 0.08%	0.190526	0.857717	LOC119898408;si:ch211-79m20.1	2	LOC119898408;si:ch211-79m20.1	2	--	0
Biological process	GO:0071333	cellular response to glucose stimulus	12/949 1.26%	224/23652 0.95%	0.190814	0.858226	LOC119901591;LOC119898452;LOC119912581;novel.786;pck2;LOC119898408;LOC119916268;gclm;pck1;irs2b;sox4a;cltrn	12	LOC119898408;gclm;irs2b	3	LOC119901591;LOC119898452;LOC119912581;novel.786;pck2;LOC119916268;pck1;sox4a;cltrn	9
Biological process	GO:0033002	muscle cell proliferation	14/949 1.48%	268/23652 1.13%	0.191117	0.858799	id2a;LOC119898452;gnai2b;LOC119912581;LOC119912685;LOC119905831;LOC119889791;LOC119898408;si:ch211-79m20.1;tgfb2;rps6kb1a;rps6kb1b;LOC119913026;novel.343	14	LOC119905831;LOC119898408;si:ch211-79m20.1;rps6kb1a;rps6kb1b	5	id2a;LOC119898452;gnai2b;LOC119912581;LOC119912685;LOC119889791;tgfb2;LOC119913026;novel.343	9
Biological process	GO:0009123	nucleoside monophosphate metabolic process	6/949 0.63%	97/23652 0.41%	0.194361	0.866678	gmpr;rfk;upb1;ak4;ada;uck2b	6	rfk;uck2b	2	gmpr;upb1;ak4;ada	4
Biological process	GO:0044728	DNA methylation or demethylation	6/949 0.63%	97/23652 0.41%	0.194361	0.866678	atrx;LOC119911031;smarca5;LOC119894883;hnrnpaba;mta2	6	atrx;LOC119911031;smarca5;LOC119894883;hnrnpaba;mta2	6	--	0
Biological process	GO:0007628	adult walking behavior	3/949 0.32%	38/23652 0.16%	0.194737	0.866678	cacnb4a;scn8aa;uchl1	3	uchl1	1	cacnb4a;scn8aa	2
Biological process	GO:0030808	regulation of nucleotide biosynthetic process	3/949 0.32%	38/23652 0.16%	0.194737	0.866678	LOC119917911;ak4;guca1c	3	LOC119917911	1	ak4;guca1c	2
Biological process	GO:0032366	intracellular sterol transport	3/949 0.32%	38/23652 0.16%	0.194737	0.866678	syt7a;gramd1bb;LOC119900534	3	LOC119900534	1	syt7a;gramd1bb	2
Biological process	GO:0048251	elastic fiber assembly	3/949 0.32%	38/23652 0.16%	0.194737	0.866678	fbln5;LOC119891031;LOC119915887	3	fbln5;LOC119891031;LOC119915887	3	--	0
Biological process	GO:1902108	regulation of mitochondrial membrane permeability involved in apoptotic process	3/949 0.32%	38/23652 0.16%	0.194737	0.866678	hip1rb;zgc:73226;rhot1b	3	--	0	hip1rb;zgc:73226;rhot1b	3
Biological process	GO:1902686	mitochondrial outer membrane permeabilization involved in programmed cell death	3/949 0.32%	38/23652 0.16%	0.194737	0.866678	hip1rb;zgc:73226;rhot1b	3	--	0	hip1rb;zgc:73226;rhot1b	3
Biological process	GO:0048753	pigment granule organization	4/949 0.42%	57/23652 0.24%	0.194817	0.866678	zgc:162171;pikfyve;LOC119915634;hps5	4	pikfyve;hps5	2	zgc:162171;LOC119915634	2
Biological process	GO:0061842	microtubule organizing center localization	4/949 0.42%	57/23652 0.24%	0.194817	0.866678	ranbp2;LOC119915863;akap9;LOC119882402	4	ranbp2;akap9	2	LOC119915863;LOC119882402	2
Biological process	GO:0098781	ncRNA transcription	4/949 0.42%	57/23652 0.24%	0.194817	0.866678	atrx;LOC119910127;ercc6;LOC119914636	4	atrx;LOC119910127;ercc6	3	LOC119914636	1
Biological process	GO:2000377	regulation of reactive oxygen species metabolic process	7/949 0.74%	118/23652 0.5%	0.196058	0.871409	LOC119917911;fbln5;zgc:73226;gnai2b;LOC119890323;pikfyve;si:ch211-79m20.1	7	LOC119917911;fbln5;pikfyve;si:ch211-79m20.1	4	zgc:73226;gnai2b;LOC119890323	3
Biological process	GO:0019748	secondary metabolic process	5/949 0.53%	77/23652 0.33%	0.196443	0.872329	LOC119908703;LOC119917824;LOC119908704;LOC119908701;arl1	5	LOC119908703;arl1	2	LOC119917824;LOC119908704;LOC119908701	3
Biological process	GO:0007584	response to nutrient	12/949 1.26%	226/23652 0.96%	0.198749	0.881376	gnai2b;LOC119886596;ndor1;LOC119905831;LOC119898408;gclm;phex;rps6kb1a;rps6kb1b;LOC119891498;LOC119893254;dcps	12	ndor1;LOC119905831;LOC119898408;gclm;rps6kb1a;rps6kb1b;LOC119891498;dcps	8	gnai2b;LOC119886596;phex;LOC119893254	4
Biological process	GO:0000422	autophagy of mitochondrion	6/949 0.63%	98/23652 0.41%	0.20058	0.881376	zgc:73226;hdac6;ulk1a;cisd2;cers1;novel.959	6	hdac6;ulk1a;cisd2;cers1	4	zgc:73226;novel.959	2
Biological process	GO:0003300	cardiac muscle hypertrophy	6/949 0.63%	98/23652 0.41%	0.20058	0.881376	LOC119917911;LOC119908433;atp2a2b;LOC119905676;klf15;parp2	6	LOC119917911;LOC119908433;atp2a2b;LOC119905676;parp2	5	klf15	1
Biological process	GO:0061726	mitochondrion disassembly	6/949 0.63%	98/23652 0.41%	0.20058	0.881376	zgc:73226;hdac6;ulk1a;cisd2;cers1;novel.959	6	hdac6;ulk1a;cisd2;cers1	4	zgc:73226;novel.959	2
Biological process	GO:0061157	mRNA destabilization	7/949 0.74%	119/23652 0.5%	0.201684	0.881376	LOC119908433;LOC119911031;parn;LOC119899498;plekhn1;LOC119919295;dcps	7	LOC119908433;LOC119911031;parn;LOC119899498;dcps	5	plekhn1;LOC119919295	2
Biological process	GO:0006801	superoxide metabolic process	4/949 0.42%	58/23652 0.25%	0.203129	0.881376	fbln5;gnai2b;ncf4;LOC119890323	4	fbln5	1	gnai2b;ncf4;LOC119890323	3
Biological process	GO:0006446	regulation of translational initiation	5/949 0.53%	78/23652 0.33%	0.203529	0.881376	eif4g1a;dnajc3b;rps6kb1a;rps6kb1b;dnajc3a	5	eif4g1a;dnajc3b;rps6kb1a;rps6kb1b;dnajc3a	5	--	0
Biological process	GO:0017158	regulation of calcium ion-dependent exocytosis	5/949 0.53%	78/23652 0.33%	0.203529	0.881376	cacna1hb;gnai2b;atp2a2b;LOC119905243;syt7a	5	atp2a2b	1	cacna1hb;gnai2b;LOC119905243;syt7a	4
Biological process	GO:0051496	positive regulation of stress fiber assembly	5/949 0.53%	78/23652 0.33%	0.203529	0.881376	LOC119909085;LOC119908433;LOC119899845;LOC119889791;wnt11	5	LOC119909085;LOC119908433;LOC119899845	3	LOC119889791;wnt11	2
Biological process	GO:1902017	regulation of cilium assembly	5/949 0.53%	78/23652 0.33%	0.203529	0.881376	mapk15;si:cabz01101003.1;LOC119899845;LOC119893432;mak	5	si:cabz01101003.1;LOC119899845;LOC119893432	3	mapk15;mak	2
Biological process	GO:0009648	photoperiodism	3/949 0.32%	39/23652 0.16%	0.205138	0.881376	id2a;LOC119900454;usp2a	3	usp2a	1	id2a;LOC119900454	2
Biological process	GO:0043567	regulation of insulin-like growth factor receptor signaling pathway	3/949 0.32%	39/23652 0.16%	0.205138	0.881376	inppl1b;igfbp1a;igfbp2a	3	inppl1b;igfbp1a	2	igfbp2a	1
Biological process	GO:0045777	positive regulation of blood pressure	3/949 0.32%	39/23652 0.16%	0.205138	0.881376	id2a;pde4d;LOC119889791	3	--	0	id2a;pde4d;LOC119889791	3
Biological process	GO:0046471	phosphatidylglycerol metabolic process	3/949 0.32%	39/23652 0.16%	0.205138	0.881376	slc27a1a;lpgat1;pla2g3	3	slc27a1a;lpgat1;pla2g3	3	--	0
Biological process	GO:0051602	response to electrical stimulus	3/949 0.32%	39/23652 0.16%	0.205138	0.881376	akap9;rps6kb1a;rps6kb1b	3	akap9;rps6kb1a;rps6kb1b	3	--	0
Biological process	GO:0060788	ectodermal placode formation	3/949 0.32%	39/23652 0.16%	0.205138	0.881376	wnt8b;LOC119916079;foxh1	3	--	0	wnt8b;LOC119916079;foxh1	3
Biological process	GO:0072576	liver morphogenesis	3/949 0.32%	39/23652 0.16%	0.205138	0.881376	hpn;LOC119898408;fgl1	3	LOC119898408	1	hpn;fgl1	2
Biological process	GO:0150077	regulation of neuroinflammatory response	3/949 0.32%	39/23652 0.16%	0.205138	0.881376	grna;atm;LOC119900534	3	atm;LOC119900534	2	grna	1
Biological process	GO:1905314	semi-lunar valve development	3/949 0.32%	39/23652 0.16%	0.205138	0.881376	LOC119908433;LOC119910536;tgfb2	3	LOC119908433	1	LOC119910536;tgfb2	2
Biological process	GO:0006020	inositol metabolic process	2/949 0.21%	21/23652 0.09%	0.205319	0.881376	ippk;LOC119909949	2	ippk;LOC119909949	2	--	0
Biological process	GO:0006474	N-terminal protein amino acid acetylation	2/949 0.21%	21/23652 0.09%	0.205319	0.881376	LOC119908850;sox4a	2	--	0	LOC119908850;sox4a	2
Biological process	GO:0008354	germ cell migration	2/949 0.21%	21/23652 0.09%	0.205319	0.881376	grip2b;pum3	2	pum3	1	grip2b	1
Biological process	GO:0035864	response to potassium ion	2/949 0.21%	21/23652 0.09%	0.205319	0.881376	cacna1hb;stk39	2	stk39	1	cacna1hb	1
Biological process	GO:0042953	lipoprotein transport	2/949 0.21%	21/23652 0.09%	0.205319	0.881376	vmp1;surf4	2	vmp1;surf4	2	--	0
Biological process	GO:0044090	positive regulation of vacuole organization	2/949 0.21%	21/23652 0.09%	0.205319	0.881376	grna;ulk1a	2	ulk1a	1	grna	1
Biological process	GO:0045591	positive regulation of regulatory T cell differentiation	2/949 0.21%	21/23652 0.09%	0.205319	0.881376	bcl6aa;LOC119898768	2	bcl6aa	1	LOC119898768	1
Biological process	GO:0048752	semicircular canal morphogenesis	2/949 0.21%	21/23652 0.09%	0.205319	0.881376	eya1;bmp2b	2	eya1	1	bmp2b	1
Biological process	GO:0050966	detection of mechanical stimulus involved in sensory perception of pain	2/949 0.21%	21/23652 0.09%	0.205319	0.881376	LOC119887485;LOC119894372	2	--	0	LOC119887485;LOC119894372	2
Biological process	GO:0060628	regulation of ER to Golgi vesicle-mediated transport	2/949 0.21%	21/23652 0.09%	0.205319	0.881376	creb3l2;zgc:63863	2	creb3l2;zgc:63863	2	--	0
Biological process	GO:0060896	neural plate pattern specification	2/949 0.21%	21/23652 0.09%	0.205319	0.881376	wnt8b;smad2	2	smad2	1	wnt8b	1
Biological process	GO:0061158	3'-UTR-mediated mRNA destabilization	2/949 0.21%	21/23652 0.09%	0.205319	0.881376	LOC119899498;plekhn1	2	LOC119899498	1	plekhn1	1
Biological process	GO:0070920	regulation of production of small RNA involved in gene silencing by RNA	2/949 0.21%	21/23652 0.09%	0.205319	0.881376	ddx5;ncor2	2	ddx5;ncor2	2	--	0
Biological process	GO:0072520	seminiferous tubule development	2/949 0.21%	21/23652 0.09%	0.205319	0.881376	atrx;zgc:63863	2	atrx;zgc:63863	2	--	0
Biological process	GO:0098792	xenophagy	2/949 0.21%	21/23652 0.09%	0.205319	0.881376	rnf213b;novel.205	2	novel.205	1	rnf213b	1
Biological process	GO:1901017	negative regulation of potassium ion transmembrane transporter activity	2/949 0.21%	21/23652 0.09%	0.205319	0.881376	stk39;LOC119911169	2	stk39	1	LOC119911169	1
Biological process	GO:2000251	positive regulation of actin cytoskeleton reorganization	2/949 0.21%	21/23652 0.09%	0.205319	0.881376	baiap2l1b;baiap2l2a	2	--	0	baiap2l1b;baiap2l2a	2
Biological process	GO:2000402	negative regulation of lymphocyte migration	2/949 0.21%	21/23652 0.09%	0.205319	0.881376	padi2;LOC119912685	2	--	0	padi2;LOC119912685	2
Biological process	GO:2000810	regulation of bicellular tight junction assembly	2/949 0.21%	21/23652 0.09%	0.205319	0.881376	LOC119908433;LOC119895474	2	LOC119908433	1	LOC119895474	1
Biological process	GO:0000723	telomere maintenance	8/949 0.84%	141/23652 0.6%	0.206232	0.884521	atrx;atm;parn;LOC119910533;LOC119899825;LOC119903542;LOC119890535;ptges3a	8	atrx;atm;parn;LOC119910533;LOC119899825;LOC119903542;LOC119890535;ptges3a	8	--	0
Biological process	GO:0034341	response to interferon-gamma	11/949 1.16%	206/23652 0.87%	0.206686	0.884939	LOC119886596;LOC119911031;LOC119912010;LOC119890323;dapk3;LOC119916268;rps6kb1a;LOC119912423;LOC119898768;rps6kb1b;LOC119890662	11	LOC119911031;dapk3;rps6kb1a;rps6kb1b	4	LOC119886596;LOC119912010;LOC119890323;LOC119916268;LOC119912423;LOC119898768;LOC119890662	7
Biological process	GO:0090150	establishment of protein localization to membrane	16/949 1.69%	317/23652 1.34%	0.206781	0.884939	hspa4a;atp13a1;srp9;sec61a1;LOC119908060;tram2;LOC119891378;pikfyve;LOC119895089;reep1;ssr3;timm9;hspa5;cunh14orf180;hspa4b;LOC119911169	16	hspa4a;atp13a1;srp9;sec61a1;tram2;pikfyve;ssr3;timm9;hspa5;cunh14orf180;hspa4b	11	LOC119908060;LOC119891378;LOC119895089;reep1;LOC119911169	5
Biological process	GO:0009201	ribonucleoside triphosphate biosynthetic process	6/949 0.63%	99/23652 0.42%	0.206871	0.884939	LOC119917911;LOC119903259;ATP8;ak4;nme7;uck2b	6	LOC119917911;LOC119903259;ATP8;uck2b	4	ak4;nme7	2
Biological process	GO:0071346	cellular response to interferon-gamma	9/949 0.95%	163/23652 0.69%	0.208955	0.893075	LOC119911031;LOC119912010;dapk3;LOC119916268;rps6kb1a;LOC119912423;LOC119898768;rps6kb1b;LOC119890662	9	LOC119911031;dapk3;rps6kb1a;rps6kb1b	4	LOC119912010;LOC119916268;LOC119912423;LOC119898768;LOC119890662	5
Biological process	GO:0099111	microtubule-based transport	13/949 1.37%	251/23652 1.06%	0.210359	0.897607	fez1;hdac6;si:ch211-235e9.8;flr;LOC119915863;LOC119909918;ruvbl1;uchl1;dnaaf4;mak;rhot1b;ippk;foxj1a	13	hdac6;si:ch211-235e9.8;LOC119909918;ruvbl1;uchl1;ippk	6	fez1;flr;LOC119915863;dnaaf4;mak;rhot1b;foxj1a	7
Biological process	GO:0031331	positive regulation of cellular catabolic process	24/949 2.53%	500/23652 2.11%	0.210382	0.897607	zgc:73226;pnpla2;LOC119908433;LOC119911031;ulk1a;cpt1ab;rnf144aa;atm;LOC119898408;parn;pnpla3;LOC119910291;cpt1b;si:dkey-46i9.6;usp5;irs2b;LOC119899498;plekhn1;LOC119919295;cers1;pik3cb;LOC119900534;novel.205;dcps	24	pnpla2;LOC119908433;LOC119911031;ulk1a;cpt1ab;atm;LOC119898408;parn;LOC119910291;cpt1b;usp5;irs2b;LOC119899498;cers1;pik3cb;LOC119900534;novel.205;dcps	18	zgc:73226;rnf144aa;pnpla3;si:dkey-46i9.6;plekhn1;LOC119919295	6
Biological process	GO:0002834	regulation of response to tumor cell	4/949 0.42%	59/23652 0.25%	0.211544	0.898649	LOC119902478;hspd1;LOC119904531;LOC119902479	4	hspd1;LOC119904531	2	LOC119902478;LOC119902479	2
Biological process	GO:0031111	negative regulation of microtubule polymerization or depolymerization	4/949 0.42%	59/23652 0.25%	0.211544	0.898649	hdac6;LOC119905249;LOC119898249;novel.343	4	hdac6;LOC119905249;LOC119898249	3	novel.343	1
Biological process	GO:0035305	negative regulation of dephosphorylation	4/949 0.42%	59/23652 0.25%	0.211544	0.898649	LOC119908976;LOC119908433;gnai2b;tgfb2	4	LOC119908976;LOC119908433	2	gnai2b;tgfb2	2
Biological process	GO:0043550	regulation of lipid kinase activity	4/949 0.42%	59/23652 0.25%	0.211544	0.898649	pik3r1;si:ch211-79m20.1;rbl1;vav2	4	si:ch211-79m20.1;rbl1	2	pik3r1;vav2	2
Biological process	GO:1904356	regulation of telomere maintenance via telomere lengthening	4/949 0.42%	59/23652 0.25%	0.211544	0.898649	atm;parn;LOC119899825;LOC119890535	4	atm;parn;LOC119899825;LOC119890535	4	--	0
Biological process	GO:0014909	smooth muscle cell migration	6/949 0.63%	100/23652 0.42%	0.213232	0.905034	LOC119906981;LOC119889791;LOC119898408;si:ch211-79m20.1;rps6kb1a;rps6kb1b	6	LOC119906981;LOC119898408;si:ch211-79m20.1;rps6kb1a;rps6kb1b	5	LOC119889791	1
Biological process	GO:0002335	mature B cell differentiation	3/949 0.32%	40/23652 0.17%	0.215662	0.908267	cdh17;LOC119898408;bcl6aa	3	LOC119898408;bcl6aa	2	cdh17	1
Biological process	GO:0007595	lactation	3/949 0.32%	40/23652 0.17%	0.215662	0.908267	ncor2;LOC119898408;LOC119911845	3	ncor2;LOC119898408;LOC119911845	3	--	0
Biological process	GO:0050654	chondroitin sulfate proteoglycan metabolic process	3/949 0.32%	40/23652 0.17%	0.215662	0.908267	spock2;LOC119915822;chst7	3	spock2	1	LOC119915822;chst7	2
Biological process	GO:0062149	detection of stimulus involved in sensory perception of pain	3/949 0.32%	40/23652 0.17%	0.215662	0.908267	LOC119887485;LOC119894372;LOC119900454	3	--	0	LOC119887485;LOC119894372;LOC119900454	3
Biological process	GO:0072010	glomerular epithelium development	3/949 0.32%	40/23652 0.17%	0.215662	0.908267	novel.426;magi2a;klf15	3	--	0	novel.426;magi2a;klf15	3
Biological process	GO:0072112	podocyte differentiation	3/949 0.32%	40/23652 0.17%	0.215662	0.908267	novel.426;magi2a;klf15	3	--	0	novel.426;magi2a;klf15	3
Biological process	GO:0072311	glomerular epithelial cell differentiation	3/949 0.32%	40/23652 0.17%	0.215662	0.908267	novel.426;magi2a;klf15	3	--	0	novel.426;magi2a;klf15	3
Biological process	GO:1901031	regulation of response to reactive oxygen species	3/949 0.32%	40/23652 0.17%	0.215662	0.908267	fbln5;hdac6;LOC119890323	3	fbln5;hdac6	2	LOC119890323	1
Biological process	GO:1905144	response to acetylcholine	3/949 0.32%	40/23652 0.17%	0.215662	0.908267	LOC119908433;gnai2b;LOC119897481	3	LOC119908433	1	gnai2b;LOC119897481	2
Biological process	GO:0031124	mRNA 3'-end processing	5/949 0.53%	80/23652 0.34%	0.217949	0.910277	pabpn1;LOC119886294;LOC119910410;cpsf1;LOC119882097	5	pabpn1;LOC119910410;cpsf1	3	LOC119886294;LOC119882097	2
Biological process	GO:0032204	regulation of telomere maintenance	5/949 0.53%	80/23652 0.34%	0.217949	0.910277	atrx;atm;parn;LOC119899825;LOC119890535	5	atrx;atm;parn;LOC119899825;LOC119890535	5	--	0
Biological process	GO:0050779	RNA destabilization	7/949 0.74%	122/23652 0.52%	0.218923	0.910277	LOC119908433;LOC119911031;parn;LOC119899498;plekhn1;LOC119919295;dcps	7	LOC119908433;LOC119911031;parn;LOC119899498;dcps	5	plekhn1;LOC119919295	2
Biological process	GO:0010611	regulation of cardiac muscle hypertrophy	4/949 0.42%	60/23652 0.25%	0.220054	0.910277	LOC119917911;LOC119908433;LOC119905676;parp2	4	LOC119917911;LOC119908433;LOC119905676;parp2	4	--	0
Biological process	GO:0043666	regulation of phosphoprotein phosphatase activity	4/949 0.42%	60/23652 0.25%	0.220054	0.910277	hsp90b1;LOC119908433;gnai2b;magi2a	4	hsp90b1;LOC119908433	2	gnai2b;magi2a	2
Biological process	GO:1902893	regulation of miRNA transcription	4/949 0.42%	60/23652 0.25%	0.220054	0.910277	LOC119917911;fosl1a;si:ch211-79m20.1;tgfb2	4	LOC119917911;fosl1a;si:ch211-79m20.1	3	tgfb2	1
Biological process	GO:0002852	regulation of T cell mediated cytotoxicity directed against tumor cell target	2/949 0.21%	22/23652 0.09%	0.220228	0.910277	LOC119902478;LOC119902479	2	--	0	LOC119902478;LOC119902479	2
Biological process	GO:0002854	positive regulation of T cell mediated cytotoxicity directed against tumor cell target	2/949 0.21%	22/23652 0.09%	0.220228	0.910277	LOC119902478;LOC119902479	2	--	0	LOC119902478;LOC119902479	2
Biological process	GO:0007039	protein catabolic process in the vacuole	2/949 0.21%	22/23652 0.09%	0.220228	0.910277	LOC119898066;LOC119900534	2	LOC119900534	1	LOC119898066	1
Biological process	GO:0009219	pyrimidine deoxyribonucleotide metabolic process	2/949 0.21%	22/23652 0.09%	0.220228	0.910277	upb1;cmpk2	2	--	0	upb1;cmpk2	2
Biological process	GO:0010042	response to manganese ion	2/949 0.21%	22/23652 0.09%	0.220228	0.910277	hsp90b1;hspa5	2	hsp90b1;hspa5	2	--	0
Biological process	GO:0010917	negative regulation of mitochondrial membrane potential	2/949 0.21%	22/23652 0.09%	0.220228	0.910277	zgc:73226;zgc:175214	2	--	0	zgc:73226;zgc:175214	2
Biological process	GO:0036158	outer dynein arm assembly	2/949 0.21%	22/23652 0.09%	0.220228	0.910277	odad1;dnaaf4	2	--	0	odad1;dnaaf4	2
Biological process	GO:0042403	thyroid hormone metabolic process	2/949 0.21%	22/23652 0.09%	0.220228	0.910277	epx;hpn	2	epx	1	hpn	1
Biological process	GO:0042559	pteridine-containing compound biosynthetic process	2/949 0.21%	22/23652 0.09%	0.220228	0.910277	LOC119890323;LOC119915738	2	LOC119915738	1	LOC119890323	1
Biological process	GO:0043049	otic placode formation	2/949 0.21%	22/23652 0.09%	0.220228	0.910277	wnt8b;LOC119916079	2	--	0	wnt8b;LOC119916079	2
Biological process	GO:0045837	negative regulation of membrane potential	2/949 0.21%	22/23652 0.09%	0.220228	0.910277	zgc:73226;zgc:175214	2	--	0	zgc:73226;zgc:175214	2
Biological process	GO:0086103	G protein-coupled receptor signaling pathway involved in heart process	2/949 0.21%	22/23652 0.09%	0.220228	0.910277	gnai2b;pde4d	2	--	0	gnai2b;pde4d	2
Biological process	GO:0090715	immunological memory formation process	2/949 0.21%	22/23652 0.09%	0.220228	0.910277	pck1;bcl6aa	2	bcl6aa	1	pck1	1
Biological process	GO:0097066	response to thyroid hormone	2/949 0.21%	22/23652 0.09%	0.220228	0.910277	hpn;gclm	2	gclm	1	hpn	1
Biological process	GO:1902018	negative regulation of cilium assembly	2/949 0.21%	22/23652 0.09%	0.220228	0.910277	LOC119899845;mak	2	LOC119899845	1	mak	1
Biological process	GO:2000773	negative regulation of cellular senescence	2/949 0.21%	22/23652 0.09%	0.220228	0.910277	bcl6aa;rbl1	2	bcl6aa;rbl1	2	--	0
Biological process	GO:0051495	positive regulation of cytoskeleton organization	14/949 1.48%	276/23652 1.17%	0.220774	0.911764	LOC119909085;LOC119908433;baiap2l1b;LOC119909918;LOC119899845;LOC119889791;akap9;wnt11;katnbl1;baiap2l2a;si:dkey-46i9.6;id1;LOC119882015;novel.343	14	LOC119909085;LOC119908433;LOC119909918;LOC119899845;akap9;katnbl1;LOC119882015	7	baiap2l1b;LOC119889791;wnt11;baiap2l2a;si:dkey-46i9.6;id1;novel.343	7
Biological process	GO:0042326	negative regulation of phosphorylation	22/949 2.32%	459/23652 1.94%	0.224538	0.922899	dnaja;LOC119917911;LOC119898096;LOC119893118;pde4d;LOC119906981;eif4g1a;kpnb3;LOC119899845;LOC119898408;si:dkey-46i9.6;dnajc3b;LOC119905676;deptor;irs2b;uchl1;LOC119902662;LOC119898768;dnajc3a;pmepa1;pik3cb;novel.343	22	dnaja;LOC119917911;LOC119898096;LOC119893118;LOC119906981;eif4g1a;kpnb3;LOC119899845;LOC119898408;dnajc3b;LOC119905676;irs2b;uchl1;dnajc3a;pmepa1;pik3cb	16	pde4d;si:dkey-46i9.6;deptor;LOC119902662;LOC119898768;novel.343	6
Biological process	GO:0031341	regulation of cell killing	7/949 0.74%	123/23652 0.52%	0.224784	0.922899	LOC119902345;LOC119902478;LOC119902342;LOC119902479;LOC119902347;LOC119898709;LOC119900156	7	--	0	LOC119902345;LOC119902478;LOC119902342;LOC119902479;LOC119902347;LOC119898709;LOC119900156	7
Biological process	GO:0051591	response to cAMP	7/949 0.74%	123/23652 0.52%	0.224784	0.922899	pde4d;fosl1a;akap9;cps1;LOC119904531;pck1;hspa5	7	fosl1a;akap9;cps1;LOC119904531;hspa5	5	pde4d;pck1	2
Biological process	GO:0071230	cellular response to amino acid stimulus	5/949 0.53%	81/23652 0.34%	0.225274	0.922899	kpnb3;LOC119898408;hnrnpaba;gclm;LOC119898768	5	kpnb3;LOC119898408;hnrnpaba;gclm	4	LOC119898768	1
Biological process	GO:0006284	base-excision repair	3/949 0.32%	41/23652 0.17%	0.226297	0.922899	fen1;ercc6;parp2	3	fen1;ercc6;parp2	3	--	0
Biological process	GO:0009649	entrainment of circadian clock	3/949 0.32%	41/23652 0.17%	0.226297	0.922899	id2a;LOC119900454;usp2a	3	usp2a	1	id2a;LOC119900454	2
Biological process	GO:0032104	regulation of response to extracellular stimulus	3/949 0.32%	41/23652 0.17%	0.226297	0.922899	LOC119917911;LOC119886596;LOC119891498	3	LOC119917911;LOC119891498	2	LOC119886596	1
Biological process	GO:0032107	regulation of response to nutrient levels	3/949 0.32%	41/23652 0.17%	0.226297	0.922899	LOC119917911;LOC119886596;LOC119891498	3	LOC119917911;LOC119891498	2	LOC119886596	1
Biological process	GO:0042307	positive regulation of protein import into nucleus	3/949 0.32%	41/23652 0.17%	0.226297	0.922899	pik3r1;kpnb3;LOC119898408	3	kpnb3;LOC119898408	2	pik3r1	1
Biological process	GO:0061900	glial cell activation	3/949 0.32%	41/23652 0.17%	0.226297	0.922899	grna;atm;LOC119900534	3	atm;LOC119900534	2	grna	1
Biological process	GO:0099560	synaptic membrane adhesion	3/949 0.32%	41/23652 0.17%	0.226297	0.922899	LOC119910292;ntng2a;gpc6b	3	LOC119910292	1	ntng2a;gpc6b	2
Biological process	GO:1904262	negative regulation of TORC1 signaling	3/949 0.32%	41/23652 0.17%	0.226297	0.922899	atm;bmt2;deptor	3	atm	1	bmt2;deptor	2
Biological process	GO:2000144	positive regulation of DNA-templated transcription initiation	3/949 0.32%	41/23652 0.17%	0.226297	0.922899	fosl1a;ercc6;psmc6	3	fosl1a;ercc6;psmc6	3	--	0
Biological process	GO:2000369	regulation of clathrin-dependent endocytosis	3/949 0.32%	41/23652 0.17%	0.226297	0.922899	hip1rb;LOC119891810;pik3cb	3	LOC119891810;pik3cb	2	hip1rb	1
Biological process	GO:2000785	regulation of autophagosome assembly	3/949 0.32%	41/23652 0.17%	0.226297	0.922899	fez1;ulk1a;pikfyve	3	ulk1a;pikfyve	2	fez1	1
Biological process	GO:0032414	positive regulation of ion transmembrane transporter activity	8/949 0.84%	145/23652 0.61%	0.227574	0.927336	cacnb4a;stim2b;si:dkey-151g10.3;abcc8;si:ch211-11k18.4;akap9;ndufa4b;stk39	8	stim2b;abcc8;si:ch211-11k18.4;akap9;ndufa4b;stk39	6	cacnb4a;si:dkey-151g10.3	2
Biological process	GO:0006406	mRNA export from nucleus	4/949 0.42%	61/23652 0.26%	0.228654	0.930189	LOC119908006;ddx39ab;LOC119882097;nup133	4	LOC119908006;ddx39ab;nup133	3	LOC119882097	1
Biological process	GO:0006809	nitric oxide biosynthetic process	4/949 0.42%	61/23652 0.26%	0.228654	0.930189	hsp90aa1.2;LOC119908433;LOC119899498;LOC119890304	4	hsp90aa1.2;LOC119908433;LOC119899498;LOC119890304	4	--	0
Biological process	GO:0009583	detection of light stimulus	6/949 0.63%	103/23652 0.44%	0.232703	0.945089	cacnb4a;cacna2d4a;LOC119913460;camkmt;LOC119903135;guca1c	6	camkmt	1	cacnb4a;cacna2d4a;LOC119913460;LOC119903135;guca1c	5
Biological process	GO:0014897	striated muscle hypertrophy	6/949 0.63%	103/23652 0.44%	0.232703	0.945089	LOC119917911;LOC119908433;atp2a2b;LOC119905676;klf15;parp2	6	LOC119917911;LOC119908433;atp2a2b;LOC119905676;parp2	5	klf15	1
Biological process	GO:0002419	T cell mediated cytotoxicity directed against tumor cell target	2/949 0.21%	23/23652 0.1%	0.235222	0.946638	LOC119902478;LOC119902479	2	--	0	LOC119902478;LOC119902479	2
Biological process	GO:0006335	DNA replication-dependent chromatin assembly	2/949 0.21%	23/23652 0.1%	0.235222	0.946638	ipo4;asf1bb	2	ipo4	1	asf1bb	1
Biological process	GO:0006448	regulation of translational elongation	2/949 0.21%	23/23652 0.1%	0.235222	0.946638	srp9;aars1	2	srp9;aars1	2	--	0
Biological process	GO:0006525	arginine metabolic process	2/949 0.21%	23/23652 0.1%	0.235222	0.946638	ass1;arg2	2	ass1	1	arg2	1
Biological process	GO:0032310	prostaglandin secretion	2/949 0.21%	23/23652 0.1%	0.235222	0.946638	abcc4;pla2g3	2	pla2g3	1	abcc4	1
Biological process	GO:0046949	fatty-acyl-CoA biosynthetic process	2/949 0.21%	23/23652 0.1%	0.235222	0.946638	acsl6;elovl5	2	--	0	acsl6;elovl5	2
Biological process	GO:0071377	cellular response to glucagon stimulus	2/949 0.21%	23/23652 0.1%	0.235222	0.946638	cps1;pck1	2	cps1	1	pck1	1
Biological process	GO:0090158	endoplasmic reticulum membrane organization	2/949 0.21%	23/23652 0.1%	0.235222	0.946638	LOC119893525;lpcat3	2	--	0	LOC119893525;lpcat3	2
Biological process	GO:0090335	regulation of brown fat cell differentiation	2/949 0.21%	23/23652 0.1%	0.235222	0.946638	LOC119905831;metrnla	2	LOC119905831	1	metrnla	1
Biological process	GO:1902074	response to salt	2/949 0.21%	23/23652 0.1%	0.235222	0.946638	phex;hspa5	2	hspa5	1	phex	1
Biological process	GO:1903909	regulation of receptor clustering	2/949 0.21%	23/23652 0.1%	0.235222	0.946638	mesd;LOC119911169	2	mesd	1	LOC119911169	1
Biological process	GO:0003230	cardiac atrium development	3/949 0.32%	42/23652 0.18%	0.237028	0.946638	LOC119910536;tgfb2;sox4a	3	--	0	LOC119910536;tgfb2;sox4a	3
Biological process	GO:0006891	intra-Golgi vesicle-mediated transport	3/949 0.32%	42/23652 0.18%	0.237028	0.946638	copz2;LOC119882575;novel.959	3	copz2;LOC119882575	2	novel.959	1
Biological process	GO:0042659	regulation of cell fate specification	3/949 0.32%	42/23652 0.18%	0.237028	0.946638	chd4a;mta2;bmp2b	3	chd4a;mta2	2	bmp2b	1
Biological process	GO:0061318	renal filtration cell differentiation	3/949 0.32%	42/23652 0.18%	0.237028	0.946638	novel.426;magi2a;klf15	3	--	0	novel.426;magi2a;klf15	3
Biological process	GO:0071697	ectodermal placode morphogenesis	3/949 0.32%	42/23652 0.18%	0.237028	0.946638	wnt8b;LOC119916079;foxh1	3	--	0	wnt8b;LOC119916079;foxh1	3
Biological process	GO:0090659	walking behavior	3/949 0.32%	42/23652 0.18%	0.237028	0.946638	cacnb4a;scn8aa;uchl1	3	uchl1	1	cacnb4a;scn8aa	2
Biological process	GO:1904752	regulation of vascular associated smooth muscle cell migration	3/949 0.32%	42/23652 0.18%	0.237028	0.946638	LOC119889791;LOC119898408;si:ch211-79m20.1	3	LOC119898408;si:ch211-79m20.1	2	LOC119889791	1
Biological process	GO:2000772	regulation of cellular senescence	3/949 0.32%	42/23652 0.18%	0.237028	0.946638	rsl1d1;bcl6aa;rbl1	3	rsl1d1;bcl6aa;rbl1	3	--	0
Biological process	GO:0019884	antigen processing and presentation of exogenous antigen	4/949 0.42%	62/23652 0.26%	0.237336	0.946638	LOC119912010;pikfyve;LOC119916558;LOC119912423	4	pikfyve;LOC119916558	2	LOC119912010;LOC119912423	2
Biological process	GO:0046677	response to antibiotic	4/949 0.42%	62/23652 0.26%	0.237336	0.946638	hsp90aa1.2;cpt1ab;cpt1b;hspa5	4	hsp90aa1.2;cpt1ab;cpt1b;hspa5	4	--	0
Biological process	GO:0055081	anion homeostasis	4/949 0.42%	62/23652 0.26%	0.237336	0.946638	LOC119885867;cps1;slc34a2b;stk39	4	LOC119885867;cps1;stk39	3	slc34a2b	1
Biological process	GO:0050679	positive regulation of epithelial cell proliferation	11/949 1.16%	213/23652 0.9%	0.237648	0.947113	grna;mydgf;hpn;LOC119898408;LOC119916268;eya1;si:ch211-79m20.1;irs2b;LOC119895886;lamb1a;id1	11	mydgf;LOC119898408;eya1;si:ch211-79m20.1;irs2b;LOC119895886;lamb1a	7	grna;hpn;LOC119916268;id1	4
Biological process	GO:0006612	protein targeting to membrane	8/949 0.84%	147/23652 0.62%	0.238532	0.949863	srp9;sec61a1;LOC119908060;tram2;pikfyve;LOC119895089;ssr3;hspa5	8	srp9;sec61a1;tram2;pikfyve;ssr3;hspa5	6	LOC119908060;LOC119895089	2
Biological process	GO:0034249	negative regulation of cellular amide metabolic process	12/949 1.26%	236/23652 1%	0.240506	0.956945	LOC119908433;LOC119911031;srp9;ago3b;eif4g1a;eif4e1c;parn;dapk3;LOC119899498;plekhn1;LOC119919295;dcps	12	LOC119908433;LOC119911031;srp9;ago3b;eif4g1a;eif4e1c;parn;dapk3;LOC119899498;dcps	10	plekhn1;LOC119919295	2
Biological process	GO:0072593	reactive oxygen species metabolic process	11/949 1.16%	214/23652 0.9%	0.24221	0.962941	LOC119917911;fbln5;zgc:73226;LOC119909085;gnai2b;epx;ncf4;LOC119890323;rfk;pikfyve;si:ch211-79m20.1	11	LOC119917911;fbln5;LOC119909085;epx;rfk;pikfyve;si:ch211-79m20.1	7	zgc:73226;gnai2b;ncf4;LOC119890323	4
Biological process	GO:0017156	calcium-ion regulated exocytosis	7/949 0.74%	126/23652 0.53%	0.242681	0.964032	cacna1hb;gnai2b;atp2a2b;LOC119905243;syt7a;cltrn;rims2a	7	atp2a2b;rims2a	2	cacna1hb;gnai2b;LOC119905243;syt7a;cltrn	5
Biological process	GO:0007041	lysosomal transport	8/949 0.84%	148/23652 0.63%	0.244078	0.968795	grna;scarb2a;si:ch211-11k18.4;hook2;LOC119911353;uevld;LOC119911352;LOC119911169	8	si:ch211-11k18.4;hook2;LOC119911353;uevld;LOC119911352	5	grna;scarb2a;LOC119911169	3
Biological process	GO:0014896	muscle hypertrophy	6/949 0.63%	105/23652 0.44%	0.245981	0.969027	LOC119917911;LOC119908433;atp2a2b;LOC119905676;klf15;parp2	6	LOC119917911;LOC119908433;atp2a2b;LOC119905676;parp2	5	klf15	1
Biological process	GO:0060419	heart growth	6/949 0.63%	105/23652 0.44%	0.245981	0.969027	LOC119917911;LOC119905831;tgfb2;ruvbl1;parp2;novel.343	6	LOC119917911;LOC119905831;ruvbl1;parp2	4	tgfb2;novel.343	2
Biological process	GO:0006414	translational elongation	4/949 0.42%	63/23652 0.27%	0.246094	0.969027	srp9;gfm1;LOC119919118;aars1	4	srp9;gfm1;LOC119919118;aars1	4	--	0
Biological process	GO:0042398	cellular modified amino acid biosynthetic process	4/949 0.42%	63/23652 0.27%	0.246094	0.969027	slc27a1a;LOC119890323;gclm;chdh	4	slc27a1a;gclm	2	LOC119890323;chdh	2
Biological process	GO:0098754	detoxification	4/949 0.42%	63/23652 0.27%	0.246094	0.969027	fbln5;zgc:64106;LOC119890323;LOC119905831	4	fbln5;LOC119905831	2	zgc:64106;LOC119890323	2
Biological process	GO:0051259	protein complex oligomerization	18/949 1.9%	374/23652 1.58%	0.246764	0.969027	uox;kcng3;fus;mat1a;LOC119887485;tdo2a;LOC119888844;upb1;si:ch211-11k18.4;kctd3;LOC119893569;LOC119895089;tgm2l;g3bp2;kcnd1;znhit6;LOC119906288;LOC119898709	18	fus;LOC119888844;si:ch211-11k18.4;LOC119893569;tgm2l;g3bp2;znhit6	7	uox;kcng3;mat1a;LOC119887485;tdo2a;upb1;kctd3;LOC119895089;kcnd1;LOC119906288;LOC119898709	11
Biological process	GO:0002347	response to tumor cell	5/949 0.53%	84/23652 0.36%	0.247667	0.969027	LOC119902478;hspd1;LOC119904531;LOC119902479;LOC119898709	5	hspd1;LOC119904531	2	LOC119902478;LOC119902479;LOC119898709	3
Biological process	GO:1903036	positive regulation of response to wounding	5/949 0.53%	84/23652 0.36%	0.247667	0.969027	grna;LOC119895474;LOC119898249;LOC119898408;LOC119896619	5	LOC119898249;LOC119898408	2	grna;LOC119895474;LOC119896619	3
Biological process	GO:0002269	leukocyte activation involved in inflammatory response	3/949 0.32%	43/23652 0.18%	0.247845	0.969027	grna;atm;LOC119900534	3	atm;LOC119900534	2	grna	1
Biological process	GO:0051180	vitamin transport	3/949 0.32%	43/23652 0.18%	0.247845	0.969027	slc27a1a;slc5a6a;abcd4	3	slc27a1a;slc5a6a;abcd4	3	--	0
Biological process	GO:0071599	otic vesicle development	3/949 0.32%	43/23652 0.18%	0.247845	0.969027	wnt8b;eya1;LOC119916079	3	eya1	1	wnt8b;LOC119916079	2
Biological process	GO:0031110	regulation of microtubule polymerization or depolymerization	7/949 0.74%	127/23652 0.54%	0.248745	0.969027	hdac6;LOC119905249;LOC119898249;akap9;LOC119888339;gba2;novel.343	7	hdac6;LOC119905249;LOC119898249;akap9;LOC119888339	5	gba2;novel.343	2
Biological process	GO:0061014	positive regulation of mRNA catabolic process	7/949 0.74%	127/23652 0.54%	0.248745	0.969027	LOC119908433;LOC119911031;parn;LOC119899498;plekhn1;LOC119919295;dcps	7	LOC119908433;LOC119911031;parn;LOC119899498;dcps	5	plekhn1;LOC119919295	2
Biological process	GO:0050684	regulation of mRNA processing	9/949 0.95%	171/23652 0.72%	0.249411	0.969027	ddx5;LOC119886294;LOC119882053;celf5a;srpk3;LOC119908845;prpf19;LOC119896217;LOC119882097	9	ddx5;LOC119882053;celf5a;srpk3;LOC119908845;prpf19;LOC119896217	7	LOC119886294;LOC119882097	2
Biological process	GO:0003283	atrial septum development	2/949 0.21%	24/23652 0.1%	0.250269	0.969027	tgfb2;sox4a	2	--	0	tgfb2;sox4a	2
Biological process	GO:0009068	aspartate family amino acid catabolic process	2/949 0.21%	24/23652 0.1%	0.250269	0.969027	mat1a;pipox	2	--	0	mat1a;pipox	2
Biological process	GO:0009650	UV protection	2/949 0.21%	24/23652 0.1%	0.250269	0.969027	LOC119891031;LOC119915887	2	LOC119891031;LOC119915887	2	--	0
Biological process	GO:0009713	catechol-containing compound biosynthetic process	2/949 0.21%	24/23652 0.1%	0.250269	0.969027	LOC119890323;tgfb2	2	--	0	LOC119890323;tgfb2	2
Biological process	GO:0030002	cellular anion homeostasis	2/949 0.21%	24/23652 0.1%	0.250269	0.969027	slc34a2b;stk39	2	stk39	1	slc34a2b	1
Biological process	GO:0032328	alanine transport	2/949 0.21%	24/23652 0.1%	0.250269	0.969027	slc1a4;sfxn1	2	slc1a4;sfxn1	2	--	0
Biological process	GO:0032515	negative regulation of phosphoprotein phosphatase activity	2/949 0.21%	24/23652 0.1%	0.250269	0.969027	LOC119908433;gnai2b	2	LOC119908433	1	gnai2b	1
Biological process	GO:0034656	nucleobase-containing small molecule catabolic process	2/949 0.21%	24/23652 0.1%	0.250269	0.969027	upb1;ada	2	--	0	upb1;ada	2
Biological process	GO:0035278	miRNA-mediated gene silencing by inhibition of translation	2/949 0.21%	24/23652 0.1%	0.250269	0.969027	ago3b;eif4g1a	2	ago3b;eif4g1a	2	--	0
Biological process	GO:0035461	vitamin transmembrane transport	2/949 0.21%	24/23652 0.1%	0.250269	0.969027	slc27a1a;slc5a6a	2	slc27a1a;slc5a6a	2	--	0
Biological process	GO:0039528	cytoplasmic pattern recognition receptor signaling pathway in response to virus	2/949 0.21%	24/23652 0.1%	0.250269	0.969027	ifih1;LOC119896217	2	LOC119896217	1	ifih1	1
Biological process	GO:0042423	catecholamine biosynthetic process	2/949 0.21%	24/23652 0.1%	0.250269	0.969027	LOC119890323;tgfb2	2	--	0	LOC119890323;tgfb2	2
Biological process	GO:0044872	lipoprotein localization	2/949 0.21%	24/23652 0.1%	0.250269	0.969027	vmp1;surf4	2	vmp1;surf4	2	--	0
Biological process	GO:0045475	locomotor rhythm	2/949 0.21%	24/23652 0.1%	0.250269	0.969027	id2a;usp2a	2	usp2a	1	id2a	1
Biological process	GO:0055023	positive regulation of cardiac muscle tissue growth	2/949 0.21%	24/23652 0.1%	0.250269	0.969027	LOC119905831;parp2	2	LOC119905831;parp2	2	--	0
Biological process	GO:1901077	regulation of relaxation of muscle	2/949 0.21%	24/23652 0.1%	0.250269	0.969027	abcc8;pde4d	2	abcc8	1	pde4d	1
Biological process	GO:1904385	cellular response to angiotensin	2/949 0.21%	24/23652 0.1%	0.250269	0.969027	LOC119908433;LOC119886294	2	LOC119908433	1	LOC119886294	1
Biological process	GO:0140053	mitochondrial gene expression	7/949 0.74%	128/23652 0.54%	0.254855	0.982124	tfb1m;gfm1;aars2;LOC119917971;mtrf1;LOC119896217;mtif2	7	tfb1m;gfm1;aars2;LOC119896217;mtif2	5	LOC119917971;mtrf1	2
Biological process	GO:0009124	nucleoside monophosphate biosynthetic process	4/949 0.42%	64/23652 0.27%	0.254922	0.982124	gmpr;rfk;ada;uck2b	4	rfk;uck2b	2	gmpr;ada	2
Biological process	GO:0014743	regulation of muscle hypertrophy	4/949 0.42%	64/23652 0.27%	0.254922	0.982124	LOC119917911;LOC119908433;LOC119905676;parp2	4	LOC119917911;LOC119908433;LOC119905676;parp2	4	--	0
Biological process	GO:0099054	presynapse assembly	4/949 0.42%	64/23652 0.27%	0.254922	0.982124	LOC119910292;eif4g1a;ntng2a;gpc6b	4	LOC119910292;eif4g1a	2	ntng2a;gpc6b	2
Biological process	GO:0000381	regulation of alternative mRNA splicing, via spliceosome	5/949 0.53%	85/23652 0.36%	0.255256	0.982124	ddx5;LOC119882053;celf5a;LOC119908845;LOC119882097	5	ddx5;LOC119882053;celf5a;LOC119908845	4	LOC119882097	1
Biological process	GO:0031060	regulation of histone methylation	5/949 0.53%	85/23652 0.36%	0.255256	0.982124	atrx;smarca5;LOC119898408;phf20a;bcor	5	atrx;smarca5;LOC119898408;phf20a	4	bcor	1
Biological process	GO:0031122	cytoplasmic microtubule organization	5/949 0.53%	85/23652 0.36%	0.255256	0.982124	LOC119909918;katnbl1;tubgcp6;hook2;novel.343	5	LOC119909918;katnbl1;tubgcp6;hook2	4	novel.343	1
Biological process	GO:0032091	negative regulation of protein binding	5/949 0.53%	85/23652 0.36%	0.255256	0.982124	LOC119917911;atp2a2b;si:ch211-79m20.1;id1;epb41l5	5	LOC119917911;atp2a2b;si:ch211-79m20.1	3	id1;epb41l5	2
Biological process	GO:0006302	double-strand break repair	15/949 1.58%	308/23652 1.3%	0.256967	0.983718	LOC119896436;fus;atm;rnf169;ercc6;exd2;rmi2;eya1;LOC119908006;parp2;prpf19;ppp5c;nhej1;smarcad1a;epc2	15	LOC119896436;fus;atm;rnf169;ercc6;exd2;eya1;LOC119908006;parp2;prpf19;ppp5c;nhej1;smarcad1a;epc2	14	rmi2	1
Biological process	GO:0002836	positive regulation of response to tumor cell	3/949 0.32%	44/23652 0.19%	0.258735	0.983718	LOC119902478;hspd1;LOC119902479	3	hspd1	1	LOC119902478;LOC119902479	2
Biological process	GO:0002839	positive regulation of immune response to tumor cell	3/949 0.32%	44/23652 0.19%	0.258735	0.983718	LOC119902478;hspd1;LOC119902479	3	hspd1	1	LOC119902478;LOC119902479	2
Biological process	GO:0035794	positive regulation of mitochondrial membrane permeability	3/949 0.32%	44/23652 0.19%	0.258735	0.983718	hip1rb;zgc:73226;rhot1b	3	--	0	hip1rb;zgc:73226;rhot1b	3
Biological process	GO:0035821	modulation of process of another organism	3/949 0.32%	44/23652 0.19%	0.258735	0.983718	LOC119914375;LOC119891730;LOC119898709	3	LOC119914375;LOC119891730	2	LOC119898709	1
Biological process	GO:0045581	negative regulation of T cell differentiation	3/949 0.32%	44/23652 0.19%	0.258735	0.983718	znf608;bcl6aa;LOC119898768	3	znf608;bcl6aa	2	LOC119898768	1
Biological process	GO:0045616	regulation of keratinocyte differentiation	3/949 0.32%	44/23652 0.19%	0.258735	0.983718	LOC119908433;LOC119886596;LOC119905676	3	LOC119908433;LOC119905676	2	LOC119886596	1
Biological process	GO:0046473	phosphatidic acid metabolic process	3/949 0.32%	44/23652 0.19%	0.258735	0.983718	LOC119908976;slc27a1a;pla2g3	3	LOC119908976;slc27a1a;pla2g3	3	--	0
Biological process	GO:0071696	ectodermal placode development	3/949 0.32%	44/23652 0.19%	0.258735	0.983718	wnt8b;LOC119916079;foxh1	3	--	0	wnt8b;LOC119916079;foxh1	3
Biological process	GO:0090382	phagosome maturation	3/949 0.32%	44/23652 0.19%	0.258735	0.983718	zgc:162171;syt7a;pikfyve	3	pikfyve	1	zgc:162171;syt7a	2
Biological process	GO:2000249	regulation of actin cytoskeleton reorganization	3/949 0.32%	44/23652 0.19%	0.258735	0.983718	baiap2l1b;dapk3;baiap2l2a	3	dapk3	1	baiap2l1b;baiap2l2a	2
Biological process	GO:0006766	vitamin metabolic process	6/949 0.63%	107/23652 0.45%	0.25947	0.983718	LOC119886596;si:dkey-91i10.3;rfk;abcd4;pdxkb;slc23a2	6	rfk;abcd4;pdxkb;slc23a2	4	LOC119886596;si:dkey-91i10.3	2
Biological process	GO:0070228	regulation of lymphocyte apoptotic process	6/949 0.63%	107/23652 0.45%	0.25947	0.983718	LOC119882949;irs2b;bcl6aa;LOC119892344;pdcd7;LOC119903916	6	irs2b;bcl6aa;pdcd7	3	LOC119882949;LOC119892344;LOC119903916	3
Biological process	GO:0032640	tumor necrosis factor production	14/949 1.48%	286/23652 1.21%	0.260369	0.983718	LOC119911798;abcc8;LOC119881999;pik3r1;LOC119893815;LOC119898249;LOC119900971;si:dkey-46i9.6;LOC119905676;LOC119900552;ifih1;LOC119900983;LOC119909371;novel.876	14	LOC119911798;abcc8;LOC119898249;LOC119905676;LOC119900552;novel.876	6	LOC119881999;pik3r1;LOC119893815;LOC119900971;si:dkey-46i9.6;ifih1;LOC119900983;LOC119909371	8
Biological process	GO:0032680	regulation of tumor necrosis factor production	14/949 1.48%	286/23652 1.21%	0.260369	0.983718	LOC119911798;abcc8;LOC119881999;pik3r1;LOC119893815;LOC119898249;LOC119900971;si:dkey-46i9.6;LOC119905676;LOC119900552;ifih1;LOC119900983;LOC119909371;novel.876	14	LOC119911798;abcc8;LOC119898249;LOC119905676;LOC119900552;novel.876	6	LOC119881999;pik3r1;LOC119893815;LOC119900971;si:dkey-46i9.6;ifih1;LOC119900983;LOC119909371	8
Biological process	GO:0071478	cellular response to radiation	11/949 1.16%	218/23652 0.92%	0.260768	0.983718	LOC119913460;LOC119891031;camkmt;LOC119915887;LOC119888635;ppid;pik3r1;atm;LOC119882886;hspa5;cers1	11	LOC119891031;camkmt;LOC119915887;ppid;atm;hspa5;cers1	7	LOC119913460;LOC119888635;pik3r1;LOC119882886	4
Biological process	GO:0062197	cellular response to chemical stress	17/949 1.79%	355/23652 1.5%	0.261049	0.983718	dnaja;fbln5;si:dkey-151g10.3;zgc:73226;LOC119898452;atp2a2b;hdac6;LOC119917200;LOC119912581;LOC119890323;atm;pycr1b;LOC119889791;LOC119898408;LOC119905676;stk39;LOC119904788	17	dnaja;fbln5;atp2a2b;hdac6;LOC119917200;atm;pycr1b;LOC119898408;LOC119905676;stk39	10	si:dkey-151g10.3;zgc:73226;LOC119898452;LOC119912581;LOC119890323;LOC119889791;LOC119904788	7
Biological process	GO:0090501	RNA phosphodiester bond hydrolysis	5/949 0.53%	86/23652 0.36%	0.262901	0.983718	utp20;LOC119898452;LOC119912581;parn;rrs1	5	utp20;parn;rrs1	3	LOC119898452;LOC119912581	2
Biological process	GO:0010506	regulation of autophagy	18/949 1.9%	379/23652 1.6%	0.264353	0.983718	fez1;zgc:73226;LOC119898452;hdac6;ulk1a;LOC119912581;eif4g1a;atm;LOC119898408;dapk3;si:dkey-46i9.6;cisd2;uchl1;LOC119904958;LOC119912060;cers1;pik3cb;novel.205	18	hdac6;ulk1a;eif4g1a;atm;LOC119898408;dapk3;cisd2;uchl1;LOC119904958;cers1;pik3cb;novel.205	12	fez1;zgc:73226;LOC119898452;LOC119912581;si:dkey-46i9.6;LOC119912060	6
Biological process	GO:0001778	plasma membrane repair	2/949 0.21%	25/23652 0.11%	0.265341	0.983718	anxa6;syt7a	2	--	0	anxa6;syt7a	2
Biological process	GO:0001845	phagolysosome assembly	2/949 0.21%	25/23652 0.11%	0.265341	0.983718	syt7a;pikfyve	2	pikfyve	1	syt7a	1
Biological process	GO:0002638	negative regulation of immunoglobulin production	2/949 0.21%	25/23652 0.11%	0.265341	0.983718	bcl6aa;LOC119892631	2	bcl6aa;LOC119892631	2	--	0
Biological process	GO:0006882	cellular zinc ion homeostasis	2/949 0.21%	25/23652 0.11%	0.265341	0.983718	LOC119889123;slc30a7	2	LOC119889123;slc30a7	2	--	0
Biological process	GO:0007028	cytoplasm organization	2/949 0.21%	25/23652 0.11%	0.265341	0.983718	fosl1a;pck1	2	fosl1a	1	pck1	1
Biological process	GO:0031065	positive regulation of histone deacetylation	2/949 0.21%	25/23652 0.11%	0.265341	0.983718	smarca5;bcl6aa	2	smarca5;bcl6aa	2	--	0
Biological process	GO:0036003	positive regulation of transcription from RNA polymerase II promoter in response to stress	2/949 0.21%	25/23652 0.11%	0.265341	0.983718	LOC119898408;gcn1	2	LOC119898408;gcn1	2	--	0
Biological process	GO:0045048	protein insertion into ER membrane	2/949 0.21%	25/23652 0.11%	0.265341	0.983718	sec61a1;tram2	2	sec61a1;tram2	2	--	0
Biological process	GO:0060421	positive regulation of heart growth	2/949 0.21%	25/23652 0.11%	0.265341	0.983718	LOC119905831;parp2	2	LOC119905831;parp2	2	--	0
Biological process	GO:0070168	negative regulation of biomineral tissue development	2/949 0.21%	25/23652 0.11%	0.265341	0.983718	LOC119908433;bcor	2	LOC119908433	1	bcor	1
Biological process	GO:0071378	cellular response to growth hormone stimulus	2/949 0.21%	25/23652 0.11%	0.265341	0.983718	pik3r1;igfals	2	--	0	pik3r1;igfals	2
Biological process	GO:0110150	negative regulation of biomineralization	2/949 0.21%	25/23652 0.11%	0.265341	0.983718	LOC119908433;bcor	2	LOC119908433	1	bcor	1
Biological process	GO:1901142	insulin metabolic process	2/949 0.21%	25/23652 0.11%	0.265341	0.983718	LOC119898452;LOC119912581	2	--	0	LOC119898452;LOC119912581	2
Biological process	GO:1901387	positive regulation of voltage-gated calcium channel activity	2/949 0.21%	25/23652 0.11%	0.265341	0.983718	cacnb4a;si:ch211-11k18.4	2	si:ch211-11k18.4	1	cacnb4a	1
Biological process	GO:1901798	positive regulation of signal transduction by p53 class mediator	2/949 0.21%	25/23652 0.11%	0.265341	0.983718	ddx5;atm	2	ddx5;atm	2	--	0
Biological process	GO:0006165	nucleoside diphosphate phosphorylation	7/949 0.74%	130/23652 0.55%	0.267205	0.983718	LOC119917911;ak4;pfkmb;cmpk;nme7;cmpk2;adpgk	7	LOC119917911;pfkmb;cmpk;adpgk	4	ak4;nme7;cmpk2	3
Biological process	GO:0045931	positive regulation of mitotic cell cycle	7/949 0.74%	130/23652 0.55%	0.267205	0.983718	eif4g1a;eif4e1c;LOC119910410;hcfc1b;rps6kb1a;rps6kb1b;usp2a	7	eif4g1a;eif4e1c;LOC119910410;hcfc1b;rps6kb1a;rps6kb1b;usp2a	7	--	0
Biological process	GO:0070227	lymphocyte apoptotic process	7/949 0.74%	130/23652 0.55%	0.267205	0.983718	LOC119882949;irs2b;bcl6aa;LOC119892344;pdcd7;LOC119903916;LOC119904788	7	irs2b;bcl6aa;pdcd7	3	LOC119882949;LOC119892344;LOC119903916;LOC119904788	4
Biological process	GO:0071901	negative regulation of protein serine/threonine kinase activity	7/949 0.74%	130/23652 0.55%	0.267205	0.983718	dnaja;LOC119893118;kpnb3;LOC119899845;uchl1;pik3cb;novel.343	7	dnaja;LOC119893118;kpnb3;LOC119899845;uchl1;pik3cb	6	novel.343	1
Biological process	GO:0048284	organelle fusion	10/949 1.05%	197/23652 0.83%	0.268192	0.983718	zgc:73226;LOC119905243;syt7a;stxbp6;pikfyve;LOC119895564;LOC119903465;uso1;cltrn;rubcnl	10	stxbp6;pikfyve;LOC119895564;uso1	4	zgc:73226;LOC119905243;syt7a;LOC119903465;cltrn;rubcnl	6
Biological process	GO:0007026	negative regulation of microtubule depolymerization	3/949 0.32%	45/23652 0.19%	0.269687	0.983718	hdac6;LOC119898249;novel.343	3	hdac6;LOC119898249	2	novel.343	1
Biological process	GO:0030521	androgen receptor signaling pathway	3/949 0.32%	45/23652 0.19%	0.269687	0.983718	dnaja;ddx5;ncor2	3	dnaja;ddx5;ncor2	3	--	0
Biological process	GO:0042074	cell migration involved in gastrulation	3/949 0.32%	45/23652 0.19%	0.269687	0.983718	bmp2b;foxh1;epb41l5	3	--	0	bmp2b;foxh1;epb41l5	3
Biological process	GO:0042181	ketone biosynthetic process	3/949 0.32%	45/23652 0.19%	0.269687	0.983718	cacna1hb;srd5a2a;clcn2c	3	clcn2c	1	cacna1hb;srd5a2a	2
Biological process	GO:1905710	positive regulation of membrane permeability	3/949 0.32%	45/23652 0.19%	0.269687	0.983718	hip1rb;zgc:73226;rhot1b	3	--	0	hip1rb;zgc:73226;rhot1b	3
Biological process	GO:0003208	cardiac ventricle morphogenesis	5/949 0.53%	87/23652 0.37%	0.270597	0.983718	LOC119889791;npy7r;LOC119910536;tgfb2;sox4a	5	--	0	LOC119889791;npy7r;LOC119910536;tgfb2;sox4a	5
Biological process	GO:0051148	negative regulation of muscle cell differentiation	4/949 0.42%	66/23652 0.28%	0.27276	0.983718	LOC119917911;LOC119888308;LOC119898408;si:ch211-79m20.1	4	LOC119917911;LOC119888308;LOC119898408;si:ch211-79m20.1	4	--	0
Biological process	GO:0072384	organelle transport along microtubule	6/949 0.63%	109/23652 0.46%	0.27315	0.983718	fez1;hdac6;LOC119915863;LOC119909918;uchl1;rhot1b	6	hdac6;LOC119909918;uchl1	3	fez1;LOC119915863;rhot1b	3
Biological process	GO:0018394	peptidyl-lysine acetylation	10/949 1.05%	198/23652 0.84%	0.273223	0.983718	LOC119915668;smarca5;dip2bb;ercc6;hcfc1b;ruvbl1;phf20a;klf15;sox4a;epc2	10	LOC119915668;smarca5;dip2bb;ercc6;hcfc1b;ruvbl1;phf20a;epc2	8	klf15;sox4a	2
Biological process	GO:0009743	response to carbohydrate	16/949 1.69%	336/23652 1.42%	0.276413	0.983718	LOC119901591;LOC119909085;LOC119898452;LOC119912581;novel.786;pck2;LOC119898408;LOC119916268;gclm;LOC119905608;pck1;irs2b;sox4a;rps6kb1a;rps6kb1b;cltrn	16	LOC119909085;LOC119898408;gclm;irs2b;rps6kb1a;rps6kb1b	6	LOC119901591;LOC119898452;LOC119912581;novel.786;pck2;LOC119916268;LOC119905608;pck1;sox4a;cltrn	10
Biological process	GO:0001933	negative regulation of protein phosphorylation	19/949 2%	406/23652 1.72%	0.27778	0.983718	dnaja;LOC119898096;LOC119893118;pde4d;eif4g1a;kpnb3;LOC119899845;LOC119898408;si:dkey-46i9.6;dnajc3b;LOC119905676;deptor;uchl1;LOC119902662;LOC119898768;dnajc3a;pmepa1;pik3cb;novel.343	19	dnaja;LOC119898096;LOC119893118;eif4g1a;kpnb3;LOC119899845;LOC119898408;dnajc3b;LOC119905676;uchl1;dnajc3a;pmepa1;pik3cb	13	pde4d;si:dkey-46i9.6;deptor;LOC119902662;LOC119898768;novel.343	6
Biological process	GO:1903313	positive regulation of mRNA metabolic process	8/949 0.84%	154/23652 0.65%	0.278184	0.983718	LOC119908433;LOC119911031;parn;LOC119899498;plekhn1;prpf19;LOC119919295;dcps	8	LOC119908433;LOC119911031;parn;LOC119899498;prpf19;dcps	6	plekhn1;LOC119919295	2
Biological process	GO:0010634	positive regulation of epithelial cell migration	10/949 1.05%	199/23652 0.84%	0.278282	0.983718	grna;LOC119908433;hdac6;si:ch211-79m20.1;tgfb2;irs2b;LOC119902662;LOC119895886;pik3cb;epb41l5	10	LOC119908433;hdac6;si:ch211-79m20.1;irs2b;LOC119895886;pik3cb	6	grna;tgfb2;LOC119902662;epb41l5	4
Biological process	GO:0070646	protein modification by small protein removal	10/949 1.05%	199/23652 0.84%	0.278282	0.983718	si:cabz01101003.1;usp42;usp5;usp37;uchl3;LOC119902338;uchl1;usp2a;uspl1;usp24	10	si:cabz01101003.1;usp42;usp5;usp37;uchl3;uchl1;usp2a;uspl1;usp24	9	LOC119902338	1
Biological process	GO:0003170	heart valve development	5/949 0.53%	88/23652 0.37%	0.278342	0.983718	slc2a12;LOC119908433;LOC119910536;tgfb2;sox4a	5	LOC119908433	1	slc2a12;LOC119910536;tgfb2;sox4a	4
Biological process	GO:0042149	cellular response to glucose starvation	5/949 0.53%	88/23652 0.37%	0.278342	0.983718	chkb;LOC119898408;tbl2;pck1;hspa5	5	chkb;LOC119898408;tbl2;hspa5	4	pck1	1
Biological process	GO:0055117	regulation of cardiac muscle contraction	5/949 0.53%	88/23652 0.37%	0.278342	0.983718	LOC119909085;atp2a2b;pde4d;si:ch211-11k18.4;akap9	5	LOC119909085;atp2a2b;si:ch211-11k18.4;akap9	4	pde4d	1
Biological process	GO:0043487	regulation of RNA stability	11/949 1.16%	222/23652 0.94%	0.279785	0.983718	LOC119908433;LOC119911031;fus;LOC119888844;LOC119908912;parn;LOC119899825;LOC119899498;plekhn1;LOC119919295;dcps	11	LOC119908433;LOC119911031;fus;LOC119888844;parn;LOC119899825;LOC119899498;dcps	8	LOC119908912;plekhn1;LOC119919295	3
Biological process	GO:0001783	B cell apoptotic process	2/949 0.21%	26/23652 0.11%	0.280412	0.983718	irs2b;bcl6aa	2	irs2b;bcl6aa	2	--	0
Biological process	GO:0003180	aortic valve morphogenesis	2/949 0.21%	26/23652 0.11%	0.280412	0.983718	LOC119908433;LOC119910536	2	LOC119908433	1	LOC119910536	1
Biological process	GO:0006544	glycine metabolic process	2/949 0.21%	26/23652 0.11%	0.280412	0.983718	agxtb;pck1	2	--	0	agxtb;pck1	2
Biological process	GO:0008356	asymmetric cell division	2/949 0.21%	26/23652 0.11%	0.280412	0.983718	LOC119898249;LOC119912937	2	LOC119898249	1	LOC119912937	1
Biological process	GO:0009084	glutamine family amino acid biosynthetic process	2/949 0.21%	26/23652 0.11%	0.280412	0.983718	ass1;pycr1b	2	ass1;pycr1b	2	--	0
Biological process	GO:0010454	negative regulation of cell fate commitment	2/949 0.21%	26/23652 0.11%	0.280412	0.983718	wnt8b;bmp2b	2	--	0	wnt8b;bmp2b	2
Biological process	GO:0014002	astrocyte development	2/949 0.21%	26/23652 0.11%	0.280412	0.983718	grna;LOC119900534	2	LOC119900534	1	grna	1
Biological process	GO:0034368	protein-lipid complex remodeling	2/949 0.21%	26/23652 0.11%	0.280412	0.983718	LOC119900751;pla2g3	2	LOC119900751;pla2g3	2	--	0
Biological process	GO:0034369	plasma lipoprotein particle remodeling	2/949 0.21%	26/23652 0.11%	0.280412	0.983718	LOC119900751;pla2g3	2	LOC119900751;pla2g3	2	--	0
Biological process	GO:0035751	regulation of lysosomal lumen pH	2/949 0.21%	26/23652 0.11%	0.280412	0.983718	grna;LOC119904310	2	--	0	grna;LOC119904310	2
Biological process	GO:0043984	histone H4-K16 acetylation	2/949 0.21%	26/23652 0.11%	0.280412	0.983718	hcfc1b;phf20a	2	hcfc1b;phf20a	2	--	0
Biological process	GO:0045070	positive regulation of viral genome replication	2/949 0.21%	26/23652 0.11%	0.280412	0.983718	LOC119917911;ppid	2	LOC119917911;ppid	2	--	0
Biological process	GO:0055069	zinc ion homeostasis	2/949 0.21%	26/23652 0.11%	0.280412	0.983718	LOC119889123;slc30a7	2	LOC119889123;slc30a7	2	--	0
Biological process	GO:0060765	regulation of androgen receptor signaling pathway	2/949 0.21%	26/23652 0.11%	0.280412	0.983718	ddx5;ncor2	2	ddx5;ncor2	2	--	0
Biological process	GO:0060900	embryonic camera-type eye formation	2/949 0.21%	26/23652 0.11%	0.280412	0.983718	wnt8b;foxh1	2	--	0	wnt8b;foxh1	2
Biological process	GO:0061323	cell proliferation involved in heart morphogenesis	2/949 0.21%	26/23652 0.11%	0.280412	0.983718	LOC119905831;eya1	2	LOC119905831;eya1	2	--	0
Biological process	GO:0098869	cellular oxidant detoxification	2/949 0.21%	26/23652 0.11%	0.280412	0.983718	fbln5;LOC119890323	2	fbln5	1	LOC119890323	1
Biological process	GO:0150079	negative regulation of neuroinflammatory response	2/949 0.21%	26/23652 0.11%	0.280412	0.983718	grna;LOC119900534	2	LOC119900534	1	grna	1
Biological process	GO:1901380	negative regulation of potassium ion transmembrane transport	2/949 0.21%	26/23652 0.11%	0.280412	0.983718	stk39;LOC119911169	2	stk39	1	LOC119911169	1
Biological process	GO:2000136	regulation of cell proliferation involved in heart morphogenesis	2/949 0.21%	26/23652 0.11%	0.280412	0.983718	LOC119905831;eya1	2	LOC119905831;eya1	2	--	0
Biological process	GO:0015813	L-glutamate transmembrane transport	3/949 0.32%	46/23652 0.19%	0.280688	0.983718	slc25a55a;slc1a3a;slc1a4	3	slc25a55a;slc1a3a;slc1a4	3	--	0
Biological process	GO:0034311	diol metabolic process	3/949 0.32%	46/23652 0.19%	0.280688	0.983718	LOC119890323;LOC119915738;LOC119902662	3	LOC119915738	1	LOC119890323;LOC119902662	2
Biological process	GO:0034661	ncRNA catabolic process	3/949 0.32%	46/23652 0.19%	0.280688	0.983718	zcchc7;parn;pelo	3	zcchc7;parn;pelo	3	--	0
Biological process	GO:0051938	L-glutamate import	3/949 0.32%	46/23652 0.19%	0.280688	0.983718	slc25a55a;slc1a3a;slc1a4	3	slc25a55a;slc1a3a;slc1a4	3	--	0
Biological process	GO:0070050	neuron cellular homeostasis	3/949 0.32%	46/23652 0.19%	0.280688	0.983718	atp2a2b;LOC119907945;hdac8	3	atp2a2b;LOC119907945;hdac8	3	--	0
Biological process	GO:1901861	regulation of muscle tissue development	3/949 0.32%	46/23652 0.19%	0.280688	0.983718	rps6kb1a;rps6kb1b;usp2a	3	rps6kb1a;rps6kb1b;usp2a	3	--	0
Biological process	GO:0042594	response to starvation	14/949 1.48%	291/23652 1.23%	0.281069	0.983718	LOC119917911;chkb;ulk1a;LOC119882053;bmt2;pck2;LOC119898408;cps1;tbl2;gcn1;pck1;hspa5;novel.959;LOC119904788	14	LOC119917911;chkb;ulk1a;LOC119882053;LOC119898408;cps1;tbl2;gcn1;hspa5	9	bmt2;pck2;pck1;novel.959;LOC119904788	5
Biological process	GO:0034198	cellular response to amino acid starvation	4/949 0.42%	67/23652 0.28%	0.281758	0.983718	LOC119882053;bmt2;gcn1;LOC119904788	4	LOC119882053;gcn1	2	bmt2;LOC119904788	2
Biological process	GO:0055021	regulation of cardiac muscle tissue growth	4/949 0.42%	67/23652 0.28%	0.281758	0.983718	LOC119917911;LOC119905831;parp2;novel.343	4	LOC119917911;LOC119905831;parp2	3	novel.343	1
Biological process	GO:0009581	detection of external stimulus	10/949 1.05%	200/23652 0.85%	0.283369	0.983718	cacnb4a;cacna2d4a;LOC119913460;camkmt;LOC119887485;LOC119894372;hpn;LOC119900454;LOC119903135;guca1c	10	camkmt	1	cacnb4a;cacna2d4a;LOC119913460;LOC119887485;LOC119894372;hpn;LOC119900454;LOC119903135;guca1c	9
Biological process	GO:0043488	regulation of mRNA stability	10/949 1.05%	200/23652 0.85%	0.283369	0.983718	LOC119908433;LOC119911031;fus;LOC119888844;LOC119908912;parn;LOC119899498;plekhn1;LOC119919295;dcps	10	LOC119908433;LOC119911031;fus;LOC119888844;parn;LOC119899498;dcps	7	LOC119908912;plekhn1;LOC119919295	3
Biological process	GO:0051053	negative regulation of DNA metabolic process	7/949 0.74%	133/23652 0.56%	0.286021	0.983718	atm;rnf169;ercc6;rmi2;bcl6aa;cers1;igfbp2a	7	atm;rnf169;ercc6;bcl6aa;cers1	5	rmi2;igfbp2a	2
Biological process	GO:0042593	glucose homeostasis	18/949 1.9%	385/23652 1.63%	0.286051	0.983718	LOC119901591;ppp1r3g;LOC119898452;abcc8;LOC119912581;novel.786;pik3r1;pck2;LOC119898408;LOC119916268;gclm;pck1;irs2b;klf15;sox4a;slc37a4a;cltrn;ncoa5	18	abcc8;LOC119898408;gclm;irs2b;ncoa5	5	LOC119901591;ppp1r3g;LOC119898452;LOC119912581;novel.786;pik3r1;pck2;LOC119916268;pck1;klf15;sox4a;slc37a4a;cltrn	13
Biological process	GO:0055017	cardiac muscle tissue growth	5/949 0.53%	89/23652 0.38%	0.28613	0.983718	LOC119917911;LOC119905831;tgfb2;parp2;novel.343	5	LOC119917911;LOC119905831;parp2	3	tgfb2;novel.343	2
Biological process	GO:0061045	negative regulation of wound healing	5/949 0.53%	89/23652 0.38%	0.28613	0.983718	abcc8;LOC119895474;LOC119896619;si:ch211-79m20.1;LOC119918079	5	abcc8;si:ch211-79m20.1	2	LOC119895474;LOC119896619;LOC119918079	3
Biological process	GO:0031214	biomineral tissue development	9/949 0.95%	178/23652 0.75%	0.286762	0.983718	LOC119917911;anxa6;LOC119908433;LOC119886596;LOC119908912;phex;bcor;phospho1;LOC119907176	9	LOC119917911;LOC119908433;phospho1	3	anxa6;LOC119886596;LOC119908912;phex;bcor;LOC119907176	6
Biological process	GO:0007009	plasma membrane organization	10/949 1.05%	201/23652 0.85%	0.288482	0.983718	anxa6;atp2a2b;syt7a;LOC119918293;baiap2l1b;degs1;baiap2l2a;tgfb2;LOC119918079;ndrg1a	10	atp2a2b	1	anxa6;syt7a;LOC119918293;baiap2l1b;degs1;baiap2l2a;tgfb2;LOC119918079;ndrg1a	9
Biological process	GO:0000302	response to reactive oxygen species	11/949 1.16%	224/23652 0.95%	0.289448	0.983718	fbln5;zgc:73226;LOC119898452;hdac6;txnrd2.2;LOC119912581;LOC119890323;LOC119912685;fosl1a;LOC119889791;ercc6	11	fbln5;hdac6;txnrd2.2;fosl1a;ercc6	5	zgc:73226;LOC119898452;LOC119912581;LOC119890323;LOC119912685;LOC119889791	6
Biological process	GO:0098661	inorganic anion transmembrane transport	8/949 0.84%	156/23652 0.66%	0.289832	0.983718	LOC119918691;LOC119918293;slc25a14;slc5a6a;slc1a3a;slc20a1a;slc20a1b;slc37a4a	8	LOC119918691;slc25a14;slc5a6a;slc1a3a;slc20a1b	5	LOC119918293;slc20a1a;slc37a4a	3
Biological process	GO:0072522	purine-containing compound biosynthetic process	13/949 1.37%	270/23652 1.14%	0.289838	0.983718	LOC119917911;novel.762;ATP8;acsl6;gmpr;dlat;ak4;LOC119881838;ada;LOC119909571;nme7;guca1c;elovl5	13	LOC119917911;ATP8;dlat;LOC119881838;LOC119909571	5	novel.762;acsl6;gmpr;ak4;ada;nme7;guca1c;elovl5	8
Biological process	GO:0010569	regulation of double-strand break repair via homologous recombination	4/949 0.42%	68/23652 0.29%	0.2908	0.983718	fus;ercc6;rmi2;epc2	4	fus;ercc6;epc2	3	rmi2	1
Biological process	GO:0032695	negative regulation of interleukin-12 production	4/949 0.42%	68/23652 0.29%	0.2908	0.983718	LOC119911798;LOC119881999;LOC119896217;novel.876	4	LOC119911798;LOC119896217;novel.876	3	LOC119881999	1
Biological process	GO:0035904	aorta development	4/949 0.42%	68/23652 0.29%	0.2908	0.983718	LOC119910536;eya1;tgfb2;sox4a	4	eya1	1	LOC119910536;tgfb2;sox4a	3
Biological process	GO:0038066	p38MAPK cascade	4/949 0.42%	68/23652 0.29%	0.2908	0.983718	map2k6;si:cabz01101003.1;LOC119898249;stk39	4	si:cabz01101003.1;LOC119898249;stk39	3	map2k6	1
Biological process	GO:0090303	positive regulation of wound healing	4/949 0.42%	68/23652 0.29%	0.2908	0.983718	LOC119895474;LOC119898249;LOC119898408;LOC119896619	4	LOC119898249;LOC119898408	2	LOC119895474;LOC119896619	2
Biological process	GO:0032409	regulation of transporter activity	17/949 1.79%	363/23652 1.53%	0.290937	0.983718	cacnb4a;stim2b;si:dkey-151g10.3;sgk2a;abcc8;pde4d;LOC119886294;LOC119905831;si:ch211-11k18.4;akap9;si:dkey-33i11.9;shisa9b;ndufa4b;cacnb1;stk39;cltrn;LOC119911169	17	stim2b;abcc8;LOC119905831;si:ch211-11k18.4;akap9;ndufa4b;stk39	7	cacnb4a;si:dkey-151g10.3;sgk2a;pde4d;LOC119886294;si:dkey-33i11.9;shisa9b;cacnb1;cltrn;LOC119911169	10
Biological process	GO:0000959	mitochondrial RNA metabolic process	3/949 0.32%	47/23652 0.2%	0.291729	0.983718	tfb1m;aars2;LOC119917971	3	tfb1m;aars2	2	LOC119917971	1
Biological process	GO:0006099	tricarboxylic acid cycle	3/949 0.32%	47/23652 0.2%	0.291729	0.983718	aco2;LOC119890530;dlat	3	aco2;LOC119890530;dlat	3	--	0
Biological process	GO:0006692	prostanoid metabolic process	3/949 0.32%	47/23652 0.2%	0.291729	0.983718	LOC119914980;ptges3a;pla2g3	3	ptges3a;pla2g3	2	LOC119914980	1
Biological process	GO:0006693	prostaglandin metabolic process	3/949 0.32%	47/23652 0.2%	0.291729	0.983718	LOC119914980;ptges3a;pla2g3	3	ptges3a;pla2g3	2	LOC119914980	1
Biological process	GO:0046326	positive regulation of glucose import	3/949 0.32%	47/23652 0.2%	0.291729	0.983718	pik3r1;irs2b;klf15	3	irs2b	1	pik3r1;klf15	2
Biological process	GO:0046456	icosanoid biosynthetic process	3/949 0.32%	47/23652 0.2%	0.291729	0.983718	LOC119914980;ptges3a;pla2g3	3	ptges3a;pla2g3	2	LOC119914980	1
Biological process	GO:0046939	nucleotide phosphorylation	7/949 0.74%	134/23652 0.57%	0.292363	0.983718	LOC119917911;ak4;pfkmb;cmpk;nme7;cmpk2;adpgk	7	LOC119917911;pfkmb;cmpk;adpgk	4	ak4;nme7;cmpk2	3
Biological process	GO:0098657	import into cell	15/949 1.58%	317/23652 1.34%	0.292978	0.983718	slc43a2b;si:dkey-151g10.3;slc6a13;slc27a1a;slc5a6a;slc1a3a;slc1a4;LOC119890798;cacna1db;irs2b;rps6kb1a;LOC119911845;rps6kb1b;cltrn;LOC119890799	15	slc27a1a;slc5a6a;slc1a3a;slc1a4;irs2b;rps6kb1a;LOC119911845;rps6kb1b	8	slc43a2b;si:dkey-151g10.3;slc6a13;LOC119890798;cacna1db;cltrn;LOC119890799	7
Biological process	GO:0006081	cellular aldehyde metabolic process	5/949 0.53%	90/23652 0.38%	0.293958	0.983718	cacna1hb;LOC119890530;agxtb;clcn2c;pdxkb	5	LOC119890530;clcn2c;pdxkb	3	cacna1hb;agxtb	2
Biological process	GO:0014910	regulation of smooth muscle cell migration	5/949 0.53%	90/23652 0.38%	0.293958	0.983718	LOC119889791;LOC119898408;si:ch211-79m20.1;rps6kb1a;rps6kb1b	5	LOC119898408;si:ch211-79m20.1;rps6kb1a;rps6kb1b	4	LOC119889791	1
Biological process	GO:0033280	response to vitamin D	5/949 0.53%	90/23652 0.38%	0.293958	0.983718	LOC119886596;LOC119905831;phex;LOC119891498;LOC119893254	5	LOC119905831;LOC119891498	2	LOC119886596;phex;LOC119893254	3
Biological process	GO:0071229	cellular response to acid chemical	5/949 0.53%	90/23652 0.38%	0.293958	0.983718	kpnb3;LOC119898408;hnrnpaba;gclm;LOC119898768	5	kpnb3;LOC119898408;hnrnpaba;gclm	4	LOC119898768	1
Biological process	GO:0085029	extracellular matrix assembly	5/949 0.53%	90/23652 0.38%	0.293958	0.983718	fbln5;LOC119891031;LOC119915887;ntng2a;lamb1a	5	fbln5;LOC119891031;LOC119915887;lamb1a	4	ntng2a	1
Biological process	GO:0008637	apoptotic mitochondrial changes	6/949 0.63%	112/23652 0.47%	0.293976	0.983718	hip1rb;zgc:73226;LOC119893569;gclm;hspd1;rhot1b	6	LOC119893569;gclm;hspd1	3	hip1rb;zgc:73226;rhot1b	3
Biological process	GO:0009408	response to heat	6/949 0.63%	112/23652 0.47%	0.293976	0.983718	hsp90aa1.2;dnaja;atm;dnaja2b;rps6kb1a;rps6kb1b	6	hsp90aa1.2;dnaja;atm;dnaja2b;rps6kb1a;rps6kb1b	6	--	0
Biological process	GO:0045814	negative regulation of gene expression, epigenetic	6/949 0.63%	112/23652 0.47%	0.293976	0.983718	baz1a;smarca5;si:dkey-46i9.6;LOC119893405;smyd5;scml2	6	baz1a;smarca5;smyd5	3	si:dkey-46i9.6;LOC119893405;scml2	3
Biological process	GO:0002532	production of molecular mediator involved in inflammatory response	11/949 1.16%	225/23652 0.95%	0.294315	0.983718	LOC119917911;grna;LOC119911798;LOC119881999;LOC119912685;LOC119893815;LOC119900552;LOC119886895;LOC119909371;novel.876;pla2g3	11	LOC119917911;LOC119911798;LOC119900552;LOC119886895;novel.876;pla2g3	6	grna;LOC119881999;LOC119912685;LOC119893815;LOC119909371	5
Biological process	GO:0001580	detection of chemical stimulus involved in sensory perception of bitter taste	2/949 0.21%	27/23652 0.11%	0.295458	0.983718	pigr;LOC119908060	2	--	0	pigr;LOC119908060	2
Biological process	GO:0009129	pyrimidine nucleoside monophosphate metabolic process	2/949 0.21%	27/23652 0.11%	0.295458	0.983718	upb1;uck2b	2	uck2b	1	upb1	1
Biological process	GO:0009437	carnitine metabolic process	2/949 0.21%	27/23652 0.11%	0.295458	0.983718	cpt1ab;cpt1b	2	cpt1ab;cpt1b	2	--	0
Biological process	GO:0031281	positive regulation of cyclase activity	2/949 0.21%	27/23652 0.11%	0.295458	0.983718	guca1c;LOC119913026	2	--	0	guca1c;LOC119913026	2
Biological process	GO:0031440	regulation of mRNA 3'-end processing	2/949 0.21%	27/23652 0.11%	0.295458	0.983718	LOC119886294;LOC119882097	2	--	0	LOC119886294;LOC119882097	2
Biological process	GO:0032469	endoplasmic reticulum calcium ion homeostasis	2/949 0.21%	27/23652 0.11%	0.295458	0.983718	atp2a2b;tmco1	2	atp2a2b;tmco1	2	--	0
Biological process	GO:0032967	positive regulation of collagen biosynthetic process	2/949 0.21%	27/23652 0.11%	0.295458	0.983718	LOC119909085;LOC119902402	2	LOC119909085;LOC119902402	2	--	0
Biological process	GO:0034367	protein-containing complex remodeling	2/949 0.21%	27/23652 0.11%	0.295458	0.983718	LOC119900751;pla2g3	2	LOC119900751;pla2g3	2	--	0
Biological process	GO:0035357	peroxisome proliferator activated receptor signaling pathway	2/949 0.21%	27/23652 0.11%	0.295458	0.983718	LOC119900971;LOC119900983	2	--	0	LOC119900971;LOC119900983	2
Biological process	GO:0035561	regulation of chromatin binding	2/949 0.21%	27/23652 0.11%	0.295458	0.983718	LOC119890535;ctbp2a	2	LOC119890535	1	ctbp2a	1
Biological process	GO:0036120	cellular response to platelet-derived growth factor stimulus	2/949 0.21%	27/23652 0.11%	0.295458	0.983718	LOC119905676;si:ch211-79m20.1	2	LOC119905676;si:ch211-79m20.1	2	--	0
Biological process	GO:0044346	fibroblast apoptotic process	2/949 0.21%	27/23652 0.11%	0.295458	0.983718	LOC119898768;novel.343	2	--	0	LOC119898768;novel.343	2
Biological process	GO:0045454	cell redox homeostasis	2/949 0.21%	27/23652 0.11%	0.295458	0.983718	txnrd2.2;egln2	2	txnrd2.2;egln2	2	--	0
Biological process	GO:0046639	negative regulation of alpha-beta T cell differentiation	2/949 0.21%	27/23652 0.11%	0.295458	0.983718	bcl6aa;LOC119898768	2	bcl6aa	1	LOC119898768	1
Biological process	GO:0071676	negative regulation of mononuclear cell migration	2/949 0.21%	27/23652 0.11%	0.295458	0.983718	padi2;LOC119912685	2	--	0	padi2;LOC119912685	2
Biological process	GO:1901623	regulation of lymphocyte chemotaxis	2/949 0.21%	27/23652 0.11%	0.295458	0.983718	padi2;stk39	2	stk39	1	padi2	1
Biological process	GO:1902932	positive regulation of alcohol biosynthetic process	2/949 0.21%	27/23652 0.11%	0.295458	0.983718	LOC119901591;LOC119895886	2	LOC119895886	1	LOC119901591	1
Biological process	GO:1903232	melanosome assembly	2/949 0.21%	27/23652 0.11%	0.295458	0.983718	zgc:162171;hps5	2	hps5	1	zgc:162171	1
Biological process	GO:1903900	regulation of viral life cycle	8/949 0.84%	157/23652 0.66%	0.295701	0.983718	LOC119917911;ddx5;tmprss4a;ppid;LOC119915782;si:dkey-46i9.6;ifih1;LOC119893254	8	LOC119917911;ddx5;ppid	3	tmprss4a;LOC119915782;si:dkey-46i9.6;ifih1;LOC119893254	5
Biological process	GO:0033500	carbohydrate homeostasis	18/949 1.9%	388/23652 1.64%	0.297119	0.983718	LOC119901591;ppp1r3g;LOC119898452;abcc8;LOC119912581;novel.786;pik3r1;pck2;LOC119898408;LOC119916268;gclm;pck1;irs2b;klf15;sox4a;slc37a4a;cltrn;ncoa5	18	abcc8;LOC119898408;gclm;irs2b;ncoa5	5	LOC119901591;ppp1r3g;LOC119898452;LOC119912581;novel.786;pik3r1;pck2;LOC119916268;pck1;klf15;sox4a;slc37a4a;cltrn	13
Biological process	GO:0051099	positive regulation of binding	9/949 0.95%	180/23652 0.76%	0.297703	0.983718	hip1rb;LOC119911784;LOC119882053;eif4g1a;derl1;LOC119909059;LOC119890535;epb41l5;ctbp2a	9	LOC119911784;LOC119882053;eif4g1a;derl1;LOC119909059;LOC119890535	6	hip1rb;epb41l5;ctbp2a	3
Biological process	GO:1905952	regulation of lipid localization	9/949 0.95%	180/23652 0.76%	0.297703	0.983718	LOC119917911;pnpla2;LOC119884720;pnpla3;surf4;irs2b;acat2;lpcat3;pla2g3	9	LOC119917911;pnpla2;surf4;irs2b;acat2;pla2g3	6	LOC119884720;pnpla3;lpcat3	3
Biological process	GO:0048024	regulation of mRNA splicing, via spliceosome	7/949 0.74%	135/23652 0.57%	0.298736	0.983718	ddx5;LOC119882053;celf5a;LOC119908845;prpf19;LOC119896217;LOC119882097	7	ddx5;LOC119882053;celf5a;LOC119908845;prpf19;LOC119896217	6	LOC119882097	1
Biological process	GO:0006164	purine nucleotide biosynthetic process	12/949 1.26%	249/23652 1.05%	0.299139	0.983718	LOC119917911;novel.762;ATP8;acsl6;gmpr;dlat;ak4;LOC119881838;LOC119909571;nme7;guca1c;elovl5	12	LOC119917911;ATP8;dlat;LOC119881838;LOC119909571	5	novel.762;acsl6;gmpr;ak4;nme7;guca1c;elovl5	7
Biological process	GO:0002562	somatic diversification of immune receptors via germline recombination within a single locus	4/949 0.42%	69/23652 0.29%	0.29988	0.983718	atm;hspd1;bcl6aa;nhej1	4	atm;hspd1;bcl6aa;nhej1	4	--	0
Biological process	GO:0070098	chemokine-mediated signaling pathway	4/949 0.42%	69/23652 0.29%	0.29988	0.983718	padi2;wbp1la;stk39;LOC119890662	4	wbp1la;stk39	2	padi2;LOC119890662	2
Biological process	GO:1901379	regulation of potassium ion transmembrane transport	6/949 0.63%	113/23652 0.48%	0.300989	0.983718	si:dkey-151g10.3;abcc8;akap9;LOC119899566;stk39;LOC119911169	6	abcc8;akap9;stk39	3	si:dkey-151g10.3;LOC119899566;LOC119911169	3
Biological process	GO:0007140	male meiotic nuclear division	3/949 0.32%	48/23652 0.2%	0.302798	0.983718	atm;LOC119899698;LOC119912937	3	atm	1	LOC119899698;LOC119912937	2
Biological process	GO:0007214	gamma-aminobutyric acid signaling pathway	3/949 0.32%	48/23652 0.2%	0.302798	0.983718	cacnb4a;gnai2b;LOC119898163	3	LOC119898163	1	cacnb4a;gnai2b	2
Biological process	GO:0043501	skeletal muscle adaptation	3/949 0.32%	48/23652 0.2%	0.302798	0.983718	atp2a2b;rps6kb1a;rps6kb1b	3	atp2a2b;rps6kb1a;rps6kb1b	3	--	0
Biological process	GO:0045022	early endosome to late endosome transport	3/949 0.32%	48/23652 0.2%	0.302798	0.983718	kif16ba;LOC119888666;hook2	3	kif16ba;LOC119888666;hook2	3	--	0
Biological process	GO:0098927	vesicle-mediated transport between endosomal compartments	3/949 0.32%	48/23652 0.2%	0.302798	0.983718	kif16ba;LOC119888666;hook2	3	kif16ba;LOC119888666;hook2	3	--	0
Biological process	GO:0120163	negative regulation of cold-induced thermogenesis	3/949 0.32%	48/23652 0.2%	0.302798	0.983718	LOC119902606;LOC119910291;id1	3	LOC119910291	1	LOC119902606;id1	2
Biological process	GO:1901381	positive regulation of potassium ion transmembrane transport	3/949 0.32%	48/23652 0.2%	0.302798	0.983718	si:dkey-151g10.3;abcc8;akap9	3	abcc8;akap9	2	si:dkey-151g10.3	1
Biological process	GO:1902895	positive regulation of miRNA transcription	3/949 0.32%	48/23652 0.2%	0.302798	0.983718	fosl1a;si:ch211-79m20.1;tgfb2	3	fosl1a;si:ch211-79m20.1	2	tgfb2	1
Biological process	GO:0070482	response to oxygen levels	19/949 2%	413/23652 1.75%	0.302808	0.983718	LOC119917911;zgc:73226;LOC119909085;hsp90b1;LOC119908433;LOC119895474;txnrd2.2;hyou1;atm;ak4;egln2;tbl2;pck1;tgfb2;plekhn1;novel.583;pik3cb;bnip2;LOC119904788	19	LOC119917911;LOC119909085;hsp90b1;LOC119908433;txnrd2.2;hyou1;atm;egln2;tbl2;novel.583;pik3cb;bnip2	12	zgc:73226;LOC119895474;ak4;pck1;tgfb2;plekhn1;LOC119904788	7
Biological process	GO:0045333	cellular respiration	12/949 1.26%	250/23652 1.06%	0.303812	0.983718	aco2;zgc:73226;LOC119904122;LOC119890530;slc25a55a;si:dkey-103i16.6;slc25a14;dlat;ak4;ND4L;ND2;ND5	12	aco2;LOC119904122;LOC119890530;slc25a55a;si:dkey-103i16.6;slc25a14;dlat;ND4L;ND2;ND5	10	zgc:73226;ak4	2
Biological process	GO:0001837	epithelial to mesenchymal transition	9/949 0.95%	182/23652 0.77%	0.308746	0.983718	ddx5;LOC119898096;LOC119908433;hpn;LOC119894883;hnrnpaba;tgfb2;LOC119916079;epb41l5	9	ddx5;LOC119898096;LOC119908433;LOC119894883;hnrnpaba	5	hpn;tgfb2;LOC119916079;epb41l5	4
Biological process	GO:0016073	snRNA metabolic process	4/949 0.42%	70/23652 0.3%	0.308993	0.983718	ints8;zcchc7;LOC119910533;LOC119903542	4	ints8;zcchc7;LOC119910533;LOC119903542	4	--	0
Biological process	GO:0016444	somatic cell DNA recombination	4/949 0.42%	70/23652 0.3%	0.308993	0.983718	atm;hspd1;bcl6aa;nhej1	4	atm;hspd1;bcl6aa;nhej1	4	--	0
Biological process	GO:1990928	response to amino acid starvation	4/949 0.42%	70/23652 0.3%	0.308993	0.983718	LOC119882053;bmt2;gcn1;LOC119904788	4	LOC119882053;gcn1	2	bmt2;LOC119904788	2
Biological process	GO:0009582	detection of abiotic stimulus	10/949 1.05%	205/23652 0.87%	0.309178	0.983718	cacnb4a;cacna2d4a;LOC119913460;camkmt;LOC119887485;LOC119894372;hpn;LOC119900454;LOC119903135;guca1c	10	camkmt	1	cacnb4a;cacna2d4a;LOC119913460;LOC119887485;LOC119894372;hpn;LOC119900454;LOC119903135;guca1c	9
Biological process	GO:2001233	regulation of apoptotic signaling pathway	17/949 1.79%	368/23652 1.56%	0.310154	0.983718	dnaja;tnfsf12;gnai2b;si:ch211-120g10.1;hyou1;si:cabz01101003.1;LOC119898408;gclm;eya1;deptor;rps6kb1a;rps6kb1b;g0s2;pik3cb;pdcd7;bcl2l12;LOC119904788	17	dnaja;hyou1;si:cabz01101003.1;LOC119898408;gclm;eya1;rps6kb1a;rps6kb1b;g0s2;pik3cb;pdcd7;bcl2l12	12	tnfsf12;gnai2b;si:ch211-120g10.1;deptor;LOC119904788	5
Biological process	GO:0000469	cleavage involved in rRNA processing	2/949 0.21%	28/23652 0.12%	0.310455	0.983718	utp20;rrs1	2	utp20;rrs1	2	--	0
Biological process	GO:0010940	positive regulation of necrotic cell death	2/949 0.21%	28/23652 0.12%	0.310455	0.983718	zgc:73226;slc6a13	2	--	0	zgc:73226;slc6a13	2
Biological process	GO:0036119	response to platelet-derived growth factor	2/949 0.21%	28/23652 0.12%	0.310455	0.983718	LOC119905676;si:ch211-79m20.1	2	LOC119905676;si:ch211-79m20.1	2	--	0
Biological process	GO:0045589	regulation of regulatory T cell differentiation	2/949 0.21%	28/23652 0.12%	0.310455	0.983718	bcl6aa;LOC119898768	2	bcl6aa	1	LOC119898768	1
Biological process	GO:0046415	urate metabolic process	2/949 0.21%	28/23652 0.12%	0.310455	0.983718	uox;urad	2	--	0	uox;urad	2
Biological process	GO:0060563	neuroepithelial cell differentiation	2/949 0.21%	28/23652 0.12%	0.310455	0.983718	wnt11;sox4a	2	--	0	wnt11;sox4a	2
Biological process	GO:0070229	negative regulation of lymphocyte apoptotic process	2/949 0.21%	28/23652 0.12%	0.310455	0.983718	irs2b;bcl6aa	2	irs2b;bcl6aa	2	--	0
Biological process	GO:0070831	basement membrane assembly	2/949 0.21%	28/23652 0.12%	0.310455	0.983718	ntng2a;lamb1a	2	lamb1a	1	ntng2a	1
Biological process	GO:0097421	liver regeneration	2/949 0.21%	28/23652 0.12%	0.310455	0.983718	cpt1ab;cpt1b	2	cpt1ab;cpt1b	2	--	0
Biological process	GO:0006383	transcription by RNA polymerase III	3/949 0.32%	49/23652 0.21%	0.313885	0.983718	smarca5;LOC119910127;ercc6	3	smarca5;LOC119910127;ercc6	3	--	0
Biological process	GO:0043551	regulation of phosphatidylinositol 3-kinase activity	3/949 0.32%	49/23652 0.21%	0.313885	0.983718	pik3r1;si:ch211-79m20.1;vav2	3	si:ch211-79m20.1	1	pik3r1;vav2	2
Biological process	GO:0072595	maintenance of protein localization in organelle	3/949 0.32%	49/23652 0.21%	0.313885	0.983718	LOC119915863;hspa5;kdelr2b	3	hspa5;kdelr2b	2	LOC119915863	1
Biological process	GO:1902116	negative regulation of organelle assembly	3/949 0.32%	49/23652 0.21%	0.313885	0.983718	fez1;LOC119899845;mak	3	LOC119899845	1	fez1;mak	2
Biological process	GO:2000142	regulation of DNA-templated transcription initiation	3/949 0.32%	49/23652 0.21%	0.313885	0.983718	fosl1a;ercc6;psmc6	3	fosl1a;ercc6;psmc6	3	--	0
Biological process	GO:0009152	purine ribonucleotide biosynthetic process	11/949 1.16%	229/23652 0.97%	0.313998	0.983718	LOC119917911;novel.762;ATP8;acsl6;gmpr;dlat;ak4;LOC119881838;LOC119909571;nme7;elovl5	11	LOC119917911;ATP8;dlat;LOC119881838;LOC119909571	5	novel.762;acsl6;gmpr;ak4;nme7;elovl5	6
Biological process	GO:0014812	muscle cell migration	6/949 0.63%	115/23652 0.49%	0.315104	0.983718	LOC119906981;LOC119889791;LOC119898408;si:ch211-79m20.1;rps6kb1a;rps6kb1b	6	LOC119906981;LOC119898408;si:ch211-79m20.1;rps6kb1a;rps6kb1b	5	LOC119889791	1
Biological process	GO:0045862	positive regulation of proteolysis	20/949 2.11%	440/23652 1.86%	0.315182	0.983718	hip1rb;grna;LOC119909085;LOC119908433;LOC119904122;LOC119895474;rnf144aa;novel.728;hpn;LOC119898249;LOC119898408;LOC119910291;usp5;hspd1;LOC119896619;psmc5;psmc6;lpcat3;LOC119907176;LOC119904788	20	LOC119909085;LOC119908433;LOC119904122;novel.728;LOC119898249;LOC119898408;LOC119910291;usp5;hspd1;psmc5;psmc6	11	hip1rb;grna;LOC119895474;rnf144aa;hpn;LOC119896619;lpcat3;LOC119907176;LOC119904788	9
Biological process	GO:0090398	cellular senescence	5/949 0.53%	93/23652 0.39%	0.317642	0.983718	id2a;atm;rsl1d1;bcl6aa;rbl1	5	atm;rsl1d1;bcl6aa;rbl1	4	id2a	1
Biological process	GO:0031333	negative regulation of protein-containing complex assembly	15/949 1.58%	323/23652 1.37%	0.317802	0.983718	hip1rb;LOC119898096;hdac6;LOC119911798;ulk1a;LOC119905249;LOC119881999;LOC119893815;LOC119895564;LOC119900552;hspa5;scinla;pmepa1;LOC119909371;novel.876	15	LOC119898096;hdac6;LOC119911798;ulk1a;LOC119905249;LOC119895564;LOC119900552;hspa5;pmepa1;novel.876	10	hip1rb;LOC119881999;LOC119893815;scinla;LOC119909371	5
Biological process	GO:0032479	regulation of type I interferon production	12/949 1.26%	253/23652 1.07%	0.317943	0.983718	g3bp1;zbtb16a;LOC119911798;LOC119881999;LOC119893815;hspd1;irf3;LOC119900552;ifih1;LOC119909371;novel.876;novel.205	12	g3bp1;zbtb16a;LOC119911798;hspd1;LOC119900552;novel.876;novel.205	7	LOC119881999;LOC119893815;irf3;ifih1;LOC119909371	5
Biological process	GO:0032606	type I interferon production	12/949 1.26%	253/23652 1.07%	0.317943	0.983718	g3bp1;zbtb16a;LOC119911798;LOC119881999;LOC119893815;hspd1;irf3;LOC119900552;ifih1;LOC119909371;novel.876;novel.205	12	g3bp1;zbtb16a;LOC119911798;hspd1;LOC119900552;novel.876;novel.205	7	LOC119881999;LOC119893815;irf3;ifih1;LOC119909371	5
Biological process	GO:2000106	regulation of leukocyte apoptotic process	7/949 0.74%	138/23652 0.58%	0.318022	0.983718	LOC119882949;irs2b;bcl6aa;LOC119892344;pik3cb;pdcd7;LOC119903916	7	irs2b;bcl6aa;pik3cb;pdcd7	4	LOC119882949;LOC119892344;LOC119903916	3
Biological process	GO:0006303	double-strand break repair via nonhomologous end joining	4/949 0.42%	71/23652 0.3%	0.318133	0.983718	atm;ercc6;prpf19;nhej1	4	atm;ercc6;prpf19;nhej1	4	--	0
Biological process	GO:0007019	microtubule depolymerization	4/949 0.42%	71/23652 0.3%	0.318133	0.983718	hdac6;LOC119898249;LOC119888339;novel.343	4	hdac6;LOC119898249;LOC119888339	3	novel.343	1
Biological process	GO:0060393	regulation of pathway-restricted SMAD protein phosphorylation	4/949 0.42%	71/23652 0.3%	0.318133	0.983718	LOC119898096;LOC119898408;tgfb2;pmepa1	4	LOC119898096;LOC119898408;pmepa1	3	tgfb2	1
Biological process	GO:0051346	negative regulation of hydrolase activity	11/949 1.16%	230/23652 0.97%	0.318968	0.983718	LOC119908976;angptl3;LOC119908433;gnai2b;LOC119900507;spock2;abce1;LOC119915822;rcc2;tgfb2;bcl2l12	11	LOC119908976;LOC119908433;LOC119900507;spock2;abce1;rcc2;bcl2l12	7	angptl3;gnai2b;LOC119915822;tgfb2	4
Biological process	GO:0007029	endoplasmic reticulum organization	6/949 0.63%	116/23652 0.49%	0.3222	0.983718	sec61a1;tram2;reep1;LOC119893525;lman2la;lpcat3	6	sec61a1;tram2;lman2la	3	reep1;LOC119893525;lpcat3	3
Biological process	GO:0090305	nucleic acid phosphodiester bond hydrolysis	6/949 0.63%	116/23652 0.49%	0.3222	0.983718	utp20;LOC119898452;LOC119912581;parn;exd2;rrs1	6	utp20;parn;exd2;rrs1	4	LOC119898452;LOC119912581	2
Biological process	GO:0071706	tumor necrosis factor superfamily cytokine production	14/949 1.48%	301/23652 1.27%	0.323923	0.983718	LOC119911798;abcc8;LOC119881999;pik3r1;LOC119893815;LOC119898249;LOC119900971;si:dkey-46i9.6;LOC119905676;LOC119900552;ifih1;LOC119900983;LOC119909371;novel.876	14	LOC119911798;abcc8;LOC119898249;LOC119905676;LOC119900552;novel.876	6	LOC119881999;pik3r1;LOC119893815;LOC119900971;si:dkey-46i9.6;ifih1;LOC119900983;LOC119909371	8
Biological process	GO:1903555	regulation of tumor necrosis factor superfamily cytokine production	14/949 1.48%	301/23652 1.27%	0.323923	0.983718	LOC119911798;abcc8;LOC119881999;pik3r1;LOC119893815;LOC119898249;LOC119900971;si:dkey-46i9.6;LOC119905676;LOC119900552;ifih1;LOC119900983;LOC119909371;novel.876	14	LOC119911798;abcc8;LOC119898249;LOC119905676;LOC119900552;novel.876	6	LOC119881999;pik3r1;LOC119893815;LOC119900971;si:dkey-46i9.6;ifih1;LOC119900983;LOC119909371	8
Biological process	GO:0071248	cellular response to metal ion	11/949 1.16%	231/23652 0.98%	0.323956	0.983718	cacna1hb;LOC119895616;zgc:73226;hsp90b1;fus;LOC119905243;syt7a;LOC119906897;hspa5;guca1c;stk39	11	LOC119895616;hsp90b1;fus;hspa5;stk39	5	cacna1hb;zgc:73226;LOC119905243;syt7a;LOC119906897;guca1c	6
Biological process	GO:0022898	regulation of transmembrane transporter activity	16/949 1.69%	348/23652 1.47%	0.324045	0.983718	cacnb4a;stim2b;si:dkey-151g10.3;abcc8;pde4d;LOC119886294;LOC119905831;si:ch211-11k18.4;akap9;si:dkey-33i11.9;shisa9b;ndufa4b;cacnb1;stk39;cltrn;LOC119911169	16	stim2b;abcc8;LOC119905831;si:ch211-11k18.4;akap9;ndufa4b;stk39	7	cacnb4a;si:dkey-151g10.3;pde4d;LOC119886294;si:dkey-33i11.9;shisa9b;cacnb1;cltrn;LOC119911169	9
Biological process	GO:0010212	response to ionizing radiation	7/949 0.74%	139/23652 0.59%	0.3245	0.983718	LOC119888635;atm;ercc6;LOC119906982;eya1;hspa5;kars1	7	atm;ercc6;eya1;hspa5;kars1	5	LOC119888635;LOC119906982	2
Biological process	GO:0018107	peptidyl-threonine phosphorylation	7/949 0.74%	139/23652 0.59%	0.3245	0.983718	si:dkey-151g10.3;LOC119908433;ulk1a;cdc42bpb;eif4g1a;stk39;novel.205	7	LOC119908433;ulk1a;cdc42bpb;eif4g1a;stk39;novel.205	6	si:dkey-151g10.3	1
Biological process	GO:0051642	centrosome localization	3/949 0.32%	50/23652 0.21%	0.324981	0.983718	ranbp2;LOC119915863;akap9	3	ranbp2;akap9	2	LOC119915863	1
Biological process	GO:0070286	axonemal dynein complex assembly	3/949 0.32%	50/23652 0.21%	0.324981	0.983718	odad1;ruvbl1;dnaaf4	3	ruvbl1	1	odad1;dnaaf4	2
Biological process	GO:0002719	negative regulation of cytokine production involved in immune response	2/949 0.21%	29/23652 0.12%	0.325385	0.983718	tgfb2;bcl6aa	2	bcl6aa	1	tgfb2	1
Biological process	GO:0003298	physiological muscle hypertrophy	2/949 0.21%	29/23652 0.12%	0.325385	0.983718	LOC119917911;parp2	2	LOC119917911;parp2	2	--	0
Biological process	GO:0003301	physiological cardiac muscle hypertrophy	2/949 0.21%	29/23652 0.12%	0.325385	0.983718	LOC119917911;parp2	2	LOC119917911;parp2	2	--	0
Biological process	GO:0003323	type B pancreatic cell development	2/949 0.21%	29/23652 0.12%	0.325385	0.983718	novel.997;LOC119891844	2	--	0	novel.997;LOC119891844	2
Biological process	GO:0006595	polyamine metabolic process	2/949 0.21%	29/23652 0.12%	0.325385	0.983718	odc1;LOC119896383	2	odc1;LOC119896383	2	--	0
Biological process	GO:0010613	positive regulation of cardiac muscle hypertrophy	2/949 0.21%	29/23652 0.12%	0.325385	0.983718	LOC119908433;parp2	2	LOC119908433;parp2	2	--	0
Biological process	GO:0010714	positive regulation of collagen metabolic process	2/949 0.21%	29/23652 0.12%	0.325385	0.983718	LOC119909085;LOC119902402	2	LOC119909085;LOC119902402	2	--	0
Biological process	GO:0021854	hypothalamus development	2/949 0.21%	29/23652 0.12%	0.325385	0.983718	wnt8b;foxh1	2	--	0	wnt8b;foxh1	2
Biological process	GO:0030916	otic vesicle formation	2/949 0.21%	29/23652 0.12%	0.325385	0.983718	wnt8b;LOC119916079	2	--	0	wnt8b;LOC119916079	2
Biological process	GO:0032682	negative regulation of chemokine production	2/949 0.21%	29/23652 0.12%	0.325385	0.983718	LOC119912685;LOC119919046	2	LOC119919046	1	LOC119912685	1
Biological process	GO:0034312	diol biosynthetic process	2/949 0.21%	29/23652 0.12%	0.325385	0.983718	LOC119890323;LOC119915738	2	LOC119915738	1	LOC119890323	1
Biological process	GO:0035066	positive regulation of histone acetylation	2/949 0.21%	29/23652 0.12%	0.325385	0.983718	smarca5;ercc6	2	smarca5;ercc6	2	--	0
Biological process	GO:0045736	negative regulation of cyclin-dependent protein serine/threonine kinase activity	2/949 0.21%	29/23652 0.12%	0.325385	0.983718	kpnb3;novel.343	2	kpnb3	1	novel.343	1
Biological process	GO:0048884	neuromast development	2/949 0.21%	29/23652 0.12%	0.325385	0.983718	LOC119915668;LOC119911365	2	LOC119915668;LOC119911365	2	--	0
Biological process	GO:0050912	detection of chemical stimulus involved in sensory perception of taste	2/949 0.21%	29/23652 0.12%	0.325385	0.983718	pigr;LOC119908060	2	--	0	pigr;LOC119908060	2
Biological process	GO:0061049	cell growth involved in cardiac muscle cell development	2/949 0.21%	29/23652 0.12%	0.325385	0.983718	LOC119917911;parp2	2	LOC119917911;parp2	2	--	0
Biological process	GO:0090502	RNA phosphodiester bond hydrolysis, endonucleolytic	2/949 0.21%	29/23652 0.12%	0.325385	0.983718	utp20;rrs1	2	utp20;rrs1	2	--	0
Biological process	GO:1904030	negative regulation of cyclin-dependent protein kinase activity	2/949 0.21%	29/23652 0.12%	0.325385	0.983718	kpnb3;novel.343	2	kpnb3	1	novel.343	1
Biological process	GO:1905050	positive regulation of metallopeptidase activity	2/949 0.21%	29/23652 0.12%	0.325385	0.983718	LOC119895474;LOC119898249	2	LOC119898249	1	LOC119895474	1
Biological process	GO:2000272	negative regulation of signaling receptor activity	2/949 0.21%	29/23652 0.12%	0.325385	0.983718	LOC119917911;LOC119905676	2	LOC119917911;LOC119905676	2	--	0
Biological process	GO:0050792	regulation of viral process	9/949 0.95%	185/23652 0.78%	0.325476	0.983718	LOC119917911;ddx5;tmprss4a;ppid;LOC119915782;si:dkey-46i9.6;zgc:63863;ifih1;LOC119893254	9	LOC119917911;ddx5;ppid;zgc:63863	4	tmprss4a;LOC119915782;si:dkey-46i9.6;ifih1;LOC119893254	5
Biological process	GO:0032007	negative regulation of TOR signaling	4/949 0.42%	72/23652 0.3%	0.327293	0.983718	atm;bmt2;deptor;novel.583	4	atm;novel.583	2	bmt2;deptor	2
Biological process	GO:0033138	positive regulation of peptidyl-serine phosphorylation	4/949 0.42%	72/23652 0.3%	0.327293	0.983718	hdac6;eif4g1a;akap9;novel.205	4	hdac6;eif4g1a;akap9;novel.205	4	--	0
Biological process	GO:0045912	negative regulation of carbohydrate metabolic process	4/949 0.42%	72/23652 0.3%	0.327293	0.983718	LOC119917911;LOC119906981;pck1;LOC119919046	4	LOC119917911;LOC119906981;LOC119919046	3	pck1	1
Biological process	GO:0051017	actin filament bundle assembly	11/949 1.16%	232/23652 0.98%	0.32896	0.983718	LOC119909085;hsp90b1;LOC119908433;baiap2l1b;pik3r1;LOC119899845;LOC119889791;wnt11;baiap2l2a;LOC119895563;id1	11	LOC119909085;hsp90b1;LOC119908433;LOC119899845;LOC119895563	5	baiap2l1b;pik3r1;LOC119889791;wnt11;baiap2l2a;id1	6
Biological process	GO:0031047	gene silencing by RNA	7/949 0.74%	140/23652 0.59%	0.330999	0.983718	ddx5;dgcr8;ncor2;LOC119888844;ago3b;eif4g1a;LOC119919295	7	ddx5;dgcr8;ncor2;LOC119888844;ago3b;eif4g1a	6	LOC119919295	1
Biological process	GO:0032200	telomere organization	8/949 0.84%	163/23652 0.69%	0.331442	0.983718	atrx;atm;parn;LOC119910533;LOC119899825;LOC119903542;LOC119890535;ptges3a	8	atrx;atm;parn;LOC119910533;LOC119899825;LOC119903542;LOC119890535;ptges3a	8	--	0
Biological process	GO:0010810	regulation of cell-substrate adhesion	14/949 1.48%	303/23652 1.28%	0.332685	0.983718	LOC119908433;fbln2;spock2;LOC119915822;cass4;pik3r1;LOC119912685;LOC119899845;dapk3;si:ch211-79m20.1;bcl6aa;pik3cb;LOC119896217;epb41l5	14	LOC119908433;spock2;LOC119899845;dapk3;si:ch211-79m20.1;bcl6aa;pik3cb;LOC119896217	8	fbln2;LOC119915822;cass4;pik3r1;LOC119912685;epb41l5	6
Biological process	GO:0032543	mitochondrial translation	5/949 0.53%	95/23652 0.4%	0.333559	0.983718	gfm1;aars2;mtrf1;LOC119896217;mtif2	5	gfm1;aars2;LOC119896217;mtif2	4	mtrf1	1
Biological process	GO:0035304	regulation of protein dephosphorylation	5/949 0.53%	95/23652 0.4%	0.333559	0.983718	hsp90b1;LOC119908433;gnai2b;magi2a;ppp1r16a	5	hsp90b1;LOC119908433	2	gnai2b;magi2a;ppp1r16a	3
Biological process	GO:0070265	necrotic cell death	5/949 0.53%	95/23652 0.4%	0.333559	0.983718	zgc:73226;slc6a13;si:cabz01101003.1;irf3;LOC119904788	5	si:cabz01101003.1	1	zgc:73226;slc6a13;irf3;LOC119904788	4
Biological process	GO:0006956	complement activation	10/949 1.05%	210/23652 0.89%	0.335512	0.983718	LOC119902345;LOC119891031;LOC119900312;LOC119915887;LOC119902342;LOC119900155;LOC119900157;LOC119902347;LOC119896217;LOC119900156	10	LOC119891031;LOC119915887;LOC119896217	3	LOC119902345;LOC119900312;LOC119902342;LOC119900155;LOC119900157;LOC119902347;LOC119900156	7
Biological process	GO:0000454	snoRNA guided rRNA pseudouridine synthesis	1/949 0.11%	10/23652 0.04%	0.336075	0.983718	LOC119899825	1	LOC119899825	1	--	0
Biological process	GO:0000480	endonucleolytic cleavage in 5'-ETS of tricistronic rRNA transcript (SSU-rRNA, 5.8S rRNA, LSU-rRNA)	1/949 0.11%	10/23652 0.04%	0.336075	0.983718	utp20	1	utp20	1	--	0
Biological process	GO:0001696	gastric acid secretion	1/949 0.11%	10/23652 0.04%	0.336075	0.983718	hip1rb	1	--	0	hip1rb	1
Biological process	GO:0002835	negative regulation of response to tumor cell	1/949 0.11%	10/23652 0.04%	0.336075	0.983718	LOC119904531	1	LOC119904531	1	--	0
Biological process	GO:0002838	negative regulation of immune response to tumor cell	1/949 0.11%	10/23652 0.04%	0.336075	0.983718	LOC119904531	1	LOC119904531	1	--	0
Biological process	GO:0003266	regulation of secondary heart field cardioblast proliferation	1/949 0.11%	10/23652 0.04%	0.336075	0.983718	eya1	1	eya1	1	--	0
Biological process	GO:0003418	growth plate cartilage chondrocyte differentiation	1/949 0.11%	10/23652 0.04%	0.336075	0.983718	anxa6	1	--	0	anxa6	1
Biological process	GO:0006551	leucine metabolic process	1/949 0.11%	10/23652 0.04%	0.336075	0.983718	LOC119910014	1	LOC119910014	1	--	0
Biological process	GO:0006552	leucine catabolic process	1/949 0.11%	10/23652 0.04%	0.336075	0.983718	LOC119910014	1	LOC119910014	1	--	0
Biological process	GO:0006558	L-phenylalanine metabolic process	1/949 0.11%	10/23652 0.04%	0.336075	0.983718	tat	1	--	0	tat	1
Biological process	GO:0006569	tryptophan catabolic process	1/949 0.11%	10/23652 0.04%	0.336075	0.983718	tdo2a	1	--	0	tdo2a	1
Biological process	GO:0009131	pyrimidine nucleoside monophosphate catabolic process	1/949 0.11%	10/23652 0.04%	0.336075	0.983718	upb1	1	--	0	upb1	1
Biological process	GO:0010637	negative regulation of mitochondrial fusion	1/949 0.11%	10/23652 0.04%	0.336075	0.983718	zgc:73226	1	--	0	zgc:73226	1
Biological process	GO:0010641	positive regulation of platelet-derived growth factor receptor signaling pathway	1/949 0.11%	10/23652 0.04%	0.336075	0.983718	hip1rb	1	--	0	hip1rb	1
Biological process	GO:0015793	glycerol transmembrane transport	1/949 0.11%	10/23652 0.04%	0.336075	0.983718	LOC119895089	1	--	0	LOC119895089	1
Biological process	GO:0019236	response to pheromone	1/949 0.11%	10/23652 0.04%	0.336075	0.983718	novel.697	1	novel.697	1	--	0
Biological process	GO:0019336	phenol-containing compound catabolic process	1/949 0.11%	10/23652 0.04%	0.336075	0.983718	LOC119886699	1	--	0	LOC119886699	1
Biological process	GO:0021501	prechordal plate formation	1/949 0.11%	10/23652 0.04%	0.336075	0.983718	foxh1	1	--	0	foxh1	1
Biological process	GO:0021551	central nervous system morphogenesis	1/949 0.11%	10/23652 0.04%	0.336075	0.983718	usp37	1	usp37	1	--	0
Biological process	GO:0022400	regulation of rhodopsin mediated signaling pathway	1/949 0.11%	10/23652 0.04%	0.336075	0.983718	camkmt	1	camkmt	1	--	0
Biological process	GO:0032237	activation of store-operated calcium channel activity	1/949 0.11%	10/23652 0.04%	0.336075	0.983718	stim2b	1	stim2b	1	--	0
Biological process	GO:0032754	positive regulation of interleukin-5 production	1/949 0.11%	10/23652 0.04%	0.336075	0.983718	pde4d	1	--	0	pde4d	1
Biological process	GO:0032769	negative regulation of monooxygenase activity	1/949 0.11%	10/23652 0.04%	0.336075	0.983718	LOC119886596	1	--	0	LOC119886596	1
Biological process	GO:0032928	regulation of superoxide anion generation	1/949 0.11%	10/23652 0.04%	0.336075	0.983718	gnai2b	1	--	0	gnai2b	1
Biological process	GO:0033353	S-adenosylmethionine cycle	1/949 0.11%	10/23652 0.04%	0.336075	0.983718	LOC119886294	1	--	0	LOC119886294	1
Biological process	GO:0033625	positive regulation of integrin activation	1/949 0.11%	10/23652 0.04%	0.336075	0.983718	cdh17	1	--	0	cdh17	1
Biological process	GO:0034091	regulation of maintenance of sister chromatid cohesion	1/949 0.11%	10/23652 0.04%	0.336075	0.983718	atrx	1	atrx	1	--	0
Biological process	GO:0034182	regulation of maintenance of mitotic sister chromatid cohesion	1/949 0.11%	10/23652 0.04%	0.336075	0.983718	atrx	1	atrx	1	--	0
Biological process	GO:0035507	regulation of myosin-light-chain-phosphatase activity	1/949 0.11%	10/23652 0.04%	0.336075	0.983718	LOC119908433	1	LOC119908433	1	--	0
Biological process	GO:0035733	hepatic stellate cell activation	1/949 0.11%	10/23652 0.04%	0.336075	0.983718	gclm	1	gclm	1	--	0
Biological process	GO:0038180	nerve growth factor signaling pathway	1/949 0.11%	10/23652 0.04%	0.336075	0.983718	magi2a	1	--	0	magi2a	1
Biological process	GO:0042363	fat-soluble vitamin catabolic process	1/949 0.11%	10/23652 0.04%	0.336075	0.983718	LOC119886596	1	--	0	LOC119886596	1
Biological process	GO:0042436	indole-containing compound catabolic process	1/949 0.11%	10/23652 0.04%	0.336075	0.983718	tdo2a	1	--	0	tdo2a	1
Biological process	GO:0042921	glucocorticoid receptor signaling pathway	1/949 0.11%	10/23652 0.04%	0.336075	0.983718	ptges3a	1	ptges3a	1	--	0
Biological process	GO:0042998	positive regulation of Golgi to plasma membrane protein transport	1/949 0.11%	10/23652 0.04%	0.336075	0.983718	cunh14orf180	1	cunh14orf180	1	--	0
Biological process	GO:0043570	maintenance of DNA repeat elements	1/949 0.11%	10/23652 0.04%	0.336075	0.983718	rmi2	1	--	0	rmi2	1
Biological process	GO:0045719	negative regulation of glycogen biosynthetic process	1/949 0.11%	10/23652 0.04%	0.336075	0.983718	LOC119906981	1	LOC119906981	1	--	0
Biological process	GO:0045989	positive regulation of striated muscle contraction	1/949 0.11%	10/23652 0.04%	0.336075	0.983718	LOC119909085	1	LOC119909085	1	--	0
Biological process	GO:0046137	negative regulation of vitamin metabolic process	1/949 0.11%	10/23652 0.04%	0.336075	0.983718	LOC119886596	1	--	0	LOC119886596	1
Biological process	GO:0046643	regulation of gamma-delta T cell activation	1/949 0.11%	10/23652 0.04%	0.336075	0.983718	sox4a	1	--	0	sox4a	1
Biological process	GO:0048103	somatic stem cell division	1/949 0.11%	10/23652 0.04%	0.336075	0.983718	tgfb2	1	--	0	tgfb2	1
Biological process	GO:0048388	endosomal lumen acidification	1/949 0.11%	10/23652 0.04%	0.336075	0.983718	LOC119895089	1	--	0	LOC119895089	1
Biological process	GO:0048635	negative regulation of muscle organ development	1/949 0.11%	10/23652 0.04%	0.336075	0.983718	LOC119902301	1	--	0	LOC119902301	1
Biological process	GO:0048820	hair follicle maturation	1/949 0.11%	10/23652 0.04%	0.336075	0.983718	tgfb2	1	--	0	tgfb2	1
Biological process	GO:0050748	negative regulation of lipoprotein metabolic process	1/949 0.11%	10/23652 0.04%	0.336075	0.983718	LOC119912685	1	--	0	LOC119912685	1
Biological process	GO:0051561	positive regulation of mitochondrial calcium ion concentration	1/949 0.11%	10/23652 0.04%	0.336075	0.983718	zgc:73226	1	--	0	zgc:73226	1
Biological process	GO:0051601	exocyst localization	1/949 0.11%	10/23652 0.04%	0.336075	0.983718	exoc3l2a	1	--	0	exoc3l2a	1
Biological process	GO:0060061	Spemann organizer formation	1/949 0.11%	10/23652 0.04%	0.336075	0.983718	foxh1	1	--	0	foxh1	1
Biological process	GO:0060174	limb bud formation	1/949 0.11%	10/23652 0.04%	0.336075	0.983718	sox4a	1	--	0	sox4a	1
Biological process	GO:0060457	negative regulation of digestive system process	1/949 0.11%	10/23652 0.04%	0.336075	0.983718	stk39	1	stk39	1	--	0
Biological process	GO:0060623	regulation of chromosome condensation	1/949 0.11%	10/23652 0.04%	0.336075	0.983718	smarca5	1	smarca5	1	--	0
Biological process	GO:0060971	embryonic heart tube left/right pattern formation	1/949 0.11%	10/23652 0.04%	0.336075	0.983718	foxh1	1	--	0	foxh1	1
Biological process	GO:0061909	autophagosome-lysosome fusion	1/949 0.11%	10/23652 0.04%	0.336075	0.983718	rubcnl	1	--	0	rubcnl	1
Biological process	GO:0070099	regulation of chemokine-mediated signaling pathway	1/949 0.11%	10/23652 0.04%	0.336075	0.983718	padi2	1	--	0	padi2	1
Biological process	GO:0070486	leukocyte aggregation	1/949 0.11%	10/23652 0.04%	0.336075	0.983718	LOC119888666	1	LOC119888666	1	--	0
Biological process	GO:0070508	cholesterol import	1/949 0.11%	10/23652 0.04%	0.336075	0.983718	LOC119900534	1	LOC119900534	1	--	0
Biological process	GO:0070813	hydrogen sulfide metabolic process	1/949 0.11%	10/23652 0.04%	0.336075	0.983718	LOC119894399	1	--	0	LOC119894399	1
Biological process	GO:0071028	nuclear mRNA surveillance	1/949 0.11%	10/23652 0.04%	0.336075	0.983718	zcchc7	1	zcchc7	1	--	0
Biological process	GO:0071372	cellular response to follicle-stimulating hormone stimulus	1/949 0.11%	10/23652 0.04%	0.336075	0.983718	gclm	1	gclm	1	--	0
Biological process	GO:0071476	cellular hypotonic response	1/949 0.11%	10/23652 0.04%	0.336075	0.983718	stk39	1	stk39	1	--	0
Biological process	GO:0071635	negative regulation of transforming growth factor beta production	1/949 0.11%	10/23652 0.04%	0.336075	0.983718	LOC119898066	1	--	0	LOC119898066	1
Biological process	GO:0072385	minus-end-directed organelle transport along microtubule	1/949 0.11%	10/23652 0.04%	0.336075	0.983718	LOC119909918	1	LOC119909918	1	--	0
Biological process	GO:0090118	receptor-mediated endocytosis involved in cholesterol transport	1/949 0.11%	10/23652 0.04%	0.336075	0.983718	LOC119900534	1	LOC119900534	1	--	0
Biological process	GO:0090521	podocyte cell migration	1/949 0.11%	10/23652 0.04%	0.336075	0.983718	LOC119899845	1	LOC119899845	1	--	0
Biological process	GO:0097039	protein linear polyubiquitination	1/949 0.11%	10/23652 0.04%	0.336075	0.983718	LOC119912937	1	--	0	LOC119912937	1
Biological process	GO:0097067	cellular response to thyroid hormone stimulus	1/949 0.11%	10/23652 0.04%	0.336075	0.983718	gclm	1	gclm	1	--	0
Biological process	GO:0106014	regulation of inflammatory response to wounding	1/949 0.11%	10/23652 0.04%	0.336075	0.983718	grna	1	--	0	grna	1
Biological process	GO:1900095	regulation of dosage compensation by inactivation of X chromosome	1/949 0.11%	10/23652 0.04%	0.336075	0.983718	phf20a	1	phf20a	1	--	0
Biological process	GO:1902221	erythrose 4-phosphate/phosphoenolpyruvate family amino acid metabolic process	1/949 0.11%	10/23652 0.04%	0.336075	0.983718	tat	1	--	0	tat	1
Biological process	GO:1902969	mitotic DNA replication	1/949 0.11%	10/23652 0.04%	0.336075	0.983718	bcl6aa	1	bcl6aa	1	--	0
Biological process	GO:1903242	regulation of cardiac muscle hypertrophy in response to stress	1/949 0.11%	10/23652 0.04%	0.336075	0.983718	LOC119905676	1	LOC119905676	1	--	0
Biological process	GO:1903286	regulation of potassium ion import	1/949 0.11%	10/23652 0.04%	0.336075	0.983718	si:dkey-151g10.3	1	--	0	si:dkey-151g10.3	1
Biological process	GO:1903588	negative regulation of blood vessel endothelial cell proliferation involved in sprouting angiogenesis	1/949 0.11%	10/23652 0.04%	0.336075	0.983718	LOC119910536	1	--	0	LOC119910536	1
Biological process	GO:1905064	negative regulation of vascular associated smooth muscle cell differentiation	1/949 0.11%	10/23652 0.04%	0.336075	0.983718	si:ch211-79m20.1	1	si:ch211-79m20.1	1	--	0
Biological process	GO:1905719	protein localization to perinuclear region of cytoplasm	1/949 0.11%	10/23652 0.04%	0.336075	0.983718	hook2	1	hook2	1	--	0
Biological process	GO:1990253	cellular response to leucine starvation	1/949 0.11%	10/23652 0.04%	0.336075	0.983718	gcn1	1	gcn1	1	--	0
Biological process	GO:0006695	cholesterol biosynthetic process	3/949 0.32%	51/23652 0.22%	0.336076	0.983718	LOC119901591;LOC119895886;lpcat3	3	LOC119895886	1	LOC119901591;lpcat3	2
Biological process	GO:0006734	NADH metabolic process	3/949 0.32%	51/23652 0.22%	0.336076	0.983718	pck2;pfkmb;pck1	3	pfkmb	1	pck2;pck1	2
Biological process	GO:0032371	regulation of sterol transport	3/949 0.32%	51/23652 0.22%	0.336076	0.983718	LOC119884720;acat2;lpcat3	3	acat2	1	LOC119884720;lpcat3	2
Biological process	GO:0032374	regulation of cholesterol transport	3/949 0.32%	51/23652 0.22%	0.336076	0.983718	LOC119884720;acat2;lpcat3	3	acat2	1	LOC119884720;lpcat3	2
Biological process	GO:0043618	regulation of transcription from RNA polymerase II promoter in response to stress	3/949 0.32%	51/23652 0.22%	0.336076	0.983718	dnajb1b;LOC119898408;gcn1	3	dnajb1b;LOC119898408;gcn1	3	--	0
Biological process	GO:0045428	regulation of nitric oxide biosynthetic process	3/949 0.32%	51/23652 0.22%	0.336076	0.983718	hsp90aa1.2;LOC119908433;LOC119899498	3	hsp90aa1.2;LOC119908433;LOC119899498	3	--	0
Biological process	GO:0045620	negative regulation of lymphocyte differentiation	3/949 0.32%	51/23652 0.22%	0.336076	0.983718	znf608;bcl6aa;LOC119898768	3	znf608;bcl6aa	2	LOC119898768	1
Biological process	GO:0050909	sensory perception of taste	3/949 0.32%	51/23652 0.22%	0.336076	0.983718	pigr;LOC119908060;gng13b	3	gng13b	1	pigr;LOC119908060	2
Biological process	GO:0050974	detection of mechanical stimulus involved in sensory perception	3/949 0.32%	51/23652 0.22%	0.336076	0.983718	LOC119887485;LOC119894372;hpn	3	--	0	LOC119887485;LOC119894372;hpn	3
Biological process	GO:1902653	secondary alcohol biosynthetic process	3/949 0.32%	51/23652 0.22%	0.336076	0.983718	LOC119901591;LOC119895886;lpcat3	3	LOC119895886	1	LOC119901591;lpcat3	2
Biological process	GO:0042306	regulation of protein import into nucleus	4/949 0.42%	73/23652 0.31%	0.336468	0.983718	pik3r1;LOC119912685;kpnb3;LOC119898408	4	kpnb3;LOC119898408	2	pik3r1;LOC119912685	2
Biological process	GO:0032608	interferon-beta production	9/949 0.95%	187/23652 0.79%	0.336725	0.983718	LOC119911798;LOC119881999;LOC119893815;irf3;LOC119900552;ifih1;LOC119909371;novel.876;novel.205	9	LOC119911798;LOC119900552;novel.876;novel.205	4	LOC119881999;LOC119893815;irf3;ifih1;LOC119909371	5
Biological process	GO:0032648	regulation of interferon-beta production	9/949 0.95%	187/23652 0.79%	0.336725	0.983718	LOC119911798;LOC119881999;LOC119893815;irf3;LOC119900552;ifih1;LOC119909371;novel.876;novel.205	9	LOC119911798;LOC119900552;novel.876;novel.205	4	LOC119881999;LOC119893815;irf3;ifih1;LOC119909371	5
Biological process	GO:0016050	vesicle organization	20/949 2.11%	446/23652 1.89%	0.336796	0.983718	LOC119898066;zgc:162171;LOC119905243;syt7a;scarb2a;stxbp6;arfgap3;pikfyve;hook2;LOC119915634;LOC119895564;LOC119903465;LOC119895089;zgc:63863;uso1;hps5;cltrn;sec23b;pla2g3;rubcnl	20	stxbp6;arfgap3;pikfyve;hook2;LOC119895564;zgc:63863;uso1;hps5;sec23b;pla2g3	10	LOC119898066;zgc:162171;LOC119905243;syt7a;scarb2a;LOC119915634;LOC119903465;LOC119895089;cltrn;rubcnl	10
Biological process	GO:0035303	regulation of dephosphorylation	7/949 0.74%	141/23652 0.6%	0.337517	0.983718	LOC119908976;hsp90b1;LOC119908433;gnai2b;magi2a;tgfb2;ppp1r16a	7	LOC119908976;hsp90b1;LOC119908433	3	gnai2b;magi2a;tgfb2;ppp1r16a	4
Biological process	GO:1900180	regulation of protein localization to nucleus	7/949 0.74%	141/23652 0.6%	0.337517	0.983718	cacnb4a;pik3r1;LOC119912685;kpnb3;LOC119899845;LOC119898408;polr1a	7	kpnb3;LOC119899845;LOC119898408;polr1a	4	cacnb4a;pik3r1;LOC119912685	3
Biological process	GO:1902806	regulation of cell cycle G1/S phase transition	11/949 1.16%	234/23652 0.99%	0.339017	0.983718	cacnb4a;id2a;si:ch211-120g10.1;eif4g1a;atm;tm4sf5;LOC119910410;LOC119916268;rbl1;LOC119891498;novel.343	11	eif4g1a;atm;LOC119910410;rbl1;LOC119891498	5	cacnb4a;id2a;si:ch211-120g10.1;tm4sf5;LOC119916268;novel.343	6
Biological process	GO:0006353	DNA-templated transcription termination	2/949 0.21%	30/23652 0.13%	0.340228	0.983718	prmt5;LOC119917971	2	prmt5	1	LOC119917971	1
Biological process	GO:0014742	positive regulation of muscle hypertrophy	2/949 0.21%	30/23652 0.13%	0.340228	0.983718	LOC119908433;parp2	2	LOC119908433;parp2	2	--	0
Biological process	GO:0043101	purine-containing compound salvage	2/949 0.21%	30/23652 0.13%	0.340228	0.983718	gmpr;ada	2	--	0	gmpr;ada	2
Biological process	GO:0043651	linoleic acid metabolic process	2/949 0.21%	30/23652 0.13%	0.340228	0.983718	LOC119900971;LOC119900983	2	--	0	LOC119900971;LOC119900983	2
Biological process	GO:0048025	negative regulation of mRNA splicing, via spliceosome	2/949 0.21%	30/23652 0.13%	0.340228	0.983718	LOC119882053;LOC119896217	2	LOC119882053;LOC119896217	2	--	0
Biological process	GO:0051560	mitochondrial calcium ion homeostasis	2/949 0.21%	30/23652 0.13%	0.340228	0.983718	zgc:73226;anxa6	2	--	0	zgc:73226;anxa6	2
Biological process	GO:0060872	semicircular canal development	2/949 0.21%	30/23652 0.13%	0.340228	0.983718	eya1;bmp2b	2	eya1	1	bmp2b	1
Biological process	GO:0070584	mitochondrion morphogenesis	2/949 0.21%	30/23652 0.13%	0.340228	0.983718	fez1;wasf1	2	wasf1	1	fez1	1
Biological process	GO:0090312	positive regulation of protein deacetylation	2/949 0.21%	30/23652 0.13%	0.340228	0.983718	smarca5;bcl6aa	2	smarca5;bcl6aa	2	--	0
Biological process	GO:0008088	axo-dendritic transport	5/949 0.53%	96/23652 0.41%	0.341545	0.983718	fez1;hdac6;si:ch211-235e9.8;LOC119909918;uchl1	5	hdac6;si:ch211-235e9.8;LOC119909918;uchl1	4	fez1	1
Biological process	GO:2000736	regulation of stem cell differentiation	5/949 0.53%	96/23652 0.41%	0.341545	0.983718	chd4a;mta2;tgfb2;smyd5;nedd8l	5	chd4a;mta2;smyd5;nedd8l	4	tgfb2	1
Biological process	GO:0071241	cellular response to inorganic substance	12/949 1.26%	258/23652 1.09%	0.341825	0.983718	cacna1hb;LOC119895616;zgc:73226;hsp90b1;atrx;fus;LOC119905243;syt7a;LOC119906897;hspa5;guca1c;stk39	12	LOC119895616;hsp90b1;atrx;fus;hspa5;stk39	6	cacna1hb;zgc:73226;LOC119905243;syt7a;LOC119906897;guca1c	6
Biological process	GO:0006576	cellular biogenic amine metabolic process	6/949 0.63%	119/23652 0.5%	0.343615	0.983718	LOC119886699;tdo2a;LOC119890323;odc1;LOC119896383;tgfb2	6	odc1;LOC119896383	2	LOC119886699;tdo2a;LOC119890323;tgfb2	4
Biological process	GO:0046824	positive regulation of nucleocytoplasmic transport	4/949 0.42%	74/23652 0.31%	0.345653	0.983718	pik3r1;kpnb3;LOC119898408;LOC119888480	4	kpnb3;LOC119898408;LOC119888480	3	pik3r1	1
Biological process	GO:0072091	regulation of stem cell proliferation	4/949 0.42%	74/23652 0.31%	0.345653	0.983718	dgcr8;ago3b;LOC119905831;irs2b	4	dgcr8;ago3b;LOC119905831;irs2b	4	--	0
Biological process	GO:1901016	regulation of potassium ion transmembrane transporter activity	4/949 0.42%	74/23652 0.31%	0.345653	0.983718	abcc8;akap9;stk39;LOC119911169	4	abcc8;akap9;stk39	3	LOC119911169	1
Biological process	GO:0001953	negative regulation of cell-matrix adhesion	3/949 0.32%	52/23652 0.22%	0.347161	0.983718	pik3r1;LOC119912685;bcl6aa	3	bcl6aa	1	pik3r1;LOC119912685	2
Biological process	GO:0042417	dopamine metabolic process	3/949 0.32%	52/23652 0.22%	0.347161	0.983718	LOC119886699;LOC119890323;tgfb2	3	--	0	LOC119886699;LOC119890323;tgfb2	3
Biological process	GO:0098926	postsynaptic signal transduction	3/949 0.32%	52/23652 0.22%	0.347161	0.983718	gnai2b;LOC119897481;LOC119888480	3	LOC119888480	1	gnai2b;LOC119897481	2
Biological process	GO:1901021	positive regulation of calcium ion transmembrane transporter activity	3/949 0.32%	52/23652 0.22%	0.347161	0.983718	cacnb4a;stim2b;si:ch211-11k18.4	3	stim2b;si:ch211-11k18.4	2	cacnb4a	1
Biological process	GO:0002920	regulation of humoral immune response	5/949 0.53%	97/23652 0.41%	0.349544	0.983718	LOC119902345;LOC119902342;LOC119902347;LOC119896217;LOC119900156	5	LOC119896217	1	LOC119902345;LOC119902342;LOC119902347;LOC119900156	4
Biological process	GO:0032615	interleukin-12 production	5/949 0.53%	97/23652 0.41%	0.349544	0.983718	LOC119911798;LOC119881999;hspd1;LOC119896217;novel.876	5	LOC119911798;hspd1;LOC119896217;novel.876	4	LOC119881999	1
Biological process	GO:0032655	regulation of interleukin-12 production	5/949 0.53%	97/23652 0.41%	0.349544	0.983718	LOC119911798;LOC119881999;hspd1;LOC119896217;novel.876	5	LOC119911798;hspd1;LOC119896217;novel.876	4	LOC119881999	1
Biological process	GO:0071887	leukocyte apoptotic process	8/949 0.84%	166/23652 0.7%	0.349579	0.983718	LOC119882949;irs2b;bcl6aa;LOC119892344;pik3cb;pdcd7;LOC119903916;LOC119904788	8	irs2b;bcl6aa;pik3cb;pdcd7	4	LOC119882949;LOC119892344;LOC119903916;LOC119904788	4
Biological process	GO:0046916	cellular transition metal ion homeostasis	6/949 0.63%	120/23652 0.51%	0.350785	0.983718	LOC119895322;LOC119889123;slc30a7;LOC119911353;LOC119911352;LOC119897237	6	LOC119895322;LOC119889123;slc30a7;LOC119911353;LOC119911352	5	LOC119897237	1
Biological process	GO:0060840	artery development	6/949 0.63%	120/23652 0.51%	0.350785	0.983718	angptl3;LOC119910536;eya1;tgfb2;sox4a;LOC119900534	6	eya1;LOC119900534	2	angptl3;LOC119910536;tgfb2;sox4a	4
Biological process	GO:0016226	iron-sulfur cluster assembly	2/949 0.21%	31/23652 0.13%	0.354968	0.983718	ndor1;ciapin1	2	ndor1;ciapin1	2	--	0
Biological process	GO:0031163	metallo-sulfur cluster assembly	2/949 0.21%	31/23652 0.13%	0.354968	0.983718	ndor1;ciapin1	2	ndor1;ciapin1	2	--	0
Biological process	GO:0042554	superoxide anion generation	2/949 0.21%	31/23652 0.13%	0.354968	0.983718	gnai2b;ncf4	2	--	0	gnai2b;ncf4	2
Biological process	GO:0045822	negative regulation of heart contraction	2/949 0.21%	31/23652 0.13%	0.354968	0.983718	atp2a2b;pde4d	2	atp2a2b	1	pde4d	1
Biological process	GO:0048262	determination of dorsal/ventral asymmetry	2/949 0.21%	31/23652 0.13%	0.354968	0.983718	LOC119896436;bmp2b	2	LOC119896436	1	bmp2b	1
Biological process	GO:0048668	collateral sprouting	2/949 0.21%	31/23652 0.13%	0.354968	0.983718	hdac6;ulk1a	2	hdac6;ulk1a	2	--	0
Biological process	GO:0050869	negative regulation of B cell activation	2/949 0.21%	31/23652 0.13%	0.354968	0.983718	atm;bcl6aa	2	atm;bcl6aa	2	--	0
Biological process	GO:0050913	sensory perception of bitter taste	2/949 0.21%	31/23652 0.13%	0.354968	0.983718	pigr;LOC119908060	2	--	0	pigr;LOC119908060	2
Biological process	GO:0051349	positive regulation of lyase activity	2/949 0.21%	31/23652 0.13%	0.354968	0.983718	guca1c;LOC119913026	2	--	0	guca1c;LOC119913026	2
Biological process	GO:0071108	protein K48-linked deubiquitination	2/949 0.21%	31/23652 0.13%	0.354968	0.983718	usp5;usp37	2	usp5;usp37	2	--	0
Biological process	GO:0071577	zinc ion transmembrane transport	2/949 0.21%	31/23652 0.13%	0.354968	0.983718	LOC119889123;slc30a7	2	LOC119889123;slc30a7	2	--	0
Biological process	GO:0072578	neurotransmitter-gated ion channel clustering	2/949 0.21%	31/23652 0.13%	0.354968	0.983718	LOC119910292;LOC119911169	2	LOC119910292	1	LOC119911169	1
Biological process	GO:0090713	immunological memory process	2/949 0.21%	31/23652 0.13%	0.354968	0.983718	pck1;bcl6aa	2	bcl6aa	1	pck1	1
Biological process	GO:1901018	positive regulation of potassium ion transmembrane transporter activity	2/949 0.21%	31/23652 0.13%	0.354968	0.983718	abcc8;akap9	2	abcc8;akap9	2	--	0
Biological process	GO:1903146	regulation of autophagy of mitochondrion	2/949 0.21%	31/23652 0.13%	0.354968	0.983718	zgc:73226;cers1	2	cers1	1	zgc:73226	1
Biological process	GO:1903523	negative regulation of blood circulation	2/949 0.21%	31/23652 0.13%	0.354968	0.983718	atp2a2b;pde4d	2	atp2a2b	1	pde4d	1
Biological process	GO:1903715	regulation of aerobic respiration	2/949 0.21%	31/23652 0.13%	0.354968	0.983718	zgc:73226;ak4	2	--	0	zgc:73226;ak4	2
Biological process	GO:1990776	response to angiotensin	2/949 0.21%	31/23652 0.13%	0.354968	0.983718	LOC119908433;LOC119886294	2	LOC119908433	1	LOC119886294	1
Biological process	GO:0071482	cellular response to light stimulus	8/949 0.84%	167/23652 0.71%	0.355654	0.983718	LOC119913460;LOC119891031;camkmt;LOC119915887;ppid;pik3r1;LOC119882886;cers1	8	LOC119891031;camkmt;LOC119915887;ppid;cers1	5	LOC119913460;pik3r1;LOC119882886	3
Biological process	GO:0006937	regulation of muscle contraction	10/949 1.05%	214/23652 0.9%	0.356865	0.983718	LOC119909085;anxa6;atp2a2b;pde4d;si:ch211-11k18.4;LOC119889791;akap9;dapk3;LOC119905247;tnnt2a	10	LOC119909085;atp2a2b;si:ch211-11k18.4;akap9;dapk3;tnnt2a	6	anxa6;pde4d;LOC119889791;LOC119905247	4
Biological process	GO:0033273	response to vitamin	7/949 0.74%	144/23652 0.61%	0.357163	0.983718	LOC119886596;ndor1;LOC119905831;phex;LOC119891498;LOC119893254;dcps	7	ndor1;LOC119905831;LOC119891498;dcps	4	LOC119886596;phex;LOC119893254	3
Biological process	GO:0007492	endoderm development	6/949 0.63%	121/23652 0.51%	0.357968	0.983718	kif16ba;bmp2b;lamb1a;dusp2;foxh1;epb41l5	6	kif16ba;lamb1a;dusp2	3	bmp2b;foxh1;epb41l5	3
Biological process	GO:0002701	negative regulation of production of molecular mediator of immune response	3/949 0.32%	53/23652 0.22%	0.358228	0.983718	tgfb2;bcl6aa;LOC119892631	3	bcl6aa;LOC119892631	2	tgfb2	1
Biological process	GO:0006623	protein targeting to vacuole	3/949 0.32%	53/23652 0.22%	0.358228	0.983718	scarb2a;LOC119911353;LOC119911352	3	LOC119911353;LOC119911352	2	scarb2a	1
Biological process	GO:0032570	response to progesterone	3/949 0.32%	53/23652 0.22%	0.358228	0.983718	hsp90aa1.2;fosl1a;tgfb2	3	hsp90aa1.2;fosl1a	2	tgfb2	1
Biological process	GO:0080164	regulation of nitric oxide metabolic process	3/949 0.32%	53/23652 0.22%	0.358228	0.983718	hsp90aa1.2;LOC119908433;LOC119899498	3	hsp90aa1.2;LOC119908433;LOC119899498	3	--	0
Biological process	GO:0110148	biomineralization	9/949 0.95%	191/23652 0.81%	0.359404	0.983718	LOC119917911;anxa6;LOC119908433;LOC119886596;LOC119908912;phex;bcor;phospho1;LOC119907176	9	LOC119917911;LOC119908433;phospho1	3	anxa6;LOC119886596;LOC119908912;phex;bcor;LOC119907176	6
Biological process	GO:0000724	double-strand break repair via homologous recombination	8/949 0.84%	168/23652 0.71%	0.36174	0.983718	LOC119896436;fus;atm;ercc6;exd2;rmi2;LOC119908006;epc2	8	LOC119896436;fus;atm;ercc6;exd2;LOC119908006;epc2	7	rmi2	1
Biological process	GO:0046488	phosphatidylinositol metabolic process	10/949 1.05%	215/23652 0.91%	0.362234	0.983718	slc27a1a;lpgat1;inppl1b;pik3r1;pikfyve;si:ch211-79m20.1;LOC119915677;LOC119898768;pik3cb;pla2g3	10	slc27a1a;lpgat1;inppl1b;pikfyve;si:ch211-79m20.1;LOC119915677;pik3cb;pla2g3	8	pik3r1;LOC119898768	2
Biological process	GO:0000244	spliceosomal tri-snRNP complex assembly	1/949 0.11%	11/23652 0.05%	0.362725	0.983718	prpf19	1	prpf19	1	--	0
Biological process	GO:0001408	guanine nucleotide transport	1/949 0.11%	11/23652 0.05%	0.362725	0.983718	slc17a9b	1	slc17a9b	1	--	0
Biological process	GO:0001781	neutrophil apoptotic process	1/949 0.11%	11/23652 0.05%	0.362725	0.983718	pik3cb	1	pik3cb	1	--	0
Biological process	GO:0002713	negative regulation of B cell mediated immunity	1/949 0.11%	11/23652 0.05%	0.362725	0.983718	bcl6aa	1	bcl6aa	1	--	0
Biological process	GO:0002890	negative regulation of immunoglobulin mediated immune response	1/949 0.11%	11/23652 0.05%	0.362725	0.983718	bcl6aa	1	bcl6aa	1	--	0
Biological process	GO:0003183	mitral valve morphogenesis	1/949 0.11%	11/23652 0.05%	0.362725	0.983718	sox4a	1	--	0	sox4a	1
Biological process	GO:0003211	cardiac ventricle formation	1/949 0.11%	11/23652 0.05%	0.362725	0.983718	sox4a	1	--	0	sox4a	1
Biological process	GO:0003357	noradrenergic neuron differentiation	1/949 0.11%	11/23652 0.05%	0.362725	0.983718	sox4a	1	--	0	sox4a	1
Biological process	GO:0006384	transcription initiation at RNA polymerase III promoter	1/949 0.11%	11/23652 0.05%	0.362725	0.983718	LOC119910127	1	LOC119910127	1	--	0
Biological process	GO:0006545	glycine biosynthetic process	1/949 0.11%	11/23652 0.05%	0.362725	0.983718	agxtb	1	--	0	agxtb	1
Biological process	GO:0006678	glucosylceramide metabolic process	1/949 0.11%	11/23652 0.05%	0.362725	0.983718	gba2	1	--	0	gba2	1
Biological process	GO:0006977	DNA damage response, signal transduction by p53 class mediator resulting in cell cycle arrest	1/949 0.11%	11/23652 0.05%	0.362725	0.983718	atm	1	atm	1	--	0
Biological process	GO:0007412	axon target recognition	1/949 0.11%	11/23652 0.05%	0.362725	0.983718	uchl1	1	uchl1	1	--	0
Biological process	GO:0009111	vitamin catabolic process	1/949 0.11%	11/23652 0.05%	0.362725	0.983718	LOC119886596	1	--	0	LOC119886596	1
Biological process	GO:0009222	pyrimidine ribonucleotide catabolic process	1/949 0.11%	11/23652 0.05%	0.362725	0.983718	upb1	1	--	0	upb1	1
Biological process	GO:0009235	cobalamin metabolic process	1/949 0.11%	11/23652 0.05%	0.362725	0.983718	abcd4	1	abcd4	1	--	0
Biological process	GO:0009629	response to gravity	1/949 0.11%	11/23652 0.05%	0.362725	0.983718	fosl1a	1	fosl1a	1	--	0
Biological process	GO:0010753	positive regulation of cGMP-mediated signaling	1/949 0.11%	11/23652 0.05%	0.362725	0.983718	guca1c	1	--	0	guca1c	1
Biological process	GO:0010887	negative regulation of cholesterol storage	1/949 0.11%	11/23652 0.05%	0.362725	0.983718	LOC119917911	1	LOC119917911	1	--	0
Biological process	GO:0014012	peripheral nervous system axon regeneration	1/949 0.11%	11/23652 0.05%	0.362725	0.983718	LOC119912685	1	--	0	LOC119912685	1
Biological process	GO:0014905	myoblast fusion involved in skeletal muscle regeneration	1/949 0.11%	11/23652 0.05%	0.362725	0.983718	LOC119918079	1	--	0	LOC119918079	1
Biological process	GO:0015822	ornithine transport	1/949 0.11%	11/23652 0.05%	0.362725	0.983718	slc25a15b	1	--	0	slc25a15b	1
Biological process	GO:0015851	nucleobase transport	1/949 0.11%	11/23652 0.05%	0.362725	0.983718	LOC119911845	1	LOC119911845	1	--	0
Biological process	GO:0015886	heme transport	1/949 0.11%	11/23652 0.05%	0.362725	0.983718	LOC119885973	1	--	0	LOC119885973	1
Biological process	GO:0016139	glycoside catabolic process	1/949 0.11%	11/23652 0.05%	0.362725	0.983718	gba2	1	--	0	gba2	1
Biological process	GO:0016237	lysosomal microautophagy	1/949 0.11%	11/23652 0.05%	0.362725	0.983718	ulk1a	1	ulk1a	1	--	0
Biological process	GO:0018120	peptidyl-arginine ADP-ribosylation	1/949 0.11%	11/23652 0.05%	0.362725	0.983718	LOC119899353	1	--	0	LOC119899353	1
Biological process	GO:0018206	peptidyl-methionine modification	1/949 0.11%	11/23652 0.05%	0.362725	0.983718	LOC119908850	1	--	0	LOC119908850	1
Biological process	GO:0030473	nuclear migration along microtubule	1/949 0.11%	11/23652 0.05%	0.362725	0.983718	LOC119915863	1	--	0	LOC119915863	1
Biological process	GO:0031958	corticosteroid receptor signaling pathway	1/949 0.11%	11/23652 0.05%	0.362725	0.983718	ptges3a	1	ptges3a	1	--	0
Biological process	GO:0032347	regulation of aldosterone biosynthetic process	1/949 0.11%	11/23652 0.05%	0.362725	0.983718	clcn2c	1	clcn2c	1	--	0
Biological process	GO:0032905	transforming growth factor beta1 production	1/949 0.11%	11/23652 0.05%	0.362725	0.983718	LOC119898066	1	--	0	LOC119898066	1
Biological process	GO:0033029	regulation of neutrophil apoptotic process	1/949 0.11%	11/23652 0.05%	0.362725	0.983718	pik3cb	1	pik3cb	1	--	0
Biological process	GO:0033034	positive regulation of myeloid cell apoptotic process	1/949 0.11%	11/23652 0.05%	0.362725	0.983718	pik3cb	1	pik3cb	1	--	0
Biological process	GO:0033539	fatty acid beta-oxidation using acyl-CoA dehydrogenase	1/949 0.11%	11/23652 0.05%	0.362725	0.983718	acadvl	1	acadvl	1	--	0
Biological process	GO:0034498	early endosome to Golgi transport	1/949 0.11%	11/23652 0.05%	0.362725	0.983718	si:ch211-11k18.4	1	si:ch211-11k18.4	1	--	0
Biological process	GO:0034651	cortisol biosynthetic process	1/949 0.11%	11/23652 0.05%	0.362725	0.983718	cacna1hb	1	--	0	cacna1hb	1
Biological process	GO:0035666	TRIF-dependent toll-like receptor signaling pathway	1/949 0.11%	11/23652 0.05%	0.362725	0.983718	irf3	1	--	0	irf3	1
Biological process	GO:0035871	protein K11-linked deubiquitination	1/949 0.11%	11/23652 0.05%	0.362725	0.983718	usp37	1	usp37	1	--	0
Biological process	GO:0035912	dorsal aorta morphogenesis	1/949 0.11%	11/23652 0.05%	0.362725	0.983718	LOC119910536	1	--	0	LOC119910536	1
Biological process	GO:0035977	protein deglycosylation involved in glycoprotein catabolic process	1/949 0.11%	11/23652 0.05%	0.362725	0.983718	si:ch211-282j22.3	1	si:ch211-282j22.3	1	--	0
Biological process	GO:0036124	histone H3-K9 trimethylation	1/949 0.11%	11/23652 0.05%	0.362725	0.983718	atrx	1	atrx	1	--	0
Biological process	GO:0036269	swimming behavior	1/949 0.11%	11/23652 0.05%	0.362725	0.983718	LOC119911365	1	LOC119911365	1	--	0
Biological process	GO:0036500	ATF6-mediated unfolded protein response	1/949 0.11%	11/23652 0.05%	0.362725	0.983718	LOC119898408	1	LOC119898408	1	--	0
Biological process	GO:0039532	negative regulation of viral-induced cytoplasmic pattern recognition receptor signaling pathway	1/949 0.11%	11/23652 0.05%	0.362725	0.983718	LOC119896217	1	LOC119896217	1	--	0
Biological process	GO:0042664	negative regulation of endodermal cell fate specification	1/949 0.11%	11/23652 0.05%	0.362725	0.983718	bmp2b	1	--	0	bmp2b	1
Biological process	GO:0043634	polyadenylation-dependent ncRNA catabolic process	1/949 0.11%	11/23652 0.05%	0.362725	0.983718	zcchc7	1	zcchc7	1	--	0
Biological process	GO:0044829	positive regulation by host of viral genome replication	1/949 0.11%	11/23652 0.05%	0.362725	0.983718	zgc:63863	1	zgc:63863	1	--	0
Biological process	GO:0048280	vesicle fusion with Golgi apparatus	1/949 0.11%	11/23652 0.05%	0.362725	0.983718	uso1	1	uso1	1	--	0
Biological process	GO:0055059	asymmetric neuroblast division	1/949 0.11%	11/23652 0.05%	0.362725	0.983718	LOC119898249	1	LOC119898249	1	--	0
Biological process	GO:0060253	negative regulation of glial cell proliferation	1/949 0.11%	11/23652 0.05%	0.362725	0.983718	abcc8	1	abcc8	1	--	0
Biological process	GO:0060430	lung saccule development	1/949 0.11%	11/23652 0.05%	0.362725	0.983718	ptges3a	1	ptges3a	1	--	0
Biological process	GO:0060677	ureteric bud elongation	1/949 0.11%	11/23652 0.05%	0.362725	0.983718	LOC119895886	1	LOC119895886	1	--	0
Biological process	GO:0060856	establishment of blood-brain barrier	1/949 0.11%	11/23652 0.05%	0.362725	0.983718	LOC119895474	1	--	0	LOC119895474	1
Biological process	GO:0061302	smooth muscle cell-matrix adhesion	1/949 0.11%	11/23652 0.05%	0.362725	0.983718	LOC119912685	1	--	0	LOC119912685	1
Biological process	GO:0061668	mitochondrial ribosome assembly	1/949 0.11%	11/23652 0.05%	0.362725	0.983718	LOC119900498	1	LOC119900498	1	--	0
Biological process	GO:0062042	regulation of cardiac epithelial to mesenchymal transition	1/949 0.11%	11/23652 0.05%	0.362725	0.983718	tgfb2	1	--	0	tgfb2	1
Biological process	GO:0062043	positive regulation of cardiac epithelial to mesenchymal transition	1/949 0.11%	11/23652 0.05%	0.362725	0.983718	tgfb2	1	--	0	tgfb2	1
Biological process	GO:0070292	N-acylphosphatidylethanolamine metabolic process	1/949 0.11%	11/23652 0.05%	0.362725	0.983718	plaat1l	1	--	0	plaat1l	1
Biological process	GO:0070874	negative regulation of glycogen metabolic process	1/949 0.11%	11/23652 0.05%	0.362725	0.983718	LOC119906981	1	LOC119906981	1	--	0
Biological process	GO:0071044	histone mRNA catabolic process	1/949 0.11%	11/23652 0.05%	0.362725	0.983718	atm	1	atm	1	--	0
Biological process	GO:0071236	cellular response to antibiotic	1/949 0.11%	11/23652 0.05%	0.362725	0.983718	hspa5	1	hspa5	1	--	0
Biological process	GO:0072110	glomerular mesangial cell proliferation	1/949 0.11%	11/23652 0.05%	0.362725	0.983718	si:ch211-79m20.1	1	si:ch211-79m20.1	1	--	0
Biological process	GO:0072124	regulation of glomerular mesangial cell proliferation	1/949 0.11%	11/23652 0.05%	0.362725	0.983718	si:ch211-79m20.1	1	si:ch211-79m20.1	1	--	0
Biological process	GO:0072710	response to hydroxyurea	1/949 0.11%	11/23652 0.05%	0.362725	0.983718	atrx	1	atrx	1	--	0
Biological process	GO:0090235	regulation of metaphase plate congression	1/949 0.11%	11/23652 0.05%	0.362725	0.983718	LOC119909918	1	LOC119909918	1	--	0
Biological process	GO:0097466	ubiquitin-dependent glycoprotein ERAD pathway	1/949 0.11%	11/23652 0.05%	0.362725	0.983718	si:ch211-282j22.3	1	si:ch211-282j22.3	1	--	0
Biological process	GO:0097527	necroptotic signaling pathway	1/949 0.11%	11/23652 0.05%	0.362725	0.983718	LOC119904788	1	--	0	LOC119904788	1
Biological process	GO:0098713	leucine import across plasma membrane	1/949 0.11%	11/23652 0.05%	0.362725	0.983718	slc43a2b	1	--	0	slc43a2b	1
Biological process	GO:1900747	negative regulation of vascular endothelial growth factor signaling pathway	1/949 0.11%	11/23652 0.05%	0.362725	0.983718	pik3cb	1	pik3cb	1	--	0
Biological process	GO:1901030	positive regulation of mitochondrial outer membrane permeabilization involved in apoptotic signaling pathway	1/949 0.11%	11/23652 0.05%	0.362725	0.983718	hip1rb	1	--	0	hip1rb	1
Biological process	GO:1901078	negative regulation of relaxation of muscle	1/949 0.11%	11/23652 0.05%	0.362725	0.983718	pde4d	1	--	0	pde4d	1
Biological process	GO:1902513	regulation of organelle transport along microtubule	1/949 0.11%	11/23652 0.05%	0.362725	0.983718	fez1	1	--	0	fez1	1
Biological process	GO:1902645	tertiary alcohol biosynthetic process	1/949 0.11%	11/23652 0.05%	0.362725	0.983718	cacna1hb	1	--	0	cacna1hb	1
Biological process	GO:1902959	regulation of aspartic-type endopeptidase activity involved in amyloid precursor protein catabolic process	1/949 0.11%	11/23652 0.05%	0.362725	0.983718	LOC119908433	1	LOC119908433	1	--	0
Biological process	GO:1903251	multi-ciliated epithelial cell differentiation	1/949 0.11%	11/23652 0.05%	0.362725	0.983718	e2f4	1	e2f4	1	--	0
Biological process	GO:1903352	L-ornithine transmembrane transport	1/949 0.11%	11/23652 0.05%	0.362725	0.983718	slc25a15b	1	--	0	slc25a15b	1
Biological process	GO:1903753	negative regulation of p38MAPK cascade	1/949 0.11%	11/23652 0.05%	0.362725	0.983718	si:cabz01101003.1	1	si:cabz01101003.1	1	--	0
Biological process	GO:1903801	L-leucine import across plasma membrane	1/949 0.11%	11/23652 0.05%	0.362725	0.983718	slc43a2b	1	--	0	slc43a2b	1
Biological process	GO:1903817	negative regulation of voltage-gated potassium channel activity	1/949 0.11%	11/23652 0.05%	0.362725	0.983718	LOC119911169	1	--	0	LOC119911169	1
Biological process	GO:1903894	regulation of IRE1-mediated unfolded protein response	1/949 0.11%	11/23652 0.05%	0.362725	0.983718	hspa5	1	hspa5	1	--	0
Biological process	GO:1903961	positive regulation of anion transmembrane transport	1/949 0.11%	11/23652 0.05%	0.362725	0.983718	cltrn	1	--	0	cltrn	1
Biological process	GO:1904044	response to aldosterone	1/949 0.11%	11/23652 0.05%	0.362725	0.983718	stk39	1	stk39	1	--	0
Biological process	GO:1904382	mannose trimming involved in glycoprotein ERAD pathway	1/949 0.11%	11/23652 0.05%	0.362725	0.983718	si:ch211-282j22.3	1	si:ch211-282j22.3	1	--	0
Biological process	GO:1904612	response to 2,3,7,8-tetrachlorodibenzodioxine	1/949 0.11%	11/23652 0.05%	0.362725	0.983718	LOC119904531	1	LOC119904531	1	--	0
Biological process	GO:1904874	positive regulation of telomerase RNA localization to Cajal body	1/949 0.11%	11/23652 0.05%	0.362725	0.983718	LOC119899825	1	LOC119899825	1	--	0
Biological process	GO:1905063	regulation of vascular associated smooth muscle cell differentiation	1/949 0.11%	11/23652 0.05%	0.362725	0.983718	si:ch211-79m20.1	1	si:ch211-79m20.1	1	--	0
Biological process	GO:1905603	regulation of blood-brain barrier permeability	1/949 0.11%	11/23652 0.05%	0.362725	0.983718	abcc8	1	abcc8	1	--	0
Biological process	GO:1990416	cellular response to brain-derived neurotrophic factor stimulus	1/949 0.11%	11/23652 0.05%	0.362725	0.983718	wasf1	1	wasf1	1	--	0
Biological process	GO:2000508	regulation of dendritic cell chemotaxis	1/949 0.11%	11/23652 0.05%	0.362725	0.983718	LOC119896217	1	LOC119896217	1	--	0
Biological process	GO:2000510	positive regulation of dendritic cell chemotaxis	1/949 0.11%	11/23652 0.05%	0.362725	0.983718	LOC119896217	1	LOC119896217	1	--	0
Biological process	GO:2000643	positive regulation of early endosome to late endosome transport	1/949 0.11%	11/23652 0.05%	0.362725	0.983718	LOC119888666	1	LOC119888666	1	--	0
Biological process	GO:2000650	negative regulation of sodium ion transmembrane transporter activity	1/949 0.11%	11/23652 0.05%	0.362725	0.983718	stk39	1	stk39	1	--	0
Biological process	GO:0010232	vascular transport	4/949 0.42%	76/23652 0.32%	0.364032	0.983718	slc27a1a;slc5a6a;slc1a4;abcc4	4	slc27a1a;slc5a6a;slc1a4	3	abcc4	1
Biological process	GO:0016239	positive regulation of macroautophagy	4/949 0.42%	76/23652 0.32%	0.364032	0.983718	zgc:73226;ulk1a;cers1;novel.205	4	ulk1a;cers1;novel.205	3	zgc:73226	1
Biological process	GO:0032755	positive regulation of interleukin-6 production	4/949 0.42%	76/23652 0.32%	0.364032	0.983718	LOC119898249;LOC119898408;hspd1;ifih1	4	LOC119898249;LOC119898408;hspd1	3	ifih1	1
Biological process	GO:0150104	transport across blood-brain barrier	4/949 0.42%	76/23652 0.32%	0.364032	0.983718	slc27a1a;slc5a6a;slc1a4;abcc4	4	slc27a1a;slc5a6a;slc1a4	3	abcc4	1
[truncated: 4,759 more rows]
