# Supplementary material for: An Integrated Analysis of Transcriptomic and Metabolomic Effects Reveals Insights into Stress Responses in Largemouth Bass (Micropterus salmoides) Under MS-222 (Tricaine Methanesulfonate) Exposure
Source: Metabolites. 2025 May 23;15(6):349. doi: 10.3390/metabo15060349 (PMC12194923; doi:10.3390/metabo15060349)
Supplement: Supplementary file 1 [file metabolites-15-00349-s001.zip › Table S6- GO classification of differentially expressed genes of gill between exprimental group and control group.xlsx]

## Sheet: Sheet1
Ontology	ID	Description	GeneRatio	All_gene	Count	Up_gene	Count_Up	Down_gene	Count_Down
Biological process	GO:0000003	reproduction	118/3252	LOC119884114;tdrd6;LOC119914222;zpax1;brdt;LOC119912869;pkd1a;wee2;rabl2;LOC119914446;slc38a3b;zmp:0000000846;fgf10b;ptk2bb;dachb;cacna1ha;LOC119897422;mov10l1;edn1;LOC119915730;fbxo43;acvr1ba;LOC119890006;piwil1;LOC119918936;LOC119909082;cdc25b;LOC119917657;npas2;LOC119905873;grip2a;LOC119897369;abcc8;LOC119894705;tmed2;LOC119890835;LOC119894344;LOC119907109;vipas39;si:dkey-46i9.6;scaper;zgc:111…	118	LOC119884114;tdrd6;LOC119914222;zpax1;brdt;LOC119912869;pkd1a;wee2;rabl2;slc38a3b;zmp:0000000846;fgf10b;dachb;cacna1ha;LOC119897422;mov10l1;edn1;fbxo43;acvr1ba;LOC119890006;piwil1;LOC119918936;LOC119909082;cdc25b;npas2;grip2a;abcc8;LOC119890835;LOC119894344;LOC119907109;vipas39;si:dkey-46i9.6;scaper;zgc:111976;sstr1a;piwil2;schip1;nphp1;LOC119911324;cbx7b;LOC119884831;spata6;LOC119883271;novel.33…	72	LOC119914446;ptk2bb;LOC119915730;LOC119917657;LOC119905873;LOC119897369;LOC119894705;tmed2;tlr9;srd5a2b;igfbp7;sfrp1a;LOC119898634;ccr6b;LOC119905872;LOC119896035;LOC119914513;LOC119888924;LOC119914280;LOC119893270;LOC119912591;LOC119894925;zgc:65811;LOC119917376;st14a;LOC119906237;syne1b;larp7;LOC119910034;LOC119882613;LOC119895951;ccr6a;LOC119897731;hspa5;novel.1447;LOC119892240;LOC119894933;LO…	46
Biological process	GO:0002376	immune system process	363/3252	LOC119908994;novel.3409;LOC119913018;LOC119884527;LOC119894907;asb2a.1;LOC119900919;LOC119894278;LOC119912536;si:dkey-88l16.3;ptger4b;LOC119905857;LOC119894956;ltb4r2b;LOC119900503;LOC119911422;LOC119914860;ccl20l;fev;novel.3585;LOC119900534;LOC119891695;tbx1;novel.233;LOC119897855;LOC119894363;tle3a;LOC119905058;LOC119902203;kif16bb;LOC119887189;LOC119899450;trim101;fgf10b;LOC119897099;ptk2bb;sm…	363	novel.3409;LOC119884527;asb2a.1;si:dkey-88l16.3;LOC119905857;LOC119900503;novel.3585;LOC119900534;tbx1;LOC119897855;LOC119894363;tle3a;LOC119905058;kif16bb;trim101;fgf10b;smarcd3b;LOC119897175;gprc5ba;LOC119891930;LOC119906062;meis1a;il17d;edn1;fn1a;novel.3586;cnn2;itga7;acvr1ba;tlr5a;novel.575;fut9a;LOC119901345;dysf;LOC119893656;si:dkey-197j19.6;mixl1;LOC119905553;braf;tpm1;dusp3a;LOC119905369;…	112	LOC119908994;LOC119913018;LOC119894907;LOC119900919;LOC119894278;LOC119912536;ptger4b;LOC119894956;ltb4r2b;LOC119911422;LOC119914860;ccl20l;fev;LOC119891695;novel.233;LOC119902203;LOC119887189;LOC119899450;LOC119897099;ptk2bb;arhgef1a;LOC119911645;LOC119912010;LOC119911197;capgb;ccl25a;LOC119894277;LOC119883361;dnase2;LOC119898202;LOC119891768;runx3;LOC119898769;LOC119896965;LOC119901666;LOC11988…	251
Biological process	GO:0008152	metabolic process	1141/3252	LOC119898452;aebp1a;LOC119891246;rasl11a;si:ch211-106h11.3;novel.3409;novel.861;LOC119884527;tdrd6;LOC119901990;asb2a.1;ky;LOC119894924;raver1;kcnip3b;LOC119900919;LOC119896392;LOC119914222;usp13;hsf4;anpepa;nifk;novel.3483;rbm24b;LOC119885526;brdt;bin1b;LOC119912536;ect2;elavl2;si:dkey-88l16.3;arxa;LOC119900200;LOC119905857;LOC119889925;LOC119894956;alx1;zbtb16b;LOC119912907;hacd1;LOC119910711;L…	1141	aebp1a;LOC119891246;rasl11a;si:ch211-106h11.3;novel.3409;novel.861;LOC119884527;tdrd6;LOC119901990;asb2a.1;ky;LOC119894924;raver1;kcnip3b;LOC119896392;LOC119914222;usp13;hsf4;anpepa;nifk;novel.3483;rbm24b;LOC119885526;brdt;bin1b;ect2;elavl2;si:dkey-88l16.3;arxa;LOC119900200;LOC119905857;LOC119889925;alx1;zbtb16b;LOC119912907;hacd1;LOC119910711;LOC119900503;novel.4177;LOC119889685;pkd1a;pou3f1;LOC…	721	LOC119898452;LOC119900919;LOC119912536;LOC119894956;LOC119911422;LOC119914345;ccl20l;fev;LOC119914446;LOC119891695;LOC119917243;novel.233;LOC119918107;ca6;LOC119912964;LOC119902203;LOC119887189;gm2a;ndfip2;zgc:171566;LOC119905257;LOC119897099;LOC119894992;ptk2bb;plaub;arhgef1a;LOC119911645;LOC119912010;efemp1;LOC119904016;LOC119911197;pgd;lsr;LOC119915730;novel.3308;atp2a3;LOC119883361;elapor1;dn…	420
Biological process	GO:0009987	cellular process	1817/3252	LOC119898452;aebp1a;rasl11a;cnga4;LOC119908994;si:ch211-106h11.3;novel.3409;LOC119903801;LOC119884114;anks1ab;LOC119913018;novel.861;si:ch73-15b2.5;LOC119884527;tdrd6;LOC119901990;asb2a.1;ky;LOC119894924;raver1;kcnip3b;LOC119900919;LOC119896392;LOC119914222;usp13;hsf4;mybpc1;cdh15;anpepa;zpax1;nifk;novel.3483;rbm24b;LOC119885526;brdt;bin1b;cunh14orf180;LOC119912536;ect2;elavl2;LOC119917713;si:dke…	1817	aebp1a;rasl11a;cnga4;si:ch211-106h11.3;novel.3409;LOC119903801;LOC119884114;anks1ab;novel.861;si:ch73-15b2.5;LOC119884527;tdrd6;LOC119901990;asb2a.1;ky;LOC119894924;raver1;kcnip3b;LOC119896392;LOC119914222;usp13;hsf4;mybpc1;cdh15;anpepa;zpax1;nifk;novel.3483;rbm24b;LOC119885526;brdt;bin1b;cunh14orf180;ect2;elavl2;LOC119917713;si:dkey-88l16.3;arxa;scn4ab;LOC119915609;LOC119900200;LOC119905857;LOC1…	1187	LOC119898452;LOC119908994;LOC119913018;LOC119900919;LOC119912536;ptger4b;LOC119894956;ltb4r2b;LOC119911422;LOC119914860;sytl2b;LOC119914345;itgb2;ccl20l;fev;LOC119914446;LOC119891695;LOC119917243;novel.233;ca6;LOC119912964;LOC119902203;LOC119887189;LOC119899450;gm2a;LOC119906060;ndfip2;grik2;novel.1185;agr2;sdf4;LOC119898454;zgc:171566;LOC119905257;LOC119897099;LOC119894992;ptk2bb;plaub;arhgef1a;…	630
Biological process	GO:0016032	viral process	26/3252	LOC119884527;zgc:136908;nectin1b;LOC119901666;spint1a;LOC119897138;LOC119913281;si:dkey-46i9.6;LOC119911240;LOC119888605;LOC119888522;LOC119917015;LOC119897691;LOC119893728;LOC119901317;prkn;zgc:172270;mgat5;stoml3b;LOC119898645;novel.1167;si:dkey-206d17.12;LOC119891307;psmc3;LOC119897619;tmprss4a	26	LOC119884527;zgc:136908;si:dkey-46i9.6;LOC119911240;LOC119888522;LOC119901317;prkn;zgc:172270	8	nectin1b;LOC119901666;spint1a;LOC119897138;LOC119913281;LOC119888605;LOC119917015;LOC119897691;LOC119893728;mgat5;stoml3b;LOC119898645;novel.1167;si:dkey-206d17.12;LOC119891307;psmc3;LOC119897619;tmprss4a	18
Biological process	GO:0022414	reproductive process	118/3252	LOC119884114;tdrd6;LOC119914222;zpax1;brdt;LOC119912869;pkd1a;wee2;rabl2;LOC119914446;slc38a3b;zmp:0000000846;fgf10b;ptk2bb;dachb;cacna1ha;LOC119897422;mov10l1;edn1;LOC119915730;fbxo43;acvr1ba;LOC119890006;piwil1;LOC119918936;LOC119909082;cdc25b;LOC119917657;npas2;LOC119905873;grip2a;LOC119897369;abcc8;LOC119894705;tmed2;LOC119890835;LOC119894344;LOC119907109;vipas39;si:dkey-46i9.6;scaper;zgc:111…	118	LOC119884114;tdrd6;LOC119914222;zpax1;brdt;LOC119912869;pkd1a;wee2;rabl2;slc38a3b;zmp:0000000846;fgf10b;dachb;cacna1ha;LOC119897422;mov10l1;edn1;fbxo43;acvr1ba;LOC119890006;piwil1;LOC119918936;LOC119909082;cdc25b;npas2;grip2a;abcc8;LOC119890835;LOC119894344;LOC119907109;vipas39;si:dkey-46i9.6;scaper;zgc:111976;sstr1a;piwil2;schip1;nphp1;LOC119911324;cbx7b;LOC119884831;spata6;LOC119883271;novel.33…	72	LOC119914446;ptk2bb;LOC119915730;LOC119917657;LOC119905873;LOC119897369;LOC119894705;tmed2;tlr9;srd5a2b;igfbp7;sfrp1a;LOC119898634;ccr6b;LOC119905872;LOC119896035;LOC119914513;LOC119888924;LOC119914280;LOC119893270;LOC119912591;LOC119894925;zgc:65811;LOC119917376;st14a;LOC119906237;syne1b;larp7;LOC119910034;LOC119882613;LOC119895951;ccr6a;LOC119897731;hspa5;novel.1447;LOC119892240;LOC119894933;LO…	46
Biological process	GO:0023052	signaling	710/3252	LOC119898452;LOC119908994;si:ch211-106h11.3;novel.3409;anks1ab;LOC119913018;LOC119884527;LOC119901990;asb2a.1;LOC119900919;LOC119896392;LOC119914222;anpepa;LOC119885526;bin1b;LOC119912536;ect2;si:dkey-88l16.3;ptger4b;LOC119915609;LOC119905857;LOC119894956;egfl7;ltb4r2b;lrrc39;dtna;LOC119900503;LOC119917433;LOC119911422;phf24;LOC119914860;scn1lab;pkd1a;LOC119914345;itgb2;ccl20l;arhgap44a;htra3a;si…	710	si:ch211-106h11.3;novel.3409;anks1ab;LOC119884527;LOC119901990;asb2a.1;LOC119896392;LOC119914222;anpepa;LOC119885526;bin1b;ect2;si:dkey-88l16.3;LOC119915609;LOC119905857;egfl7;lrrc39;dtna;LOC119900503;LOC119917433;phf24;scn1lab;pkd1a;arhgap44a;htra3a;si:ch211-81a5.1;LOC119916552;grm5b;novel.3585;LOC119903835;LOC119900534;LOC119916947;camk2b1;foxo4;nfatc4;LOC119882272;LOC119912908;fhl5;LOC11989915…	421	LOC119898452;LOC119908994;LOC119913018;LOC119900919;LOC119912536;ptger4b;LOC119894956;ltb4r2b;LOC119911422;LOC119914860;LOC119914345;itgb2;ccl20l;LOC119914446;LOC119891695;LOC119917243;novel.233;LOC119902203;LOC119887189;LOC119899450;LOC119906060;ndfip2;grik2;ptk2bb;arhgef1a;LOC119911645;efemp1;LOC119895664;LOC119911197;LOC119899409;ccl25a;novel.4323;LOC119915730;atp2a3;LOC119911387;LOC119898202;…	289
Biological process	GO:0032501	multicellular organismal process	917/3252	cnga4;LOC119908994;si:ch211-106h11.3;novel.3409;anks1ab;LOC119884527;tdrd6;asb2a.1;kcnip3b;LOC119896392;LOC119914222;lhfpl3;hsf4;anpepa;rbm24b;LOC119885526;brdt;bin1b;LOC119897689;LOC119912536;ect2;elavl2;LOC119917713;si:dkey-88l16.3;arxa;LOC119900200;LOC119905857;LOC119894956;LOC119916445;alx1;egfl7;LOC119912869;ccm2l;zbtb16b;ltb4r2b;lrrc39;dtna;LOC119900503;LOC119918455;LOC119911422;phf24;LOC11…	917	cnga4;si:ch211-106h11.3;novel.3409;anks1ab;LOC119884527;tdrd6;asb2a.1;kcnip3b;LOC119896392;LOC119914222;lhfpl3;hsf4;anpepa;rbm24b;LOC119885526;brdt;bin1b;ect2;elavl2;LOC119917713;si:dkey-88l16.3;arxa;LOC119900200;LOC119905857;LOC119916445;alx1;egfl7;LOC119912869;ccm2l;zbtb16b;lrrc39;dtna;LOC119900503;LOC119918455;phf24;scn1lab;pkd1a;pou3f1;arhgap44a;sgip1a;LOC119896821;myod1;LOC119885483;grm5b;ra…	587	LOC119908994;LOC119897689;LOC119912536;LOC119894956;ltb4r2b;LOC119911422;LOC119914860;LOC119914345;ccl20l;fev;LOC119914446;LOC119891695;novel.233;ca6;LOC119902203;LOC119887189;gm2a;LOC119906060;agr2;sdf4;LOC119905257;LOC119897099;ptk2bb;plaub;arhgef1a;LOC119911645;LOC119912010;efemp1;LOC119895664;LOC119911197;capgb;LOC119905255;tfpia;lsr;LOC119915730;LOC119891151;atp2a3;nectin1b;LOC119911387;LOC1…	330
Biological process	GO:0032502	developmental process	832/3252	LOC119908994;si:ch211-106h11.3;anks1ab;LOC119884527;tdrd6;LOC119901990;asb2a.1;ky;LOC119896392;LOC119914222;hsf4;anpepa;rbm24b;LOC119885526;bin1b;LOC119897689;ect2;elavl2;LOC119917713;si:dkey-88l16.3;arxa;LOC119900200;LOC119905857;LOC119901736;LOC119894956;LOC119916445;alx1;egfl7;LOC119912869;ccm2l;zbtb16b;lrrc39;LOC119915519;LOC119900503;LOC119898220;LOC119918455;LOC119914860;scn1lab;pkd1a;pou3f…	832	si:ch211-106h11.3;anks1ab;LOC119884527;tdrd6;LOC119901990;asb2a.1;ky;LOC119896392;LOC119914222;hsf4;anpepa;rbm24b;LOC119885526;bin1b;ect2;elavl2;LOC119917713;si:dkey-88l16.3;arxa;LOC119900200;LOC119905857;LOC119901736;LOC119916445;alx1;egfl7;LOC119912869;ccm2l;zbtb16b;lrrc39;LOC119915519;LOC119900503;LOC119898220;LOC119918455;scn1lab;pkd1a;pou3f1;arhgap44a;LOC119896821;myod1;LOC119916552;grm5b;ra…	548	LOC119908994;LOC119897689;LOC119894956;LOC119914860;fev;LOC119914446;LOC119891695;LOC119917243;LOC119902203;LOC119887189;LOC119899450;LOC119906060;agr2;sdf4;LOC119905257;ptk2bb;arhgef1a;efemp1;LOC119895664;capgb;LOC119905255;lsr;LOC119915730;atp2a3;nectin1b;LOC119911387;LOC119883361;scinlb;dnase2;LOC119898202;LOC119895474;LOC119882610;scube3;runx3;LOC119898769;LOC119884172;LOC119888698;si:ch211-2…	284
Biological process	GO:0040007	growth	119/3252	LOC119885526;LOC119917713;si:dkey-88l16.3;LOC119914446;isl1;slc6a3;zmp:0000000846;LOC119888184;fgf10b;cacna2d2a;ptk2bb;ttn.2;LOC119904686;anxa6;LOC119884168;edn1;fn1a;LOC119911406;LOC119898202;fhl1a;si:ch211-264f5.6;mustn1b;acvr1ba;macf1b;pak5;pdlim5a;LOC119902560;LOC119889803;rnf157;rptor;LOC119881905;barhl2;LOC119912798;tmed2;LOC119915223;gja1b;LOC119901107;sall4;LOC119887765;LOC119917943;LOC11…	119	LOC119885526;LOC119917713;si:dkey-88l16.3;isl1;slc6a3;zmp:0000000846;LOC119888184;fgf10b;cacna2d2a;ttn.2;LOC119904686;anxa6;LOC119884168;edn1;fn1a;LOC119911406;fhl1a;mustn1b;acvr1ba;macf1b;pak5;pdlim5a;LOC119902560;rnf157;rptor;barhl2;LOC119912798;LOC119901107;sall4;LOC119887765;LOC119917943;LOC119890126;dab2;scaper;zgc:111976;LOC119893103;tmem182a;nsmfb;ntn1a;chrna1;LOC119907498;tfcp2l1;mef2ca;L…	82	LOC119914446;ptk2bb;LOC119898202;si:ch211-264f5.6;LOC119889803;LOC119881905;tmed2;LOC119915223;gja1b;LOC119885891;igfbp7;sfrp1a;socs1a;slc44a4;zgc:152891;csf2rb;bcl11aa;flt3;LOC119908630;LOC119888924;LOC119893270;tp73;zgc:65811;ing5a;si:ch211-132g1.7;LOC119906237;larp7;sox2;LOC119899780;LOC119913314;LOC119907070;adipor1a;LOC119897213;LOC119892240;LOC119897619;klf5b;tmprss4a	37
Biological process	GO:0040011	locomotion	207/3252	si:ch211-106h11.3;LOC119917713;si:dkey-88l16.3;ptger4b;LOC119912907;LOC119900503;ccl20l;grm5b;LOC119916326;camk2b1;foxo4;LOC119891695;LOC119882272;LOC119915867;LOC119902203;LOC119899450;LOC119906060;zmp:0000000846;nexn;fgf10b;LOC119897099;ptk2bb;arhgef1a;ttn.2;LOC119906062;ctnna2;LOC119882457;LOC119884168;ccl25a;evla;edn1;boc;LOC119902407;fn1a;chl1b;LOC119898202;LOC119895474;tpm2;LOC119882610;cnn…	207	si:ch211-106h11.3;LOC119917713;si:dkey-88l16.3;LOC119912907;LOC119900503;grm5b;LOC119916326;camk2b1;foxo4;LOC119882272;LOC119915867;zmp:0000000846;nexn;fgf10b;ttn.2;LOC119906062;ctnna2;LOC119882457;LOC119884168;evla;edn1;boc;LOC119902407;fn1a;chl1b;tpm2;cnn2;mypn;atoh7;LOC119898830;LOC119918424;acvr1ba;macf1b;fut9a;robo3;synpo2b;abcc8;si:dkey-197j19.6;LOC119890835;podn;LOC119890320;braf;dab2;emil…	99	ptger4b;ccl20l;LOC119891695;LOC119902203;LOC119899450;LOC119906060;LOC119897099;ptk2bb;arhgef1a;ccl25a;LOC119898202;LOC119895474;LOC119882610;si:ch211-264f5.6;LOC119889803;dock8;LOC119905873;ccl20a.3;LOC119897780;LOC119898324;LOC119912729;epha2b;LOC119899285;bcl11ba;pdgfrb;LOC119888605;novel.4322;si:ch211-191a24.4;LOC119897900;LOC119882614;LOC119900804;sfrp1a;LOC119888937;LOC119898634;fam83hb;LOC…	108
Biological process	GO:0043473	pigmentation	12/3252	LOC119906062;atoh7;tspan36;dctn1b;LOC119904185;LOC119885891;mef2ca;mreg;myo5aa;kitb;LOC119897619;LOC119885549	12	LOC119906062;atoh7;dctn1b;LOC119904185;mef2ca;mreg;myo5aa;LOC119885549	8	tspan36;LOC119885891;kitb;LOC119897619	4
Biological process	GO:0044419	biological process involved in interspecies interaction between organisms	203/3252	LOC119884527;LOC119894907;LOC119900919;LOC119905857;LOC119902684;LOC119915519;LOC119911422;ccl20l;novel.3585;novel.2633;LOC119891695;novel.233;LOC119897855;kif16bb;novel.1185;fgf10b;ptk2bb;arhgef1a;LOC119911645;LOC119912010;LOC119897175;fer1l6;LOC119911197;capgb;LOC119891930;ccl25a;edn1;LOC119891151;fn1a;nectin1b;novel.3586;LOC119895474;LOC119891768;LOC119882610;LOC119896965;LOC119901666;si:ch211…	203	LOC119884527;LOC119905857;LOC119902684;LOC119915519;novel.3585;novel.2633;LOC119897855;kif16bb;fgf10b;LOC119897175;LOC119891930;edn1;fn1a;novel.3586;tlr5a;novel.575;LOC119908416;abcc8;LOC119893656;si:dkey-197j19.6;emilin2b;LOC119904744;si:dkey-46i9.6;abcc9;zgc:111976;synm;LOC119911240;aqp4;LOC119909215;mef2ca;LOC119908454;LOC119899111;novel.3883;stab2;srr;polr3f;LOC119913435;LOC119915611;LOC11988…	72	LOC119894907;LOC119900919;LOC119911422;ccl20l;LOC119891695;novel.233;novel.1185;ptk2bb;arhgef1a;LOC119911645;LOC119912010;fer1l6;LOC119911197;capgb;ccl25a;LOC119891151;nectin1b;LOC119895474;LOC119891768;LOC119882610;LOC119896965;LOC119901666;si:ch211-264f5.6;slc17a5;tnfsf14;LOC119909429;ncf2;LOC119917657;LOC119905873;spint1a;LOC119897138;LOC119900921;LOC119891963;ccl20a.3;LOC119907568;LOC11991328…	131
Biological process	GO:0048511	rhythmic process	24/3252	nms;LOC119890071;npas2;LOC119908505;scaper;LOC119882053;schip1;LOC119894077;LOC119884611;adora2aa;usp2a;enpp2;LOC119894925;LOC119915127;LOC119882613;kcnma1a;adnpb;hspa5;nr1d4a;nrip1b;LOC119892240;LOC119894933;LOC119885004;adora2ab	24	nms;LOC119890071;npas2;LOC119908505;scaper;LOC119882053;schip1;LOC119894077;LOC119884611;usp2a;enpp2;LOC119915127;kcnma1a;adnpb;nrip1b;LOC119885004	16	adora2aa;LOC119894925;LOC119882613;hspa5;nr1d4a;LOC119892240;LOC119894933;adora2ab	8
Biological process	GO:0048518	positive regulation of biological process	716/3252	LOC119898452;rasl11a;si:ch211-106h11.3;novel.3409;LOC119884527;LOC119894907;LOC119914222;hsf4;rbm24b;brdt;bin1b;cunh14orf180;LOC119912536;ect2;si:dkey-88l16.3;LOC119915609;LOC119900200;LOC119905857;LOC119901736;LOC119894956;alx1;egfl7;zbtb16b;LOC119912907;LOC119910711;LOC119915519;LOC119900503;LOC119917433;LOC119918455;LOC119914860;pkd1a;itgb2;ccl20l;gins2;sgip1a;LOC119896821;myod1;LOC119916552;g…	716	rasl11a;si:ch211-106h11.3;novel.3409;LOC119884527;LOC119914222;hsf4;rbm24b;brdt;bin1b;cunh14orf180;ect2;si:dkey-88l16.3;LOC119915609;LOC119900200;LOC119905857;LOC119901736;alx1;egfl7;zbtb16b;LOC119912907;LOC119910711;LOC119915519;LOC119900503;LOC119917433;LOC119918455;pkd1a;gins2;sgip1a;LOC119896821;myod1;LOC119916552;grm5b;cenpe;cnstb;LOC119916326;LOC119900534;LOC119916947;LOC119913043;camk2b1;s…	420	LOC119898452;LOC119894907;LOC119912536;LOC119894956;LOC119914860;itgb2;ccl20l;LOC119891695;LOC119917243;novel.233;LOC119902203;LOC119887189;LOC119899450;ndfip2;agr2;LOC119905257;LOC119897099;ptk2bb;arhgef1a;LOC119911645;LOC119912010;LOC119895664;LOC119882752;LOC119905255;ccl25a;nectin1b;LOC119911387;LOC119883361;elapor1;LOC119898202;LOC119895474;LOC119882610;scube3;runx3;LOC119898769;LOC119896965…	296
Biological process	GO:0048519	negative regulation of biological process	583/3252	LOC119898452;aebp1a;si:ch211-106h11.3;LOC119884114;LOC119884527;kcnip3b;LOC119900919;LOC119914222;zpax1;rbm24b;LOC119885526;bin1b;elavl2;si:dkey-88l16.3;ptger4b;LOC119905857;LOC119901736;alx1;egfl7;LOC119900503;LOC119918455;LOC119911422;arhgap44a;htra3a;LOC119896821;si:ch211-81a5.1;grm5b;novel.3585;LOC119903835;LOC119900534;LOC119913043;foxo4;LOC119891695;nfatc4;LOC119912908;fhl5;novel.233;dclk3;…	583	aebp1a;si:ch211-106h11.3;LOC119884114;LOC119884527;kcnip3b;LOC119914222;zpax1;rbm24b;LOC119885526;bin1b;elavl2;si:dkey-88l16.3;LOC119905857;LOC119901736;alx1;egfl7;LOC119900503;LOC119918455;arhgap44a;htra3a;LOC119896821;si:ch211-81a5.1;grm5b;novel.3585;LOC119903835;LOC119900534;LOC119913043;foxo4;nfatc4;LOC119912908;fhl5;dclk3;LOC119915867;tle3a;clk2b;csrp3;cdc6;nek11;myog;slc6a3;patl2;lrrtm2;LOC…	365	LOC119898452;LOC119900919;ptger4b;LOC119911422;LOC119891695;novel.233;LOC119902203;LOC119906060;ndfip2;agr2;LOC119905257;ptk2bb;plaub;arhgef1a;LOC119911645;efemp1;LOC119911197;capgb;tfpia;ccl25a;atp2a3;LOC119911387;scinlb;LOC119898202;LOC119895474;LOC119882610;runx3;LOC119896965;LOC119901666;LOC119905896;LOC119888698;si:ch211-264f5.6;tnfsf14;ctsc;LOC119889803;dock8;LOC119905873;spint1a;LOC1198982…	218
Biological process	GO:0050789	regulation of biological process	1286/3252	LOC119898452;aebp1a;rasl11a;LOC119908994;si:ch211-106h11.3;novel.3409;LOC119884114;anks1ab;LOC119913018;si:ch73-15b2.5;LOC119884527;tdrd6;LOC119894907;LOC119901990;asb2a.1;raver1;kcnip3b;LOC119900919;LOC119896392;LOC119914222;usp13;hsf4;anpepa;zpax1;rbm24b;LOC119885526;brdt;bin1b;LOC119897689;cunh14orf180;LOC119912536;ect2;elavl2;LOC119917713;si:dkey-88l16.3;arxa;ptger4b;scn4ab;LOC119915609;LOC11…	1286	aebp1a;rasl11a;si:ch211-106h11.3;novel.3409;LOC119884114;anks1ab;si:ch73-15b2.5;LOC119884527;tdrd6;LOC119901990;asb2a.1;raver1;kcnip3b;LOC119896392;LOC119914222;usp13;hsf4;anpepa;zpax1;rbm24b;LOC119885526;brdt;bin1b;cunh14orf180;ect2;elavl2;LOC119917713;si:dkey-88l16.3;arxa;scn4ab;LOC119915609;LOC119900200;LOC119905857;LOC119901736;alx1;egfl7;zbtb16b;lrrc39;LOC119912907;LOC119910711;LOC119915519;…	816	LOC119898452;LOC119908994;LOC119913018;LOC119894907;LOC119900919;LOC119897689;LOC119912536;ptger4b;LOC119894956;ltb4r2b;LOC119911422;LOC119914860;LOC119914345;itgb2;ccl20l;fev;LOC119914446;LOC119891695;LOC119917243;novel.233;LOC119902203;LOC119887189;LOC119899450;LOC119906060;ndfip2;grik2;agr2;LOC119905257;LOC119897099;ptk2bb;plaub;arhgef1a;LOC119911645;LOC119912010;efemp1;LOC119895664;LOC1199111…	470
Biological process	GO:0050896	response to stimulus	1015/3252	LOC119898452;cnga4;LOC119908994;si:ch211-106h11.3;novel.3409;anks1ab;LOC119913018;si:ch73-15b2.5;LOC119884527;LOC119894907;LOC119901990;asb2a.1;kcnip3b;LOC119900919;LOC119896392;LOC119914222;LOC119894278;anpepa;rbm24b;LOC119885526;LOC119912536;ect2;si:dkey-88l16.3;ptger4b;LOC119915609;LOC119905857;LOC119894956;LOC119916445;egfl7;LOC119906230;ltb4r2b;lrrc39;LOC119915519;dtna;LOC119900503;LOC119917…	1015	cnga4;si:ch211-106h11.3;novel.3409;anks1ab;si:ch73-15b2.5;LOC119884527;LOC119901990;asb2a.1;kcnip3b;LOC119896392;LOC119914222;anpepa;rbm24b;LOC119885526;ect2;si:dkey-88l16.3;LOC119915609;LOC119905857;LOC119916445;egfl7;lrrc39;LOC119915519;dtna;LOC119900503;LOC119917433;phf24;scn1lab;pkd1a;gins2;arhgap44a;htra3a;sgip1a;si:ch211-81a5.1;LOC119916552;grm5b;novel.3585;LOC119903835;LOC119916326;LOC1199…	571	LOC119898452;LOC119908994;LOC119913018;LOC119894907;LOC119900919;LOC119894278;LOC119912536;ptger4b;LOC119894956;LOC119906230;ltb4r2b;LOC119911422;LOC119914860;LOC119914345;itgb2;ccl20l;LOC119914446;LOC119891695;LOC119917243;novel.233;ca6;LOC119902203;LOC119887189;LOC119899450;LOC119906060;ndfip2;zgc:171566;LOC119897099;ptk2bb;plaub;arhgef1a;LOC119911645;LOC119912010;fer1l6;efemp1;LOC119895664;LOC…	444
Biological process	GO:0051179	localization	584/3252	cnga4;LOC119908994;LOC119913018;LOC119901990;kcnip3b;LOC119914222;bin1b;cunh14orf180;ect2;elavl2;LOC119917713;si:dkey-88l16.3;scn4ab;LOC119905857;LOC119894956;LOC119916445;LOC119900503;scn1lab;pkd1a;sytl2b;itgb2;arhgap44a;sgip1a;grm5b;cenpe;rabl2;LOC119914446;cnstb;LOC119907002;LOC119900534;LOC119916947;camk2b1;slc38a3b;LOC119891695;slc2a2;LOC119898990;atp2b3b;dclk3;LOC119897855;rab11fip4a;kif16b…	584	cnga4;LOC119901990;kcnip3b;LOC119914222;bin1b;cunh14orf180;ect2;elavl2;LOC119917713;si:dkey-88l16.3;scn4ab;LOC119905857;LOC119916445;LOC119900503;scn1lab;pkd1a;arhgap44a;sgip1a;grm5b;cenpe;rabl2;cnstb;LOC119907002;LOC119900534;LOC119916947;camk2b1;slc38a3b;slc2a2;LOC119898990;atp2b3b;dclk3;LOC119897855;rab11fip4a;kif16bb;cacnb2a;csrp3;fras1;LOC119896543;LOC119895269;slc6a3;stk36;LOC119902956;lrrt…	370	LOC119908994;LOC119913018;LOC119894956;sytl2b;itgb2;LOC119914446;LOC119891695;gm2a;ndfip2;sdf4;LOC119898454;LOC119894992;ptk2bb;arhgef1a;LOC119909907;LOC119882752;cracr2b;LOC119905255;lsr;atp2a3;nectin1b;LOC119895474;LOC119882610;LOC119901666;si:ch211-264f5.6;slc17a5;tnfsf14;myo1f;slc51a;tmc8;LOC119881905;ncf2;LOC119905873;LOC119898262;abcb10;tmed2;LOC119891958;prpf19;kcnk1b;LOC119913281;fabp7a;L…	214
Biological process	GO:0051703	biological process involved in intraspecies interaction between organisms	6/3252	rptor;nlgn2a;grid1a;LOC119908630;novel.3212;shank3a	6	rptor;nlgn2a;grid1a;novel.3212;shank3a	5	LOC119908630	1
Biological process	GO:0065007	biological regulation	1345/3252	LOC119898452;aebp1a;rasl11a;LOC119908994;si:ch211-106h11.3;novel.3409;LOC119884114;anks1ab;LOC119913018;si:ch73-15b2.5;LOC119884527;tdrd6;LOC119894907;LOC119901990;asb2a.1;raver1;kcnip3b;LOC119900919;LOC119896392;LOC119914222;usp13;hsf4;anpepa;zpax1;rbm24b;LOC119885526;brdt;bin1b;LOC119897689;cunh14orf180;LOC119912536;ect2;elavl2;LOC119917713;si:dkey-88l16.3;arxa;ptger4b;scn4ab;LOC119915609;LOC11…	1345	aebp1a;rasl11a;si:ch211-106h11.3;novel.3409;LOC119884114;anks1ab;si:ch73-15b2.5;LOC119884527;tdrd6;LOC119901990;asb2a.1;raver1;kcnip3b;LOC119896392;LOC119914222;usp13;hsf4;anpepa;zpax1;rbm24b;LOC119885526;brdt;bin1b;cunh14orf180;ect2;elavl2;LOC119917713;si:dkey-88l16.3;arxa;scn4ab;LOC119915609;LOC119900200;LOC119905857;LOC119901736;alx1;egfl7;zbtb16b;lrrc39;LOC119912907;LOC119910711;LOC119915519;…	853	LOC119898452;LOC119908994;LOC119913018;LOC119894907;LOC119900919;LOC119897689;LOC119912536;ptger4b;LOC119894956;ltb4r2b;LOC119911422;LOC119914860;LOC119914345;itgb2;ccl20l;fev;LOC119914446;LOC119891695;LOC119917243;novel.233;LOC119902203;LOC119887189;LOC119899450;LOC119906060;ndfip2;grik2;agr2;LOC119905257;LOC119897099;ptk2bb;plaub;arhgef1a;LOC119911645;LOC119912010;efemp1;LOC119895664;LOC1199111…	492
Biological process	GO:0098754	detoxification	2/3252	slc30a1a;cusr	2	--	0	slc30a1a;cusr	2
Biological process	GO:0110148	biomineralization	20/3252	si:ch211-106h11.3;ptk2bb;anxa6;LOC119891930;novel.4453;novel.2923;LOC119887765;ccn1l2;LOC119900366;mef2ca;LOC119893344;adora2aa;wnt6b;actn3b;LOC119890330;LOC119891736;LOC119905916;LOC119886086;adora2ab;LOC119886461	20	si:ch211-106h11.3;anxa6;LOC119891930;novel.2923;LOC119887765;ccn1l2;LOC119900366;mef2ca;LOC119893344;actn3b;LOC119890330;LOC119891736	12	ptk2bb;novel.4453;adora2aa;wnt6b;LOC119905916;LOC119886086;adora2ab;LOC119886461	8
Cellular component	GO:0032991	protein-containing complex	588/3252	LOC119893691;LOC119898452;cnga4;LOC119908994;LOC119884527;asb2a.1;kcnip3b;LOC119914222;cdh15;bin1b;LOC119897689;cunh14orf180;ect2;elavl2;novel.3475;LOC119917713;si:dkey-88l16.3;scn4ab;LOC119889925;LOC119894956;LOC119916445;LOC119912907;dtna;LOC119900503;scn1lab;pkd1a;itgb2;gins2;sgip1a;LOC119896821;rabl2;cnstb;LOC119913303;ATP6;LOC119900534;LOC119916947;LOC119882387;LOC119913043;camk2b1;novel.137…	588	LOC119893691;cnga4;LOC119884527;asb2a.1;kcnip3b;LOC119914222;cdh15;bin1b;cunh14orf180;ect2;elavl2;novel.3475;LOC119917713;si:dkey-88l16.3;scn4ab;LOC119889925;LOC119916445;LOC119912907;dtna;LOC119900503;scn1lab;pkd1a;gins2;sgip1a;LOC119896821;rabl2;cnstb;LOC119913303;ATP6;LOC119900534;LOC119916947;LOC119882387;LOC119913043;camk2b1;novel.137;nfatc4;COX2;tle3a;fbxo32;kif16bb;cacnb2a;COX1;pfkmb;LOC11…	399	LOC119898452;LOC119908994;LOC119897689;LOC119894956;itgb2;LOC119902203;LOC119887189;grik2;ptk2bb;arhgef1a;LOC119912010;lsr;LOC119915730;LOC119895474;LOC119882610;runx3;LOC119896965;LOC119888698;gjb8;myo1f;slc51a;LOC119888894;ncf2;LOC119884041;LOC119917657;LOC119905873;LOC119898262;LOC119912432;eftud2;LOC119894705;LOC119907568;prpf19;kcnk1b;LOC119913281;gja1b;tnfrsf18;cdh26.1;epha2b;LOC119895052;c…	189
Cellular component	GO:0110165	cellular anatomical entity	2208/3252	LOC119893691;LOC119898452;aebp1a;rasl11a;cnga4;LOC119908994;si:ch211-106h11.3;novel.3409;LOC119912955;LOC119903801;LOC119884114;anks1ab;LOC119913018;LOC119884527;tdrd6;LOC119888171;LOC119901990;asb2a.1;ky;LOC119894924;raver1;mab21l1;kcnip3b;LOC119900919;LOC119896392;LOC119914222;lhfpl3;LOC119894278;usp13;hsf4;mybpc1;cdh15;anpepa;zpax1;LOC119897550;nifk;rbm24b;LOC119885526;brdt;bin1b;LOC119897689;…	2208	LOC119893691;aebp1a;rasl11a;cnga4;si:ch211-106h11.3;novel.3409;LOC119903801;LOC119884114;anks1ab;LOC119884527;tdrd6;LOC119888171;LOC119901990;asb2a.1;ky;LOC119894924;raver1;mab21l1;kcnip3b;LOC119896392;LOC119914222;lhfpl3;usp13;hsf4;mybpc1;cdh15;anpepa;zpax1;LOC119897550;nifk;rbm24b;LOC119885526;brdt;bin1b;cunh14orf180;ect2;elavl2;hspb6;novel.3475;LOC119917713;novel.4088;si:dkey-88l16.3;arxa;LOC1…	1376	LOC119898452;LOC119908994;LOC119912955;LOC119913018;LOC119900919;LOC119894278;LOC119897689;LOC119912536;ptger4b;LOC119894956;LOC119906230;ltb4r2b;LOC119911422;LOC119914860;sytl2b;LOC119914345;itgb2;ccl20l;LOC119897176;fev;LOC119914446;LOC119883500;LOC119891695;LOC119891175;LOC119917243;novel.233;LOC119918107;ca6;LOC119902203;LOC119887189;LOC119899450;gm2a;LOC119906060;LOC119919303;ndfip2;grik2;LO…	832
Molecular function	GO:0003774	cytoskeletal motor activity	32/3252	LOC119908994;novel.3475;LOC119896821;cenpe;kif16bb;novel.2656;dnah2;LOC119914752;LOC119885704;LOC119902560;myo1f;LOC119916354;LOC119906047;LOC119896478;LOC119902561;LOC119901565;LOC119907498;myo5b;kif21b;myo15ab;kif16ba;LOC119899612;kif2c;myl13;LOC119890829;LOC119885703;dnah5l;myo5aa;LOC119907632;LOC119902558;LOC119910701;novel.3474	32	novel.3475;LOC119896821;cenpe;kif16bb;novel.2656;dnah2;LOC119914752;LOC119885704;LOC119902560;LOC119916354;LOC119906047;LOC119896478;LOC119902561;LOC119901565;LOC119907498;myo15ab;kif16ba;LOC119899612;kif2c;myl13;LOC119890829;LOC119885703;dnah5l;myo5aa;LOC119907632;LOC119902558;LOC119910701;novel.3474	28	LOC119908994;myo1f;myo5b;kif21b	4
Molecular function	GO:0003824	catalytic activity	648/3252	LOC119898452;aebp1a;LOC119891246;rasl11a;LOC119908994;novel.861;LOC119901990;ky;LOC119894924;mab21l1;novel.1025;LOC119900919;LOC119896392;novel.4278;usp13;anpepa;LOC119885526;zgc:195001;LOC119905857;LOC119889925;lrrc39;hacd1;novel.3511;LOC119898220;LOC119889685;LOC119914345;novel.841;wee2;htra3a;novel.1131;LOC119905436;si:ch211-81a5.1;LOC119885483;rabl2;LOC119903835;LOC119882387;novel.3699;camk2b…	648	aebp1a;LOC119891246;rasl11a;novel.861;LOC119901990;ky;LOC119894924;mab21l1;novel.1025;LOC119896392;novel.4278;usp13;anpepa;LOC119885526;zgc:195001;LOC119905857;LOC119889925;lrrc39;hacd1;novel.3511;LOC119898220;LOC119889685;novel.841;wee2;htra3a;novel.1131;LOC119905436;si:ch211-81a5.1;LOC119885483;rabl2;LOC119903835;LOC119882387;novel.3699;camk2b1;LOC119894654;ND4;rnf25;ND2;abhd4;LOC119899154;COX2…	418	LOC119898452;LOC119908994;LOC119900919;LOC119914345;LOC119891175;LOC119918107;ca6;LOC119887189;gm2a;zgc:171566;LOC119894992;ptk2bb;plaub;efemp1;LOC119904016;pgd;novel.3308;atp2a3;dnase2;LOC119898769;LOC119901666;vkorc1l1;ctsc;LOC119891543;novel.4453;ncf2;LOC119917657;zgc:66427;pip5k1ba;LOC119897369;abcb10;LOC119900921;eftud2;rasef;LOC119905600;prpf19;inpp5d;LOC119913281;map3k8;LOC119882316;LOC119…	230
Molecular function	GO:0005198	structural molecule activity	109/3252	LOC119884114;LOC119901990;mybpc1;zpax1;hspb6;LOC119917713;LOC119903835;csrp3;fras1;zmp:0000000846;nexn;sntg1;myom1b;neb;ttn.2;obscna;LOC119916127;novel.2859;ctnna2;LOC119884168;novel.4323;LOC119902542;LOC119891151;LOC119901854;LOC119895474;tpm2;LOC119882610;LOC119912643;bfsp2;myot;novel.1705;macf1b;LOC119909082;LOC119903609;LOC119918123;LOC119888983;myom2a;LOC119907109;emilin2b;myom1a;LOC11989505…	109	LOC119884114;LOC119901990;mybpc1;zpax1;hspb6;LOC119917713;LOC119903835;csrp3;fras1;zmp:0000000846;nexn;sntg1;myom1b;neb;ttn.2;obscna;LOC119916127;novel.2859;ctnna2;LOC119884168;LOC119902542;LOC119901854;tpm2;LOC119912643;bfsp2;myot;novel.1705;macf1b;LOC119909082;LOC119903609;LOC119918123;LOC119888983;myom2a;LOC119907109;emilin2b;myom1a;synm;LOC119893103;novel.3150;LOC119892694;zmp:0000000930;LOC1…	70	novel.4323;LOC119891151;LOC119895474;LOC119882610;LOC119895052;cldn8.1;LOC119893528;LOC119886878;LOC119882614;LOC119905732;LOC119894227;LOC119882612;LOC119892863;LOC119905028;nup62l;LOC119896588;LOC119894925;LOC119917475;LOC119882615;LOC119887244;LOC119882613;LOC119899780;si:ch211-196i2.1;LOC119882276;LOC119915272;cldn23.1;si:ch211-243g18.2;col17a1b;jupa;cldnf;LOC119901277;krt1-c5;LOC119894933;cl…	39
Molecular function	GO:0005215	transporter activity	201/3252	cnga4;kcnip3b;LOC119914222;LOC119914957;scn4ab;scn1lab;pkd1a;ATP6;slc38a3b;ND4;ND2;slc2a2;COX2;atp2b3b;cacnb2a;COX1;ND1;ND6;gm2a;slc6a3;LOC119898692;grik2;LOC119887386;CYTB;cacna2d2a;ptk2bb;kcnv2a;gabrg2;LOC119895272;slc9a5;gria3a;hcn5;anxa6;cacna1ha;LOC119891930;ND5;COX3;LOC119906220;LOC119910706;ryr1b;LOC119899119;LOC119909867;slc39a14;atp2a3;LOC119892249;ND4L;ND3;LOC119895972;gja2;LOC119884824…	201	cnga4;kcnip3b;LOC119914222;LOC119914957;scn4ab;scn1lab;pkd1a;ATP6;slc38a3b;ND4;ND2;slc2a2;COX2;atp2b3b;cacnb2a;COX1;ND1;ND6;slc6a3;LOC119898692;LOC119887386;CYTB;cacna2d2a;kcnv2a;gabrg2;LOC119895272;slc9a5;gria3a;hcn5;anxa6;cacna1ha;LOC119891930;ND5;COX3;LOC119906220;LOC119910706;ryr1b;LOC119899119;LOC119909867;slc39a14;LOC119892249;ND4L;ND3;LOC119895972;gja2;LOC119884824;LOC119916229;clcn1b;tmem…	140	gm2a;grik2;ptk2bb;atp2a3;si:ch211-264f5.6;gjb8;slc17a5;abcb10;LOC119891958;kcnk1b;gja1b;LOC119883157;slc44a2;LOC119918007;LOC119882614;slc9a1a;slc44a4;trpv1;LOC119882612;slc2a1b;lrrc8da;LOC119896035;atp6v0b;slc2a6;nox1;slc25a29;slc4a11;slc41a2b;LOC119894925;slc30a1a;zgc:91890;slc39a9;tmem165;LOC119882615;LOC119910463;LOC119910896;slc10a7;sec61a1;LOC119882613;LOC119895951;tomm20a;slc6a15;LOC119900…	61
Molecular function	GO:0005488	binding	1617/3252	LOC119893691;LOC119898452;aebp1a;rasl11a;cnga4;LOC119908994;si:ch211-106h11.3;novel.3409;LOC119912955;LOC119903801;LOC119884114;anks1ab;LOC119913018;novel.861;LOC119884527;LOC119894907;LOC119901990;asb2a.1;pvalb3;raver1;mab21l1;kcnip3b;novel.1025;LOC119896392;LOC119914222;LOC119894278;usp13;hsf4;mybpc1;cdh15;anpepa;zpax1;nifk;novel.3483;rbm24b;LOC119885526;brdt;bin1b;cunh14orf180;LOC119912536;ect…	1617	LOC119893691;aebp1a;rasl11a;cnga4;si:ch211-106h11.3;novel.3409;LOC119903801;LOC119884114;anks1ab;novel.861;LOC119884527;LOC119901990;asb2a.1;pvalb3;raver1;mab21l1;kcnip3b;novel.1025;LOC119896392;LOC119914222;usp13;hsf4;mybpc1;cdh15;anpepa;zpax1;nifk;novel.3483;rbm24b;LOC119885526;brdt;bin1b;cunh14orf180;ect2;elavl2;hspb6;novel.3475;LOC119917713;si:dkey-88l16.3;arxa;zgc:195001;LOC119900200;LOC1199…	1059	LOC119898452;LOC119908994;LOC119912955;LOC119913018;LOC119894907;LOC119894278;LOC119912536;LOC119894956;LOC119906230;ltb4r2b;LOC119911422;sytl2b;LOC119914345;itgb2;ccl20l;fev;LOC119891695;novel.233;ca6;LOC119912964;LOC119902203;LOC119887189;LOC119899450;LOC119906060;LOC119919303;ndfip2;agr2;sdf4;LOC119905257;ptk2bb;arhgef1a;LOC119911645;LOC119912010;fer1l6;efemp1;LOC119904016;LOC119911197;LOC1198…	558
Molecular function	GO:0016209	antioxidant activity	9/3252	LOC119910068;LOC119914440;gpx1b;LOC119914447;LOC119896588;selenot1a;LOC119917303;cusr;ptgs2b	9	LOC119910068	1	LOC119914440;gpx1b;LOC119914447;LOC119896588;selenot1a;LOC119917303;cusr;ptgs2b	8
Molecular function	GO:0038024	cargo receptor activity	16/3252	LOC119914222;si:dkey-88l16.3;LOC119900534;anxa6;lsr;lrp13;LOC119911269;stbd1;dab2;LOC119904744;stab2;LOC119896979;enpp2;LOC119912702;LOC119896977;tmprss4a	16	LOC119914222;si:dkey-88l16.3;LOC119900534;anxa6;lrp13;stbd1;dab2;LOC119904744;stab2;enpp2;LOC119912702	11	lsr;LOC119911269;LOC119896979;LOC119896977;tmprss4a	5
Molecular function	GO:0044183	protein folding chaperone	12/3252	LOC119896543;LOC119895269;LOC119887951;LOC119895311;hspb1;dnajb1b;LOC119895319;LOC119888605;LOC119917015;hspa4a;hspa5;dnajb6b	12	LOC119896543;LOC119895269;LOC119887951;LOC119895311;hspb1;dnajb1b;LOC119895319;hspa4a;dnajb6b	9	LOC119888605;LOC119917015;hspa5	3
Molecular function	GO:0045182	translation regulator activity	11/3252	patl2;LOC119905245;LOC119909716;novel.1778;cpeb1b;tsfm;samd4a;fxr2;eif4e1c;LOC119914828;LOC119907151	11	patl2;LOC119905245;LOC119909716;novel.1778;cpeb1b;tsfm;samd4a;fxr2;LOC119914828;LOC119907151	10	eif4e1c	1
Molecular function	GO:0060089	molecular transducer activity	158/3252	LOC119912536;si:dkey-88l16.3;ptger4b;LOC119894956;ltb4r2b;LOC119914860;pkd1a;itgb2;grm5b;LOC119887189;grik2;ptk2bb;gabrg2;LOC119912010;gria3a;efemp1;gprc5ba;LOC119895664;LOC119891930;LOC119899409;LOC119882457;LOC119911387;LOC119895474;novel.944;LOC119896965;LOC119901493;myot;acvr1ba;tlr5a;il17rel;LOC119884041;lpar4;LOC119915699;LOC119906942;abcc8;LOC119892033;LOC119912798;LOC119912432;esr2b;LOC11…	158	si:dkey-88l16.3;pkd1a;grm5b;gabrg2;gria3a;gprc5ba;LOC119891930;LOC119882457;novel.944;LOC119901493;myot;acvr1ba;tlr5a;lpar4;LOC119915699;LOC119906942;abcc8;LOC119892033;LOC119912798;esr2b;oxtr;gria4a;LOC119913188;nlgn2a;abcc9;raraa;sstr1a;stra6;gpr78b;LOC119886179;grid1a;LOC119905093;p2rx5;adgrd2;chrne;LOC119882696;chrna1;LOC119917258;LOC119890808;LOC119905681;chrnb1;LOC119882727;LOC119894954;esr…	58	LOC119912536;ptger4b;LOC119894956;ltb4r2b;LOC119914860;itgb2;LOC119887189;grik2;ptk2bb;LOC119912010;efemp1;LOC119895664;LOC119899409;LOC119911387;LOC119895474;LOC119896965;il17rel;LOC119884041;LOC119912432;LOC119898324;tnfrsf18;si:ch211-214p13.8;LOC119911328;LOC119915737;epha2b;cd44b;zgc:194312;LOC119897868;pdgfrb;LOC119888605;tlr9;LOC119897118;LOC119914246;sostdc1b;kita;LOC119897900;LOC119912422…	100
Molecular function	GO:0060090	molecular adaptor activity	52/3252	brdt;LOC119912907;LOC119915519;LOC119900503;LOC119916947;dlgap1b;LOC119892979;hcn5;LOC119902892;zgc:77112;pdlim5a;rptor;frmd4a;synpo2b;grip2a;LOC119887630;LOC119902894;LOC119908505;LOC119894344;dab2;LOC119893435;dok2;LOC119909215;LOC119892694;zmp:0000000930;LOC119898634;magi2a;ank2b;ppp2r3a;axin1;LOC119893932;LOC119916054;cav3;LOC119916979;nup62l;zgc:172270;LOC119886395;LOC119915127;hip1;sept9b;L…	52	brdt;LOC119912907;LOC119915519;LOC119900503;LOC119916947;dlgap1b;LOC119892979;hcn5;LOC119902892;zgc:77112;pdlim5a;rptor;frmd4a;synpo2b;grip2a;LOC119887630;LOC119902894;LOC119908505;LOC119894344;dab2;LOC119893435;LOC119909215;LOC119892694;zmp:0000000930;magi2a;ank2b;ppp2r3a;axin1;LOC119893932;LOC119916054;cav3;LOC119916979;zgc:172270;LOC119915127;hip1;LOC119892126;capn3b;novel.3212;shank3a;LOC1198…	41	dok2;LOC119898634;nup62l;LOC119886395;sept9b;syne1b;gnb3a;LOC119897640;si:ch73-95l15.5;serinc2;abi3a	11
Molecular function	GO:0090729	toxin activity	14/3252	LOC119902684;LOC119906230;novel.2633;LOC119891175;novel.1185;LOC119898454;LOC119906231;LOC119891543;spint2;LOC119915611;LOC119883329;LOC119906267;LOC119891544;LOC119902686	14	LOC119902684;novel.2633;LOC119915611;LOC119883329;LOC119902686	5	LOC119906230;LOC119891175;novel.1185;LOC119898454;LOC119906231;LOC119891543;spint2;LOC119906267;LOC119891544	9
Molecular function	GO:0098772	molecular function regulator activity	226/3252	rasl11a;LOC119913018;si:ch73-15b2.5;LOC119901990;kcnip3b;LOC119894278;bin1b;LOC119897689;ect2;hacd1;LOC119900503;LOC119898220;ccl20l;arhgap44a;novel.1702;LOC119903835;novel.2633;LOC119891695;LOC119882272;LOC119917038;LOC119899154;LOC119915867;LOC119899450;gm2a;LOC119902956;LOC119898689;novel.3992;fgf10b;LOC119897099;cacna2d2a;arhgef1a;LOC119905247;LOC119882693;obscna;zgc:136908;efemp1;gprc5ba;LOC…	226	rasl11a;si:ch73-15b2.5;LOC119901990;kcnip3b;bin1b;ect2;hacd1;LOC119900503;LOC119898220;arhgap44a;novel.1702;LOC119903835;novel.2633;LOC119882272;LOC119917038;LOC119899154;LOC119915867;LOC119902956;LOC119898689;novel.3992;fgf10b;cacna2d2a;LOC119905247;LOC119882693;obscna;zgc:136908;gprc5ba;LOC119900507;LOC119898242;mtss1lb;LOC119888157;fam13a;si:dkey-151g10.3;il17d;LOC119899119;edn1;LOC119912173;f…	141	LOC119913018;LOC119894278;LOC119897689;ccl20l;LOC119891695;LOC119899450;gm2a;LOC119897099;arhgef1a;efemp1;tfpia;ccl25a;LOC119894277;LOC119898202;tnfsf14;ctsc;LOC119889803;dock8;ncf2;LOC119884041;spint1a;arhgap45b;LOC119891963;ccl20a.3;LOC119884757;LOC119906979;ccl27a;LOC119897868;LOC119898420;rgs18;gmfg;spint2;tnfsf13b;LOC119891532;socs1a;agap2;LOC119894313;ccl25b;dnajc3b;si:dkeyp-68b7.12;LOC1198…	85
Molecular function	GO:0140104	molecular carrier activity	5/3252	bag3;LOC119895322;eif4enif1;xpo1a;LOC119917461	5	bag3;LOC119895322;eif4enif1;xpo1a;LOC119917461	5	--	0
Molecular function	GO:0140110	transcription regulator activity	163/3252	aebp1a;LOC119884527;kcnip3b;hsf4;arxa;LOC119900200;alx1;zbtb16b;LOC119910711;pou3f1;fev;foxo4;nfatc4;isl1;tbx1;fhl5;tle3a;LOC119906874;myog;tbx18;LOC119905257;pax2a;smarcd3b;si:dkeyp-69b9.3;dachb;LOC119906062;meis1a;dbx1a;LOC119895681;LOC119917624;LOC119910998;LOC119891711;myt1la;novel.43;dnajb1b;runx3;shox;LOC119898769;atoh7;LOC119901666;ebf1a;hoxc8a;LOC119904282;LOC119891152;vgll2a;npas2;LOC119…	163	aebp1a;LOC119884527;kcnip3b;hsf4;arxa;LOC119900200;alx1;zbtb16b;LOC119910711;pou3f1;foxo4;nfatc4;isl1;tbx1;fhl5;tle3a;LOC119906874;myog;tbx18;pax2a;smarcd3b;si:dkeyp-69b9.3;dachb;LOC119906062;meis1a;dbx1a;LOC119895681;LOC119917624;LOC119910998;LOC119891711;myt1la;novel.43;dnajb1b;shox;atoh7;ebf1a;hoxc8a;LOC119904282;LOC119891152;vgll2a;npas2;LOC119918185;barhl2;esr2b;mafa;mixl1;sall4;LOC119905553…	117	fev;LOC119905257;runx3;LOC119898769;LOC119901666;LOC119899761;LOC119915223;LOC119913281;LOC119900484;foxa3;LOC119899285;bcl11ba;bach1b;LOC119885400;LOC119890719;LOC119885891;fhl3a;myb;bcl11aa;LOC119893728;prkcbb;tbx21;elf3;hif1aa;ikzf2;tp73;srebf2;mafgb;stat4;sox2;novel.1167;sox19b;LOC119891307;creb3l3l;nr1d4a;irf8;rel;bcl11bb;LOC119906080;LOC119896343;foxo1a;klf5b;LOC119908082;foxe1;dacha;zbtb7b	46
Molecular function	GO:0140223	general transcription initiation factor activity	1/3252	LOC119910127	1	LOC119910127	1	--	0
Molecular function	GO:0140299	small molecule sensor activity	1/3252	msh3	1	msh3	1	--	0
Molecular function	GO:0140657	ATP-dependent activity	81/3252	LOC119908994;LOC119896821;cenpe;atp2b3b;kif16bb;LOC119896543;LOC119895269;LOC119887951;zgc:136908;LOC119895311;dnah2;LOC119901956;mov10l1;atp2a3;LOC119902034;LOC119911205;hsp90aa1.2;macf1b;LOC119902560;myo1f;LOC119895319;LOC119916354;abcc8;abcb10;kcnj11;atp6v0a1b;LOC119912729;abcc9;LOC119905904;zgc:193690;dna2;LOC119918007;tor4aa;LOC119901565;LOC119907498;LOC119908105;myo5b;kif21b;myo15ab;kif16ba…	81	LOC119896821;cenpe;atp2b3b;kif16bb;LOC119896543;LOC119895269;LOC119887951;zgc:136908;LOC119895311;dnah2;LOC119901956;mov10l1;LOC119902034;LOC119911205;hsp90aa1.2;macf1b;LOC119902560;LOC119895319;LOC119916354;abcc8;kcnj11;atp6v0a1b;abcc9;LOC119905904;zgc:193690;dna2;LOC119901565;LOC119907498;LOC119908105;myo15ab;kif16ba;LOC119899612;kif2c;chd5;LOC119915550;LOC119890829;atp6v1b2;LOC119882228;LOC119…	57	LOC119908994;atp2a3;myo1f;abcb10;LOC119912729;LOC119918007;tor4aa;myo5b;kif21b;atp6v0b;LOC119893514;smarca5;LOC119910463;mcm4;tomm20a;LOC119915980;hspa5;mcm6;tmem30b;atp8b1;psmc3;hsp90b1;abca12;mtrex	24
