# Supplementary material for: An Integrated Analysis of Transcriptomic and Metabolomic Effects Reveals Insights into Stress Responses in Largemouth Bass (Micropterus salmoides) Under MS-222 (Tricaine Methanesulfonate) Exposure
Source: Metabolites. 2025 May 23;15(6):349. doi: 10.3390/metabo15060349 (PMC12194923; doi:10.3390/metabo15060349)
Supplement: Supplementary file 1 [file metabolites-15-00349-s001.zip › Table S7- GO classification of differentially expressed genes of liver between exprimental group and control group.xlsx]

## Sheet: Sheet1
Ontology	ID	Description	GeneRatio	All_gene	Count	Up_gene	Count_Up	Down_gene	Count_Down
Biological process	GO:0000003	reproduction	43/1140	cacna1hb;dnaja;grip2b;ncor2;LOC119886596;atrx;abcc8;srd5a2a;pgm3;LOC119915863;atm;fosl1a;map7d3;LOC119899845;usp42;parn;tubgcp6;si:dkey-46i9.6;LOC119911353;zgc:63863;pck1;LOC119893432;tgfb2;LOC119916079;bcl6aa;uchl1;sord;LOC119911352;smad2;hspa5;LOC119914636;rps6kb1a;LOC119899698;LOC119918079;mmp23ba;rps6kb1b;LOC119896217;novel.343;LOC119912937;LOC119882097;spata5;pla2g3;pum3	43	dnaja;ncor2;atrx;abcc8;pgm3;atm;fosl1a;map7d3;LOC119899845;usp42;parn;tubgcp6;LOC119911353;zgc:63863;LOC119893432;bcl6aa;uchl1;LOC119911352;smad2;hspa5;rps6kb1a;rps6kb1b;LOC119896217;spata5;pla2g3;pum3	26	cacna1hb;grip2b;LOC119886596;srd5a2a;LOC119915863;si:dkey-46i9.6;pck1;tgfb2;LOC119916079;sord;LOC119914636;LOC119899698;LOC119918079;mmp23ba;novel.343;LOC119912937;LOC119882097	17
Biological process	GO:0002376	immune system process	127/1140	cacnb4a;LOC119894395;LOC119908994;LOC119902345;padi2;LOC119902478;grna;etnppl;g3bp1;LOC119891031;LOC119912536;tnfsf12;LOC119886596;LOC119911798;LOC119911031;LOC119903536;txnrd2.2;LOC119912196;LOC119900312;pgm3;LOC119911784;LOC119915887;rnasel2;si:ch211-120g10.1;LOC119902666;pde4d;LOC119881999;irak1bp1;LOC119902342;pigr;LOC119907870;inppl1b;LOC119912010;LOC119890323;pik3r1;novel.728;LOC119912685;a…	127	g3bp1;LOC119891031;LOC119911798;LOC119911031;txnrd2.2;pgm3;LOC119911784;LOC119915887;LOC119902666;irak1bp1;inppl1b;novel.728;atm;LOC119905831;si:cabz01101003.1;LOC119898249;LOC119898408;LOC119888666;znf608;pikfyve;dapk3;hspd1;wbp1la;LOC119904531;LOC119888480;si:ch211-79m20.1;irs2b;LOC119900552;LOC119916558;LOC119886895;bcl6aa;cpsf1;prrc2c;g3bp2;cnpy3;smyd5;LOC119895886;rrs1;rps6kb1a;ciapin1;LOC11…	57	cacnb4a;LOC119894395;LOC119908994;LOC119902345;padi2;LOC119902478;grna;etnppl;LOC119912536;tnfsf12;LOC119886596;LOC119903536;LOC119912196;LOC119900312;rnasel2;si:ch211-120g10.1;pde4d;LOC119881999;LOC119902342;pigr;LOC119907870;LOC119912010;LOC119890323;pik3r1;LOC119912685;LOC119900483;cdh17;LOC119893815;LOC119912630;LOC119885973;LOC119900155;ada;LOC119900157;LOC119915782;LOC119910536;LOC119916268…	70
Biological process	GO:0008152	metabolic process	647/1140	cacna1hb;scdb;cacnb4a;hsp90aa1.2;LOC119901591;dnaja;rrp12;LOC119902606;LOC119882839;LOC119894395;hip1rb;fez1;LOC119917911;dgat1a;si:ch211-282j22.3;LOC119913001;LOC119908976;LOC119901004;fbln5;ddx5;ppp1r3g;LOC119898096;LOC119902345;mars1;uox;LOC119898066;LOC119900968;LOC119919354;LOC119908532;padi2;dmgdh;aco2;si:dkey-151g10.3;tmem86b;utp20;LOC119902478;zgc:73226;mapk15;grna;snrpb;uggt1;novel.762;m…	647	hsp90aa1.2;dnaja;rrp12;LOC119917911;dgat1a;si:ch211-282j22.3;LOC119913001;LOC119908976;fbln5;ddx5;LOC119898096;mars1;LOC119919354;aco2;utp20;snrpb;uggt1;mdn1;abcf1;LOC119900484;dnajb1b;pnpla2;dgcr8;LOC119909085;egr1;cnpy2;LOC119912706;g3bp1;bop1;LOC119891031;chkb;chd4a;hsp90b1;LOC119908433;pabpn1;atp2a2a;LOC119900507;zbtb16a;LOC119918272;LOC119907121;LOC119915668;ncor2;nol6;atrx;novel.310;atp2a2b…	391	cacna1hb;scdb;cacnb4a;LOC119901591;LOC119902606;LOC119882839;LOC119894395;hip1rb;fez1;LOC119901004;ppp1r3g;LOC119902345;uox;LOC119898066;LOC119900968;LOC119908532;padi2;dmgdh;si:dkey-151g10.3;tmem86b;LOC119902478;zgc:73226;mapk15;grna;novel.762;id2a;hal;angptl3;LOC119898262;novel.426;si:ch211-217a12.1;LOC119898452;tat;LOC119912536;tnfsf12;gnai2b;dgat2;LOC119900969;ugt5d1;LOC119917999;LOC119902301…	256
Biological process	GO:0009987	cellular process	888/1140	cacna1hb;scdb;cacnb4a;hsp90aa1.2;LOC119895616;LOC119901591;LOC119895319;dnaja;rrp12;LOC119902606;LOC119882839;LOC119894395;hip1rb;LOC119895311;fez1;stim2b;LOC119895269;LOC119917911;dgat1a;ipo4;LOC119908994;si:ch211-282j22.3;LOC119913001;LOC119908976;LOC119901004;hspa4a;fbln5;ddx5;map2k6;ppp1r3g;LOC119898096;LOC119902345;mars1;uox;LOC119898066;LOC119918691;LOC119900968;thbs4b;LOC119919354;LOC11990…	888	hsp90aa1.2;LOC119895616;LOC119895319;dnaja;rrp12;LOC119895311;stim2b;LOC119895269;LOC119917911;dgat1a;ipo4;si:ch211-282j22.3;LOC119913001;LOC119908976;hspa4a;fbln5;ddx5;LOC119898096;mars1;LOC119918691;LOC119919354;aco2;utp20;snrpb;uggt1;mdn1;abcf1;LOC119900484;dnajb1b;pnpla2;dgcr8;LOC119909085;atp13a1;egr1;g3bp1;bop1;LOC119891031;chkb;chd4a;hsp90b1;LOC119908433;rrbp1a;pabpn1;atp2a2a;LOC119900507;…	523	cacna1hb;scdb;cacnb4a;LOC119901591;LOC119902606;LOC119882839;LOC119894395;hip1rb;fez1;LOC119908994;LOC119901004;map2k6;ppp1r3g;LOC119902345;uox;LOC119898066;LOC119900968;thbs4b;LOC119908532;slc43a2b;padi2;dmgdh;si:dkey-151g10.3;tmem86b;LOC119902478;slc2a12;zgc:73226;mapk15;grna;cacna2d4a;novel.762;id2a;hal;angptl3;grip2b;LOC119905705;LOC119898262;LOC119910752;LOC119913460;novel.426;si:ch211-217a1…	365
Biological process	GO:0016032	viral process	14/1140	LOC119917911;ddx5;LOC119903536;tmprss4a;ppid;hpn;LOC119915782;pikfyve;si:dkey-46i9.6;zgc:63863;ifih1;novel.365;LOC119893254;ctbp2a	14	LOC119917911;ddx5;ppid;pikfyve;zgc:63863;novel.365	6	LOC119903536;tmprss4a;hpn;LOC119915782;si:dkey-46i9.6;ifih1;LOC119893254;ctbp2a	8
Biological process	GO:0022414	reproductive process	42/1140	cacna1hb;dnaja;grip2b;ncor2;LOC119886596;atrx;abcc8;srd5a2a;pgm3;LOC119915863;atm;fosl1a;map7d3;LOC119899845;usp42;parn;tubgcp6;si:dkey-46i9.6;LOC119911353;zgc:63863;pck1;LOC119893432;tgfb2;LOC119916079;bcl6aa;uchl1;sord;LOC119911352;smad2;hspa5;LOC119914636;rps6kb1a;LOC119899698;LOC119918079;rps6kb1b;LOC119896217;novel.343;LOC119912937;LOC119882097;spata5;pla2g3;pum3	42	dnaja;ncor2;atrx;abcc8;pgm3;atm;fosl1a;map7d3;LOC119899845;usp42;parn;tubgcp6;LOC119911353;zgc:63863;LOC119893432;bcl6aa;uchl1;LOC119911352;smad2;hspa5;rps6kb1a;rps6kb1b;LOC119896217;spata5;pla2g3;pum3	26	cacna1hb;grip2b;LOC119886596;srd5a2a;LOC119915863;si:dkey-46i9.6;pck1;tgfb2;LOC119916079;sord;LOC119914636;LOC119899698;LOC119918079;novel.343;LOC119912937;LOC119882097	16
Biological process	GO:0023052	signaling	247/1140	cacna1hb;cacnb4a;LOC119901591;dnaja;LOC119902606;LOC119882839;LOC119894395;hip1rb;LOC119917911;LOC119908994;ddx5;map2k6;LOC119898096;padi2;si:dkey-151g10.3;zgc:73226;grna;angptl3;LOC119909085;LOC119910752;LOC119913460;g3bp1;novel.426;anxa6;grik2;LOC119898452;LOC119912536;tnfsf12;LOC119908433;rrbp1a;gnai2b;pabpn1;ncor2;LOC119902301;LOC119886596;atrx;atp2a2b;camkmt;hdac6;sgk2a;LOC119884978;LOC11989…	247	dnaja;LOC119917911;ddx5;LOC119898096;LOC119909085;g3bp1;LOC119908433;rrbp1a;pabpn1;ncor2;atrx;atp2a2b;camkmt;hdac6;LOC119896436;LOC119911798;slc27a1a;slc25a55a;LOC119893118;abcc8;LOC119917200;LOC119910292;ulk1a;cpt1ab;novel.698;irak1bp1;hyou1;LOC119906981;LOC119910726;inppl1b;novel.728;kif16ba;atm;LOC119905831;si:ch211-11k18.4;eif4e1c;si:cabz01101003.1;slc1a4;mydgf;LOC119898696;egln2;ercc6;LOC119…	123	cacna1hb;cacnb4a;LOC119901591;LOC119902606;LOC119882839;LOC119894395;hip1rb;LOC119908994;map2k6;padi2;si:dkey-151g10.3;zgc:73226;grna;angptl3;LOC119910752;LOC119913460;novel.426;anxa6;grik2;LOC119898452;LOC119912536;tnfsf12;gnai2b;LOC119902301;LOC119886596;sgk2a;LOC119884978;LOC119897481;LOC119890775;LOC119903536;LOC119905243;syt7a;zmp:0000001200;LOC119888635;rab30;baiap2l1b;si:ch211-120g10.1;pde…	124
Biological process	GO:0032501	multicellular organismal process	325/1140	cacna1hb;cacnb4a;dnaja;LOC119902606;LOC119894395;hip1rb;fez1;LOC119917911;dgat1a;LOC119908994;LOC119908976;ddx5;LOC119898096;LOC119898066;padi2;aco2;si:dkey-151g10.3;slc2a12;zgc:73226;grna;cacna2d4a;etnppl;id2a;LOC119900484;angptl3;grip2b;LOC119909085;LOC119898262;egr1;cnpy2;sgcg;LOC119913460;g3bp1;novel.426;anxa6;LOC119912536;tnfsf12;LOC119908433;gnai2b;LOC119900507;zbtb16a;LOC119915668;ncor2;LO…	325	dnaja;LOC119917911;dgat1a;LOC119908976;ddx5;LOC119898096;aco2;LOC119900484;LOC119909085;egr1;cnpy2;g3bp1;LOC119908433;LOC119900507;zbtb16a;LOC119915668;ncor2;atrx;atp2a2b;hdac6;LOC119896436;LOC119911798;slc27a1a;LOC119893118;abcc8;LOC119911031;LOC119910292;LOC119903259;ulk1a;txnrd2.2;cpt1ab;spock2;dnajb11;pgm3;dip2bb;manf;LOC119902666;prmt5;LOC119888844;LOC119906981;LOC119895322;sec61a1;acadvl;LO…	170	cacna1hb;cacnb4a;LOC119902606;LOC119894395;hip1rb;fez1;LOC119908994;LOC119898066;padi2;si:dkey-151g10.3;slc2a12;zgc:73226;grna;cacna2d4a;etnppl;id2a;angptl3;grip2b;LOC119898262;sgcg;LOC119913460;novel.426;anxa6;LOC119912536;tnfsf12;gnai2b;LOC119902301;LOC119886596;aldh8a1;znf521;LOC119897481;mboat2a;LOC119901854;LOC119895474;LOC119884720;LOC119905243;syt7a;LOC119887485;rnasel2;zgc:64106;pde4d;LOC…	155
Biological process	GO:0032502	developmental process	270/1140	cacna1hb;cacnb4a;dnaja;hip1rb;fez1;LOC119917911;LOC119908994;LOC119908976;ddx5;LOC119898096;thbs4b;padi2;aco2;slc2a12;zgc:73226;grna;etnppl;id2a;LOC119900484;angptl3;grip2b;LOC119909085;egr1;sgcg;novel.426;anxa6;tnfsf12;chd4a;LOC119908433;LOC119900507;zbtb16a;LOC119915668;ncor2;LOC119902301;LOC119886596;atrx;LOC119886699;atp2a2b;aldh8a1;hdac6;znf521;LOC119896436;mboat2a;LOC119901854;abcc8;LOC1198…	270	dnaja;LOC119917911;LOC119908976;ddx5;LOC119898096;aco2;LOC119900484;LOC119909085;egr1;chd4a;LOC119908433;LOC119900507;zbtb16a;LOC119915668;ncor2;atrx;atp2a2b;hdac6;LOC119896436;abcc8;LOC119911031;LOC119910292;LOC119903259;ulk1a;txnrd2.2;cpt1ab;spock2;dnajb11;pgm3;dip2bb;manf;LOC119902666;LOC119888308;LOC119888844;LOC119895322;sec61a1;acadvl;LOC119910726;eif4g1a;kif16ba;atm;tmem41b;fosl1a;nrf1;LOC…	150	cacna1hb;cacnb4a;hip1rb;fez1;LOC119908994;thbs4b;padi2;slc2a12;zgc:73226;grna;etnppl;id2a;angptl3;grip2b;sgcg;novel.426;anxa6;tnfsf12;LOC119902301;LOC119886596;LOC119886699;aldh8a1;znf521;mboat2a;LOC119901854;LOC119895474;LOC119890775;LOC119905243;srd5a2a;LOC119887485;rnasel2;pde4d;LOC119915822;cass4;acsl6;flr;LOC119911647;LOC119915863;veph1;degs1;pik3r1;scarb2a;LOC119912685;upb1;cdh17;pck2;thnsl…	120
Biological process	GO:0040007	growth	44/1140	LOC119917911;fbln5;LOC119905705;anxa6;LOC119886596;atrx;hdac6;sgk2a;ulk1a;dcbld2;LOC119905243;tmprss4a;dip2bb;LOC119910726;eif4g1a;LOC119912685;atm;LOC119905831;map7d3;egln2;wnt8b;hpn;ercc6;magi2a;LOC119898408;ppan;wnt11;si:ch73-330k17.3;pck1;tgfb2;bcl6aa;ruvbl1;LOC119895886;parp2;LOC119903135;rps6kb1a;LOC119898768;LOC119918079;rps6kb1b;novel.343;rims2a;epb41l5;LOC119912862;igfbp2a	44	LOC119917911;fbln5;atrx;hdac6;ulk1a;dcbld2;dip2bb;LOC119910726;eif4g1a;atm;LOC119905831;map7d3;egln2;ercc6;LOC119898408;ppan;bcl6aa;ruvbl1;LOC119895886;parp2;rps6kb1a;rps6kb1b;rims2a	23	LOC119905705;anxa6;LOC119886596;sgk2a;LOC119905243;tmprss4a;LOC119912685;wnt8b;hpn;magi2a;wnt11;si:ch73-330k17.3;pck1;tgfb2;LOC119903135;LOC119898768;LOC119918079;novel.343;epb41l5;LOC119912862;igfbp2a	21
Biological process	GO:0040011	locomotion	50/1140	LOC119898096;padi2;grna;angptl3;LOC119908433;gnai2b;hdac6;abcc8;LOC119895474;spock2;LOC119915822;cass4;LOC119907870;pik3r1;LOC119912685;atm;tmem41b;LOC119889791;wnt8b;magi2a;LOC119898249;LOC119898408;wnt11;pikfyve;dapk3;LOC119910536;mta2;LOC119906897;si:ch211-79m20.1;tgfb2;irs2b;cpsf1;LOC119902662;LOC119895886;ntng2a;lamb1a;hspa5;LOC119903135;rps6kb1a;LOC119918079;rps6kb1b;stk39;pik3cb;LOC1199122…	50	LOC119898096;LOC119908433;hdac6;abcc8;spock2;atm;tmem41b;LOC119898249;LOC119898408;pikfyve;dapk3;mta2;si:ch211-79m20.1;irs2b;cpsf1;LOC119895886;lamb1a;hspa5;rps6kb1a;rps6kb1b;stk39;pik3cb;LOC119912271;LOC119896217;fer	25	padi2;grna;angptl3;gnai2b;LOC119895474;LOC119915822;cass4;LOC119907870;pik3r1;LOC119912685;LOC119889791;wnt8b;magi2a;wnt11;LOC119910536;LOC119906897;tgfb2;LOC119902662;ntng2a;LOC119903135;LOC119918079;novel.343;epb41l5;LOC119890662;foxj1a	25
Biological process	GO:0043473	pigmentation	5/1140	zgc:162171;pikfyve;LOC119915634;hps5;ippk	5	pikfyve;hps5;ippk	3	zgc:162171;LOC119915634	2
Biological process	GO:0044419	biological process involved in interspecies interaction between organisms	77/1140	LOC119894395;LOC119902345;zgc:73226;grna;g3bp1;LOC119891031;LOC119908433;pabpn1;LOC119886596;LOC119911798;abcc8;LOC119895474;LOC119911031;LOC119903536;LOC119912196;LOC119900312;LOC119915887;tmprss4a;baiap2l1b;rnasel2;si:ch211-120g10.1;LOC119881999;LOC119902342;LOC119912010;LOC119890323;novel.728;LOC119900483;pck2;LOC119893815;si:cabz01101003.1;hpn;LOC119900155;LOC119898249;abcf3;LOC119898408;cps1…	77	g3bp1;LOC119891031;LOC119908433;pabpn1;LOC119911798;abcc8;LOC119911031;LOC119915887;novel.728;si:cabz01101003.1;LOC119898249;abcf3;LOC119898408;cps1;pikfyve;dapk3;hspd1;dnajc3b;zgc:63863;LOC119900552;g3bp2;cnpy3;rps6kb1a;rps6kb1b;novel.365;LOC119914375;LOC119896217;novel.876;LOC119891730;novel.205	30	LOC119894395;LOC119902345;zgc:73226;grna;LOC119886596;LOC119895474;LOC119903536;LOC119912196;LOC119900312;tmprss4a;baiap2l1b;rnasel2;si:ch211-120g10.1;LOC119881999;LOC119902342;LOC119912010;LOC119890323;LOC119900483;pck2;LOC119893815;hpn;LOC119900155;LOC119908912;LOC119900157;LOC119915782;LOC119916268;si:dkey-46i9.6;rnf213b;irf3;LOC119904310;pck1;LOC119909429;ifih1;LOC119897237;LOC119912423;LOC11…	47
Biological process	GO:0044848	biological phase	1/1140	tgfb2	1	--	0	tgfb2	1
Biological process	GO:0048511	rhythmic process	18/1140	LOC119917911;ddx5;id2a;egr1;LOC119908433;ncor2;LOC119918195;prmt5;LOC119882053;LOC119893569;LOC119900454;hdac3;LOC119904531;tgfb2;grin3a;hspa5;id1;usp2a	18	LOC119917911;ddx5;egr1;LOC119908433;ncor2;LOC119918195;prmt5;LOC119882053;LOC119893569;hdac3;LOC119904531;hspa5;usp2a	13	id2a;LOC119900454;tgfb2;grin3a;id1	5
Biological process	GO:0048518	positive regulation of biological process	277/1140	cacna1hb;cacnb4a;hsp90aa1.2;LOC119901591;dnaja;hip1rb;fez1;stim2b;LOC119917911;LOC119908976;ddx5;map2k6;ppp1r3g;LOC119902345;thbs4b;padi2;si:dkey-151g10.3;LOC119902478;zgc:73226;grna;abcf1;id2a;pnpla2;angptl3;LOC119909085;egr1;g3bp1;novel.426;LOC119891031;LOC119898452;LOC119912536;tnfsf12;chd4a;LOC119908433;gnai2b;zbtb16a;fbln2;ncor2;LOC119886596;atrx;hdac6;LOC119904122;sgk2a;LOC119896436;slc6a13…	277	hsp90aa1.2;dnaja;stim2b;LOC119917911;LOC119908976;ddx5;abcf1;pnpla2;LOC119909085;egr1;g3bp1;LOC119891031;chd4a;LOC119908433;zbtb16a;ncor2;atrx;hdac6;LOC119904122;LOC119896436;baz1a;slc27a1a;abcc8;LOC119899556;LOC119911031;LOC119910292;ulk1a;fus;smarca5;LOC119907718;cpt1ab;spock2;LOC119915887;LOC119918195;si:dkey-103i16.6;klf12b;dip2bb;LOC119888844;LOC119906981;pprc1;ranbp2;LOC119910415;LOC1199101…	157	cacna1hb;cacnb4a;LOC119901591;hip1rb;fez1;map2k6;ppp1r3g;LOC119902345;thbs4b;padi2;si:dkey-151g10.3;LOC119902478;zgc:73226;grna;id2a;angptl3;novel.426;LOC119898452;LOC119912536;tnfsf12;gnai2b;fbln2;LOC119886596;sgk2a;slc6a13;LOC119895474;LOC119884720;LOC119890775;LOC119905243;LOC119900312;syt7a;rnf144aa;tmprss4a;baiap2l1b;si:ch211-120g10.1;pde4d;LOC119915822;LOC119912581;cass4;LOC119902342;LOC119…	120
Biological process	GO:0048519	negative regulation of biological process	237/1140	cacnb4a;LOC119901591;dnaja;LOC119902606;hip1rb;fez1;LOC119917911;LOC119908976;ddx5;LOC119898096;LOC119898066;slc43a2b;padi2;si:dkey-151g10.3;utp20;LOC119902478;zgc:73226;grna;id2a;LOC119900484;dnajb1b;pnpla2;dgcr8;LOC119909085;LOC119898262;cnpy2;g3bp1;anxa6;LOC119898452;chd4a;hsp90b1;LOC119908433;gnai2b;LOC119900507;ncor2;LOC119902301;LOC119886596;atrx;atp2a2b;hdac6;LOC119911798;baz1a;slc27a1a;LO…	237	dnaja;LOC119917911;LOC119908976;ddx5;LOC119898096;utp20;LOC119900484;dnajb1b;pnpla2;dgcr8;LOC119909085;cnpy2;g3bp1;chd4a;hsp90b1;LOC119908433;LOC119900507;ncor2;atrx;atp2a2b;hdac6;LOC119911798;baz1a;slc27a1a;LOC119893118;abcc8;LOC119911031;ulk1a;LOC119905249;fus;dcbld2;smarca5;spock2;dnajb11;abce1;klf12b;dip2bb;LOC119888308;hyou1;srp9;LOC119888844;LOC119906981;ago3b;LOC119910415;ppid;acadvl;inppl…	134	cacnb4a;LOC119901591;LOC119902606;hip1rb;fez1;LOC119898066;slc43a2b;padi2;si:dkey-151g10.3;LOC119902478;zgc:73226;grna;id2a;LOC119898262;anxa6;LOC119898452;gnai2b;LOC119902301;LOC119886596;LOC119895474;LOC119903536;novel.682;LOC119888635;tmprss4a;si:ch211-120g10.1;pde4d;LOC119881999;LOC119915822;LOC119912581;pik3r1;LOC119912685;bmt2;LOC119893815;fabp7a;LOC119889791;wnt8b;hpn;LOC119900454;magi2a;a…	103
Biological process	GO:0050789	regulation of biological process	511/1140	cacna1hb;cacnb4a;hsp90aa1.2;LOC119901591;dnaja;LOC119902606;LOC119882839;LOC119894395;hip1rb;fez1;stim2b;LOC119917911;dgat1a;LOC119908994;LOC119908976;LOC119901004;fbln5;ddx5;map2k6;ppp1r3g;LOC119898096;LOC119902345;LOC119898066;thbs4b;LOC119908532;slc43a2b;padi2;si:dkey-151g10.3;utp20;LOC119902478;zgc:73226;mapk15;grna;cacna2d4a;mdn1;abcf1;id2a;LOC119900484;dnajb1b;pnpla2;angptl3;dgcr8;LOC119909…	511	hsp90aa1.2;dnaja;stim2b;LOC119917911;dgat1a;LOC119908976;fbln5;ddx5;LOC119898096;utp20;mdn1;abcf1;LOC119900484;dnajb1b;pnpla2;dgcr8;LOC119909085;egr1;cnpy2;g3bp1;bop1;LOC119891031;chd4a;hsp90b1;LOC119908433;rrbp1a;pabpn1;LOC119900507;zbtb16a;LOC119915668;ncor2;atrx;atp2a2b;camkmt;hdac6;LOC119904122;LOC119896436;LOC119911798;baz1a;slc27a1a;slc25a55a;LOC119893118;abcc8;LOC119899556;LOC119917200;LOC…	277	cacna1hb;cacnb4a;LOC119901591;LOC119902606;LOC119882839;LOC119894395;hip1rb;fez1;LOC119908994;LOC119901004;map2k6;ppp1r3g;LOC119902345;LOC119898066;thbs4b;LOC119908532;slc43a2b;padi2;si:dkey-151g10.3;LOC119902478;zgc:73226;mapk15;grna;cacna2d4a;id2a;angptl3;LOC119905705;LOC119898262;LOC119910752;LOC119913460;novel.426;anxa6;grik2;LOC119898452;LOC119912536;tnfsf12;gnai2b;dgat2;fbln2;kcng3;LOC11990…	234
Biological process	GO:0050896	response to stimulus	406/1140	cacna1hb;cacnb4a;hsp90aa1.2;LOC119895616;LOC119901591;LOC119895319;dnaja;LOC119902606;LOC119882839;LOC119894395;hip1rb;LOC119895311;fez1;LOC119895269;LOC119917911;LOC119908994;si:ch211-282j22.3;LOC119908976;LOC119901004;hspa4a;fbln5;ddx5;map2k6;LOC119898096;LOC119902345;thbs4b;padi2;aco2;si:dkey-151g10.3;LOC119902478;slc2a12;zgc:73226;grna;cacna2d4a;uggt1;id2a;dnajb1b;angptl3;LOC119909085;LOC1199…	406	hsp90aa1.2;LOC119895616;LOC119895319;dnaja;LOC119895311;LOC119895269;LOC119917911;si:ch211-282j22.3;LOC119908976;hspa4a;fbln5;ddx5;LOC119898096;aco2;uggt1;dnajb1b;LOC119909085;g3bp1;LOC119891031;chkb;hsp90b1;LOC119908433;rrbp1a;pabpn1;atp2a2a;LOC119918272;LOC119907121;LOC119915668;ncor2;atrx;atp2a2b;camkmt;hdac6;LOC119896436;epx;LOC119911798;uggt2;LOC119896543;slc27a1a;LOC119893118;abcc8;LOC11991…	205	cacna1hb;cacnb4a;LOC119901591;LOC119902606;LOC119882839;LOC119894395;hip1rb;fez1;LOC119908994;LOC119901004;map2k6;LOC119902345;thbs4b;padi2;si:dkey-151g10.3;LOC119902478;slc2a12;zgc:73226;grna;cacna2d4a;id2a;angptl3;LOC119905705;LOC119910752;LOC119913460;novel.426;anxa6;LOC119898452;tat;LOC119912536;tnfsf12;gnai2b;dgat2;LOC119902301;LOC119886596;sgk2a;LOC119884978;LOC119897481;LOC119895474;LOC119…	201
Biological process	GO:0051179	localization	326/1140	cacna1hb;cacnb4a;LOC119895616;LOC119901591;LOC119895319;dnaja;slc16a4;hip1rb;LOC119895311;fez1;stim2b;LOC119895269;LOC119917911;dgat1a;ipo4;LOC119908994;hspa4a;fbln5;ddx5;slco2a1;LOC119898066;LOC119918691;slc43a2b;si:dkey-151g10.3;LOC119902478;slc2a12;zgc:73226;grna;cacna2d4a;mdn1;pnpla2;angptl3;LOC119909085;atp13a1;LOC119898262;novel.426;anxa6;zgc:162171;chkb;hsp90b1;LOC119908433;rrbp1a;gnai2b;a…	326	LOC119895616;LOC119895319;dnaja;LOC119895311;stim2b;LOC119895269;LOC119917911;dgat1a;ipo4;hspa4a;fbln5;ddx5;LOC119918691;mdn1;pnpla2;LOC119909085;atp13a1;chkb;hsp90b1;LOC119908433;rrbp1a;atp2a2a;ncor2;nol6;abcc1;atrx;atp2a2b;hdac6;LOC119891502;si:ch211-235e9.8;LOC119896543;LOC119905092;slc27a1a;slc25a55a;abcc8;LOC119910292;ulk1a;LOC119905249;LOC119913027;cpt1ab;abce1;slc66a1;novel.698;slc25a40;LO…	192	cacna1hb;cacnb4a;LOC119901591;slc16a4;hip1rb;fez1;LOC119908994;slco2a1;LOC119898066;slc43a2b;si:dkey-151g10.3;LOC119902478;slc2a12;zgc:73226;grna;cacna2d4a;angptl3;LOC119898262;novel.426;anxa6;zgc:162171;gnai2b;kcng3;LOC119886596;sgk2a;LOC119897481;ncf4;slc6a13;fabp10a;LOC119895474;LOC119884720;LOC119903536;LOC119905243;syt7a;slc25a39;LOC119888635;LOC119918293;LOC119887485;rab30;pde4d;LOC11988629…	134
Biological process	GO:0065007	biological regulation	560/1140	cacna1hb;cacnb4a;hsp90aa1.2;LOC119901591;dnaja;LOC119902606;LOC119882839;LOC119894395;hip1rb;fez1;stim2b;LOC119917911;dgat1a;LOC119908994;LOC119908976;LOC119901004;fbln5;ddx5;map2k6;ppp1r3g;LOC119898096;LOC119902345;LOC119898066;LOC119900968;thbs4b;LOC119908532;slc43a2b;padi2;si:dkey-151g10.3;utp20;LOC119902478;zgc:73226;mapk15;grna;cacna2d4a;mdn1;abcf1;id2a;LOC119900484;dnajb1b;pnpla2;angptl3;dg…	560	hsp90aa1.2;dnaja;stim2b;LOC119917911;dgat1a;LOC119908976;fbln5;ddx5;LOC119898096;utp20;mdn1;abcf1;LOC119900484;dnajb1b;pnpla2;dgcr8;LOC119909085;atp13a1;egr1;cnpy2;g3bp1;bop1;LOC119891031;chd4a;hsp90b1;LOC119908433;rrbp1a;pabpn1;atp2a2a;LOC119900507;zbtb16a;LOC119915668;ncor2;atrx;novel.310;atp2a2b;camkmt;hdac6;LOC119904122;LOC119896436;epx;LOC119911798;baz1a;slc27a1a;slc25a55a;LOC119893118;abcc8…	304	cacna1hb;cacnb4a;LOC119901591;LOC119902606;LOC119882839;LOC119894395;hip1rb;fez1;LOC119908994;LOC119901004;map2k6;ppp1r3g;LOC119902345;LOC119898066;LOC119900968;thbs4b;LOC119908532;slc43a2b;padi2;si:dkey-151g10.3;LOC119902478;zgc:73226;mapk15;grna;cacna2d4a;id2a;angptl3;LOC119905705;LOC119898262;LOC119910752;LOC119913460;novel.426;anxa6;grik2;LOC119898452;LOC119912536;tnfsf12;gnai2b;dgat2;LOC1199…	256
Biological process	GO:0098754	detoxification	4/1140	fbln5;zgc:64106;LOC119890323;LOC119905831	4	fbln5;LOC119905831	2	zgc:64106;LOC119890323	2
Biological process	GO:0110148	biomineralization	9/1140	LOC119917911;anxa6;LOC119908433;LOC119886596;LOC119908912;phex;bcor;phospho1;LOC119907176	9	LOC119917911;LOC119908433;phospho1	3	anxa6;LOC119886596;LOC119908912;phex;bcor;LOC119907176	6
Cellular component	GO:0032991	protein-containing complex	280/1140	cacna1hb;cacnb4a;hsp90aa1.2;ipo4;LOC119908994;ddx5;ppp1r3g;LOC119902345;mars1;LOC119908532;utp20;nt5dc3;cacna2d4a;snrpb;uggt1;mdn1;abcf1;id2a;dgcr8;LOC119898262;sgcg;LOC119912706;g3bp1;bop1;novel.426;grik2;LOC119898452;chd4a;hsp90b1;gnai2b;pabpn1;LOC119891533;LOC119907121;LOC119915668;ncor2;kcng3;nol6;camkmt;hdac6;LOC119891502;sf3b2;LOC119897481;uggt2;ncf4;baz1a;LOC119893118;LOC119901854;abcc8;LO…	280	hsp90aa1.2;ipo4;ddx5;mars1;utp20;nt5dc3;snrpb;uggt1;mdn1;abcf1;dgcr8;LOC119912706;g3bp1;bop1;chd4a;hsp90b1;pabpn1;LOC119891533;LOC119907121;LOC119915668;ncor2;nol6;camkmt;hdac6;LOC119891502;sf3b2;uggt2;baz1a;LOC119893118;abcc8;LOC119917200;LOC119911031;ulk1a;fus;ints8;smarca5;dnajb11;grwd1;LOC119918195;si:dkey-103i16.6;ATP8;snrpd1;LOC119891526;hyou1;prmt5;srp9;ftsj3;nup210;sdf2l1;LOC119888844;LOC…	205	cacna1hb;cacnb4a;LOC119908994;ppp1r3g;LOC119902345;LOC119908532;cacna2d4a;id2a;LOC119898262;sgcg;novel.426;grik2;LOC119898452;gnai2b;kcng3;LOC119897481;ncf4;LOC119901854;LOC119895474;mat1a;rnf144aa;pde4d;LOC119912581;LOC119902342;pigr;flr;LOC119915863;LOC119912010;LOC119890323;gmpr;pik3r1;col1a2;cdh17;odad1;LOC119889791;coro2a;magi2a;fbxo25;scn8aa;dynll2b;LOC119906982;LOC119913394;tspan33a;exoc3l…	75
Cellular component	GO:0110165	cellular anatomical entity	1027/1140	cacna1hb;scdb;cacnb4a;hsp90aa1.2;LOC119895616;LOC119901591;LOC119895319;dnaja;LOC119893711;slc16a4;rrp12;LOC119902606;LOC119882839;LOC119894395;hip1rb;LOC119895311;fez1;stim2b;LOC119895269;LOC119917911;dgat1a;ipo4;LOC119908994;si:ch211-282j22.3;LOC119913001;LOC119908976;LOC119901004;hspa4a;fbln5;ddx5;map2k6;LOC119882683;slco2a1;ppp1r3g;creld2;LOC119898096;LOC119902345;mars1;uox;LOC119898066;fndc3…	1027	hsp90aa1.2;LOC119895616;LOC119895319;dnaja;LOC119893711;rrp12;LOC119895311;stim2b;LOC119895269;LOC119917911;dgat1a;ipo4;si:ch211-282j22.3;LOC119913001;LOC119908976;hspa4a;fbln5;ddx5;creld2;LOC119898096;mars1;fndc3ba;LOC119918691;LOC119919354;aco2;utp20;ifrd2;nt5dc3;snrpb;LOC119884357;uggt1;mdn1;abcf1;LOC119900484;dnajb1b;pnpla2;dgcr8;LOC119909085;atp13a1;egr1;novel.335;cnpy2;LOC119912706;g3bp1;bo…	594	cacna1hb;scdb;cacnb4a;LOC119901591;slc16a4;LOC119902606;LOC119882839;LOC119894395;hip1rb;fez1;LOC119908994;LOC119901004;map2k6;LOC119882683;slco2a1;ppp1r3g;LOC119902345;uox;LOC119898066;LOC119900968;thbs4b;LOC119908532;slc43a2b;padi2;dmgdh;si:dkey-151g10.3;tmem86b;LOC119902478;slc2a12;zgc:73226;mapk15;grna;cacna2d4a;LOC119886243;novel.762;etnppl;id2a;hal;angptl3;grip2b;LOC119905705;LOC119898262;L…	433
Molecular function	GO:0003774	cytoskeletal motor activity	4/1140	LOC119908994;LOC119909918;kif16ba;LOC119918015	4	LOC119909918;kif16ba;LOC119918015	3	LOC119908994	1
Molecular function	GO:0003824	catalytic activity	431/1140	scdb;hsp90aa1.2;LOC119901591;LOC119895319;LOC119902606;LOC119882839;LOC119894395;LOC119895311;LOC119895269;LOC119893153;dgat1a;LOC119908994;si:ch211-282j22.3;LOC119913001;LOC119908976;LOC119901004;ddx5;map2k6;mars1;uox;LOC119900968;LOC119919354;LOC119908532;padi2;dmgdh;aco2;si:dkey-151g10.3;tmem86b;nt5dc3;mapk15;uggt1;novel.762;mdn1;etnppl;hal;pnpla2;atp13a1;LOC119912706;g3bp1;novel.426;si:ch211-…	431	hsp90aa1.2;LOC119895319;LOC119895311;LOC119895269;LOC119893153;dgat1a;si:ch211-282j22.3;LOC119913001;LOC119908976;ddx5;mars1;LOC119919354;aco2;nt5dc3;uggt1;mdn1;pnpla2;atp13a1;LOC119912706;g3bp1;chkb;chd4a;hsp90b1;LOC119908433;ND3;atp2a2a;LOC119918272;LOC119907121;abcc1;atrx;novel.310;atp2a2b;camkmt;hdac6;LOC119904122;LOC119896436;LOC119890530;epx;uggt2;LOC119896543;slc27a1a;LOC119917200;LOC11990…	251	scdb;LOC119901591;LOC119902606;LOC119882839;LOC119894395;LOC119908994;LOC119901004;map2k6;uox;LOC119900968;LOC119908532;padi2;dmgdh;si:dkey-151g10.3;tmem86b;mapk15;novel.762;etnppl;hal;novel.426;si:ch211-217a12.1;zgc:162171;LOC119898452;tat;gnai2b;dgat2;LOC119900969;LOC119903899;ugt5d1;LOC119917999;LOC119886596;LOC119886699;aldh8a1;sgk2a;mboat2a;novel.263;LOC119884720;cpn1;capn1;mat1a;LOC11991219…	180
Molecular function	GO:0005198	structural molecule activity	21/1140	LOC119908433;fbln2;LOC119901854;LOC119895474;col1a2;LOC119905028;LOC119889791;krt15;LOC119882575;krt98;asf1bb;LOC119893432;si:ch211-243g18.2;lamb1a;novel.365;LOC119913275;LOC119900663;csrp2;LOC119893528;ctbp2a;nup133	21	LOC119908433;LOC119882575;LOC119893432;lamb1a;novel.365;LOC119913275;nup133	7	fbln2;LOC119901854;LOC119895474;col1a2;LOC119905028;LOC119889791;krt15;krt98;asf1bb;si:ch211-243g18.2;LOC119900663;csrp2;LOC119893528;ctbp2a	14
Molecular function	GO:0005215	transporter activity	106/1140	cacna1hb;cacnb4a;LOC119895616;slc16a4;stim2b;slco2a1;LOC119918691;slc43a2b;LOC119902478;slc2a12;cacna2d4a;atp13a1;anxa6;grik2;cax1;ND3;atp2a2a;kcng3;abcc1;atp2a2b;LOC119897481;slc6a13;LOC119905092;slc27a1a;slc25a55a;abcc8;LOC119894386;LOC119894093;LOC119885867;slc35e1;tmc5;LOC119888635;LOC119918293;slc66a1;slc16a10;ATP8;LOC119887485;slc25a14;sec61a1;slc5a6a;vmp1;slc1a3a;tmem41b;slc20a1a;LOC119916…	106	LOC119895616;stim2b;LOC119918691;atp13a1;ND3;atp2a2a;abcc1;atp2a2b;LOC119905092;slc27a1a;slc25a55a;abcc8;LOC119894386;LOC119894093;LOC119885867;slc35e1;slc66a1;ATP8;slc25a14;sec61a1;slc5a6a;vmp1;slc1a3a;tmem41b;LOC119916593;LOC119916049;slc1a4;LOC119891468;slc16a6b;tomm40l;ND4L;ccdc51;slc25a20;slc17a9b;LOC119889123;slc4a1a;LOC119889285;LOC119892249;slc35b4;slc30a7;slc20a1b;LOC119883052;slc35d2;ab…	56	cacna1hb;cacnb4a;slc16a4;slco2a1;slc43a2b;LOC119902478;slc2a12;cacna2d4a;anxa6;grik2;cax1;kcng3;LOC119897481;slc6a13;tmc5;LOC119888635;LOC119918293;slc16a10;LOC119887485;slc20a1a;cdh17;pitpnab;LOC119885973;scn8aa;LOC119890798;abcc4;cacna1db;tmem38b;slc25a36a;LOC119905608;LOC119895089;cacnb1;grin3a;LOC119899214;fabp2;LOC119899566;LOC119902479;LOC119900792;slc25a15b;slc34a2b;kcnd1;LOC119884337;slc3…	50
Molecular function	GO:0005488	binding	732/1140	cacna1hb;scdb;cacnb4a;hsp90aa1.2;LOC119895616;LOC119901591;LOC119895319;dnaja;LOC119902606;LOC119894395;hip1rb;LOC119895311;fez1;stim2b;LOC119895269;LOC119917911;dgat1a;ipo4;LOC119908994;si:ch211-282j22.3;LOC119913001;LOC119901004;hspa4a;fbln5;ddx5;map2k6;ppp1r3g;creld2;LOC119898096;LOC119902345;mars1;LOC119898066;fndc3ba;LOC119900968;thbs4b;LOC119919354;LOC119908532;padi2;dmgdh;aco2;si:dkey-151g…	732	hsp90aa1.2;LOC119895616;LOC119895319;dnaja;LOC119895311;stim2b;LOC119895269;LOC119917911;dgat1a;ipo4;si:ch211-282j22.3;LOC119913001;hspa4a;fbln5;ddx5;creld2;LOC119898096;mars1;fndc3ba;LOC119919354;aco2;utp20;nt5dc3;snrpb;uggt1;mdn1;abcf1;dnajb1b;dgcr8;LOC119909085;atp13a1;egr1;g3bp1;bop1;LOC119891031;chkb;chd4a;hsp90b1;LOC119908433;pabpn1;atp2a2a;LOC119900507;zbtb16a;LOC119891533;LOC119907121;nco…	432	cacna1hb;scdb;cacnb4a;LOC119901591;LOC119902606;LOC119894395;hip1rb;fez1;LOC119908994;LOC119901004;map2k6;ppp1r3g;LOC119902345;LOC119898066;LOC119900968;thbs4b;LOC119908532;padi2;dmgdh;si:dkey-151g10.3;zgc:73226;mapk15;grna;cacna2d4a;novel.762;etnppl;id2a;angptl3;LOC119898262;novel.426;si:ch211-217a12.1;anxa6;zgc:162171;LOC119898452;tat;LOC119912536;tnfsf12;gnai2b;LOC119900969;fbln2;LOC119917999;…	300
Molecular function	GO:0016209	antioxidant activity	4/1140	epx;txnrd2.2;LOC119914980;gpx1b	4	epx;txnrd2.2	2	LOC119914980;gpx1b	2
Molecular function	GO:0031386	protein tag	2/1140	nedd8l;urm1	2	nedd8l;urm1	2	--	0
Molecular function	GO:0038024	cargo receptor activity	7/1140	anxa6;tmprss4a;LOC119884936;scarb2a;surf4;LOC119906023;LOC119900534	7	surf4;LOC119906023;LOC119900534	3	anxa6;tmprss4a;LOC119884936;scarb2a	4
Molecular function	GO:0044183	protein folding chaperone	10/1140	LOC119895319;LOC119895311;LOC119895269;hspa4a;dnajb1b;LOC119896543;hyou1;hspd1;hspa5;hspa4b	10	LOC119895319;LOC119895311;LOC119895269;hspa4a;dnajb1b;LOC119896543;hyou1;hspd1;hspa5;hspa4b	10	--	0
Molecular function	GO:0045182	translation regulator activity	12/1140	abcf1;ago3b;eif4g1a;eif4e1c;gfm1;gcn1;gspt1l;eif3eb;mtrf1;LOC119919118;aars1;mtif2	12	abcf1;ago3b;eif4g1a;eif4e1c;gfm1;gcn1;gspt1l;eif3eb;LOC119919118;aars1;mtif2	11	mtrf1	1
Molecular function	GO:0060089	molecular transducer activity	31/1140	LOC119894395;LOC119917911;LOC119905705;LOC119913460;novel.426;grik2;LOC119912536;LOC119897481;abcc8;LOC119895474;dcbld2;LOC119894093;novel.698;pigr;LOC119894372;LOC119912010;scarb2a;LOC119912630;novel.697;LOC119900454;npy7r;hnf4b;LOC119898163;LOC119904531;LOC119899807;grin3a;novel.283;LOC119913026;kita;LOC119886069;LOC119904788	31	LOC119917911;abcc8;dcbld2;LOC119894093;novel.698;novel.697;LOC119898163;LOC119904531;LOC119886069	9	LOC119894395;LOC119905705;LOC119913460;novel.426;grik2;LOC119912536;LOC119897481;LOC119895474;pigr;LOC119894372;LOC119912010;scarb2a;LOC119912630;LOC119900454;npy7r;hnf4b;LOC119899807;grin3a;novel.283;LOC119913026;kita;LOC119904788	22
Molecular function	GO:0060090	molecular adaptor activity	16/1140	hip1rb;grip2b;dgcr8;LOC119906981;LOC119915863;eif4g1a;pik3r1;magi2a;akap9;zzef1;LOC119893432;g3bp2;psmc6;si:dkeyp-117b11.1;use1;novel.365	16	dgcr8;LOC119906981;eif4g1a;akap9;zzef1;LOC119893432;g3bp2;psmc6;use1;novel.365	10	hip1rb;grip2b;LOC119915863;pik3r1;magi2a;si:dkeyp-117b11.1	6
Molecular function	GO:0090729	toxin activity	1/1140	LOC119898454	1	--	0	LOC119898454	1
Molecular function	GO:0098772	molecular function regulator activity	73/1140	hsp90aa1.2;dnaja;stim2b;thbs4b;si:dkey-151g10.3;grna;dnajb1b;angptl3;LOC119909085;tnfsf12;LOC119900507;sgk2a;ncf4;LOC119893118;spock2;abce1;zmp:0000001200;LOC119918353;manf;LOC119895282;LOC119914373;LOC119915822;sil1;pik3r1;kpnb3;tbc1d13;LOC119894957;wnt8b;ercc6;LOC119898249;akap9;arfgap3;wnt11;si:dkey-33i11.9;gcn1;gclm;metrnla;dnajc3b;zgc:63863;si:ch211-79m20.1;tgfb2;metrn;dnaja2b;bmp2b;LOC11989…	73	hsp90aa1.2;dnaja;stim2b;dnajb1b;LOC119909085;LOC119900507;LOC119893118;spock2;abce1;LOC119918353;manf;sil1;kpnb3;LOC119894957;ercc6;LOC119898249;akap9;arfgap3;gcn1;gclm;dnajc3b;zgc:63863;si:ch211-79m20.1;dnaja2b;LOC119895886;LOC119904958;dus2;LOC119890304;sergef;dnajc3a;LOC119919118;arfgap1;abr;LOC119914375;arl1;bnip2;sec23b;rcc1	38	thbs4b;si:dkey-151g10.3;grna;angptl3;tnfsf12;sgk2a;ncf4;zmp:0000001200;LOC119895282;LOC119914373;LOC119915822;pik3r1;tbc1d13;wnt8b;wnt11;si:dkey-33i11.9;metrnla;tgfb2;metrn;bmp2b;LOC119899566;LOC119903135;LOC119897237;guca1c;LOC119898768;LOC119911410;id1;ppp1r16a;LOC119905247;ogna;novel.343;LOC119890662;LOC119904445;vav2;col7a1	35
Molecular function	GO:0140104	molecular carrier activity	12/1140	ipo4;LOC119891533;LOC119891502;slc25a39;LOC119891526;LOC119888308;LOC119895322;kpnb3;timm9;zgc:163057;LOC119915756;hbae5	12	ipo4;LOC119891533;LOC119891502;LOC119891526;LOC119888308;LOC119895322;kpnb3;timm9;zgc:163057;LOC119915756;hbae5	11	slc25a39	1
Molecular function	GO:0140110	transcription regulator activity	58/1140	LOC119917911;LOC119908976;ddx5;LOC119900484;dnajb1b;egr1;zbtb16a;ncor2;znf521;LOC119899556;fus;LOC119918195;klf12b;LOC119902666;prmt5;pprc1;LOC119910415;junbb;fosl1a;tfb1m;nrf1;LOC119897315;LOC119900454;creb3l2;LOC119898408;hcfc1b;e2f4;hnf4b;hdac3;trip11;si:dkey-46i9.6;LOC119885700;LOC119904531;mta2;irf3;LOC119911353;LOC119916079;bcl6aa;klf15;bcor;sox4a;LOC119911352;smad2;LOC119899726;npat;LOC119…	58	LOC119917911;LOC119908976;ddx5;LOC119900484;dnajb1b;egr1;zbtb16a;ncor2;LOC119899556;fus;LOC119918195;klf12b;LOC119902666;prmt5;pprc1;LOC119910415;junbb;fosl1a;tfb1m;nrf1;creb3l2;LOC119898408;hcfc1b;e2f4;hdac3;trip11;LOC119904531;mta2;LOC119911353;bcl6aa;LOC119911352;smad2;LOC119899726;npat;LOC119900520;ddx54;LOC119912600;si:dkey-27c15.3;LOC119912271;LOC119896217;LOC119884184	41	znf521;LOC119897315;LOC119900454;hnf4b;si:dkey-46i9.6;LOC119885700;irf3;LOC119916079;klf15;bcor;sox4a;LOC119893254;mak;foxh1;LOC119910456;ctbp2a;foxj1a	17
Molecular function	GO:0140223	general transcription initiation factor activity	2/1140	LOC119910127;LOC119910456	2	LOC119910127	1	LOC119910456	1
Molecular function	GO:0140299	small molecule sensor activity	1/1140	egln2	1	egln2	1	--	0
Molecular function	GO:0140657	ATP-dependent activity	52/1140	hsp90aa1.2;LOC119895319;LOC119895311;LOC119895269;LOC119908994;hspa4a;ddx5;LOC119919354;mdn1;atp13a1;g3bp1;chd4a;hsp90b1;atp2a2a;abcc1;atrx;atp2a2b;LOC119896543;slc27a1a;abcc8;smarca5;LOC119894093;vwa8;atad3;acsl6;hyou1;LOC119909918;kif16ba;LOC119918015;dhx35;ercc6;LOC119890798;abcc4;ddx27;hspd1;rnf213b;LOC119885700;LOC119908088;psmc5;abcd4;ruvbl1;psmc6;ifih1;hspa5;ddx39ab;LOC119900792;LOC1199192…	52	hsp90aa1.2;LOC119895319;LOC119895311;LOC119895269;hspa4a;ddx5;LOC119919354;mdn1;atp13a1;g3bp1;chd4a;hsp90b1;atp2a2a;abcc1;atrx;atp2a2b;LOC119896543;slc27a1a;abcc8;smarca5;LOC119894093;vwa8;atad3;hyou1;LOC119909918;kif16ba;LOC119918015;dhx35;ercc6;ddx27;hspd1;LOC119908088;psmc5;abcd4;ruvbl1;psmc6;hspa5;ddx39ab;ddx54;hspa4b;smarcad1a;spata5	42	LOC119908994;acsl6;LOC119890798;abcc4;rnf213b;LOC119885700;ifih1;LOC119900792;LOC119919295;LOC119890799	10
