# Supplementary material for: An Integrated Analysis of Transcriptomic and Metabolomic Effects Reveals Insights into Stress Responses in Largemouth Bass (Micropterus salmoides) Under MS-222 (Tricaine Methanesulfonate) Exposure
Source: Metabolites. 2025 May 23;15(6):349. doi: 10.3390/metabo15060349 (PMC12194923; doi:10.3390/metabo15060349)
Supplement: Supplementary file 1 [file metabolites-15-00349-s001.zip › Table S8- KEGG Enrichment of differentially expressed genes of gill between exprimental group and control group.xlsx]

## Sheet: Sheet1
ID	KEGG_level_1	KEGG_level_2	Description	GeneRatio	BgRatio	Pvalue	Padj	geneID	Count	Up_gene	Up	Down_gene	Down	hyperlink
ko04260	Organismal Systems	Circulatory system	Cardiac muscle contraction	45/885 5.08%	179/10737 1.67%	5.89965e-12	9.43944e-10	LOC119896821;LOC119895394;COX2;cacnb2a;COX1;CYTB;cacna2d2a;COX3;acta1b;atp2a3;LOC119901854;tpm2;LOC119911205;cacng6b;LOC119902560;LOC119908416;actc1a;tpm3;LOC119914006;tpm1;LOC119902561;LOC119905280;tnnc1b;LOC119905492;LOC119902613;LOC119909215;cacna2d1a;LOC119907498;slc9a1a;cacnb1;acta1a;cacng1a;LOC119914791;LOC119901456;myl2a;myl13;casq2;atp2a2a;LOC119909895;atp1a2a;LOC119882216;LOC119902558;my…	45	LOC119896821;LOC119895394;COX2;cacnb2a;COX1;CYTB;cacna2d2a;COX3;acta1b;LOC119901854;tpm2;LOC119911205;cacng6b;LOC119902560;LOC119908416;actc1a;tpm3;LOC119914006;tpm1;LOC119902561;LOC119905280;tnnc1b;LOC119905492;LOC119902613;LOC119909215;cacna2d1a;LOC119907498;cacnb1;acta1a;cacng1a;LOC119901456;myl2a;myl13;casq2;atp2a2a;LOC119909895;atp1a2a;LOC119882216;LOC119902558;myl2b;LOC119908171;LOC119899346	42	atp2a3;slc9a1a;LOC119914791	3	https://www.genome.jp/dbget-bin/www_bget?ko04260	https:\\www.genome.jp\dbget-bin\www_bget?map04260
ko04814	Cellular Processes	Cell motility	Motor proteins	66/885 7.46%	370/10737 3.45%	1.15e-09	1.84e-07	LOC119893691;LOC119908994;novel.3475;LOC119896821;cenpe;tnnc2;kif16bb;LOC119894700;dnah2;acta1b;tnnt1;LOC119893214;myl1;LOC119890556;LOC119914752;LOC119901854;LOC119893215;tpm2;LOC119906174;acta2;LOC119918519;LOC119885704;mylz3;novel.4284;LOC119902560;myo1f;actc1a;LOC119916354;mylpfa;dctn1b;tpm3;LOC119914006;LOC119906047;tpm1;LOC119896478;LOC119893219;LOC119902561;tnnc1b;LOC119901565;LOC119907498…	66	LOC119893691;novel.3475;LOC119896821;cenpe;tnnc2;kif16bb;LOC119894700;dnah2;acta1b;tnnt1;LOC119893214;myl1;LOC119890556;LOC119914752;LOC119901854;LOC119893215;tpm2;LOC119906174;acta2;LOC119918519;LOC119885704;mylz3;novel.4284;LOC119902560;actc1a;LOC119916354;mylpfa;dctn1b;tpm3;LOC119914006;LOC119906047;tpm1;LOC119896478;LOC119893219;LOC119902561;tnnc1b;LOC119901565;LOC119907498;dnai2b;myo15ab;act…	60	LOC119908994;myo1f;myo5b;kif21b;LOC119905028;tuba5	6	https://www.genome.jp/dbget-bin/www_bget?ko04814	https:\\www.genome.jp\dbget-bin\www_bget?map04814
ko04060	Environmental Information Processing	Signaling molecules and interaction	Cytokine-cytokine receptor interaction	53/885 5.99%	350/10737 3.26%	9.63246e-06	0.00154119	LOC119894278;LOC119894956;LOC119914860;ccl20l;LOC119899450;LOC119916580;il17d;ccl25a;LOC119894277;acvr1ba;tnfsf14;il17rel;LOC119918936;LOC119904413;LOC119891963;ccl20a.3;tnfrsf18;ccl27a;LOC119897868;LOC119897118;tnfsf13b;LOC119897900;LOC119900804;LOC119897866;LOC119894313;ccr6b;csf2rb;LOC119904455;ccl25b;si:cabz01093077.1;csf1rb;LOC119903520;il2rb;LOC119912591;il15l;tnfrsf19;LOC119908411;cxcl19;c…	53	LOC119916580;il17d;acvr1ba;LOC119918936;LOC119904413;tnfrsf19;bmp8a;LOC119897218	8	LOC119894278;LOC119894956;LOC119914860;ccl20l;LOC119899450;ccl25a;LOC119894277;tnfsf14;il17rel;LOC119891963;ccl20a.3;tnfrsf18;ccl27a;LOC119897868;LOC119897118;tnfsf13b;LOC119897900;LOC119900804;LOC119897866;LOC119894313;ccr6b;csf2rb;LOC119904455;ccl25b;si:cabz01093077.1;csf1rb;LOC119903520;il2rb;LOC119912591;il15l;LOC119908411;cxcl19;ccr6a;LOC119882892;ccr10;LOC119898627;LOC119887137;LOC119888587…	45	https://www.genome.jp/dbget-bin/www_bget?ko04060	https:\\www.genome.jp\dbget-bin\www_bget?map04060
ko04261	Organismal Systems	Circulatory system	Adrenergic signaling in cardiomyocytes	46/885 5.2%	297/10737 2.77%	2.08335e-05	0.00333336	LOC119896821;camk2b1;atp2b3b;cacnb2a;cacna2d2a;acta1b;atp2a3;LOC119901854;tpm2;LOC119911205;cacng6b;LOC119902560;actc1a;tpm3;LOC119914006;tpm1;LOC119902561;LOC119905280;tnnc1b;LOC119905492;cacna2d1a;LOC119907498;slc9a1a;cacnb1;acta1a;cacng1a;LOC119901456;myl2a;ppp2r3a;myl13;adcy2b;atp2a2a;LOC119909895;ppp2r5b;atp1a2a;LOC119885750;LOC119882216;LOC119902558;LOC119902471;creb3l3l;kcnk2a;myl2b;pln;LO…	46	LOC119896821;camk2b1;atp2b3b;cacnb2a;cacna2d2a;acta1b;LOC119901854;tpm2;LOC119911205;cacng6b;LOC119902560;actc1a;tpm3;LOC119914006;tpm1;LOC119902561;LOC119905280;tnnc1b;LOC119905492;cacna2d1a;LOC119907498;cacnb1;acta1a;cacng1a;LOC119901456;myl2a;ppp2r3a;myl13;adcy2b;atp2a2a;LOC119909895;ppp2r5b;atp1a2a;LOC119882216;LOC119902558;LOC119902471;kcnk2a;myl2b;pln;LOC119908171;LOC119899346	41	atp2a3;slc9a1a;LOC119885750;creb3l3l;LOC119897619	5	https://www.genome.jp/dbget-bin/www_bget?ko04261	https:\\www.genome.jp\dbget-bin\www_bget?map04261
ko00010	Metabolism	Carbohydrate metabolism	Glycolysis / Gluconeogenesis	22/885 2.49%	107/10737 1%	4.90555e-05	0.00784888	gapdh;LOC119897855;pfkmb;LOC119912637;aldoab;LOC119897422;novel.3308;novel.4318;pgm1;fbp2;LOC119911385;pfkma;novel.1139;pgam2;ldha;tpi1b;gpib;novel.1843;LOC119899111;LOC119907842;LOC119908303;pgk1	22	gapdh;LOC119897855;pfkmb;LOC119912637;aldoab;LOC119897422;novel.4318;pgm1;fbp2;LOC119911385;pfkma;novel.1139;pgam2;ldha;tpi1b;gpib;novel.1843;LOC119899111;LOC119907842;pgk1	20	novel.3308;LOC119908303	2	https://www.genome.jp/dbget-bin/www_bget?ko00010	https:\\www.genome.jp\dbget-bin\www_bget?map00010
ko04510	Cellular Processes	Cellular community - eukaryotes	Focal adhesion	57/885 6.44%	408/10737 3.8%	4.96047e-05	0.00793675	LOC119917713;LOC119900503;LOC119902203;zmp:0000000846;LOC119905247;LOC119909726;LOC119915730;ccnd3;LOC119891711;fn1a;LOC119898769;LOC119884172;itga7;pak5;pik3r3b;LOC119901345;LOC119917657;pip5k1ba;mylpfa;mylk4b;col9a1a;LOC119894705;itga5;novel.1380;braf;parvg;pdgfrb;LOC119891532;ptk2aa;tnc;novel.3150;LOC119888937;LOC119895763;LOC119915526;myl2a;prkcbb;itgav;cav3;col9a3;chad;zgc:172270;col9a2;LOC1…	57	LOC119917713;LOC119900503;zmp:0000000846;LOC119905247;LOC119909726;ccnd3;LOC119891711;fn1a;itga7;pak5;pik3r3b;LOC119901345;mylpfa;mylk4b;col9a1a;itga5;novel.1380;braf;ptk2aa;tnc;novel.3150;LOC119915526;myl2a;cav3;col9a3;chad;zgc:172270;col9a2;lama2;ppp1r12a;LOC119885602;LOC119895382;myl2b;tnr;LOC119888931;mylk4a	36	LOC119902203;LOC119915730;LOC119898769;LOC119884172;LOC119917657;pip5k1ba;LOC119894705;parvg;pdgfrb;LOC119891532;LOC119888937;LOC119895763;prkcbb;itgav;LOC119887244;LOC119912125;LOC119884976;LOC119907070;LOC119897619;LOC119892304;LOC119885778	21	https://www.genome.jp/dbget-bin/www_bget?ko04510	https:\\www.genome.jp\dbget-bin\www_bget?map04510
ko04010	Environmental Information Processing	Signal transduction	MAPK signaling pathway	67/885 7.57%	525/10737 4.89%	0.000186154	0.0297847	LOC119905857;cacnb2a;LOC119887189;LOC119896543;LOC119895269;fgf10b;cacna2d2a;LOC119909726;LOC119895311;cacna1ha;hspb1;LOC119898769;LOC119918424;cacng6b;LOC119895319;cdc25b;cacna1ab;novel.1380;map3k8;cacna1g;braf;dusp3a;epha2b;myd88;pdgfrb;LOC119905280;LOC119905492;kita;ppp3cca;cacna1aa;cacna2d1a;fgf6a;mecom;mef2ca;LOC119904455;cacnb1;mapkapk3;cacng1a;LOC119904608;prkcbb;flt3;csf1rb;LOC119918257;L…	67	LOC119905857;cacnb2a;LOC119896543;LOC119895269;fgf10b;cacna2d2a;LOC119909726;LOC119895311;cacna1ha;hspb1;LOC119918424;cacng6b;LOC119895319;cdc25b;cacna1ab;novel.1380;cacna1g;braf;dusp3a;LOC119905280;LOC119905492;ppp3cca;cacna1aa;cacna2d1a;fgf6a;mecom;mef2ca;cacnb1;cacng1a;LOC119904608;LOC119918257;LOC119893932;LOC119902201;angpt2a;ppm1nb;LOC119892126;cacna1bb;cacna1eb;LOC119916377;daxx;LOC1198822…	47	LOC119887189;LOC119898769;map3k8;epha2b;myd88;pdgfrb;kita;LOC119904455;mapkapk3;prkcbb;flt3;csf1rb;rasgrp4;kitb;LOC119907070;LOC119892240;LOC119894049;si:ch211-167j9.5;cd40lg;si:dkey-246i14.3	20	https://www.genome.jp/dbget-bin/www_bget?ko04010	https:\\www.genome.jp\dbget-bin\www_bget?map04010
ko04810	Cellular Processes	Cell motility	Regulation of actin cytoskeleton	53/885 5.99%	396/10737 3.69%	0.000273914	0.0438262	LOC119917713;LOC119915519;LOC119900503;itgb2;LOC119882272;LOC119902203;fgf10b;LOC119905247;LOC119915730;LOC119891711;fn1a;scinlb;cfl2;itga7;LOC119918424;pak5;pik3r3b;LOC119901345;pip5k1ba;lpar4;mylpfa;mylk4b;LOC119894705;cfl1l;si:dkey-197j19.6;itga5;braf;LOC119912729;LOC119895875;pdgfrb;rgcc;ptk2aa;zmp:0000001082;fgf6a;slc9a1a;LOC119888937;LOC119899612;LOC119915526;myl2a;itgav;ppp1r12a;LOC1199047…	53	LOC119917713;LOC119915519;LOC119900503;LOC119882272;fgf10b;LOC119905247;LOC119891711;fn1a;cfl2;itga7;LOC119918424;pak5;pik3r3b;LOC119901345;lpar4;mylpfa;mylk4b;si:dkey-197j19.6;itga5;braf;LOC119895875;rgcc;ptk2aa;fgf6a;LOC119899612;LOC119915526;myl2a;ppp1r12a;LOC119885602;LOC119902336;myl2b;LOC119888931;fgf22;mylk4a;tmsb2	35	itgb2;LOC119902203;LOC119915730;scinlb;pip5k1ba;LOC119894705;cfl1l;LOC119912729;pdgfrb;zmp:0000001082;slc9a1a;LOC119888937;itgav;LOC119904789;cyfip2;LOC119907070;si:ch211-167j9.5;LOC119892304	18	https://www.genome.jp/dbget-bin/www_bget?ko04810	https:\\www.genome.jp\dbget-bin\www_bget?map04810
ko00500	Metabolism	Carbohydrate metabolism	Starch and sucrose metabolism	12/885 1.36%	57/10737 0.53%	0.00200764	0.321222	LOC119897855;gyg1b;treh;pgm1;pygma;novel.1139;LOC119915305;gpib;LOC119899111;LOC119883196;gyg2;LOC119911252	12	LOC119897855;gyg1b;treh;pgm1;pygma;novel.1139;LOC119915305;gpib;LOC119899111;LOC119883196;gyg2	11	LOC119911252	1	https://www.genome.jp/dbget-bin/www_bget?ko00500	https:\\www.genome.jp\dbget-bin\www_bget?map00500
ko04141	Genetic Information Processing	Folding, sorting and degradation	Protein processing in endoplasmic reticulum	35/885 3.95%	262/10737 2.44%	0.00294896	0.471833	LOC119898452;hspb6;LOC119896543;LOC119895269;LOC119887951;LOC119914008;zgc:136908;LOC119895311;dnajb1b;hsp90aa1.2;LOC119895319;LOC119917657;LOC119904802;lman2;LOC119895560;LOC119914009;dnajc3b;LOC119892863;prkn;LOC119907718;LOC119913992;LOC119901859;bag2;LOC119892126;sec61a1;hspa5;ddost;LOC119913283;dnajb2;bcap31;LOC119897619;hsp90b1;hsp90aa1.1;uggt1;man1a1	35	hspb6;LOC119896543;LOC119895269;LOC119887951;LOC119914008;zgc:136908;LOC119895311;dnajb1b;hsp90aa1.2;LOC119895319;LOC119895560;LOC119914009;prkn;LOC119907718;LOC119913992;bag2;LOC119892126;dnajb2;hsp90aa1.1	19	LOC119898452;LOC119917657;LOC119904802;lman2;dnajc3b;LOC119892863;LOC119901859;sec61a1;hspa5;ddost;LOC119913283;bcap31;LOC119897619;hsp90b1;uggt1;man1a1	16	https://www.genome.jp/dbget-bin/www_bget?ko04141	https:\\www.genome.jp\dbget-bin\www_bget?map04141
ko01230	Metabolism	Global and overview maps	Biosynthesis of amino acids	19/885 2.15%	117/10737 1.09%	0.00315938	0.505501	gapdh;pfkmb;LOC119912637;aldoab;LOC119897422;novel.4318;pfkma;pgam2;tpi1b;idh3b;novel.1843;srr;LOC119907842;LOC119900615;pgk1;LOC119903997;cps1;LOC119885960;LOC119900609	19	gapdh;pfkmb;LOC119912637;aldoab;LOC119897422;novel.4318;pfkma;pgam2;tpi1b;idh3b;novel.1843;srr;LOC119907842;pgk1;LOC119885960	15	LOC119900615;LOC119903997;cps1;LOC119900609	4	https://www.genome.jp/dbget-bin/www_bget?ko01230	https:\\www.genome.jp\dbget-bin\www_bget?map01230
ko01200	Metabolism	Global and overview maps	Carbon metabolism	26/885 2.94%	183/10737 1.7%	0.00428183	0.685092	gapdh;LOC119897855;pfkmb;pgd;LOC119912637;aldoab;LOC119897422;novel.3308;novel.4318;fbp2;LOC119911385;pfkma;pgam2;tpi1b;gpib;idh3b;novel.1843;LOC119899111;srr;mdh1b;LOC119907842;mdh1ab;pgk1;LOC119915315;LOC119911355;cps1	26	gapdh;LOC119897855;pfkmb;LOC119912637;aldoab;LOC119897422;novel.4318;fbp2;LOC119911385;pfkma;pgam2;tpi1b;gpib;idh3b;novel.1843;LOC119899111;srr;mdh1b;LOC119907842;mdh1ab;pgk1;LOC119911355	22	pgd;novel.3308;LOC119915315;cps1	4	https://www.genome.jp/dbget-bin/www_bget?ko01200	https:\\www.genome.jp\dbget-bin\www_bget?map01200
ko04512	Environmental Information Processing	Signaling molecules and interaction	ECM-receptor interaction	27/885 3.05%	197/10737 1.83%	0.00597189	0.955502	LOC119902203;fras1;zmp:0000000846;LOC119915730;fn1a;itga7;sv2a;col9a1a;LOC119894705;itga5;cd44b;lrrc38b;tnc;novel.3150;itgav;col9a3;chad;col9a2;LOC119887244;lama2;LOC119912125;LOC119884976;LOC119890312;tnr;frem1a;LOC119892304;LOC119885778	27	fras1;zmp:0000000846;fn1a;itga7;sv2a;col9a1a;itga5;lrrc38b;tnc;novel.3150;col9a3;chad;col9a2;lama2;tnr;frem1a	16	LOC119902203;LOC119915730;LOC119894705;cd44b;itgav;LOC119887244;LOC119912125;LOC119884976;LOC119890312;LOC119892304;LOC119885778	11	https://www.genome.jp/dbget-bin/www_bget?ko04512	https:\\www.genome.jp\dbget-bin\www_bget?map04512
ko04370	Environmental Information Processing	Signal transduction	VEGF signaling pathway	15/885 1.69%	94/10737 0.88%	0.00962303	1	LOC119905857;LOC119900503;hspb1;LOC119891711;LOC119898769;pik3r3b;LOC119901345;ppp3cca;ptk2aa;mapkapk3;prkcbb;LOC119918257;LOC119885602;LOC119907070;ptgs2b	15	LOC119905857;LOC119900503;hspb1;LOC119891711;pik3r3b;LOC119901345;ppp3cca;ptk2aa;LOC119918257;LOC119885602	10	LOC119898769;mapkapk3;prkcbb;LOC119907070;ptgs2b	5	https://www.genome.jp/dbget-bin/www_bget?ko04370	https:\\www.genome.jp\dbget-bin\www_bget?map04370
ko00030	Metabolism	Carbohydrate metabolism	Pentose phosphate pathway	8/885 0.9%	41/10737 0.38%	0.017125	1	pfkmb;pgd;aldoab;pgm1;fbp2;pfkma;novel.1139;gpib	8	pfkmb;aldoab;pgm1;fbp2;pfkma;novel.1139;gpib	7	pgd	1	https://www.genome.jp/dbget-bin/www_bget?ko00030	https:\\www.genome.jp\dbget-bin\www_bget?map00030
ko00052	Metabolism	Carbohydrate metabolism	Galactose metabolism	9/885 1.02%	52/10737 0.48%	0.0248648	1	LOC119897855;pfkmb;pgm1;pfkma;novel.1139;LOC119915305;LOC119899111;LOC119911252;gale	9	LOC119897855;pfkmb;pgm1;pfkma;novel.1139;LOC119915305;LOC119899111	7	LOC119911252;gale	2	https://www.genome.jp/dbget-bin/www_bget?ko00052	https:\\www.genome.jp\dbget-bin\www_bget?map00052
ko04620	Organismal Systems	Immune system	Toll-like receptor signaling pathway	20/885 2.26%	157/10737 1.46%	0.0333642	1	LOC119884527;LOC119894278;LOC119900503;LOC119894277;tlr5a;pik3r3b;LOC119901345;map3k8;tnfrsf18;myd88;tlr9;LOC119894313;bpifcl;LOC119904158;LOC119908411;cxcl19;LOC119888587;LOC119899104;tlr1;LOC119892504	20	LOC119884527;LOC119900503;tlr5a;pik3r3b;LOC119901345	5	LOC119894278;LOC119894277;map3k8;tnfrsf18;myd88;tlr9;LOC119894313;bpifcl;LOC119904158;LOC119908411;cxcl19;LOC119888587;LOC119899104;tlr1;LOC119892504	15	https://www.genome.jp/dbget-bin/www_bget?ko04620	https:\\www.genome.jp\dbget-bin\www_bget?map04620
ko03320	Organismal Systems	Endocrine system	PPAR signaling pathway	15/885 1.69%	110/10737 1.02%	0.0359732	1	LOC119916947;LOC119898990;LOC119900507;fabp7a;acbd7;acaa1;LOC119915975;LOC119896035;cpt1b;LOC119895951;ppardb;acsl5;fabp10a;zgc:158482;slc27a1a	15	LOC119916947;LOC119898990;LOC119900507;acbd7;LOC119915975;cpt1b;ppardb;acsl5;fabp10a;zgc:158482;slc27a1a	11	fabp7a;acaa1;LOC119896035;LOC119895951	4	https://www.genome.jp/dbget-bin/www_bget?ko03320	https:\\www.genome.jp\dbget-bin\www_bget?map03320
ko00910	Metabolism	Energy metabolism	Nitrogen metabolism	5/885 0.56%	24/10737 0.22%	0.0428707	1	ca6;ca4b;ca4a;LOC119911355;cps1	5	ca4b;ca4a;LOC119911355	3	ca6;cps1	2	https://www.genome.jp/dbget-bin/www_bget?ko00910	https:\\www.genome.jp\dbget-bin\www_bget?map00910
ko00051	Metabolism	Carbohydrate metabolism	Fructose and mannose metabolism	9/885 1.02%	59/10737 0.55%	0.0510372	1	LOC119897855;pfkmb;aldoab;fbp2;pfkma;tpi1b;pfkfb1;LOC119899111;pfkfb3	9	LOC119897855;pfkmb;aldoab;fbp2;pfkma;tpi1b;pfkfb1;LOC119899111;pfkfb3	9	--	0	https://www.genome.jp/dbget-bin/www_bget?ko00051	https:\\www.genome.jp\dbget-bin\www_bget?map00051
ko00601	Metabolism	Glycan biosynthesis and metabolism	Glycosphingolipid biosynthesis - lacto and neolacto series	8/885 0.9%	51/10737 0.47%	0.0555453	1	fut9a;LOC119882316;LOC119900539;LOC119890655;LOC119901317;b3gnt5b;LOC119882288;LOC119889110	8	fut9a;LOC119901317;LOC119882288	3	LOC119882316;LOC119900539;LOC119890655;b3gnt5b;LOC119889110	5	https://www.genome.jp/dbget-bin/www_bget?ko00601	https:\\www.genome.jp\dbget-bin\www_bget?map00601
ko04270	Organismal Systems	Circulatory system	Vascular smooth muscle contraction	27/885 3.05%	243/10737 2.26%	0.0678583	1	LOC119915867;LOC119905247;edn1;LOC119898769;acta2;LOC119906942;mylk4b;gucy1b1;LOC119883016;braf;LOC119895875;LOC119890088;LOC119905492;lsp1a;LOC119899612;LOC119915526;prkcbb;adora2aa;adcy2b;LOC119916055;ppp1r12a;kcnma1a;LOC119882216;mrvi1;tbc1d30;mylk4a;adora2ab	27	LOC119915867;LOC119905247;edn1;acta2;LOC119906942;mylk4b;gucy1b1;LOC119883016;braf;LOC119895875;LOC119890088;LOC119905492;LOC119899612;LOC119915526;adcy2b;LOC119916055;ppp1r12a;kcnma1a;LOC119882216;mrvi1;tbc1d30;mylk4a	22	LOC119898769;lsp1a;prkcbb;adora2aa;adora2ab	5	https://www.genome.jp/dbget-bin/www_bget?ko04270	https:\\www.genome.jp\dbget-bin\www_bget?map04270
ko04910	Organismal Systems	Endocrine system	Insulin signaling pathway	26/885 2.94%	234/10737 2.18%	0.0720839	1	LOC119900503;LOC119916947;LOC119882387;LOC119897855;exoc7;LOC119905245;pygma;fbp2;zgc:77112;rptor;pik3r3b;LOC119901345;braf;si:ch211-167b20.8;LOC119891532;socs1a;LOC119899111;phka1a;ppp1r3aa;eif4e1c;LOC119914828;prkag3a;si:dkey-242g16.2;ppp1r3g;LOC119917210;foxo1a	26	LOC119900503;LOC119916947;LOC119882387;LOC119897855;exoc7;LOC119905245;pygma;fbp2;zgc:77112;rptor;pik3r3b;LOC119901345;braf;si:ch211-167b20.8;LOC119899111;phka1a;ppp1r3aa;LOC119914828;prkag3a;ppp1r3g;LOC119917210	21	LOC119891532;socs1a;eif4e1c;si:dkey-242g16.2;foxo1a	5	https://www.genome.jp/dbget-bin/www_bget?ko04910	https:\\www.genome.jp\dbget-bin\www_bget?map04910
ko00603	Metabolism	Glycan biosynthesis and metabolism	Glycosphingolipid biosynthesis - globo and isoglobo series	4/885 0.45%	22/10737 0.2%	0.102144	1	fut9a;LOC119907822;LOC119907731;LOC119909038	4	fut9a;LOC119907822	2	LOC119907731;LOC119909038	2	https://www.genome.jp/dbget-bin/www_bget?ko00603	https:\\www.genome.jp\dbget-bin\www_bget?map00603
ko04144	Cellular Processes	Transport and catabolism	Endocytosis	48/885 5.42%	485/10737 4.52%	0.103848	1	bin1b;LOC119894956;novel.3585;rab11fip4a;LOC119896543;LOC119895269;LOC119895311;ldlrap1a;novel.3586;srl;LOC119895319;pip5k1ba;novel.2;si:dkey-197j19.6;dab2;LOC119905440;LOC119907864;novel.2359;LOC119897900;LOC119884242;wu:fb80c09;agap2;arap3;novel.3883;ldlrb;dnm3a;LOC119901600;cav3;arf6a;il2rb;LOC119884279;washc2c;zgc:172270;LOC119894371;LOC119883315;ehd1a;LOC119889003;cltcl1;LOC119904789;novel.3…	48	bin1b;novel.3585;rab11fip4a;LOC119896543;LOC119895269;LOC119895311;ldlrap1a;novel.3586;srl;LOC119895319;novel.2;si:dkey-197j19.6;dab2;LOC119905440;novel.2359;LOC119884242;wu:fb80c09;arap3;novel.3883;dnm3a;LOC119901600;cav3;washc2c;zgc:172270;LOC119883315;LOC119889003;cltcl1;novel.3584;LOC119899452;LOC119894725;LOC119883833;novel.1402	32	LOC119894956;pip5k1ba;LOC119907864;LOC119897900;agap2;ldlrb;arf6a;il2rb;LOC119884279;LOC119894371;ehd1a;LOC119904789;LOC119907070;LOC119898627;smap2;si:ch211-167j9.5	16	https://www.genome.jp/dbget-bin/www_bget?ko04144	https:\\www.genome.jp\dbget-bin\www_bget?map04144
ko04142	Cellular Processes	Transport and catabolism	Lysosome	25/885 2.82%	233/10737 2.17%	0.104007	1	LOC119914446;LOC119905058;gm2a;dnase2;slc17a5;ctsc;si:ch211-212k18.7;atp6v0a1b;ctss2.1;LOC119882210;ctss1;LOC119883157;ctsba;ctsz;LOC119908454;atp6v0b;ctsl.1;LOC119897155;cltcl1;cd164;LOC119909038;gnsb;LOC119911252;gnptab;mfsd8l1	25	LOC119905058;atp6v0a1b;LOC119908454;cltcl1	4	LOC119914446;gm2a;dnase2;slc17a5;ctsc;si:ch211-212k18.7;ctss2.1;LOC119882210;ctss1;LOC119883157;ctsba;ctsz;atp6v0b;ctsl.1;LOC119897155;cd164;LOC119909038;gnsb;LOC119911252;gnptab;mfsd8l1	21	https://www.genome.jp/dbget-bin/www_bget?ko04142	https:\\www.genome.jp\dbget-bin\www_bget?map04142
ko00620	Metabolism	Carbohydrate metabolism	Pyruvate metabolism	10/885 1.13%	78/10737 0.73%	0.106518	1	novel.3308;novel.4318;LOC119911514;LOC119911385;ldha;novel.1843;mdh1b;LOC119908303;mdh1ab;LOC119915315	10	novel.4318;LOC119911514;LOC119911385;ldha;novel.1843;mdh1b;mdh1ab	7	novel.3308;LOC119908303;LOC119915315	3	https://www.genome.jp/dbget-bin/www_bget?ko00620	https:\\www.genome.jp\dbget-bin\www_bget?map00620
ko01250	Metabolism	Global and overview maps	Biosynthesis of nucleotide sugars	8/885 0.9%	59/10737 0.55%	0.109693	1	LOC119897855;pgm1;novel.1139;LOC119915305;gpib;LOC119899111;gfpt2;gale	8	LOC119897855;pgm1;novel.1139;LOC119915305;gpib;LOC119899111	6	gfpt2;gale	2	https://www.genome.jp/dbget-bin/www_bget?ko01250	https:\\www.genome.jp\dbget-bin\www_bget?map01250
ko05132	Human Diseases	Infectious disease: bacterial	Salmonella infection	44/885 4.97%	445/10737 4.14%	0.116528	1	gapdh;LOC119909726;exoc7;hsp90aa1.2;tlr5a;mylpfa;dctn1b;plekhm3;si:dkey-197j19.6;novel.1380;LOC119912729;myd88;LOC119899891;si:ch211-63p21.2;LOC119882827;LOC119907842;myl2a;LOC119905028;ralaa;arf6a;LOC119912591;LOC119894371;LOC119892126;cxcl19;LOC119904789;LOC119897170;LOC119907632;cyfip2;LOC119907070;LOC119899452;LOC119902336;LOC119895382;myl2b;LOC119912578;si:ch211-69b7.6;LOC119888587;LOC119899…	44	gapdh;LOC119909726;exoc7;hsp90aa1.2;tlr5a;mylpfa;dctn1b;plekhm3;si:dkey-197j19.6;novel.1380;LOC119899891;si:ch211-63p21.2;LOC119882827;LOC119907842;myl2a;ralaa;LOC119892126;LOC119907632;LOC119899452;LOC119902336;LOC119895382;myl2b;LOC119912578;mych;hsp90aa1.1	25	LOC119912729;myd88;LOC119905028;arf6a;LOC119912591;LOC119894371;cxcl19;LOC119904789;LOC119897170;cyfip2;LOC119907070;si:ch211-69b7.6;LOC119888587;LOC119899104;tuba5;LOC119897619;hsp90b1;LOC119910557;rhoh	19	https://www.genome.jp/dbget-bin/www_bget?ko05132	https:\\www.genome.jp\dbget-bin\www_bget?map05132
ko04020	Environmental Information Processing	Signal transduction	Calcium signaling pathway	65/885 7.34%	686/10737 6.39%	0.127733	1	ltb4r2b;grm5b;LOC119882387;camk2b1;nfatc4;LOC119895394;tnnc2;atp2b3b;casq1a;fgf10b;ptk2bb;cacna1ha;LOC119891930;LOC119910706;ryr1b;LOC119899119;atp2a3;LOC119884824;LOC119911205;LOC119898769;LOC119906174;LOC119918424;LOC119908416;cacna1ab;mylk4b;LOC119891958;oxtr;cacna1g;LOC119882385;pdgfrb;tnnc1b;LOC119905492;ryr3;LOC119895837;LOC119883157;p2rx5;ppp3cca;LOC119902613;LOC119909215;cacna1aa;LOC11988…	65	grm5b;LOC119882387;camk2b1;nfatc4;LOC119895394;tnnc2;atp2b3b;casq1a;fgf10b;cacna1ha;LOC119891930;LOC119910706;ryr1b;LOC119899119;LOC119884824;LOC119911205;LOC119906174;LOC119918424;LOC119908416;cacna1ab;mylk4b;oxtr;cacna1g;LOC119882385;tnnc1b;LOC119905492;ryr3;LOC119895837;p2rx5;ppp3cca;LOC119902613;LOC119909215;cacna1aa;LOC119882696;fgf6a;LOC119915526;LOC119904608;adcy2b;slc25a5;phka1a;casq2;atp…	51	ltb4r2b;ptk2bb;atp2a3;LOC119898769;LOC119891958;pdgfrb;LOC119883157;prkcbb;adora2aa;novel.1937;si:ch211-167j9.5;LOC119887769;itpka;adora2ab	14	https://www.genome.jp/dbget-bin/www_bget?ko04020	https:\\www.genome.jp\dbget-bin\www_bget?map04020
ko04210	Cellular Processes	Cell growth and death	Apoptosis	28/885 3.16%	274/10737 2.55%	0.137876	1	LOC119898452;LOC119900919;LOC119900503;ctsc;pik3r3b;LOC119901345;LOC119917657;LOC119900921;ctss2.1;lmnb2;LOC119882210;ctss1;ctsba;ctsz;csf2rb;ctsl.1;LOC119905028;LOC119912591;LOC119892126;lmnl3;LOC119916377;LOC119891528;daxx;LOC119903901;tuba5;LOC119897619;cd40lg;LOC119900920	28	LOC119900503;pik3r3b;LOC119901345;LOC119892126;lmnl3;LOC119916377;LOC119891528;daxx	8	LOC119898452;LOC119900919;ctsc;LOC119917657;LOC119900921;ctss2.1;lmnb2;LOC119882210;ctss1;ctsba;ctsz;csf2rb;ctsl.1;LOC119905028;LOC119912591;LOC119903901;tuba5;LOC119897619;cd40lg;LOC119900920	20	https://www.genome.jp/dbget-bin/www_bget?ko04210	https:\\www.genome.jp\dbget-bin\www_bget?map04210
ko00520	Metabolism	Carbohydrate metabolism	Amino sugar and nucleotide sugar metabolism	10/885 1.13%	84/10737 0.78%	0.151989	1	LOC119897855;chs1;pgm1;novel.1139;LOC119915305;LOC119905369;gpib;LOC119899111;gfpt2;gale	10	LOC119897855;chs1;pgm1;novel.1139;LOC119915305;LOC119905369;gpib;LOC119899111	8	gfpt2;gale	2	https://www.genome.jp/dbget-bin/www_bget?ko00520	https:\\www.genome.jp\dbget-bin\www_bget?map00520
ko04530	Cellular Processes	Cellular community - eukaryotes	Tight junction	34/885 3.84%	344/10737 3.2%	0.152644	1	novel.4088;LOC119882272;arhgef1a;LOC119911863;LOC119895474;LOC119882610;cldn8.1;si:ch211-191a24.4;LOC119882614;LOC119882612;LOC119899612;LOC119895763;myl2a;micall2a;LOC119905028;LOC119918938;LOC119894925;f11r.1;LOC119882615;hspa4a;LOC119904789;LOC119882613;LOC119894931;LOC119882276;LOC119907070;prkag3a;cldn23.1;myl2b;cldnf;LOC119894725;LOC119888330;LOC119894933;cldn7b;tuba5	34	novel.4088;LOC119882272;LOC119911863;LOC119899612;myl2a;micall2a;LOC119918938;hspa4a;LOC119894931;prkag3a;myl2b;LOC119894725;LOC119888330	13	arhgef1a;LOC119895474;LOC119882610;cldn8.1;si:ch211-191a24.4;LOC119882614;LOC119882612;LOC119895763;LOC119905028;LOC119894925;f11r.1;LOC119882615;LOC119904789;LOC119882613;LOC119882276;LOC119907070;cldn23.1;cldnf;LOC119894933;cldn7b;tuba5	21	https://www.genome.jp/dbget-bin/www_bget?ko04530	https:\\www.genome.jp\dbget-bin\www_bget?map04530
ko00512	Metabolism	Glycan biosynthesis and metabolism	Mucin type O-glycan biosynthesis	9/885 1.02%	74/10737 0.69%	0.153574	1	LOC119907822;c1galt1c1;LOC119891357;LOC119900539;c1galt1b;LOC119907731;LOC119915996;si:dkey-202e17.1;novel.1447	9	LOC119907822;LOC119891357	2	c1galt1c1;LOC119900539;c1galt1b;LOC119907731;LOC119915996;si:dkey-202e17.1;novel.1447	7	https://www.genome.jp/dbget-bin/www_bget?ko00512	https:\\www.genome.jp\dbget-bin\www_bget?map00512
ko03265	Genetic Information Processing	Information processing in viruses	Virion - Lyssavirus	2/885 0.23%	9/10737 0.08%	0.166107	1	chrna1;ncam1b	2	chrna1;ncam1b	2	--	0	https://www.genome.jp/dbget-bin/www_bget?ko03265	https:\\www.genome.jp\dbget-bin\www_bget?map03265
ko00270	Metabolism	Amino acid metabolism	Cysteine and methionine metabolism	10/885 1.13%	86/10737 0.8%	0.169029	1	ldha;LOC119899532;srr;mdh1b;LOC119908303;mdh1ab;LOC119900615;LOC119915315;LOC119903997;LOC119900609	10	ldha;LOC119899532;srr;mdh1b;mdh1ab	5	LOC119908303;LOC119900615;LOC119915315;LOC119903997;LOC119900609	5	https://www.genome.jp/dbget-bin/www_bget?ko00270	https:\\www.genome.jp\dbget-bin\www_bget?map00270
ko04371	Environmental Information Processing	Signal transduction	Apelin signaling pathway	24/885 2.71%	239/10737 2.23%	0.181227	1	LOC119910706;ryr1b;gng8;LOC119884824;acta2;LOC119905873;mylk4b;LOC119914006;ryr3;LOC119895837;slc9a1a;mef2ca;LOC119915526;LOC119905872;myl2a;myl13;adcy2b;LOC119917376;LOC119885750;gnb3a;prkag3a;myl2b;mylk4a;LOC119905144	24	LOC119910706;ryr1b;gng8;LOC119884824;acta2;mylk4b;LOC119914006;ryr3;LOC119895837;mef2ca;LOC119915526;myl2a;myl13;adcy2b;prkag3a;myl2b;mylk4a;LOC119905144	18	LOC119905873;slc9a1a;LOC119905872;LOC119917376;LOC119885750;gnb3a	6	https://www.genome.jp/dbget-bin/www_bget?ko04371	https:\\www.genome.jp\dbget-bin\www_bget?map04371
ko03060	Genetic Information Processing	Folding, sorting and degradation	Protein export	4/885 0.45%	28/10737 0.26%	0.195704	1	LOC119918279;sec61a1;hspa5;srp9	4	srp9	1	LOC119918279;sec61a1;hspa5	3	https://www.genome.jp/dbget-bin/www_bget?ko03060	https:\\www.genome.jp\dbget-bin\www_bget?map03060
ko00524	Metabolism	Biosynthesis of other secondary metabolites	Neomycin, kanamycin and gentamicin biosynthesis	2/885 0.23%	10/10737 0.09%	0.196839	1	LOC119897855;LOC119899111	2	LOC119897855;LOC119899111	2	--	0	https://www.genome.jp/dbget-bin/www_bget?ko00524	https:\\www.genome.jp\dbget-bin\www_bget?map00524
ko00515	Metabolism	Glycan biosynthesis and metabolism	Mannose type O-glycan biosynthesis	6/885 0.68%	51/10737 0.47%	0.241279	1	fut9a;LOC119901317;pomt1;sdf2l1;LOC119882288;LOC119894636	6	fut9a;LOC119901317;pomt1;LOC119882288;LOC119894636	5	sdf2l1	1	https://www.genome.jp/dbget-bin/www_bget?ko00515	https:\\www.genome.jp\dbget-bin\www_bget?map00515
ko04514	Environmental Information Processing	Signaling molecules and interaction	Cell adhesion molecules	60/885 6.78%	667/10737 6.21%	0.25222	1	cdh15;LOC119902684;LOC119898653;itgb2;LOC119890336;LOC119902203;LOC119912010;LOC119914217;nectin1b;LOC119883361;LOC119895474;LOC119882610;LOC119891811;LOC119888698;LOC119905873;LOC119912432;tnfrsf18;cldn8.1;nlgn2a;LOC119907864;LOC119911240;LOC119912423;LOC119912424;LOC119912422;LOC119882614;zmp:0000001082;LOC119882612;ncam1b;LOC119905872;itgav;novel.1937;LOC119897645;LOC119912429;si:dkey-1h24.6;L…	60	cdh15;LOC119902684;LOC119898653;LOC119890336;LOC119914217;LOC119891811;nlgn2a;LOC119911240;ncam1b;LOC119894931;LOC119917204;novel.423;igsf11;LOC119902686	14	itgb2;LOC119902203;LOC119912010;nectin1b;LOC119883361;LOC119895474;LOC119882610;LOC119888698;LOC119905873;LOC119912432;tnfrsf18;cldn8.1;LOC119907864;LOC119912423;LOC119912424;LOC119912422;LOC119882614;zmp:0000001082;LOC119882612;LOC119905872;itgav;novel.1937;LOC119897645;LOC119912429;si:dkey-1h24.6;LOC119903440;LOC119882051;LOC119884279;LOC119894925;LOC119888167;f11r.1;LOC119882615;LOC119917376;L…	46	https://www.genome.jp/dbget-bin/www_bget?ko04514	https:\\www.genome.jp\dbget-bin\www_bget?map04514
ko00190	Metabolism	Energy metabolism	Oxidative phosphorylation	18/885 2.03%	186/10737 1.73%	0.27188	1	ATP6;ND4;ND2;COX2;COX1;ND1;ND6;CYTB;ND5;COX3;ND4L;ND3;atp6v0a1b;ATP8;atp6v0b;LOC119914791;atp6v1b2;LOC119915585	18	ATP6;ND4;ND2;COX2;COX1;ND1;ND6;CYTB;ND5;COX3;ND4L;ND3;atp6v0a1b;ATP8;atp6v1b2	15	atp6v0b;LOC119914791;LOC119915585	3	https://www.genome.jp/dbget-bin/www_bget?ko00190	https:\\www.genome.jp\dbget-bin\www_bget?map00190
ko04520	Cellular Processes	Cellular community - eukaryotes	Adherens junction	21/885 2.37%	224/10737 2.09%	0.29997	1	LOC119917713;ccm2l;LOC119915519;LOC119916947;ctnna2;nectin1b;LOC119905873;mylpfa;si:dkey-197j19.6;radil;LOC119899891;LOC119911874;heg1;LOC119905872;arvcfb;myl2a;LOC119917376;LOC119894342;LOC119907070;myl2b;LOC119883833	21	LOC119917713;ccm2l;LOC119915519;LOC119916947;ctnna2;mylpfa;si:dkey-197j19.6;radil;LOC119899891;heg1;arvcfb;myl2a;LOC119894342;myl2b;LOC119883833	15	nectin1b;LOC119905873;LOC119911874;LOC119905872;LOC119917376;LOC119907070	6	https://www.genome.jp/dbget-bin/www_bget?ko04520	https:\\www.genome.jp\dbget-bin\www_bget?map04520
ko03260	Genetic Information Processing	Information processing in viruses	Virion - Human immunodeficiency virus	4/885 0.45%	34/10737 0.32%	0.306427	1	LOC119897138;LOC119897900;LOC119904506;LOC119897409	4	LOC119904506	1	LOC119897138;LOC119897900;LOC119897409	3	https://www.genome.jp/dbget-bin/www_bget?ko03260	https:\\www.genome.jp\dbget-bin\www_bget?map03260
ko00533	Metabolism	Glycan biosynthesis and metabolism	Glycosaminoglycan biosynthesis - keratan sulfate	4/885 0.45%	35/10737 0.33%	0.325647	1	LOC119907822;LOC119901317;LOC119907731;chst6	4	LOC119907822;LOC119901317	2	LOC119907731;chst6	2	https://www.genome.jp/dbget-bin/www_bget?ko00533	https:\\www.genome.jp\dbget-bin\www_bget?map00533
ko00604	Metabolism	Glycan biosynthesis and metabolism	Glycosphingolipid biosynthesis - ganglio series	4/885 0.45%	35/10737 0.33%	0.325647	1	LOC119907822;LOC119907731;b4galnt1b;novel.451	4	LOC119907822;b4galnt1b	2	LOC119907731;novel.451	2	https://www.genome.jp/dbget-bin/www_bget?ko00604	https:\\www.genome.jp\dbget-bin\www_bget?map00604
ko00260	Metabolism	Amino acid metabolism	Glycine, serine and threonine metabolism	6/885 0.68%	57/10737 0.53%	0.328651	1	gamt;pgam2;srr;LOC119900615;LOC119903997;LOC119900609	6	gamt;pgam2;srr	3	LOC119900615;LOC119903997;LOC119900609	3	https://www.genome.jp/dbget-bin/www_bget?ko00260	https:\\www.genome.jp\dbget-bin\www_bget?map00260
ko02010	Environmental Information Processing	Membrane transport	ABC transporters	6/885 0.68%	57/10737 0.53%	0.328651	1	abcc8;abcb10;abcc9;LOC119918007;LOC119882228;abca12	6	abcc8;abcc9;LOC119882228	3	abcb10;LOC119918007;abca12	3	https://www.genome.jp/dbget-bin/www_bget?ko02010	https:\\www.genome.jp\dbget-bin\www_bget?map02010
ko04012	Environmental Information Processing	Signal transduction	ErbB signaling pathway	13/885 1.47%	136/10737 1.27%	0.329888	1	LOC119900503;camk2b1;LOC119898769;pak5;pik3r3b;LOC119901345;braf;ptk2aa;LOC119904608;prkcbb;LOC119914828;mych;LOC119892240	13	LOC119900503;camk2b1;pak5;pik3r3b;LOC119901345;braf;ptk2aa;LOC119904608;LOC119914828;mych	10	LOC119898769;prkcbb;LOC119892240	3	https://www.genome.jp/dbget-bin/www_bget?ko04012	https:\\www.genome.jp\dbget-bin\www_bget?map04012
ko00230	Metabolism	Nucleotide metabolism	Purine metabolism	22/885 2.49%	243/10737 2.26%	0.354049	1	LOC119914345;LOC119899154;ampd1;nt5c1aa;pgm1;adss1;zgc:174895;novel.1139;LOC119906942;gucy1b1;LOC119883016;guk1b;LOC119895683;ak1;LOC119883271;adcy2b;zgc:103559;pde4ca;prune;atic;cant1a;gmpr	22	LOC119899154;ampd1;nt5c1aa;pgm1;adss1;zgc:174895;novel.1139;LOC119906942;gucy1b1;LOC119883016;guk1b;LOC119895683;ak1;LOC119883271;adcy2b;zgc:103559;pde4ca;prune;atic;gmpr	20	LOC119914345;cant1a	2	https://www.genome.jp/dbget-bin/www_bget?ko00230	https:\\www.genome.jp\dbget-bin\www_bget?map00230
ko00532	Metabolism	Glycan biosynthesis and metabolism	Glycosaminoglycan biosynthesis - chondroitin sulfate / dermatan sulfate	3/885 0.34%	27/10737 0.25%	0.386661	1	LOC119895176;dse;chsy1	3	LOC119895176;dse	2	chsy1	1	https://www.genome.jp/dbget-bin/www_bget?ko00532	https:\\www.genome.jp\dbget-bin\www_bget?map00532
ko04623	Organismal Systems	Immune system	Cytosolic DNA-sensing pathway	10/885 1.13%	107/10737 1%	0.387517	1	LOC119894278;LOC119905058;LOC119894277;dnase2;LOC119905865;LOC119894313;polr3f;LOC119908411;LOC119897170;LOC119897735	10	LOC119905058;polr3f;LOC119897735	3	LOC119894278;LOC119894277;dnase2;LOC119905865;LOC119894313;LOC119908411;LOC119897170	7	https://www.genome.jp/dbget-bin/www_bget?ko04623	https:\\www.genome.jp\dbget-bin\www_bget?map04623
ko00630	Metabolism	Carbohydrate metabolism	Glyoxylate and dicarboxylate metabolism	5/885 0.56%	50/10737 0.47%	0.39578	1	novel.3308;LOC119911385;mdh1b;mdh1ab;LOC119915315	5	LOC119911385;mdh1b;mdh1ab	3	novel.3308;LOC119915315	2	https://www.genome.jp/dbget-bin/www_bget?ko00630	https:\\www.genome.jp\dbget-bin\www_bget?map00630
ko00290	Metabolism	Amino acid metabolism	Valine, leucine and isoleucine biosynthesis	1/885 0.11%	6/10737 0.06%	0.403248	1	srr	1	srr	1	--	0	https://www.genome.jp/dbget-bin/www_bget?ko00290	https:\\www.genome.jp\dbget-bin\www_bget?map00290
ko00780	Metabolism	Metabolism of cofactors and vitamins	Biotin metabolism	1/885 0.11%	6/10737 0.06%	0.403248	1	LOC119906832	1	LOC119906832	1	--	0	https://www.genome.jp/dbget-bin/www_bget?ko00780	https:\\www.genome.jp\dbget-bin\www_bget?map00780
ko03013	Genetic Information Processing	Translation	Nucleocytoplasmic transport	12/885 1.36%	133/10737 1.24%	0.415899	1	LOC119909716;zgc:193690;novel.4139;xpo1a;LOC119902389;LOC119900987;nup62l;LOC119917461;LOC119907151;LOC119909937;LOC119893072;nup88	12	LOC119909716;zgc:193690;novel.4139;xpo1a;LOC119902389;LOC119900987;LOC119917461;LOC119907151;LOC119909937;LOC119893072	10	nup62l;nup88	2	https://www.genome.jp/dbget-bin/www_bget?ko03013	https:\\www.genome.jp\dbget-bin\www_bget?map03013
ko04625	Organismal Systems	Immune system	C-type lectin receptor signaling pathway	19/885 2.15%	216/10737 2.01%	0.418258	1	LOC119884527;LOC119905857;LOC119900503;nfatc4;il17d;LOC119896965;pik3r3b;LOC119901345;LOC119897138;LOC119895875;ppp3cca;LOC119896979;LOC119896926;LOC119904506;LOC119897170;LOC119916377;LOC119896977;ptgs2b;LOC119892504	19	LOC119884527;LOC119905857;LOC119900503;nfatc4;il17d;pik3r3b;LOC119901345;LOC119895875;ppp3cca;LOC119904506;LOC119916377	11	LOC119896965;LOC119897138;LOC119896979;LOC119896926;LOC119897170;LOC119896977;ptgs2b;LOC119892504	8	https://www.genome.jp/dbget-bin/www_bget?ko04625	https:\\www.genome.jp\dbget-bin\www_bget?map04625
ko03018	Genetic Information Processing	Folding, sorting and degradation	RNA degradation	10/885 1.13%	110/10737 1.02%	0.421683	1	pfkmb;LOC119912637;LOC119897422;pfkma;pabpc4;LOC119897893;LOC119884831;novel.3541;LOC119884482;mtrex	10	pfkmb;LOC119912637;LOC119897422;pfkma;pabpc4;LOC119897893;LOC119884831;novel.3541	8	LOC119884482;mtrex	2	https://www.genome.jp/dbget-bin/www_bget?ko03018	https:\\www.genome.jp\dbget-bin\www_bget?map03018
ko00640	Metabolism	Carbohydrate metabolism	Propanoate metabolism	5/885 0.56%	53/10737 0.49%	0.44592	1	novel.3308;LOC119911385;ldha;LOC119908303;novel.1533	5	LOC119911385;ldha;novel.1533	3	novel.3308;LOC119908303	2	https://www.genome.jp/dbget-bin/www_bget?ko00640	https:\\www.genome.jp\dbget-bin\www_bget?map00640
ko03030	Genetic Information Processing	Replication and repair	DNA replication	4/885 0.45%	42/10737 0.39%	0.459562	1	dna2;mcm4;LOC119907149;mcm6	4	dna2;LOC119907149	2	mcm4;mcm6	2	https://www.genome.jp/dbget-bin/www_bget?ko03030	https:\\www.genome.jp\dbget-bin\www_bget?map03030
ko00450	Metabolism	Metabolism of other amino acids	Selenocompound metabolism	2/885 0.23%	19/10737 0.18%	0.472143	1	LOC119900615;LOC119900609	2	--	0	LOC119900615;LOC119900609	2	https://www.genome.jp/dbget-bin/www_bget?ko00450	https:\\www.genome.jp\dbget-bin\www_bget?map00450
ko00510	Metabolism	Glycan biosynthesis and metabolism	N-Glycan biosynthesis	7/885 0.79%	79/10737 0.74%	0.479006	1	LOC119884373;mgat3b;alg10;mgat5;ddost;LOC119908417;man1a1	7	LOC119884373	1	mgat3b;alg10;mgat5;ddost;LOC119908417;man1a1	6	https://www.genome.jp/dbget-bin/www_bget?ko00510	https:\\www.genome.jp\dbget-bin\www_bget?map00510
ko00330	Metabolism	Amino acid metabolism	Arginine and proline metabolism	7/885 0.79%	80/10737 0.75%	0.492523	1	zgc:172076;gamt;ckmb;LOC119883147;ckma;ckmt2a;p4ha2	7	zgc:172076;gamt;ckmb;LOC119883147;ckma;ckmt2a;p4ha2	7	--	0	https://www.genome.jp/dbget-bin/www_bget?ko00330	https:\\www.genome.jp\dbget-bin\www_bget?map00330
ko00670	Metabolism	Metabolism of cofactors and vitamins	One carbon pool by folate	3/885 0.34%	32/10737 0.3%	0.498008	1	mthfs;LOC119885546;atic	3	mthfs;LOC119885546;atic	3	--	0	https://www.genome.jp/dbget-bin/www_bget?ko00670	https:\\www.genome.jp\dbget-bin\www_bget?map00670
ko00480	Metabolism	Metabolism of other amino acids	Glutathione metabolism	7/885 0.79%	81/10737 0.75%	0.505933	1	LOC119896392;anpepa;pgd;LOC119905600;gpx1b;ggt5b;LOC119917303	7	LOC119896392;anpepa	2	pgd;LOC119905600;gpx1b;ggt5b;LOC119917303	5	https://www.genome.jp/dbget-bin/www_bget?ko00480	https:\\www.genome.jp\dbget-bin\www_bget?map00480
ko04145	Cellular Processes	Transport and catabolism	Phagosome	41/885 4.63%	497/10737 4.63%	0.522582	1	itgb2;LOC119912010;LOC119888698;ncf2;LOC119897138;LOC119912432;itga5;atp6v0a1b;ctss2.1;LOC119907864;LOC119912423;LOC119882210;ctss1;novel.448;LOC119912424;LOC119912422;LOC119909072;LOC119891034;atp6v0b;itgav;ctsl.1;LOC119897645;LOC119905028;LOC119912429;atp6v1b2;LOC119884279;LOC119896588;LOC119904506;LOC119888167;LOC119901859;sec61a1;LOC119907632;LOC119897563;LOC119900132;LOC119897642;LOC11991128…	41	itga5;atp6v0a1b;novel.448;LOC119909072;atp6v1b2;LOC119904506;LOC119907632;LOC119897563	8	itgb2;LOC119912010;LOC119888698;ncf2;LOC119897138;LOC119912432;ctss2.1;LOC119907864;LOC119912423;LOC119882210;ctss1;LOC119912424;LOC119912422;LOC119891034;atp6v0b;itgav;ctsl.1;LOC119897645;LOC119905028;LOC119912429;LOC119884279;LOC119896588;LOC119888167;LOC119901859;sec61a1;LOC119900132;LOC119897642;LOC119911286;tuba5;ncf4;LOC119887769;LOC119892304;LOC119912355	33	https://www.genome.jp/dbget-bin/www_bget?ko04145	https:\\www.genome.jp\dbget-bin\www_bget?map04145
ko04540	Cellular Processes	Cellular community - eukaryotes	Gap junction	13/885 1.47%	156/10737 1.45%	0.526018	1	grm5b;LOC119915867;LOC119898769;cdk1;gucy1b1;LOC119883016;gja1b;pdgfrb;prkcbb;LOC119905028;adcy2b;LOC119885750;tuba5	13	grm5b;LOC119915867;cdk1;gucy1b1;LOC119883016;adcy2b	6	LOC119898769;gja1b;pdgfrb;prkcbb;LOC119905028;LOC119885750;tuba5	7	https://www.genome.jp/dbget-bin/www_bget?ko04540	https:\\www.genome.jp\dbget-bin\www_bget?map04540
ko04914	Organismal Systems	Endocrine system	Progesterone-mediated oocyte maturation	12/885 1.36%	144/10737 1.34%	0.52835	1	LOC119900503;LOC119882693;hsp90aa1.2;cdk1;pik3r3b;LOC119901345;cdc25b;cpeb1b;braf;adcy2b;LOC119885750;hsp90aa1.1	12	LOC119900503;LOC119882693;hsp90aa1.2;cdk1;pik3r3b;LOC119901345;cdc25b;cpeb1b;braf;adcy2b;hsp90aa1.1	11	LOC119885750	1	https://www.genome.jp/dbget-bin/www_bget?ko04914	https:\\www.genome.jp\dbget-bin\www_bget?map04914
ko04115	Cellular Processes	Cell growth and death	p53 signaling pathway	11/885 1.24%	132/10737 1.23%	0.530936	1	LOC119917243;LOC119882693;ccnd3;cdk1;si:zfos-80g12.1;tp73;LOC119900263;LOC119907484;gorab;LOC119897619;LOC119890354	11	LOC119882693;ccnd3;cdk1;si:zfos-80g12.1;LOC119900263;LOC119907484;gorab	7	LOC119917243;tp73;LOC119897619;LOC119890354	4	https://www.genome.jp/dbget-bin/www_bget?ko04115	https:\\www.genome.jp\dbget-bin\www_bget?map04115
ko00440	Metabolism	Metabolism of other amino acids	Phosphonate and phosphinate metabolism	1/885 0.11%	9/10737 0.08%	0.539062	1	LOC119890110	1	LOC119890110	1	--	0	https://www.genome.jp/dbget-bin/www_bget?ko00440	https:\\www.genome.jp\dbget-bin\www_bget?map00440
ko00020	Metabolism	Carbohydrate metabolism	Citrate cycle (TCA cycle)	4/885 0.45%	47/10737 0.44%	0.549489	1	idh3b;mdh1b;mdh1ab;LOC119915315	4	idh3b;mdh1b;mdh1ab	3	LOC119915315	1	https://www.genome.jp/dbget-bin/www_bget?ko00020	https:\\www.genome.jp\dbget-bin\www_bget?map00020
ko04217	Cellular Processes	Cell growth and death	Necroptosis	19/885 2.15%	235/10737 2.19%	0.570486	1	LOC119884527;camk2b1;pygma;hsp90aa1.2;LOC119917657;jak3;slc25a5;LOC119912591;LOC119889003;LOC119892126;stat4;LOC119897170;fth1b;LOC119900132;LOC119911355;slc25a4;LOC119897619;hsp90aa1.1;cd40lg	19	LOC119884527;camk2b1;pygma;hsp90aa1.2;slc25a5;LOC119889003;LOC119892126;fth1b;LOC119911355;slc25a4;hsp90aa1.1	11	LOC119917657;jak3;LOC119912591;stat4;LOC119897170;LOC119900132;LOC119897619;cd40lg	8	https://www.genome.jp/dbget-bin/www_bget?ko04217	https:\\www.genome.jp\dbget-bin\www_bget?map04217
ko00220	Metabolism	Amino acid metabolism	Arginine biosynthesis	3/885 0.34%	36/10737 0.34%	0.579243	1	LOC119911355;cps1;LOC119885960	3	LOC119911355;LOC119885960	2	cps1	1	https://www.genome.jp/dbget-bin/www_bget?ko00220	https:\\www.genome.jp\dbget-bin\www_bget?map00220
ko04672	Organismal Systems	Immune system	Intestinal immune network for IgA production	22/885 2.49%	274/10737 2.55%	0.584419	1	LOC119916580;LOC119912010;ccl25a;LOC119888698;LOC119912432;tnfrsf18;ccl27a;LOC119912423;tnfsf13b;LOC119912424;LOC119912422;ccl25b;novel.1937;LOC119897645;LOC119912429;si:dkey-1h24.6;LOC119917588;LOC119888167;il15l;LOC119916377;LOC119897642;LOC119887769	22	LOC119916580;LOC119916377	2	LOC119912010;ccl25a;LOC119888698;LOC119912432;tnfrsf18;ccl27a;LOC119912423;tnfsf13b;LOC119912424;LOC119912422;ccl25b;novel.1937;LOC119897645;LOC119912429;si:dkey-1h24.6;LOC119917588;LOC119888167;il15l;LOC119897642;LOC119887769	20	https://www.genome.jp/dbget-bin/www_bget?ko04672	https:\\www.genome.jp\dbget-bin\www_bget?map04672
ko03266	Genetic Information Processing	Information processing in viruses	Virion - Herpesvirus	2/885 0.23%	24/10737 0.22%	0.599863	1	nectin1b;itga5	2	itga5	1	nectin1b	1	https://www.genome.jp/dbget-bin/www_bget?ko03266	https:\\www.genome.jp\dbget-bin\www_bget?map03266
ko01212	Metabolism	Global and overview maps	Fatty acid metabolism	7/885 0.79%	90/10737 0.84%	0.619921	1	hacd1;acaa1;LOC119915975;tecrb;cpt1b;LOC119897155;acsl5	7	hacd1;LOC119915975;tecrb;cpt1b;acsl5	5	acaa1;LOC119897155	2	https://www.genome.jp/dbget-bin/www_bget?ko01212	https:\\www.genome.jp\dbget-bin\www_bget?map01212
ko00430	Metabolism	Metabolism of other amino acids	Taurine and hypotaurine metabolism	2/885 0.23%	25/10737 0.23%	0.622436	1	ggt5b;gad1a	2	--	0	ggt5b;gad1a	2	https://www.genome.jp/dbget-bin/www_bget?ko00430	https:\\www.genome.jp\dbget-bin\www_bget?map00430
ko01232	Metabolism	Global and overview maps	Nucleotide metabolism	11/885 1.24%	143/10737 1.33%	0.63972	1	LOC119914345;ampd1;nt5c1aa;adss1;zgc:174895;guk1b;LOC119895683;ak1;cmpk;cant1a;gmpr	11	ampd1;nt5c1aa;adss1;zgc:174895;guk1b;LOC119895683;ak1;gmpr	8	LOC119914345;cmpk;cant1a	3	https://www.genome.jp/dbget-bin/www_bget?ko01232	https:\\www.genome.jp\dbget-bin\www_bget?map01232
ko00514	Metabolism	Glycan biosynthesis and metabolism	Other types of O-glycan biosynthesis	7/885 0.79%	92/10737 0.86%	0.643221	1	c1galt1c1;c1galt1b;LOC119901317;pomt1;sdf2l1;si:dkey-202e17.1;novel.1447	7	LOC119901317;pomt1	2	c1galt1c1;c1galt1b;sdf2l1;si:dkey-202e17.1;novel.1447	5	https://www.genome.jp/dbget-bin/www_bget?ko00514	https:\\www.genome.jp\dbget-bin\www_bget?map00514
ko04122	Genetic Information Processing	Folding, sorting and degradation	Sulfur relay system	1/885 0.11%	12/10737 0.11%	0.643994	1	LOC119914875	1	LOC119914875	1	--	0	https://www.genome.jp/dbget-bin/www_bget?ko04122	https:\\www.genome.jp\dbget-bin\www_bget?map04122
ko00120	Metabolism	Lipid metabolism	Primary bile acid biosynthesis	2/885 0.23%	26/10737 0.24%	0.64401	1	LOC119908604;LOC119916808	2	LOC119908604;LOC119916808	2	--	0	https://www.genome.jp/dbget-bin/www_bget?ko00120	https:\\www.genome.jp\dbget-bin\www_bget?map00120
ko04920	Organismal Systems	Endocrine system	Adipocytokine signaling pathway	9/885 1.02%	118/10737 1.1%	0.645504	1	LOC119915975;slc2a1b;cpt1b;LOC119892126;nfkbie;prkag3a;adipor1a;acsl5;tbc1d30	9	LOC119915975;cpt1b;LOC119892126;prkag3a;acsl5;tbc1d30	6	slc2a1b;nfkbie;adipor1a	3	https://www.genome.jp/dbget-bin/www_bget?ko04920	https:\\www.genome.jp\dbget-bin\www_bget?map04920
ko04340	Environmental Information Processing	Signal transduction	Hedgehog signaling pathway	6/885 0.68%	81/10737 0.75%	0.667038	1	boc;LOC119885828;hhatla;LOC119884611;LOC119897619;LOC119883833	6	boc;LOC119885828;hhatla;LOC119884611;LOC119883833	5	LOC119897619	1	https://www.genome.jp/dbget-bin/www_bget?ko04340	https:\\www.genome.jp\dbget-bin\www_bget?map04340
ko00250	Metabolism	Amino acid metabolism	Alanine, aspartate and glutamate metabolism	5/885 0.56%	69/10737 0.64%	0.682458	1	adss1;LOC119911355;gfpt2;cps1;gad1a	5	adss1;LOC119911355	2	gfpt2;cps1;gad1a	3	https://www.genome.jp/dbget-bin/www_bget?ko00250	https:\\www.genome.jp\dbget-bin\www_bget?map00250
ko01210	Metabolism	Global and overview maps	2-Oxocarboxylic acid metabolism	2/885 0.23%	29/10737 0.27%	0.702882	1	idh3b;LOC119885960	2	idh3b;LOC119885960	2	--	0	https://www.genome.jp/dbget-bin/www_bget?ko01210	https:\\www.genome.jp\dbget-bin\www_bget?map01210
ko00513	Metabolism	Glycan biosynthesis and metabolism	Various types of N-glycan biosynthesis	5/885 0.56%	71/10737 0.66%	0.706724	1	LOC119884373;LOC119901317;ddost;LOC119908417;man1a1	5	LOC119884373;LOC119901317	2	ddost;LOC119908417;man1a1	3	https://www.genome.jp/dbget-bin/www_bget?ko00513	https:\\www.genome.jp\dbget-bin\www_bget?map00513
ko04070	Environmental Information Processing	Signal transduction	Phosphatidylinositol signaling system	12/885 1.36%	164/10737 1.53%	0.709111	1	LOC119900503;LOC119898769;pik3r3b;LOC119901345;pip5k1ba;LOC119897369;inpp5d;cdipt;prkcbb;dzank1;LOC119917210;itpka	12	LOC119900503;pik3r3b;LOC119901345;dzank1;LOC119917210	5	LOC119898769;pip5k1ba;LOC119897369;inpp5d;cdipt;prkcbb;itpka	7	https://www.genome.jp/dbget-bin/www_bget?ko04070	https:\\www.genome.jp\dbget-bin\www_bget?map04070
ko04068	Environmental Information Processing	Signal transduction	FoxO signaling pathway	17/885 1.92%	229/10737 2.13%	0.710498	1	LOC119900503;LOC119914860;foxo4;fbxo32;sgk2b;LOC119882693;pik3r3b;LOC119901345;braf;agap2;LOC119884611;LOC119912591;LOC119915127;prkag3a;skp2;foxo1a;cd40lg	17	LOC119900503;foxo4;fbxo32;sgk2b;LOC119882693;pik3r3b;LOC119901345;braf;LOC119884611;LOC119915127;prkag3a;skp2	12	LOC119914860;agap2;LOC119912591;foxo1a;cd40lg	5	https://www.genome.jp/dbget-bin/www_bget?ko04068	https:\\www.genome.jp\dbget-bin\www_bget?map04068
ko00650	Metabolism	Carbohydrate metabolism	Butanoate metabolism	2/885 0.23%	30/10737 0.28%	0.72062	1	aacs;gad1a	2	--	0	aacs;gad1a	2	https://www.genome.jp/dbget-bin/www_bget?ko00650	https:\\www.genome.jp\dbget-bin\www_bget?map00650
ko03430	Genetic Information Processing	Replication and repair	Mismatch repair	2/885 0.23%	31/10737 0.29%	0.737457	1	LOC119907149;msh3	2	LOC119907149;msh3	2	--	0	https://www.genome.jp/dbget-bin/www_bget?ko03430	https:\\www.genome.jp\dbget-bin\www_bget?map03430
ko00130	Metabolism	Metabolism of cofactors and vitamins	Ubiquinone and other terpenoid-quinone biosynthesis	1/885 0.11%	16/10737 0.15%	0.747753	1	vkorc1l1	1	--	0	vkorc1l1	1	https://www.genome.jp/dbget-bin/www_bget?ko00130	https:\\www.genome.jp\dbget-bin\www_bget?map00130
ko00240	Metabolism	Nucleotide metabolism	Pyrimidine metabolism	6/885 0.68%	89/10737 0.83%	0.752803	1	nt5c1aa;LOC119895683;zgc:136858;cmpk;dpydb;cant1a	6	nt5c1aa;LOC119895683;dpydb	3	zgc:136858;cmpk;cant1a	3	https://www.genome.jp/dbget-bin/www_bget?ko00240	https:\\www.genome.jp\dbget-bin\www_bget?map00240
ko03250	Genetic Information Processing	Information processing in viruses	Viral life cycle - HIV-1	6/885 0.68%	89/10737 0.83%	0.752803	1	novel.3654;LOC119905865;LOC119897900;xpo1a;LOC119910424;LOC119897409	6	novel.3654;xpo1a;LOC119910424	3	LOC119905865;LOC119897900;LOC119897409	3	https://www.genome.jp/dbget-bin/www_bget?ko03250	https:\\www.genome.jp\dbget-bin\www_bget?map03250
ko00730	Metabolism	Metabolism of cofactors and vitamins	Thiamine metabolism	1/885 0.11%	17/10737 0.16%	0.768575	1	ak1	1	ak1	1	--	0	https://www.genome.jp/dbget-bin/www_bget?ko00730	https:\\www.genome.jp\dbget-bin\www_bget?map00730
ko00983	Metabolism	Xenobiotics biodegradation and metabolism	Drug metabolism - other enzymes	6/885 0.68%	92/10737 0.86%	0.780466	1	LOC119905600;LOC119895683;LOC119917303;LOC119890515;cmpk;dpydb	6	LOC119895683;dpydb	2	LOC119905600;LOC119917303;LOC119890515;cmpk	4	https://www.genome.jp/dbget-bin/www_bget?ko00983	https:\\www.genome.jp\dbget-bin\www_bget?map00983
ko04218	Cellular Processes	Cell growth and death	Cellular senescence	22/885 2.49%	308/10737 2.87%	0.790512	1	LOC119905857;LOC119900503;nfatc4;LOC119882693;ccnd3;cdk1;pik3r3b;LOC119901345;LOC119917657;e2f5;LOC119907864;ppp3cca;slc25a5;LOC119884279;cxcl19;LOC119914828;LOC119900263;LOC119888587;LOC119899104;mych;slc25a4;foxo1a	22	LOC119905857;LOC119900503;nfatc4;LOC119882693;ccnd3;cdk1;pik3r3b;LOC119901345;e2f5;ppp3cca;slc25a5;LOC119914828;LOC119900263;mych;slc25a4	15	LOC119917657;LOC119907864;LOC119884279;cxcl19;LOC119888587;LOC119899104;foxo1a	7	https://www.genome.jp/dbget-bin/www_bget?ko04218	https:\\www.genome.jp\dbget-bin\www_bget?map04218
ko00071	Metabolism	Lipid metabolism	Fatty acid degradation	4/885 0.45%	65/10737 0.61%	0.794641	1	acaa1;LOC119915975;cpt1b;acsl5	4	LOC119915975;cpt1b;acsl5	3	acaa1	1	https://www.genome.jp/dbget-bin/www_bget?ko00071	https:\\www.genome.jp\dbget-bin\www_bget?map00071
ko03050	Genetic Information Processing	Folding, sorting and degradation	Proteasome	4/885 0.45%	65/10737 0.61%	0.794641	1	LOC119915926;psmb9a;LOC119889562;psmc3	4	LOC119915926	1	psmb9a;LOC119889562;psmc3	3	https://www.genome.jp/dbget-bin/www_bget?ko03050	https:\\www.genome.jp\dbget-bin\www_bget?map03050
ko04916	Organismal Systems	Endocrine system	Melanogenesis	12/885 1.36%	177/10737 1.65%	0.800033	1	camk2b1;LOC119906062;edn1;LOC119898769;kita;prkcbb;adcy2b;wnt6b;LOC119906237;LOC119885750;kitb;creb3l3l	12	camk2b1;LOC119906062;edn1;adcy2b	4	LOC119898769;kita;prkcbb;wnt6b;LOC119906237;LOC119885750;kitb;creb3l3l	8	https://www.genome.jp/dbget-bin/www_bget?ko04916	https:\\www.genome.jp\dbget-bin\www_bget?map04916
ko00600	Metabolism	Lipid metabolism	Sphingolipid metabolism	6/885 0.68%	95/10737 0.88%	0.805726	1	LOC119914446;LOC119902407;novel.4453;gba2;degs2;b4galnt1b	6	LOC119902407;b4galnt1b	2	LOC119914446;novel.4453;gba2;degs2	4	https://www.genome.jp/dbget-bin/www_bget?ko00600	https:\\www.genome.jp\dbget-bin\www_bget?map00600
ko00534	Metabolism	Glycan biosynthesis and metabolism	Glycosaminoglycan biosynthesis - heparan sulfate / heparin	2/885 0.23%	36/10737 0.34%	0.80914	1	LOC119895176;LOC119908630	2	LOC119895176	1	LOC119908630	1	https://www.genome.jp/dbget-bin/www_bget?ko00534	https:\\www.genome.jp\dbget-bin\www_bget?map00534
ko00511	Metabolism	Glycan biosynthesis and metabolism	Other glycan degradation	1/885 0.11%	20/10737 0.19%	0.821295	1	gba2	1	--	0	gba2	1	https://www.genome.jp/dbget-bin/www_bget?ko00511	https:\\www.genome.jp\dbget-bin\www_bget?map00511
ko00562	Metabolism	Carbohydrate metabolism	Inositol phosphate metabolism	8/885 0.9%	126/10737 1.17%	0.825626	1	pip5k1ba;LOC119897369;inpp5d;tpi1b;cdipt;inpp5jb;LOC119917210;itpka	8	tpi1b;LOC119917210	2	pip5k1ba;LOC119897369;inpp5d;cdipt;inpp5jb;itpka	6	https://www.genome.jp/dbget-bin/www_bget?ko00562	https:\\www.genome.jp\dbget-bin\www_bget?map00562
ko04216	Cellular Processes	Cell growth and death	Ferroptosis	4/885 0.45%	69/10737 0.64%	0.831379	1	slc39a14;fth1b;LOC119900132;acsl5	4	slc39a14;fth1b;acsl5	3	LOC119900132	1	https://www.genome.jp/dbget-bin/www_bget?ko04216	https:\\www.genome.jp\dbget-bin\www_bget?map04216
ko04150	Environmental Information Processing	Signal transduction	mTOR signaling pathway	17/885 1.92%	251/10737 2.34%	0.834563	1	LOC119900503;sgk2b;LOC119905245;LOC119898769;rptor;pik3r3b;LOC119901345;depdc5;braf;LOC119898420;prkcbb;atp6v1b2;wnt6b;LOC119906237;eif4e1c;LOC119914828;skp2	17	LOC119900503;sgk2b;LOC119905245;rptor;pik3r3b;LOC119901345;depdc5;braf;atp6v1b2;LOC119914828;skp2	11	LOC119898769;LOC119898420;prkcbb;wnt6b;LOC119906237;eif4e1c	6	https://www.genome.jp/dbget-bin/www_bget?ko04150	https:\\www.genome.jp\dbget-bin\www_bget?map04150
ko01040	Metabolism	Lipid metabolism	Biosynthesis of unsaturated fatty acids	3/885 0.34%	55/10737 0.51%	0.84268	1	hacd1;acaa1;tecrb	3	hacd1;tecrb	2	acaa1	1	https://www.genome.jp/dbget-bin/www_bget?ko01040	https:\\www.genome.jp\dbget-bin\www_bget?map01040
ko03040	Genetic Information Processing	Transcription	Spliceosome	11/885 1.24%	173/10737 1.61%	0.854104	1	LOC119896543;LOC119895269;LOC119895311;LOC119894446;LOC119895319;eftud2;prpf19;LOC119915980;srsf5a;LOC119885004;snu13b	11	LOC119896543;LOC119895269;LOC119895311;LOC119894446;LOC119895319;srsf5a;LOC119885004	7	eftud2;prpf19;LOC119915980;snu13b	4	https://www.genome.jp/dbget-bin/www_bget?ko03040	https:\\www.genome.jp\dbget-bin\www_bget?map03040
ko00062	Metabolism	Lipid metabolism	Fatty acid elongation	3/885 0.34%	57/10737 0.53%	0.859675	1	hacd1;tecrb;LOC119897155	3	hacd1;tecrb	2	LOC119897155	1	https://www.genome.jp/dbget-bin/www_bget?ko00062	https:\\www.genome.jp\dbget-bin\www_bget?map00062
ko00982	Metabolism	Xenobiotics biodegradation and metabolism	Drug metabolism - cytochrome P450	3/885 0.34%	57/10737 0.53%	0.859675	1	LOC119905600;LOC119917303;LOC119890515	3	--	0	LOC119905600;LOC119917303;LOC119890515	3	https://www.genome.jp/dbget-bin/www_bget?ko00982	https:\\www.genome.jp\dbget-bin\www_bget?map00982
ko04621	Organismal Systems	Immune system	NOD-like receptor signaling pathway	19/885 2.15%	286/10737 2.66%	0.867399	1	LOC119884527;LOC119897175;LOC119898242;LOC119891930;hsp90aa1.2;myd88;LOC119891034;ctsba;antxr2b;LOC119892126;LOC119908411;cxcl19;LOC119897170;pstpip1a;LOC119900132;LOC119888587;LOC119899104;LOC119897619;hsp90aa1.1	19	LOC119884527;LOC119897175;LOC119898242;LOC119891930;hsp90aa1.2;antxr2b;LOC119892126;hsp90aa1.1	8	myd88;LOC119891034;ctsba;LOC119908411;cxcl19;LOC119897170;pstpip1a;LOC119900132;LOC119888587;LOC119899104;LOC119897619	11	https://www.genome.jp/dbget-bin/www_bget?ko04621	https:\\www.genome.jp\dbget-bin\www_bget?map04621
ko03410	Genetic Information Processing	Replication and repair	Base excision repair	3/885 0.34%	59/10737 0.55%	0.875039	1	neil3;neil1;aptx	3	neil3;neil1;aptx	3	--	0	https://www.genome.jp/dbget-bin/www_bget?ko03410	https:\\www.genome.jp\dbget-bin\www_bget?map03410
ko00770	Metabolism	Metabolism of cofactors and vitamins	Pantothenate and CoA biosynthesis	1/885 0.11%	25/10737 0.23%	0.88387	1	dpydb	1	dpydb	1	--	0	https://www.genome.jp/dbget-bin/www_bget?ko00770	https:\\www.genome.jp\dbget-bin\www_bget?map00770
ko00565	Metabolism	Lipid metabolism	Ether lipid metabolism	4/885 0.45%	77/10737 0.72%	0.888531	1	LOC119902407;enpp2;peds1;enpp6	4	LOC119902407;enpp2	2	peds1;enpp6	2	https://www.genome.jp/dbget-bin/www_bget?ko00565	https:\\www.genome.jp\dbget-bin\www_bget?map00565
ko00061	Metabolism	Lipid metabolism	Fatty acid biosynthesis	1/885 0.11%	26/10737 0.24%	0.893464	1	acsl5	1	acsl5	1	--	0	https://www.genome.jp/dbget-bin/www_bget?ko00061	https:\\www.genome.jp\dbget-bin\www_bget?map00061
ko01100	Metabolism	Global and overview maps	Metabolic pathways	190/885 21.47%	2481/10737 23.11%	0.894755	1	LOC119896392;anpepa;hacd1;LOC119914345;ATP6;ND4;ND2;LOC119899154;COX2;gapdh;ca6;LOC119897855;COX1;pfkmb;ND1;ND6;ca4b;CYTB;ampd1;gyg1b;novel.3789;ND5;chs1;COX3;treh;pgd;LOC119912637;aldoab;naprt;LOC119897422;nt5c1aa;LOC119902407;novel.3308;novel.4318;ND4L;ND3;zgc:172076;ptgdsa;LOC119911514;gamt;pgm1;novel.364;pygma;adss1;LOC119890110;fbp2;vkorc1l1;fut9a;LOC119911385;LOC119895176;dse;zgc:174895;nov…	190	LOC119896392;anpepa;hacd1;ATP6;ND4;ND2;LOC119899154;COX2;gapdh;LOC119897855;COX1;pfkmb;ND1;ND6;ca4b;CYTB;ampd1;gyg1b;novel.3789;ND5;chs1;COX3;treh;LOC119912637;aldoab;naprt;LOC119897422;nt5c1aa;LOC119902407;novel.4318;ND4L;ND3;zgc:172076;LOC119911514;gamt;pgm1;novel.364;pygma;adss1;LOC119890110;fbp2;fut9a;LOC119911385;LOC119895176;dse;zgc:174895;pfkma;novel.1139;LOC119907822;novel.2483;LOC1199153…	123	LOC119914345;ca6;pgd;novel.3308;ptgdsa;vkorc1l1;novel.4453;pip5k1ba;LOC119897369;LOC119905600;inpp5d;LOC119882316;c1galt1c1;acaa1;srd5a2b;gpx1b;LOC119900539;c1galt1b;zgc:152891;atp6v0b;gba2;LOC119914791;cdipt;mgat3b;LOC119890655;ggt5b;alg10;LOC119908630;LOC119908303;LOC119897155;aacs;LOC119907731;LOC119917303;mgat5;LOC119909038;chsy1;LOC119890515;degs2;gnsb;LOC119900615;b3gnt5b;zgc:136858;inpp5jb…	67	https://www.genome.jp/dbget-bin/www_bget?ko01100	https:\\www.genome.jp\dbget-bin\www_bget?map01100
ko00980	Metabolism	Xenobiotics biodegradation and metabolism	Metabolism of xenobiotics by cytochrome P450	3/885 0.34%	62/10737 0.58%	0.895291	1	LOC119905600;LOC119917303;LOC119890515	3	--	0	LOC119905600;LOC119917303;LOC119890515	3	https://www.genome.jp/dbget-bin/www_bget?ko00980	https:\\www.genome.jp\dbget-bin\www_bget?map00980
ko00785	Metabolism	Metabolism of cofactors and vitamins	Lipoic acid metabolism	1/885 0.11%	27/10737 0.25%	0.902267	1	novel.1533	1	novel.1533	1	--	0	https://www.genome.jp/dbget-bin/www_bget?ko00785	https:\\www.genome.jp\dbget-bin\www_bget?map00785
ko00410	Metabolism	Metabolism of other amino acids	beta-Alanine metabolism	2/885 0.23%	46/10737 0.43%	0.902358	1	dpydb;gad1a	2	dpydb	1	gad1a	1	https://www.genome.jp/dbget-bin/www_bget?ko00410	https:\\www.genome.jp\dbget-bin\www_bget?map00410
ko00590	Metabolism	Lipid metabolism	Arachidonic acid metabolism	7/885 0.79%	126/10737 1.17%	0.903602	1	ptgdsa;zgc:152891;ggt5b;ptges3l;ptgis;LOC119900975;ptgs2b	7	ptges3l;LOC119900975	2	ptgdsa;zgc:152891;ggt5b;ptgis;ptgs2b	5	https://www.genome.jp/dbget-bin/www_bget?ko00590	https:\\www.genome.jp\dbget-bin\www_bget?map00590
ko04110	Cellular Processes	Cell growth and death	Cell cycle	14/885 1.58%	228/10737 2.12%	0.905753	1	wee2;cdc6;LOC119882693;ccnd3;cdk1;cdc25b;e2f5;LOC119882035;ppp2r5b;mcm4;mcm6;mych;skp2;ywhag1	14	wee2;cdc6;LOC119882693;ccnd3;cdk1;cdc25b;e2f5;LOC119882035;ppp2r5b;mych;skp2;ywhag1	12	mcm4;mcm6	2	https://www.genome.jp/dbget-bin/www_bget?ko04110	https:\\www.genome.jp\dbget-bin\www_bget?map04110
ko04310	Environmental Information Processing	Signal transduction	Wnt signaling pathway	18/885 2.03%	287/10737 2.67%	0.914168	1	camk2b1;nfatc4;tle3a;ccnd3;LOC119898769;LOC119904185;pkp3a;ppp3cca;sfrp1a;LOC119884611;prkcbb;axin1;dkk2;wnt6b;LOC119901820;LOC119906237;ppardb;mych	18	camk2b1;nfatc4;tle3a;ccnd3;LOC119904185;ppp3cca;LOC119884611;axin1;dkk2;ppardb;mych	11	LOC119898769;pkp3a;sfrp1a;prkcbb;wnt6b;LOC119901820;LOC119906237	7	https://www.genome.jp/dbget-bin/www_bget?ko04310	https:\\www.genome.jp\dbget-bin\www_bget?map04310
ko00561	Metabolism	Lipid metabolism	Glycerolipid metabolism	6/885 0.68%	116/10737 1.08%	0.924404	1	novel.3789;LOC119902407;novel.364;novel.2483;dzank1;LOC119903285	6	novel.3789;LOC119902407;novel.364;novel.2483;dzank1;LOC119903285	6	--	0	https://www.genome.jp/dbget-bin/www_bget?ko00561	https:\\www.genome.jp\dbget-bin\www_bget?map00561
ko00531	Metabolism	Glycan biosynthesis and metabolism	Glycosaminoglycan degradation	1/885 0.11%	30/10737 0.28%	0.92455	1	gnsb	1	--	0	gnsb	1	https://www.genome.jp/dbget-bin/www_bget?ko00531	https:\\www.genome.jp\dbget-bin\www_bget?map00531
ko00760	Metabolism	Metabolism of cofactors and vitamins	Nicotinate and nicotinamide metabolism	3/885 0.34%	69/10737 0.64%	0.931529	1	naprt;nt5c1aa;LOC119912049	3	naprt;nt5c1aa;LOC119912049	3	--	0	https://www.genome.jp/dbget-bin/www_bget?ko00760	https:\\www.genome.jp\dbget-bin\www_bget?map00760
ko03015	Genetic Information Processing	Translation	mRNA surveillance pathway	7/885 0.79%	134/10737 1.25%	0.932863	1	zgc:193690;pabpc4;novel.4139;ppp2r3a;cpsf2;ppp2r5b;pelo	7	zgc:193690;pabpc4;novel.4139;ppp2r3a;cpsf2;ppp2r5b	6	pelo	1	https://www.genome.jp/dbget-bin/www_bget?ko03015	https:\\www.genome.jp\dbget-bin\www_bget?map03015
ko03440	Genetic Information Processing	Replication and repair	Homologous recombination	2/885 0.23%	52/10737 0.48%	0.935724	1	rbbp8l;LOC119907149	2	LOC119907149	1	rbbp8l	1	https://www.genome.jp/dbget-bin/www_bget?ko03440	https:\\www.genome.jp\dbget-bin\www_bget?map03440
ko00790	Metabolism	Metabolism of cofactors and vitamins	Folate biosynthesis	2/885 0.23%	53/10737 0.49%	0.940108	1	zgc:171566;LOC119915738	2	LOC119915738	1	zgc:171566	1	https://www.genome.jp/dbget-bin/www_bget?ko00790	https:\\www.genome.jp\dbget-bin\www_bget?map00790
ko00040	Metabolism	Carbohydrate metabolism	Pentose and glucuronate interconversions	2/885 0.23%	54/10737 0.5%	0.944207	1	LOC119915305;LOC119890515	2	LOC119915305	1	LOC119890515	1	https://www.genome.jp/dbget-bin/www_bget?ko00040	https:\\www.genome.jp\dbget-bin\www_bget?map00040
ko00140	Metabolism	Lipid metabolism	Steroid hormone biosynthesis	3/885 0.34%	73/10737 0.68%	0.946653	1	srd5a2b;LOC119890515;LOC119886699	3	LOC119886699	1	srd5a2b;LOC119890515	2	https://www.genome.jp/dbget-bin/www_bget?ko00140	https:\\www.genome.jp\dbget-bin\www_bget?map00140
ko04622	Organismal Systems	Immune system	RIG-I-like receptor signaling pathway	5/885 0.56%	108/10737 1.01%	0.949652	1	LOC119892126;cxcl19;LOC119888587;LOC119899104;LOC119892504	5	LOC119892126	1	cxcl19;LOC119888587;LOC119899104;LOC119892504	4	https://www.genome.jp/dbget-bin/www_bget?ko04622	https:\\www.genome.jp\dbget-bin\www_bget?map04622
ko00830	Metabolism	Metabolism of cofactors and vitamins	Retinol metabolism	4/885 0.45%	92/10737 0.86%	0.951659	1	rdh10a;LOC119890195;LOC119890515;LOC119901255	4	rdh10a;LOC119890195;LOC119901255	3	LOC119890515	1	https://www.genome.jp/dbget-bin/www_bget?ko00830	https:\\www.genome.jp\dbget-bin\www_bget?map00830
ko04140	Cellular Processes	Transport and catabolism	Autophagy - animal	14/885 1.58%	247/10737 2.3%	0.952151	1	LOC119898452;LOC119900503;rptor;pik3r3b;LOC119901345;ctsba;rab42b;ctsl.1;hif1aa;LOC119910121;tbc1d30;LOC119894725;LOC119897619;LOC119882258	14	LOC119900503;rptor;pik3r3b;LOC119901345;LOC119910121;tbc1d30;LOC119894725;LOC119882258	8	LOC119898452;ctsba;rab42b;ctsl.1;hif1aa;LOC119897619	6	https://www.genome.jp/dbget-bin/www_bget?ko04140	https:\\www.genome.jp\dbget-bin\www_bget?map04140
ko00592	Metabolism	Lipid metabolism	alpha-Linolenic acid metabolism	1/885 0.11%	38/10737 0.35%	0.962172	1	acaa1	1	--	0	acaa1	1	https://www.genome.jp/dbget-bin/www_bget?ko00592	https:\\www.genome.jp\dbget-bin\www_bget?map00592
ko00564	Metabolism	Lipid metabolism	Glycerophospholipid metabolism	9/885 1.02%	178/10737 1.66%	0.962988	1	LOC119886745;novel.3789;LOC119902407;novel.364;LOC119890110;novel.2483;cdipt;dzank1;LOC119903285	9	LOC119886745;novel.3789;LOC119902407;novel.364;LOC119890110;novel.2483;dzank1;LOC119903285	8	cdipt	1	https://www.genome.jp/dbget-bin/www_bget?ko00564	https:\\www.genome.jp\dbget-bin\www_bget?map00564
ko04330	Environmental Information Processing	Signal transduction	Notch signaling pathway	5/885 0.56%	114/10737 1.06%	0.963683	1	tle3a;dtx1;LOC119897702;LOC119914644;LOC119905144	5	tle3a;LOC119897702;LOC119905144	3	dtx1;LOC119914644	2	https://www.genome.jp/dbget-bin/www_bget?ko04330	https:\\www.genome.jp\dbget-bin\www_bget?map04330
ko03020	Genetic Information Processing	Transcription	RNA polymerase	1/885 0.11%	39/10737 0.36%	0.965301	1	polr3f	1	polr3f	1	--	0	https://www.genome.jp/dbget-bin/www_bget?ko03020	https:\\www.genome.jp\dbget-bin\www_bget?map03020
ko04136	Cellular Processes	Transport and catabolism	Autophagy - other	1/885 0.11%	39/10737 0.36%	0.965301	1	rptor	1	rptor	1	--	0	https://www.genome.jp/dbget-bin/www_bget?ko04136	https:\\www.genome.jp\dbget-bin\www_bget?map04136
ko00280	Metabolism	Amino acid metabolism	Valine, leucine and isoleucine degradation	3/885 0.34%	80/10737 0.75%	0.965892	1	acaa1;aacs;novel.1533	3	novel.1533	1	acaa1;aacs	2	https://www.genome.jp/dbget-bin/www_bget?ko00280	https:\\www.genome.jp\dbget-bin\www_bget?map00280
ko04912	Organismal Systems	Endocrine system	GnRH signaling pathway	8/885 0.9%	165/10737 1.54%	0.967372	1	camk2b1;ptk2bb;LOC119898769;LOC119905492;prkcbb;adcy2b;LOC119907070;LOC119882216	8	camk2b1;LOC119905492;adcy2b;LOC119882216	4	ptk2bb;LOC119898769;prkcbb;LOC119907070	4	https://www.genome.jp/dbget-bin/www_bget?ko04912	https:\\www.genome.jp\dbget-bin\www_bget?map04912
ko04114	Cellular Processes	Cell growth and death	Oocyte meiosis	9/885 1.02%	184/10737 1.71%	0.971899	1	camk2b1;LOC119882693;fbxo43;cdk1;cpeb1b;ppp3cca;adcy2b;ppp2r5b;ywhag1	9	camk2b1;LOC119882693;fbxo43;cdk1;cpeb1b;ppp3cca;adcy2b;ppp2r5b;ywhag1	9	--	0	https://www.genome.jp/dbget-bin/www_bget?ko04114	https:\\www.genome.jp\dbget-bin\www_bget?map04114
ko04350	Environmental Information Processing	Signal transduction	TGF-beta signaling pathway	9/885 1.02%	185/10737 1.72%	0.973179	1	acvr1ba;zgc:113307;e2f5;LOC119882035;mych;bmp8a;LOC119883833;LOC119902686;LOC119897218	9	acvr1ba;zgc:113307;e2f5;LOC119882035;mych;bmp8a;LOC119883833;LOC119902686;LOC119897218	9	--	0	https://www.genome.jp/dbget-bin/www_bget?ko04350	https:\\www.genome.jp\dbget-bin\www_bget?map04350
ko04080	Environmental Information Processing	Signaling molecules and interaction	Neuroactive ligand-receptor interaction	47/885 5.31%	739/10737 6.88%	0.980032	1	ptger4b;ltb4r2b;LOC119885483;grm5b;grik2;gabrg2;gria3a;LOC119895664;LOC119891930;nms;LOC119899409;edn1;LOC119901493;lpar4;LOC119915699;LOC119912798;oxtr;gria4a;LOC119913188;LOC119911328;sstr1a;grid1a;LOC119905093;LOC119906982;p2rx5;chrne;LOC119882696;chrna1;LOC119917258;trpv1;chrnb1;LOC119894954;LOC119914594;adora2aa;LOC119909868;sst1.2;ptger4a;paqr6;LOC119914595;rxfp2a;novel.2662;lpar6a;LOC11988…	47	LOC119885483;grm5b;gabrg2;gria3a;LOC119891930;nms;edn1;LOC119901493;lpar4;LOC119915699;LOC119912798;oxtr;gria4a;LOC119913188;sstr1a;grid1a;LOC119905093;p2rx5;chrne;LOC119882696;chrna1;LOC119917258;chrnb1;LOC119894954;LOC119909868;sst1.2;paqr6;rxfp2a;novel.2662;mtnr1c	30	ptger4b;ltb4r2b;grik2;LOC119895664;LOC119899409;LOC119911328;LOC119906982;trpv1;LOC119914594;adora2aa;ptger4a;LOC119914595;lpar6a;LOC119886584;adora2ab;LOC119886461;LOC119910521	17	https://www.genome.jp/dbget-bin/www_bget?ko04080	https:\\www.genome.jp\dbget-bin\www_bget?map04080
ko00053	Metabolism	Carbohydrate metabolism	Ascorbate and aldarate metabolism	1/885 0.11%	46/10737 0.43%	0.981045	1	LOC119890515	1	--	0	LOC119890515	1	https://www.genome.jp/dbget-bin/www_bget?ko00053	https:\\www.genome.jp\dbget-bin\www_bget?map00053
ko00970	Genetic Information Processing	Translation	Aminoacyl-tRNA biosynthesis	1/885 0.11%	48/10737 0.45%	0.984053	1	tars3	1	tars3	1	--	0	https://www.genome.jp/dbget-bin/www_bget?ko00970	https:\\www.genome.jp\dbget-bin\www_bget?map00970
ko00310	Metabolism	Amino acid metabolism	Lysine degradation	5/885 0.56%	132/10737 1.23%	0.98704	1	mecom;prdm16;LOC119914402;smyd2b;smyd1b	5	mecom;prdm16;LOC119914402;smyd2b;smyd1b	5	--	0	https://www.genome.jp/dbget-bin/www_bget?ko00310	https:\\www.genome.jp\dbget-bin\www_bget?map00310
ko01240	Metabolism	Global and overview maps	Biosynthesis of cofactors	10/885 1.13%	222/10737 2.07%	0.99014	1	zgc:171566;naprt;adss1;vkorc1l1;LOC119915305;LOC119915738;LOC119895683;ak1;LOC119890515;cmpk	10	naprt;adss1;LOC119915305;LOC119915738;LOC119895683;ak1	6	zgc:171566;vkorc1l1;LOC119890515;cmpk	4	https://www.genome.jp/dbget-bin/www_bget?ko01240	https:\\www.genome.jp\dbget-bin\www_bget?map01240
ko00591	Metabolism	Lipid metabolism	Linoleic acid metabolism	1/885 0.11%	54/10737 0.5%	0.990507	1	LOC119900975	1	LOC119900975	1	--	0	https://www.genome.jp/dbget-bin/www_bget?ko00591	https:\\www.genome.jp\dbget-bin\www_bget?map00591
ko00860	Metabolism	Metabolism of cofactors and vitamins	Porphyrin metabolism	1/885 0.11%	55/10737 0.51%	0.991293	1	LOC119890515	1	--	0	LOC119890515	1	https://www.genome.jp/dbget-bin/www_bget?ko00860	https:\\www.genome.jp\dbget-bin\www_bget?map00860
ko03008	Genetic Information Processing	Translation	Ribosome biogenesis in eukaryotes	3/885 0.34%	101/10737 0.94%	0.991647	1	xpo1a;si:dkey-251i10.3;snu13b	3	xpo1a	1	si:dkey-251i10.3;snu13b	2	https://www.genome.jp/dbget-bin/www_bget?ko03008	https:\\www.genome.jp\dbget-bin\www_bget?map03008
ko04120	Genetic Information Processing	Folding, sorting and degradation	Ubiquitin mediated proteolysis	9/885 1.02%	210/10737 1.96%	0.99213	1	ube2ql1;prpf19;socs1a;LOC119892422;prkn;flj11011l;herc4;skp2;LOC119883833	9	ube2ql1;LOC119892422;prkn;flj11011l;herc4;skp2;LOC119883833	7	prpf19;socs1a	2	https://www.genome.jp/dbget-bin/www_bget?ko04120	https:\\www.genome.jp\dbget-bin\www_bget?map04120
ko03022	Genetic Information Processing	Transcription	Basal transcription factors	1/885 0.11%	59/10737 0.55%	0.99384	1	LOC119890006	1	LOC119890006	1	--	0	https://www.genome.jp/dbget-bin/www_bget?ko03022	https:\\www.genome.jp\dbget-bin\www_bget?map03022
ko04146	Cellular Processes	Transport and catabolism	Peroxisome	5/885 0.56%	147/10737 1.37%	0.994771	1	acaa1;LOC119918007;far1;acsl5;zgc:158482	5	far1;acsl5;zgc:158482	3	acaa1;LOC119918007	2	https://www.genome.jp/dbget-bin/www_bget?ko04146	https:\\www.genome.jp\dbget-bin\www_bget?map04146
ko00350	Metabolism	Amino acid metabolism	Tyrosine metabolism	1/885 0.11%	62/10737 0.58%	0.995248	1	LOC119886699	1	LOC119886699	1	--	0	https://www.genome.jp/dbget-bin/www_bget?ko00350	https:\\www.genome.jp\dbget-bin\www_bget?map00350
ko03460	Genetic Information Processing	Replication and repair	Fanconi anemia pathway	1/885 0.11%	63/10737 0.59%	0.995642	1	LOC119907149	1	LOC119907149	1	--	0	https://www.genome.jp/dbget-bin/www_bget?ko03460	https:\\www.genome.jp\dbget-bin\www_bget?map03460
ko03420	Genetic Information Processing	Replication and repair	Nucleotide excision repair	1/885 0.11%	66/10737 0.61%	0.996639	1	LOC119907149	1	LOC119907149	1	--	0	https://www.genome.jp/dbget-bin/www_bget?ko03420	https:\\www.genome.jp\dbget-bin\www_bget?map03420
ko03083	Genetic Information Processing	Chromosome	Polycomb repressive complex	4/885 0.45%	135/10737 1.26%	0.996731	1	LOC119900366;cbx7b;LOC119882035;fbrs	4	LOC119900366;cbx7b;LOC119882035;fbrs	4	--	0	https://www.genome.jp/dbget-bin/www_bget?ko03083	https:\\www.genome.jp\dbget-bin\www_bget?map03083
ko04137	Cellular Processes	Transport and catabolism	Mitophagy - animal	3/885 0.34%	117/10737 1.09%	0.997281	1	LOC119906062;prkn;hif1aa	3	LOC119906062;prkn	2	hif1aa	1	https://www.genome.jp/dbget-bin/www_bget?ko04137	https:\\www.genome.jp\dbget-bin\www_bget?map04137
ko05168	Human Diseases	Infectious disease: viral	Herpes simplex virus 1 infection	40/885 4.52%	722/10737 6.72%	0.998371	1	LOC119884527;LOC119900503;LOC119899450;LOC119912010;nectin1b;LOC119888698;tnfsf14;pik3r3b;LOC119901345;LOC119918185;LOC119912432;itga5;myd88;LOC119907864;LOC119912423;LOC119888605;LOC119912424;LOC119912422;LOC119917015;LOC119906887;LOC119897645;LOC119907023;LOC119912429;LOC119907718;LOC119884279;LOC119888167;LOC119901859;LOC119918458;zgc:113263;LOC119892126;LOC119908411;LOC119914828;daxx;LOC11991…	40	LOC119884527;LOC119900503;pik3r3b;LOC119901345;LOC119918185;itga5;LOC119907718;zgc:113263;LOC119892126;LOC119914828;daxx;srsf5a	12	LOC119899450;LOC119912010;nectin1b;LOC119888698;tnfsf14;LOC119912432;myd88;LOC119907864;LOC119912423;LOC119888605;LOC119912424;LOC119912422;LOC119917015;LOC119906887;LOC119897645;LOC119907023;LOC119912429;LOC119884279;LOC119888167;LOC119901859;LOC119918458;LOC119908411;LOC119913084;LOC119897642;LOC119918460;LOC119897619;LOC119892504;cd40lg	28	https://www.genome.jp/dbget-bin/www_bget?ko05168	https:\\www.genome.jp\dbget-bin\www_bget?map05168
ko03082	Genetic Information Processing	Chromosome	ATP-dependent chromatin remodeling	5/885 0.56%	173/10737 1.61%	0.999002	1	smarcd3b;LOC119915668;smarcc1b;smarca5;LOC119904040	5	smarcd3b;smarcc1b	2	LOC119915668;smarca5;LOC119904040	3	https://www.genome.jp/dbget-bin/www_bget?ko03082	https:\\www.genome.jp\dbget-bin\www_bget?map03082
ko03010	Genetic Information Processing	Translation	Ribosome	2/885 0.23%	170/10737 1.58%	0.999993	1	LOC119905896;LOC119888983	2	LOC119888983	1	LOC119905896	1	https://www.genome.jp/dbget-bin/www_bget?ko03010	https:\\www.genome.jp\dbget-bin\www_bget?map03010
