# Supplementary material for: An Integrated Analysis of Transcriptomic and Metabolomic Effects Reveals Insights into Stress Responses in Largemouth Bass (Micropterus salmoides) Under MS-222 (Tricaine Methanesulfonate) Exposure
Source: Metabolites. 2025 May 23;15(6):349. doi: 10.3390/metabo15060349 (PMC12194923; doi:10.3390/metabo15060349)
Supplement: Supplementary file 1 [file metabolites-15-00349-s001.zip › Table S9- KEGG Enrichment of differentially expressed genes of liver between exprimental group and control group.xlsx]

## Sheet: Sheet1
ID	KEGG_level_1	KEGG_level_2	Description	GeneRatio	BgRatio	Pvalue	Padj	geneID	Count	Up_gene	Up	Down_gene	Down	hyperlink
ko04141	Genetic Information Processing	Folding, sorting and degradation	Protein processing in endoplasmic reticulum	40/475 8.42%	262/10561 2.48%	7.53071e-12	1.18985e-09	hsp90aa1.2;LOC119895319;LOC119895311;LOC119895269;si:ch211-282j22.3;uggt1;dnajb1b;LOC119898452;hsp90b1;rrbp1a;LOC119907121;uggt2;LOC119896543;capn1;LOC119907718;dnajb11;novel.682;LOC119912581;hyou1;sil1;sec61a1;ubxn2a;pdia4;LOC119901859;LOC119898408;derl1;ddost;calr;dnajc3b;dnaja2b;rpn2;ssr3;hspa5;txndc11;txndc5;dnajc3a;dnajc10;sec23b;ckap4;nsfl1c	40	hsp90aa1.2;LOC119895319;LOC119895311;LOC119895269;si:ch211-282j22.3;uggt1;dnajb1b;hsp90b1;rrbp1a;LOC119907121;uggt2;LOC119896543;LOC119907718;dnajb11;hyou1;sil1;sec61a1;pdia4;LOC119901859;LOC119898408;derl1;ddost;calr;dnajc3b;dnaja2b;rpn2;ssr3;hspa5;txndc11;txndc5;dnajc3a;dnajc10;sec23b;ckap4;nsfl1c	35	LOC119898452;capn1;novel.682;LOC119912581;ubxn2a	5	https://www.genome.jp/dbget-bin/www_bget?ko04141	https:\\www.genome.jp\dbget-bin\www_bget?map04141
ko03320	Organismal Systems	Endocrine system	PPAR signaling pathway	21/475 4.42%	115/10561 1.09%	3.42605e-08	5.41316e-06	scdb;LOC119901591;LOC119917911;LOC119900507;fabp10a;slc27a1a;cpt1ab;acsl6;novel.786;si:dkey-91i10.3;pck2;fabp4a;fabp7a;LOC119890798;LOC119900751;LOC119896770;cpt1b;LOC119908904;pck1;fabp2;LOC119890799	21	LOC119917911;LOC119900507;slc27a1a;cpt1ab;fabp4a;LOC119900751;cpt1b	7	scdb;LOC119901591;fabp10a;acsl6;novel.786;si:dkey-91i10.3;pck2;fabp7a;LOC119890798;LOC119896770;LOC119908904;pck1;fabp2;LOC119890799	14	https://www.genome.jp/dbget-bin/www_bget?ko03320	https:\\www.genome.jp\dbget-bin\www_bget?map03320
ko01100	Metabolism	Global and overview maps	Metabolic pathways	161/475 33.89%	2450/10561 23.2%	3.84858e-08	6.08076e-06	scdb;LOC119901591;dgat1a;LOC119908976;LOC119901004;mars1;uox;LOC119900968;dmgdh;aco2;tmem86b;nt5dc3;novel.762;etnppl;hal;pnpla2;si:ch211-217a12.1;chkb;tat;ND3;dgat2;LOC119900969;LOC119903899;ugt5d1;LOC119907121;LOC119917999;LOC119886596;LOC119886699;aldh8a1;camkmt;LOC119904122;LOC119890530;epx;mboat2a;LOC119884720;LOC119903259;mat1a;srd5a2a;hsd17b12a;pgm3;LOC119905629;LOC119908303;si:dkey-103i16.…	161	dgat1a;LOC119908976;mars1;aco2;nt5dc3;pnpla2;chkb;ND3;LOC119907121;camkmt;LOC119904122;LOC119890530;epx;LOC119903259;hsd17b12a;pgm3;si:dkey-103i16.6;ATP8;ass1;sdf2l1;acadvl;LOC119910014;inppl1b;dlat;naprt;rfk;odc1;pycr1b;LOC119881838;pfkmb;mtr;cps1;LOC119896779;ND4L;p4ha2;pikfyve;ddost;cmpk;uap1;gclm;mthfd2;LOC119896383;mthfr;pomt2;novel.717;LOC119915738;uevld;ndufa4b;LOC119909571;rpn2;ndufa6;hmo…	72	scdb;LOC119901591;LOC119901004;uox;LOC119900968;dmgdh;tmem86b;novel.762;etnppl;hal;si:ch211-217a12.1;tat;dgat2;LOC119900969;LOC119903899;ugt5d1;LOC119917999;LOC119886596;LOC119886699;aldh8a1;mboat2a;LOC119884720;mat1a;srd5a2a;LOC119905629;LOC119908303;zgc:64106;tdo2a;pde4d;LOC119894399;acsl6;LOC119901727;novel.786;LOC119886294;degs1;LOC119890323;gmpr;si:dkey-91i10.3;LOC119894433;upb1;pck2;ak4;ada…	89	https://www.genome.jp/dbget-bin/www_bget?ko01100	https:\\www.genome.jp\dbget-bin\www_bget?map01100
ko00970	Genetic Information Processing	Translation	Aminoacyl-tRNA biosynthesis	9/475 1.89%	48/10561 0.45%	0.000244225	0.0385876	mars1;tars1;aars2;nars1;yars1;gars1;vars1;kars1;aars1	9	mars1;tars1;aars2;nars1;yars1;gars1;vars1;kars1;aars1	9	--	0	https://www.genome.jp/dbget-bin/www_bget?ko00970	https:\\www.genome.jp\dbget-bin\www_bget?map00970
ko00620	Metabolism	Carbohydrate metabolism	Pyruvate metabolism	11/475 2.32%	79/10561 0.75%	0.000768393	0.121406	novel.762;LOC119884720;LOC119908303;dlat;pck2;LOC119881838;uevld;pck1;LOC119909571;LOC119910194;acat2	11	dlat;LOC119881838;uevld;LOC119909571;acat2	5	novel.762;LOC119884720;LOC119908303;pck2;pck1;LOC119910194	6	https://www.genome.jp/dbget-bin/www_bget?ko00620	https:\\www.genome.jp\dbget-bin\www_bget?map00620
ko01240	Metabolism	Global and overview maps	Biosynthesis of cofactors	21/475 4.42%	221/10561 2.09%	0.000972184	0.153605	LOC119903899;ugt5d1;LOC119903259;mat1a;zgc:64106;tdo2a;LOC119890323;naprt;rfk;ak4;cmpk;gclm;mthfd2;ggh;LOC119915738;nme7;mpi;cmpk2;pdxkb;ppox;LOC119882645	21	LOC119903259;naprt;rfk;cmpk;gclm;mthfd2;LOC119915738;mpi;pdxkb;ppox;LOC119882645	11	LOC119903899;ugt5d1;mat1a;zgc:64106;tdo2a;LOC119890323;ak4;ggh;nme7;cmpk2	10	https://www.genome.jp/dbget-bin/www_bget?ko01240	https:\\www.genome.jp\dbget-bin\www_bget?map01240
ko03008	Genetic Information Processing	Translation	Ribosome biogenesis in eukaryotes	12/475 2.53%	104/10561 0.98%	0.0023951	0.378425	mdn1;nol6;wdr75;LOC119892856;LOC119893399;LOC119914074;LOC119910533;LOC119919161;LOC119903542;utp18;pwp2h;spata5	12	mdn1;nol6;wdr75;LOC119892856;LOC119893399;LOC119914074;LOC119910533;LOC119919161;LOC119903542;utp18;pwp2h;spata5	12	--	0	https://www.genome.jp/dbget-bin/www_bget?ko03008	https:\\www.genome.jp\dbget-bin\www_bget?map03008
ko00010	Metabolism	Carbohydrate metabolism	Glycolysis / Gluconeogenesis	12/475 2.53%	106/10561 1%	0.00281261	0.444393	novel.762;LOC119908303;dlat;pck2;LOC119881838;pfkmb;uevld;pck1;LOC119909571;LOC119910194;g6pc1a.1;adpgk	12	dlat;LOC119881838;pfkmb;uevld;LOC119909571;adpgk	6	novel.762;LOC119908303;pck2;pck1;LOC119910194;g6pc1a.1	6	https://www.genome.jp/dbget-bin/www_bget?ko00010	https:\\www.genome.jp\dbget-bin\www_bget?map00010
ko03040	Genetic Information Processing	Transcription	Spliceosome	16/475 3.37%	173/10561 1.64%	0.00490744	0.775375	LOC119895319;LOC119895311;LOC119895269;ddx5;snrpb;sf3b2;LOC119896543;fus;snrpd1;snrpf;snrpg;ppil1;sf3b3;prpf19;snrpa;eftud2	16	LOC119895319;LOC119895311;LOC119895269;ddx5;snrpb;sf3b2;LOC119896543;fus;snrpd1;snrpf;snrpg;ppil1;sf3b3;prpf19;snrpa;eftud2	16	--	0	https://www.genome.jp/dbget-bin/www_bget?ko03040	https:\\www.genome.jp\dbget-bin\www_bget?map03040
ko01212	Metabolism	Global and overview maps	Fatty acid metabolism	10/475 2.11%	88/10561 0.83%	0.00598881	0.946231	scdb;LOC119884720;cpt1ab;hsd17b12a;acsl6;acadvl;cpt1b;acat2;elovl5;LOC119897155	10	cpt1ab;hsd17b12a;acadvl;cpt1b;acat2	5	scdb;LOC119884720;acsl6;elovl5;LOC119897155	5	https://www.genome.jp/dbget-bin/www_bget?ko01212	https:\\www.genome.jp\dbget-bin\www_bget?map01212
ko00630	Metabolism	Carbohydrate metabolism	Glyoxylate and dicarboxylate metabolism	7/475 1.47%	50/10561 0.47%	0.00665093	1	aco2;novel.762;LOC119884720;LOC119881838;agxtb;LOC119909571;acat2	7	aco2;LOC119881838;LOC119909571;acat2	4	novel.762;LOC119884720;agxtb	3	https://www.genome.jp/dbget-bin/www_bget?ko00630	https:\\www.genome.jp\dbget-bin\www_bget?map00630
ko00140	Metabolism	Lipid metabolism	Steroid hormone biosynthesis	9/475 1.89%	77/10561 0.73%	0.00744059	1	LOC119901591;LOC119903899;ugt5d1;LOC119886699;srd5a2a;hsd17b12a;novel.786;LOC119894433;LOC119896779	9	hsd17b12a;LOC119896779	2	LOC119901591;LOC119903899;ugt5d1;LOC119886699;srd5a2a;novel.786;LOC119894433	7	https://www.genome.jp/dbget-bin/www_bget?ko00140	https:\\www.genome.jp\dbget-bin\www_bget?map00140
ko00120	Metabolism	Lipid metabolism	Primary bile acid biosynthesis	5/475 1.05%	28/10561 0.27%	0.00750872	1	LOC119901591;novel.786;si:dkey-91i10.3;LOC119894433;LOC119896779	5	LOC119896779	1	LOC119901591;novel.786;si:dkey-91i10.3;LOC119894433	4	https://www.genome.jp/dbget-bin/www_bget?ko00120	https:\\www.genome.jp\dbget-bin\www_bget?map00120
ko00564	Metabolism	Lipid metabolism	Glycerophospholipid metabolism	15/475 3.16%	169/10561 1.6%	0.00916632	1	LOC119908976;etnppl;chkb;mboat2a;si:ch73-21k16.5;lpgat1;novel.903;LOC119910997;novel.717;LOC119902662;novel.718;lpcat3;phospho1;plaat1l;pla2g3	15	LOC119908976;chkb;si:ch73-21k16.5;lpgat1;novel.717;novel.718;phospho1;pla2g3	8	etnppl;mboat2a;novel.903;LOC119910997;LOC119902662;lpcat3;plaat1l	7	https://www.genome.jp/dbget-bin/www_bget?ko00564	https:\\www.genome.jp\dbget-bin\www_bget?map00564
ko00591	Metabolism	Lipid metabolism	Linoleic acid metabolism	7/475 1.47%	55/10561 0.52%	0.0111543	1	LOC119900968;LOC119900969;LOC119900971;LOC119910997;plaat1l;LOC119900983;pla2g3	7	pla2g3	1	LOC119900968;LOC119900969;LOC119900971;LOC119910997;plaat1l;LOC119900983	6	https://www.genome.jp/dbget-bin/www_bget?ko00591	https:\\www.genome.jp\dbget-bin\www_bget?map00591
ko04216	Cellular Processes	Cell growth and death	Ferroptosis	8/475 1.68%	69/10561 0.65%	0.0118821	1	acsl6;LOC119916049;gclm;LOC119896383;LOC119911353;hmox1a;LOC119911352;lpcat3	8	LOC119916049;gclm;LOC119896383;LOC119911353;hmox1a;LOC119911352	6	acsl6;lpcat3	2	https://www.genome.jp/dbget-bin/www_bget?ko04216	https:\\www.genome.jp\dbget-bin\www_bget?map04216
ko00982	Metabolism	Xenobiotics biodegradation and metabolism	Drug metabolism - cytochrome P450	7/475 1.47%	58/10561 0.55%	0.0147366	1	LOC119901004;LOC119903899;ugt5d1;LOC119907069;LOC119910194;gsta.1;LOC119901008	7	--	0	LOC119901004;LOC119903899;ugt5d1;LOC119907069;LOC119910194;gsta.1;LOC119901008	7	https://www.genome.jp/dbget-bin/www_bget?ko00982	https:\\www.genome.jp\dbget-bin\www_bget?map00982
ko01200	Metabolism	Global and overview maps	Carbon metabolism	15/475 3.16%	180/10561 1.7%	0.0157206	1	aco2;novel.762;si:ch211-217a12.1;LOC119890530;LOC119884720;dlat;LOC119881838;pfkmb;cps1;agxtb;LOC119909571;LOC119910194;acat2;adpgk;glud1b	15	aco2;LOC119890530;dlat;LOC119881838;pfkmb;cps1;LOC119909571;acat2;adpgk	9	novel.762;si:ch211-217a12.1;LOC119884720;agxtb;LOC119910194;glud1b	6	https://www.genome.jp/dbget-bin/www_bget?ko01200	https:\\www.genome.jp\dbget-bin\www_bget?map01200
ko00270	Metabolism	Amino acid metabolism	Cysteine and methionine metabolism	9/475 1.89%	87/10561 0.82%	0.0159836	1	tat;mat1a;LOC119908303;LOC119886294;mtr;gclm;uevld;novel.997;LOC119891844	9	mtr;gclm;uevld	3	tat;mat1a;LOC119908303;LOC119886294;novel.997;LOC119891844	6	https://www.genome.jp/dbget-bin/www_bget?ko00270	https:\\www.genome.jp\dbget-bin\www_bget?map00270
ko00220	Metabolism	Amino acid metabolism	Arginine biosynthesis	5/475 1.05%	36/10561 0.34%	0.0214839	1	si:ch211-217a12.1;ass1;cps1;arg2;glud1b	5	ass1;cps1	2	si:ch211-217a12.1;arg2;glud1b	3	https://www.genome.jp/dbget-bin/www_bget?ko00220	https:\\www.genome.jp\dbget-bin\www_bget?map00220
ko00980	Metabolism	Xenobiotics biodegradation and metabolism	Metabolism of xenobiotics by cytochrome P450	7/475 1.47%	63/10561 0.6%	0.0224148	1	LOC119918272;LOC119903899;ugt5d1;LOC119907069;LOC119910194;ephx1;gsta.1	7	LOC119918272	1	LOC119903899;ugt5d1;LOC119907069;LOC119910194;ephx1;gsta.1	6	https://www.genome.jp/dbget-bin/www_bget?ko00980	https:\\www.genome.jp\dbget-bin\www_bget?map00980
ko00071	Metabolism	Lipid metabolism	Fatty acid degradation	7/475 1.47%	64/10561 0.61%	0.0242295	1	LOC119884720;cpt1ab;acsl6;acadvl;cpt1b;LOC119910194;acat2	7	cpt1ab;acadvl;cpt1b;acat2	4	LOC119884720;acsl6;LOC119910194	3	https://www.genome.jp/dbget-bin/www_bget?ko00071	https:\\www.genome.jp\dbget-bin\www_bget?map00071
ko04140	Cellular Processes	Transport and catabolism	Autophagy - animal	18/475 3.79%	245/10561 2.32%	0.0278579	1	zgc:73226;LOC119898452;ulk1a;novel.682;LOC119912581;vmp1;pik3r1;dapk3;deptor;irs2b;rps6kb1a;LOC119912060;novel.583;rps6kb1b;map2k2b;pik3cb;novel.959;novel.205	18	ulk1a;vmp1;dapk3;irs2b;rps6kb1a;novel.583;rps6kb1b;map2k2b;pik3cb;novel.205	10	zgc:73226;LOC119898452;novel.682;LOC119912581;pik3r1;deptor;LOC119912060;novel.959	8	https://www.genome.jp/dbget-bin/www_bget?ko04140	https:\\www.genome.jp\dbget-bin\www_bget?map04140
ko01230	Metabolism	Global and overview maps	Biosynthesis of amino acids	10/475 2.11%	114/10561 1.08%	0.0323815	1	aco2;si:ch211-217a12.1;LOC119890530;mat1a;ass1;pycr1b;pfkmb;mtr;cps1;arg2	10	aco2;LOC119890530;ass1;pycr1b;pfkmb;mtr;cps1	7	si:ch211-217a12.1;mat1a;arg2	3	https://www.genome.jp/dbget-bin/www_bget?ko01230	https:\\www.genome.jp\dbget-bin\www_bget?map01230
ko04910	Organismal Systems	Endocrine system	Insulin signaling pathway	17/475 3.58%	233/10561 2.21%	0.0338313	1	ppp1r3g;LOC119908532;LOC119893118;LOC119890775;inppl1b;pik3r1;pck2;eif4e1c;LOC119913394;pck1;irs2b;g6pc1a.1;rps6kb1a;LOC119898768;rps6kb1b;map2k2b;pik3cb	17	LOC119893118;inppl1b;eif4e1c;irs2b;rps6kb1a;rps6kb1b;map2k2b;pik3cb	8	ppp1r3g;LOC119908532;LOC119890775;pik3r1;pck2;LOC119913394;pck1;g6pc1a.1;LOC119898768	9	https://www.genome.jp/dbget-bin/www_bget?ko04910	https:\\www.genome.jp\dbget-bin\www_bget?map04910
ko00250	Metabolism	Amino acid metabolism	Alanine, aspartate and glutamate metabolism	7/475 1.47%	70/10561 0.66%	0.0372557	1	si:ch211-217a12.1;ass1;cps1;agxtb;rimkla;nit2;glud1b	7	ass1;cps1;rimkla	3	si:ch211-217a12.1;agxtb;nit2;glud1b	4	https://www.genome.jp/dbget-bin/www_bget?ko00250	https:\\www.genome.jp\dbget-bin\www_bget?map00250
ko00260	Metabolism	Amino acid metabolism	Glycine, serine and threonine metabolism	6/475 1.26%	57/10561 0.54%	0.0419987	1	dmgdh;agxtb;chdh;pipox;novel.997;LOC119891844	6	--	0	dmgdh;agxtb;chdh;pipox;novel.997;LOC119891844	6	https://www.genome.jp/dbget-bin/www_bget?ko00260	https:\\www.genome.jp\dbget-bin\www_bget?map00260
ko03082	Genetic Information Processing	Chromosome	ATP-dependent chromatin remodeling	13/475 2.74%	170/10561 1.61%	0.0429578	1	chd4a;LOC119915668;baz1a;smarca5;LOC119907183;mta2;LOC119898717;LOC119908088;LOC119892140;ruvbl1;LOC119913275;zgc:92664;epc2	13	chd4a;LOC119915668;baz1a;smarca5;LOC119907183;mta2;LOC119898717;LOC119908088;LOC119892140;ruvbl1;LOC119913275;zgc:92664;epc2	13	--	0	https://www.genome.jp/dbget-bin/www_bget?ko03082	https:\\www.genome.jp\dbget-bin\www_bget?map03082
ko00450	Metabolism	Metabolism of other amino acids	Selenocompound metabolism	3/475 0.63%	18/10561 0.17%	0.0446199	1	mars1;txnrd2.2;mtr	3	mars1;txnrd2.2;mtr	3	--	0	https://www.genome.jp/dbget-bin/www_bget?ko00450	https:\\www.genome.jp\dbget-bin\www_bget?map00450
ko00983	Metabolism	Xenobiotics biodegradation and metabolism	Drug metabolism - other enzymes	8/475 1.68%	92/10561 0.87%	0.0546567	1	LOC119903899;ugt5d1;upb1;cmpk;LOC119907069;nme7;uck2b;gsta.1	8	cmpk;uck2b	2	LOC119903899;ugt5d1;upb1;LOC119907069;nme7;gsta.1	6	https://www.genome.jp/dbget-bin/www_bget?ko00983	https:\\www.genome.jp\dbget-bin\www_bget?map00983
ko00830	Metabolism	Metabolism of cofactors and vitamins	Retinol metabolism	8/475 1.68%	93/10561 0.88%	0.0575686	1	dgat1a;LOC119903899;ugt5d1;zgc:64106;LOC119901250;LOC119901255;rdh5;LOC119910194	8	dgat1a	1	LOC119903899;ugt5d1;zgc:64106;LOC119901250;LOC119901255;rdh5;LOC119910194	7	https://www.genome.jp/dbget-bin/www_bget?ko00830	https:\\www.genome.jp\dbget-bin\www_bget?map00830
ko04350	Environmental Information Processing	Signal transduction	TGF-beta signaling pathway	13/475 2.74%	183/10561 1.73%	0.069169	1	id2a;LOC119902666;LOC119907183;e2f4;tgfb2;bmp2b;rbl1;smad2;rps6kb1a;LOC119897237;rps6kb1b;id4;id1	13	LOC119902666;LOC119907183;e2f4;rbl1;smad2;rps6kb1a;rps6kb1b	7	id2a;tgfb2;bmp2b;LOC119897237;id4;id1	6	https://www.genome.jp/dbget-bin/www_bget?ko04350	https:\\www.genome.jp\dbget-bin\www_bget?map04350
ko00020	Metabolism	Carbohydrate metabolism	Citrate cycle (TCA cycle)	5/475 1.05%	50/10561 0.47%	0.0728581	1	aco2;LOC119890530;dlat;pck2;pck1	5	aco2;LOC119890530;dlat	3	pck2;pck1	2	https://www.genome.jp/dbget-bin/www_bget?ko00020	https:\\www.genome.jp\dbget-bin\www_bget?map00020
ko00640	Metabolism	Carbohydrate metabolism	Propanoate metabolism	5/475 1.05%	51/10561 0.48%	0.0779466	1	novel.762;LOC119908303;LOC119881838;uevld;LOC119909571	5	LOC119881838;uevld;LOC119909571	3	novel.762;LOC119908303	2	https://www.genome.jp/dbget-bin/www_bget?ko00640	https:\\www.genome.jp\dbget-bin\www_bget?map00640
ko04210	Cellular Processes	Cell growth and death	Apoptosis	17/475 3.58%	264/10561 2.5%	0.0869668	1	LOC119898452;LOC119904122;si:ch211-235e9.8;capn1;novel.682;LOC119912581;pik3r1;atm;LOC119905028;LOC119897136;LOC119898717;parp2;lmnb2;map2k2b;pik3cb;LOC119904788;LOC119898709	17	LOC119904122;si:ch211-235e9.8;atm;LOC119898717;parp2;lmnb2;map2k2b;pik3cb	8	LOC119898452;capn1;novel.682;LOC119912581;pik3r1;LOC119905028;LOC119897136;LOC119904788;LOC119898709	9	https://www.genome.jp/dbget-bin/www_bget?ko04210	https:\\www.genome.jp\dbget-bin\www_bget?map04210
ko03020	Genetic Information Processing	Transcription	RNA polymerase	4/475 0.84%	39/10561 0.37%	0.0965532	1	polr1d;polr3c;polr2c;polr1a	4	polr1d;polr3c;polr2c;polr1a	4	--	0	https://www.genome.jp/dbget-bin/www_bget?ko03020	https:\\www.genome.jp\dbget-bin\www_bget?map03020
ko04068	Environmental Information Processing	Signal transduction	FoxO signaling pathway	15/475 3.16%	231/10561 2.19%	0.0979308	1	zgc:73226;sgk2a;pik3r1;atm;pck2;sgk1;fbxo25;pck1;tgfb2;irs2b;bcl6aa;g6pc1a.1;map2k2b;pik3cb;novel.959	15	atm;irs2b;bcl6aa;map2k2b;pik3cb	5	zgc:73226;sgk2a;pik3r1;pck2;sgk1;fbxo25;pck1;tgfb2;g6pc1a.1;novel.959	10	https://www.genome.jp/dbget-bin/www_bget?ko04068	https:\\www.genome.jp\dbget-bin\www_bget?map04068
ko00430	Metabolism	Metabolism of other amino acids	Taurine and hypotaurine metabolism	3/475 0.63%	25/10561 0.24%	0.100099	1	LOC119901004;LOC119898107;LOC119901008	3	--	0	LOC119901004;LOC119898107;LOC119901008	3	https://www.genome.jp/dbget-bin/www_bget?ko00430	https:\\www.genome.jp\dbget-bin\www_bget?map00430
ko00561	Metabolism	Lipid metabolism	Glycerolipid metabolism	8/475 1.68%	105/10561 0.99%	0.100115	1	dgat1a;LOC119908976;pnpla2;dgat2;mboat2a;LOC119900751;pnpla3;LOC119902662	8	dgat1a;LOC119908976;pnpla2;LOC119900751	4	dgat2;mboat2a;pnpla3;LOC119902662	4	https://www.genome.jp/dbget-bin/www_bget?ko00561	https:\\www.genome.jp\dbget-bin\www_bget?map00561
ko00860	Metabolism	Metabolism of cofactors and vitamins	Porphyrin metabolism	5/475 1.05%	55/10561 0.52%	0.100139	1	LOC119903899;ugt5d1;hmox1a;ppox;LOC119882645	5	hmox1a;ppox;LOC119882645	3	LOC119903899;ugt5d1	2	https://www.genome.jp/dbget-bin/www_bget?ko00860	https:\\www.genome.jp\dbget-bin\www_bget?map00860
ko00240	Metabolism	Nucleotide metabolism	Pyrimidine metabolism	7/475 1.47%	89/10561 0.84%	0.105258	1	nt5dc3;LOC119903259;upb1;cmpk;nme7;uck2b;cmpk2	7	nt5dc3;LOC119903259;cmpk;uck2b	4	upb1;nme7;cmpk2	3	https://www.genome.jp/dbget-bin/www_bget?ko00240	https:\\www.genome.jp\dbget-bin\www_bget?map00240
ko04146	Cellular Processes	Transport and catabolism	Peroxisome	10/475 2.11%	142/10561 1.34%	0.106691	1	LOC119890530;LOC119900498;si:ch73-21k16.5;acsl6;LOC119890798;LOC119889285;agxtb;abcd4;pipox;LOC119890799	10	LOC119890530;LOC119900498;si:ch73-21k16.5;LOC119889285;abcd4	5	acsl6;LOC119890798;agxtb;pipox;LOC119890799	5	https://www.genome.jp/dbget-bin/www_bget?ko04146	https:\\www.genome.jp\dbget-bin\www_bget?map04146
ko00590	Metabolism	Lipid metabolism	Arachidonic acid metabolism	9/475 1.89%	125/10561 1.18%	0.110085	1	LOC119900968;LOC119900969;LOC119900971;LOC119910997;plaat1l;LOC119900983;LOC119914980;ptges3a;pla2g3	9	ptges3a;pla2g3	2	LOC119900968;LOC119900969;LOC119900971;LOC119910997;plaat1l;LOC119900983;LOC119914980	7	https://www.genome.jp/dbget-bin/www_bget?ko00590	https:\\www.genome.jp\dbget-bin\www_bget?map00590
ko02010	Environmental Information Processing	Membrane transport	ABC transporters	5/475 1.05%	57/10561 0.54%	0.1123	1	abcc1;abcc8;LOC119894093;abcc4;abcd4	5	abcc1;abcc8;LOC119894093;abcd4	4	abcc4	1	https://www.genome.jp/dbget-bin/www_bget?ko02010	https:\\www.genome.jp\dbget-bin\www_bget?map02010
ko00380	Metabolism	Amino acid metabolism	Tryptophan metabolism	6/475 1.26%	76/10561 0.72%	0.126333	1	aldh8a1;LOC119884720;tdo2a;asmt2;acat2;LOC119893900	6	acat2	1	aldh8a1;LOC119884720;tdo2a;asmt2;LOC119893900	5	https://www.genome.jp/dbget-bin/www_bget?ko00380	https:\\www.genome.jp\dbget-bin\www_bget?map00380
ko03060	Genetic Information Processing	Folding, sorting and degradation	Protein export	3/475 0.63%	28/10561 0.27%	0.129464	1	srp9;sec61a1;hspa5	3	srp9;sec61a1;hspa5	3	--	0	https://www.genome.jp/dbget-bin/www_bget?ko03060	https:\\www.genome.jp\dbget-bin\www_bget?map03060
ko03013	Genetic Information Processing	Translation	Nucleocytoplasmic transport	9/475 1.89%	131/10561 1.24%	0.135607	1	ipo4;LOC119888308;nup210;ranbp2;kpnb3;ipo8;xpot;novel.365;nup133	9	ipo4;LOC119888308;nup210;ranbp2;kpnb3;ipo8;xpot;novel.365;nup133	9	--	0	https://www.genome.jp/dbget-bin/www_bget?ko03013	https:\\www.genome.jp\dbget-bin\www_bget?map03013
ko00670	Metabolism	Metabolism of cofactors and vitamins	One carbon pool by folate	3/475 0.63%	29/10561 0.27%	0.139857	1	mtr;mthfd2;mthfr	3	mtr;mthfd2;mthfr	3	--	0	https://www.genome.jp/dbget-bin/www_bget?ko00670	https:\\www.genome.jp\dbget-bin\www_bget?map00670
ko01210	Metabolism	Global and overview maps	2-Oxocarboxylic acid metabolism	3/475 0.63%	29/10561 0.27%	0.139857	1	aco2;si:ch211-217a12.1;LOC119890530	3	aco2;LOC119890530	2	si:ch211-217a12.1	1	https://www.genome.jp/dbget-bin/www_bget?ko01210	https:\\www.genome.jp\dbget-bin\www_bget?map01210
ko00330	Metabolism	Amino acid metabolism	Arginine and proline metabolism	6/475 1.26%	80/10561 0.76%	0.150366	1	odc1;pycr1b;p4ha2;prodha;LOC119896383;arg2	6	odc1;pycr1b;p4ha2;LOC119896383	4	prodha;arg2	2	https://www.genome.jp/dbget-bin/www_bget?ko00330	https:\\www.genome.jp\dbget-bin\www_bget?map00330
ko00480	Metabolism	Metabolism of other amino acids	Glutathione metabolism	6/475 1.26%	81/10561 0.77%	0.156675	1	LOC119890530;odc1;LOC119907069;gclm;gsta.1;gpx1b	6	LOC119890530;odc1;gclm	3	LOC119907069;gsta.1;gpx1b	3	https://www.genome.jp/dbget-bin/www_bget?ko00480	https:\\www.genome.jp\dbget-bin\www_bget?map00480
ko03050	Genetic Information Processing	Folding, sorting and degradation	Proteasome	5/475 1.05%	65/10561 0.62%	0.167353	1	LOC119912706;LOC119889562;psmc5;LOC119908006;psmc6	5	LOC119912706;LOC119889562;psmc5;LOC119908006;psmc6	5	--	0	https://www.genome.jp/dbget-bin/www_bget?ko03050	https:\\www.genome.jp\dbget-bin\www_bget?map03050
ko04920	Organismal Systems	Endocrine system	Adipocytokine signaling pathway	8/475 1.68%	120/10561 1.14%	0.17239	1	LOC119917911;cpt1ab;acsl6;pck2;cpt1b;pck1;irs2b;g6pc1a.1	8	LOC119917911;cpt1ab;cpt1b;irs2b	4	acsl6;pck2;pck1;g6pc1a.1	4	https://www.genome.jp/dbget-bin/www_bget?ko04920	https:\\www.genome.jp\dbget-bin\www_bget?map04920
ko00790	Metabolism	Metabolism of cofactors and vitamins	Folate biosynthesis	4/475 0.84%	51/10561 0.48%	0.195645	1	LOC119890323;ggh;LOC119915738;LOC119893900	4	LOC119915738	1	LOC119890323;ggh;LOC119893900	3	https://www.genome.jp/dbget-bin/www_bget?ko00790	https:\\www.genome.jp\dbget-bin\www_bget?map00790
ko01232	Metabolism	Global and overview maps	Nucleotide metabolism	9/475 1.89%	145/10561 1.37%	0.205607	1	nt5dc3;LOC119903259;gmpr;ak4;ada;cmpk;nme7;uck2b;cmpk2	9	nt5dc3;LOC119903259;cmpk;uck2b	4	gmpr;ak4;ada;nme7;cmpk2	5	https://www.genome.jp/dbget-bin/www_bget?ko01232	https:\\www.genome.jp\dbget-bin\www_bget?map01232
ko03450	Genetic Information Processing	Replication and repair	Non-homologous end-joining	2/475 0.42%	19/10561 0.18%	0.209569	1	fen1;nhej1	2	fen1;nhej1	2	--	0	https://www.genome.jp/dbget-bin/www_bget?ko03450	https:\\www.genome.jp\dbget-bin\www_bget?map03450
ko00040	Metabolism	Carbohydrate metabolism	Pentose and glucuronate interconversions	4/475 0.84%	54/10561 0.51%	0.224126	1	LOC119903899;ugt5d1;cryl1;sord	4	--	0	LOC119903899;ugt5d1;cryl1;sord	4	https://www.genome.jp/dbget-bin/www_bget?ko00040	https:\\www.genome.jp\dbget-bin\www_bget?map00040
ko00232	Metabolism	Biosynthesis of other secondary metabolites	Caffeine metabolism	1/475 0.21%	6/10561 0.06%	0.241327	1	uox	1	--	0	uox	1	https://www.genome.jp/dbget-bin/www_bget?ko00232	https:\\www.genome.jp\dbget-bin\www_bget?map00232
ko00592	Metabolism	Lipid metabolism	alpha-Linolenic acid metabolism	3/475 0.63%	38/10561 0.36%	0.243177	1	LOC119910997;plaat1l;pla2g3	3	pla2g3	1	LOC119910997;plaat1l	2	https://www.genome.jp/dbget-bin/www_bget?ko00592	https:\\www.genome.jp\dbget-bin\www_bget?map00592
ko01040	Metabolism	Lipid metabolism	Biosynthesis of unsaturated fatty acids	4/475 0.84%	56/10561 0.53%	0.243675	1	scdb;hsd17b12a;LOC119901727;elovl5	4	hsd17b12a	1	scdb;LOC119901727;elovl5	3	https://www.genome.jp/dbget-bin/www_bget?ko01040	https:\\www.genome.jp\dbget-bin\www_bget?map01040
ko04150	Environmental Information Processing	Signal transduction	mTOR signaling pathway	14/475 2.95%	252/10561 2.39%	0.244678	1	LOC119908976;ulk1a;LOC119906981;pik3r1;eif4e1c;sgk1;wnt8b;wnt11;deptor;rps6kb1a;novel.583;rps6kb1b;map2k2b;pik3cb	14	LOC119908976;ulk1a;LOC119906981;eif4e1c;rps6kb1a;novel.583;rps6kb1b;map2k2b;pik3cb	9	pik3r1;sgk1;wnt8b;wnt11;deptor	5	https://www.genome.jp/dbget-bin/www_bget?ko04150	https:\\www.genome.jp\dbget-bin\www_bget?map04150
ko04330	Environmental Information Processing	Signal transduction	Notch signaling pathway	7/475 1.47%	113/10561 1.07%	0.245975	1	ncor2;LOC119902301;LOC119905144;LOC119907183;LOC119910536;LOC119886313;ctbp2a	7	ncor2;LOC119907183	2	LOC119902301;LOC119905144;LOC119910536;LOC119886313;ctbp2a	5	https://www.genome.jp/dbget-bin/www_bget?ko04330	https:\\www.genome.jp\dbget-bin\www_bget?map04330
ko00565	Metabolism	Lipid metabolism	Ether lipid metabolism	5/475 1.05%	75/10561 0.71%	0.247675	1	tmem86b;LOC119910997;LOC119902662;plaat1l;pla2g3	5	pla2g3	1	tmem86b;LOC119910997;LOC119902662;plaat1l	4	https://www.genome.jp/dbget-bin/www_bget?ko00565	https:\\www.genome.jp\dbget-bin\www_bget?map00565
ko04012	Environmental Information Processing	Signal transduction	ErbB signaling pathway	8/475 1.68%	133/10561 1.26%	0.249314	1	LOC119890775;LOC119902666;LOC119910726;pik3r1;rps6kb1a;rps6kb1b;map2k2b;pik3cb	8	LOC119902666;LOC119910726;rps6kb1a;rps6kb1b;map2k2b;pik3cb	6	LOC119890775;pik3r1	2	https://www.genome.jp/dbget-bin/www_bget?ko04012	https:\\www.genome.jp\dbget-bin\www_bget?map04012
ko04260	Organismal Systems	Circulatory system	Cardiac muscle contraction	10/475 2.11%	174/10561 1.65%	0.257447	1	cacnb4a;cacna2d4a;atp2a2a;atp2a2b;LOC119901854;LOC119889791;cacna1db;cacnb1;LOC119900792;tnnt2a	10	atp2a2a;atp2a2b;tnnt2a	3	cacnb4a;cacna2d4a;LOC119901854;LOC119889791;cacna1db;cacnb1;LOC119900792	7	https://www.genome.jp/dbget-bin/www_bget?ko04260	https:\\www.genome.jp\dbget-bin\www_bget?map04260
ko00051	Metabolism	Carbohydrate metabolism	Fructose and mannose metabolism	4/475 0.84%	58/10561 0.55%	0.263587	1	pfkmb;mpi;sord;gmds	4	pfkmb;mpi;gmds	3	sord	1	https://www.genome.jp/dbget-bin/www_bget?ko00051	https:\\www.genome.jp\dbget-bin\www_bget?map00051
ko00062	Metabolism	Lipid metabolism	Fatty acid elongation	4/475 0.84%	58/10561 0.55%	0.263587	1	hsd17b12a;LOC119901727;elovl5;LOC119897155	4	hsd17b12a	1	LOC119901727;elovl5;LOC119897155	3	https://www.genome.jp/dbget-bin/www_bget?ko00062	https:\\www.genome.jp\dbget-bin\www_bget?map00062
ko01250	Metabolism	Global and overview maps	Biosynthesis of nucleotide sugars	4/475 0.84%	58/10561 0.55%	0.263587	1	pgm3;uap1;mpi;gmds	4	pgm3;uap1;mpi;gmds	4	--	0	https://www.genome.jp/dbget-bin/www_bget?ko01250	https:\\www.genome.jp\dbget-bin\www_bget?map01250
ko04620	Organismal Systems	Immune system	Toll-like receptor signaling pathway	9/475 1.89%	157/10561 1.49%	0.275055	1	LOC119894395;map2k6;pik3r1;irf3;map3k8;map2k2b;pik3cb;LOC119890662;novel.205	9	map2k2b;pik3cb;novel.205	3	LOC119894395;map2k6;pik3r1;irf3;map3k8;LOC119890662	6	https://www.genome.jp/dbget-bin/www_bget?ko04620	https:\\www.genome.jp\dbget-bin\www_bget?map04620
ko00750	Metabolism	Metabolism of cofactors and vitamins	Vitamin B6 metabolism	1/475 0.21%	7/10561 0.07%	0.275469	1	pdxkb	1	pdxkb	1	--	0	https://www.genome.jp/dbget-bin/www_bget?ko00750	https:\\www.genome.jp\dbget-bin\www_bget?map00750
ko00910	Metabolism	Energy metabolism	Nitrogen metabolism	2/475 0.42%	24/10561 0.23%	0.29407	1	cps1;glud1b	2	cps1	1	glud1b	1	https://www.genome.jp/dbget-bin/www_bget?ko00910	https:\\www.genome.jp\dbget-bin\www_bget?map00910
ko00190	Metabolism	Energy metabolism	Oxidative phosphorylation	10/475 2.11%	183/10561 1.73%	0.309156	1	ND3;LOC119904122;ATP8;ND4L;ndufa4b;ndufa6;ND1;ND2;ppa1b;ND5	10	ND3;LOC119904122;ATP8;ND4L;ndufa4b;ndufa6;ND1;ND2;ppa1b;ND5	10	--	0	https://www.genome.jp/dbget-bin/www_bget?ko00190	https:\\www.genome.jp\dbget-bin\www_bget?map00190
ko00770	Metabolism	Metabolism of cofactors and vitamins	Pantothenate and CoA biosynthesis	2/475 0.42%	25/10561 0.24%	0.310937	1	upb1;LOC119898107	2	--	0	upb1;LOC119898107	2	https://www.genome.jp/dbget-bin/www_bget?ko00770	https:\\www.genome.jp\dbget-bin\www_bget?map00770
ko00350	Metabolism	Amino acid metabolism	Tyrosine metabolism	4/475 0.84%	63/10561 0.6%	0.314482	1	tat;LOC119886699;epx;LOC119910194	4	epx	1	tat;LOC119886699;LOC119910194	3	https://www.genome.jp/dbget-bin/www_bget?ko00350	https:\\www.genome.jp\dbget-bin\www_bget?map00350
ko00520	Metabolism	Carbohydrate metabolism	Amino sugar and nucleotide sugar metabolism	5/475 1.05%	83/10561 0.79%	0.31769	1	pgm3;uap1;novel.283;mpi;gmds	5	pgm3;uap1;mpi;gmds	4	novel.283	1	https://www.genome.jp/dbget-bin/www_bget?ko00520	https:\\www.genome.jp\dbget-bin\www_bget?map00520
ko03250	Genetic Information Processing	Information processing in viruses	Viral life cycle - HIV-1	5/475 1.05%	84/10561 0.8%	0.326641	1	fez1;ranbp2;LOC119888339;LOC119892140;novel.365	5	ranbp2;LOC119888339;LOC119892140;novel.365	4	fez1	1	https://www.genome.jp/dbget-bin/www_bget?ko03250	https:\\www.genome.jp\dbget-bin\www_bget?map03250
ko00562	Metabolism	Carbohydrate metabolism	Inositol phosphate metabolism	7/475 1.47%	126/10561 1.19%	0.338757	1	inppl1b;plcd3a;pikfyve;pik3cb;LOC119915637;ippk;LOC119909949	7	inppl1b;pikfyve;pik3cb;ippk;LOC119909949	5	plcd3a;LOC119915637	2	https://www.genome.jp/dbget-bin/www_bget?ko00562	https:\\www.genome.jp\dbget-bin\www_bget?map00562
ko04623	Organismal Systems	Immune system	Cytosolic DNA-sensing pathway	6/475 1.26%	106/10561 1%	0.342097	1	polr1d;novel.728;irf3;polr3c;LOC119890662;novel.205	6	polr1d;novel.728;polr3c;novel.205	4	irf3;LOC119890662	2	https://www.genome.jp/dbget-bin/www_bget?ko04623	https:\\www.genome.jp\dbget-bin\www_bget?map04623
ko00532	Metabolism	Glycan biosynthesis and metabolism	Glycosaminoglycan biosynthesis - chondroitin sulfate / dermatan sulfate	2/475 0.42%	27/10561 0.26%	0.344387	1	LOC119916242;chst7	2	--	0	LOC119916242;chst7	2	https://www.genome.jp/dbget-bin/www_bget?ko00532	https:\\www.genome.jp\dbget-bin\www_bget?map00532
ko04217	Cellular Processes	Cell growth and death	Necroptosis	12/475 2.53%	232/10561 2.2%	0.351181	1	hsp90aa1.2;si:ch211-235e9.8;capn1;novel.682;ppid;novel.728;LOC119916049;si:cabz01101003.1;LOC119893569;LOC119913275;glud1b;LOC119904788	12	hsp90aa1.2;si:ch211-235e9.8;ppid;novel.728;LOC119916049;si:cabz01101003.1;LOC119893569;LOC119913275	8	capn1;novel.682;glud1b;LOC119904788	4	https://www.genome.jp/dbget-bin/www_bget?ko04217	https:\\www.genome.jp\dbget-bin\www_bget?map04217
ko00900	Metabolism	Metabolism of terpenoids and polyketides	Terpenoid backbone biosynthesis	2/475 0.42%	28/10561 0.27%	0.360919	1	LOC119884720;acat2	2	acat2	1	LOC119884720	1	https://www.genome.jp/dbget-bin/www_bget?ko00900	https:\\www.genome.jp\dbget-bin\www_bget?map00900
ko04218	Cellular Processes	Cell growth and death	Cellular senescence	15/475 3.16%	298/10561 2.82%	0.364102	1	map2k6;LOC119908532;capn1;LOC119902666;ppid;pik3r1;atm;LOC119916049;e2f4;cacna1db;tgfb2;rbl1;smad2;map2k2b;pik3cb	15	LOC119902666;ppid;atm;LOC119916049;e2f4;rbl1;smad2;map2k2b;pik3cb	9	map2k6;LOC119908532;capn1;pik3r1;cacna1db;tgfb2	6	https://www.genome.jp/dbget-bin/www_bget?ko04218	https:\\www.genome.jp\dbget-bin\www_bget?map04218
ko00650	Metabolism	Carbohydrate metabolism	Butanoate metabolism	2/475 0.42%	29/10561 0.27%	0.377294	1	LOC119884720;acat2	2	acat2	1	LOC119884720	1	https://www.genome.jp/dbget-bin/www_bget?ko00650	https:\\www.genome.jp\dbget-bin\www_bget?map00650
ko00600	Metabolism	Lipid metabolism	Sphingolipid metabolism	5/475 1.05%	90/10561 0.85%	0.380708	1	LOC119905629;degs1;LOC119902662;cers1;gba2	5	cers1	1	LOC119905629;degs1;LOC119902662;gba2	4	https://www.genome.jp/dbget-bin/www_bget?ko00600	https:\\www.genome.jp\dbget-bin\www_bget?map00600
ko03015	Genetic Information Processing	Translation	mRNA surveillance pathway	7/475 1.47%	132/10561 1.25%	0.383191	1	LOC119908532;pabpn1;fus;LOC119910410;gspt1l;pelo;cpsf1	7	pabpn1;fus;LOC119910410;gspt1l;pelo;cpsf1	6	LOC119908532	1	https://www.genome.jp/dbget-bin/www_bget?ko03015	https:\\www.genome.jp\dbget-bin\www_bget?map03015
ko00740	Metabolism	Metabolism of cofactors and vitamins	Riboflavin metabolism	1/475 0.21%	11/10561 0.1%	0.397376	1	rfk	1	rfk	1	--	0	https://www.genome.jp/dbget-bin/www_bget?ko00740	https:\\www.genome.jp\dbget-bin\www_bget?map00740
ko04122	Genetic Information Processing	Folding, sorting and degradation	Sulfur relay system	1/475 0.21%	12/10561 0.11%	0.424508	1	urm1	1	urm1	1	--	0	https://www.genome.jp/dbget-bin/www_bget?ko04122	https:\\www.genome.jp\dbget-bin\www_bget?map04122
ko04137	Cellular Processes	Transport and catabolism	Mitophagy - animal	6/475 1.26%	117/10561 1.11%	0.431209	1	zgc:73226;ulk1a;LOC119891171;rhot1b;novel.959;novel.205	6	ulk1a;novel.205	2	zgc:73226;LOC119891171;rhot1b;novel.959	4	https://www.genome.jp/dbget-bin/www_bget?ko04137	https:\\www.genome.jp\dbget-bin\www_bget?map04137
ko04261	Organismal Systems	Circulatory system	Adrenergic signaling in cardiomyocytes	14/475 2.95%	293/10561 2.77%	0.447181	1	cacnb4a;LOC119908532;cacna2d4a;gnai2b;atp2a2a;atp2a2b;LOC119901854;novel.682;LOC119889791;creb3l2;cacna1db;cacnb1;LOC119900792;tnnt2a	14	atp2a2a;atp2a2b;creb3l2;tnnt2a	4	cacnb4a;LOC119908532;cacna2d4a;gnai2b;LOC119901854;novel.682;LOC119889791;cacna1db;cacnb1;LOC119900792	10	https://www.genome.jp/dbget-bin/www_bget?ko04261	https:\\www.genome.jp\dbget-bin\www_bget?map04261
ko00920	Metabolism	Energy metabolism	Sulfur metabolism	1/475 0.21%	13/10561 0.12%	0.450421	1	LOC119894399	1	--	0	LOC119894399	1	https://www.genome.jp/dbget-bin/www_bget?ko00920	https:\\www.genome.jp\dbget-bin\www_bget?map00920
ko00340	Metabolism	Amino acid metabolism	Histidine metabolism	2/475 0.42%	35/10561 0.33%	0.471291	1	hal;LOC119917999	2	--	0	hal;LOC119917999	2	https://www.genome.jp/dbget-bin/www_bget?ko00340	https:\\www.genome.jp\dbget-bin\www_bget?map00340
ko04810	Cellular Processes	Cell motility	Regulation of actin cytoskeleton	18/475 3.79%	390/10561 3.69%	0.490011	1	LOC119908532;LOC119908433;LOC119910726;pik3r1;LOC119888666;pikfyve;LOC119898717;wasf1;si:ch211-79m20.1;LOC119895886;plekhn1;scinla;itga8;map2k2b;pik3cb;LOC119905247;novel.343;vav2	18	LOC119908433;LOC119910726;LOC119888666;pikfyve;LOC119898717;wasf1;si:ch211-79m20.1;LOC119895886;itga8;map2k2b;pik3cb	11	LOC119908532;pik3r1;plekhn1;scinla;LOC119905247;novel.343;vav2	7	https://www.genome.jp/dbget-bin/www_bget?ko04810	https:\\www.genome.jp\dbget-bin\www_bget?map04810
ko04371	Environmental Information Processing	Signal transduction	Apelin signaling pathway	11/475 2.32%	235/10561 2.23%	0.490199	1	LOC119909085;egr1;gnai2b;LOC119905144;nrf1;LOC119888480;smad2;rps6kb1a;rps6kb1b;map2k2b;gng13b	11	LOC119909085;egr1;nrf1;LOC119888480;smad2;rps6kb1a;rps6kb1b;map2k2b;gng13b	9	gnai2b;LOC119905144	2	https://www.genome.jp/dbget-bin/www_bget?ko04371	https:\\www.genome.jp\dbget-bin\www_bget?map04371
ko03018	Genetic Information Processing	Folding, sorting and degradation	RNA degradation	5/475 1.05%	108/10561 1.02%	0.53849	1	zcchc7;pfkmb;parn;hspd1;dcps	5	zcchc7;pfkmb;parn;hspd1;dcps	5	--	0	https://www.genome.jp/dbget-bin/www_bget?ko03018	https:\\www.genome.jp\dbget-bin\www_bget?map03018
ko03083	Genetic Information Processing	Chromosome	Polycomb repressive complex	6/475 1.26%	131/10561 1.24%	0.54106	1	LOC119907183;LOC119894957;hcfc1b;bcor;LOC119899726;scml2	6	LOC119907183;LOC119894957;hcfc1b;LOC119899726	4	bcor;scml2	2	https://www.genome.jp/dbget-bin/www_bget?ko03083	https:\\www.genome.jp\dbget-bin\www_bget?map03083
ko00130	Metabolism	Metabolism of cofactors and vitamins	Ubiquinone and other terpenoid-quinone biosynthesis	1/475 0.21%	17/10561 0.16%	0.54294	1	tat	1	--	0	tat	1	https://www.genome.jp/dbget-bin/www_bget?ko00130	https:\\www.genome.jp\dbget-bin\www_bget?map00130
ko00730	Metabolism	Metabolism of cofactors and vitamins	Thiamine metabolism	1/475 0.21%	17/10561 0.16%	0.54294	1	ak4	1	--	0	ak4	1	https://www.genome.jp/dbget-bin/www_bget?ko00730	https:\\www.genome.jp\dbget-bin\www_bget?map00730
ko00230	Metabolism	Nucleotide metabolism	Purine metabolism	11/475 2.32%	245/10561 2.32%	0.546616	1	uox;nt5dc3;pde4d;gmpr;ak4;ada;allc;urad;nme7;msantd1;pde6c	11	nt5dc3	1	uox;pde4d;gmpr;ak4;ada;allc;urad;nme7;msantd1;pde6c	10	https://www.genome.jp/dbget-bin/www_bget?ko00230	https:\\www.genome.jp\dbget-bin\www_bget?map00230
ko00400	Metabolism	Amino acid metabolism	Phenylalanine, tyrosine and tryptophan biosynthesis	1/475 0.21%	18/10561 0.17%	0.56353	1	tat	1	--	0	tat	1	https://www.genome.jp/dbget-bin/www_bget?ko00400	https:\\www.genome.jp\dbget-bin\www_bget?map00400
ko04070	Environmental Information Processing	Signal transduction	Phosphatidylinositol signaling system	7/475 1.47%	162/10561 1.53%	0.597636	1	inppl1b;pik3r1;plcd3a;pikfyve;pik3cb;LOC119915637;ippk	7	inppl1b;pikfyve;pik3cb;ippk	4	pik3r1;plcd3a;LOC119915637	3	https://www.genome.jp/dbget-bin/www_bget?ko04070	https:\\www.genome.jp\dbget-bin\www_bget?map04070
ko00511	Metabolism	Glycan biosynthesis and metabolism	Other glycan degradation	1/475 0.21%	20/10561 0.19%	0.601975	1	gba2	1	--	0	gba2	1	https://www.genome.jp/dbget-bin/www_bget?ko00511	https:\\www.genome.jp\dbget-bin\www_bget?map00511
ko00410	Metabolism	Metabolism of other amino acids	beta-Alanine metabolism	2/475 0.42%	45/10561 0.43%	0.607312	1	upb1;LOC119898107	2	--	0	upb1;LOC119898107	2	https://www.genome.jp/dbget-bin/www_bget?ko00410	https:\\www.genome.jp\dbget-bin\www_bget?map00410
ko00513	Metabolism	Glycan biosynthesis and metabolism	Various types of N-glycan biosynthesis	3/475 0.63%	70/10561 0.66%	0.615643	1	LOC119907121;ddost;rpn2	3	LOC119907121;ddost;rpn2	3	--	0	https://www.genome.jp/dbget-bin/www_bget?ko00513	https:\\www.genome.jp\dbget-bin\www_bget?map00513
ko00760	Metabolism	Metabolism of cofactors and vitamins	Nicotinate and nicotinamide metabolism	3/475 0.63%	70/10561 0.66%	0.615643	1	nt5dc3;si:dkey-103i16.6;naprt	3	nt5dc3;si:dkey-103i16.6;naprt	3	--	0	https://www.genome.jp/dbget-bin/www_bget?ko00760	https:\\www.genome.jp\dbget-bin\www_bget?map00760
ko00053	Metabolism	Carbohydrate metabolism	Ascorbate and aldarate metabolism	2/475 0.42%	46/10561 0.44%	0.619354	1	LOC119903899;ugt5d1	2	--	0	LOC119903899;ugt5d1	2	https://www.genome.jp/dbget-bin/www_bget?ko00053	https:\\www.genome.jp\dbget-bin\www_bget?map00053
ko04010	Environmental Information Processing	Signal transduction	MAPK signaling pathway	22/475 4.63%	514/10561 4.87%	0.627944	1	cacna1hb;cacnb4a;LOC119895319;LOC119895311;LOC119895269;map2k6;cacna2d4a;LOC119896543;LOC119902666;si:ch211-195b15.8;cacna1db;si:ch211-79m20.1;tgfb2;cacnb1;LOC119895886;novel.58;ppp5c;map3k8;kita;map2k2b;dusp2;LOC119904788	22	LOC119895319;LOC119895311;LOC119895269;LOC119896543;LOC119902666;si:ch211-79m20.1;LOC119895886;novel.58;ppp5c;map2k2b;dusp2	11	cacna1hb;cacnb4a;map2k6;cacna2d4a;si:ch211-195b15.8;cacna1db;tgfb2;cacnb1;map3k8;kita;LOC119904788	11	https://www.genome.jp/dbget-bin/www_bget?ko04010	https:\\www.genome.jp\dbget-bin\www_bget?map04010
ko00515	Metabolism	Glycan biosynthesis and metabolism	Mannose type O-glycan biosynthesis	2/475 0.42%	48/10561 0.45%	0.642582	1	sdf2l1;pomt2	2	sdf2l1;pomt2	2	--	0	https://www.genome.jp/dbget-bin/www_bget?ko00515	https:\\www.genome.jp\dbget-bin\www_bget?map00515
ko00052	Metabolism	Carbohydrate metabolism	Galactose metabolism	2/475 0.42%	50/10561 0.47%	0.664678	1	pfkmb;g6pc1a.1	2	pfkmb	1	g6pc1a.1	1	https://www.genome.jp/dbget-bin/www_bget?ko00052	https:\\www.genome.jp\dbget-bin\www_bget?map00052
ko03440	Genetic Information Processing	Replication and repair	Homologous recombination	2/475 0.42%	50/10561 0.47%	0.664678	1	atm;LOC119908006	2	atm;LOC119908006	2	--	0	https://www.genome.jp/dbget-bin/www_bget?ko03440	https:\\www.genome.jp\dbget-bin\www_bget?map03440
ko00280	Metabolism	Amino acid metabolism	Valine, leucine and isoleucine degradation	3/475 0.63%	79/10561 0.75%	0.69637	1	LOC119884720;LOC119910014;acat2	3	LOC119910014;acat2	2	LOC119884720	1	https://www.genome.jp/dbget-bin/www_bget?ko00280	https:\\www.genome.jp\dbget-bin\www_bget?map00280
ko00510	Metabolism	Glycan biosynthesis and metabolism	N-Glycan biosynthesis	3/475 0.63%	79/10561 0.75%	0.69637	1	LOC119907121;ddost;rpn2	3	LOC119907121;ddost;rpn2	3	--	0	https://www.genome.jp/dbget-bin/www_bget?ko00510	https:\\www.genome.jp\dbget-bin\www_bget?map00510
ko00061	Metabolism	Lipid metabolism	Fatty acid biosynthesis	1/475 0.21%	26/10561 0.25%	0.698191	1	acsl6	1	--	0	acsl6	1	https://www.genome.jp/dbget-bin/www_bget?ko00061	https:\\www.genome.jp\dbget-bin\www_bget?map00061
ko00785	Metabolism	Metabolism of cofactors and vitamins	Lipoic acid metabolism	1/475 0.21%	26/10561 0.25%	0.698191	1	dlat	1	dlat	1	--	0	https://www.genome.jp/dbget-bin/www_bget?ko00785	https:\\www.genome.jp\dbget-bin\www_bget?map00785
ko04110	Cellular Processes	Cell growth and death	Cell cycle	9/475 1.89%	227/10561 2.15%	0.698369	1	atrx;LOC119902666;LOC119907183;atm;e2f4;tgfb2;rbl1;smad2;hdac8	9	atrx;LOC119902666;LOC119907183;atm;e2f4;rbl1;smad2;hdac8	8	tgfb2	1	https://www.genome.jp/dbget-bin/www_bget?ko04110	https:\\www.genome.jp\dbget-bin\www_bget?map04110
ko00500	Metabolism	Carbohydrate metabolism	Starch and sucrose metabolism	2/475 0.42%	56/10561 0.53%	0.724393	1	gbe1b;g6pc1a.1	2	--	0	gbe1b;g6pc1a.1	2	https://www.genome.jp/dbget-bin/www_bget?ko00500	https:\\www.genome.jp\dbget-bin\www_bget?map00500
ko03410	Genetic Information Processing	Replication and repair	Base excision repair	2/475 0.42%	57/10561 0.54%	0.733423	1	fen1;parp2	2	fen1;parp2	2	--	0	https://www.genome.jp/dbget-bin/www_bget?ko03410	https:\\www.genome.jp\dbget-bin\www_bget?map03410
ko04622	Organismal Systems	Immune system	RIG-I-like receptor signaling pathway	4/475 0.84%	110/10561 1.04%	0.735382	1	si:cabz01101003.1;irf3;ifih1;novel.205	4	si:cabz01101003.1;novel.205	2	irf3;ifih1	2	https://www.genome.jp/dbget-bin/www_bget?ko04622	https:\\www.genome.jp\dbget-bin\www_bget?map04622
ko00360	Metabolism	Amino acid metabolism	Phenylalanine metabolism	1/475 0.21%	30/10561 0.28%	0.749058	1	tat	1	--	0	tat	1	https://www.genome.jp/dbget-bin/www_bget?ko00360	https:\\www.genome.jp\dbget-bin\www_bget?map00360
ko03460	Genetic Information Processing	Replication and repair	Fanconi anemia pathway	2/475 0.42%	62/10561 0.59%	0.774875	1	LOC119902301;rmi2	2	--	0	LOC119902301;rmi2	2	https://www.genome.jp/dbget-bin/www_bget?ko03460	https:\\www.genome.jp\dbget-bin\www_bget?map03460
ko00514	Metabolism	Glycan biosynthesis and metabolism	Other types of O-glycan biosynthesis	3/475 0.63%	90/10561 0.85%	0.776782	1	sdf2l1;pomt2;novel.1028	3	sdf2l1;pomt2	2	novel.1028	1	https://www.genome.jp/dbget-bin/www_bget?ko00514	https:\\www.genome.jp\dbget-bin\www_bget?map00514
ko03420	Genetic Information Processing	Replication and repair	Nucleotide excision repair	2/475 0.42%	65/10561 0.62%	0.796953	1	ercc6;polr2c	2	ercc6;polr2c	2	--	0	https://www.genome.jp/dbget-bin/www_bget?ko03420	https:\\www.genome.jp\dbget-bin\www_bget?map03420
ko00100	Metabolism	Lipid metabolism	Steroid biosynthesis	1/475 0.21%	35/10561 0.33%	0.80078	1	LOC119886596	1	--	0	LOC119886596	1	https://www.genome.jp/dbget-bin/www_bget?ko00100	https:\\www.genome.jp\dbget-bin\www_bget?map00100
ko04370	Environmental Information Processing	Signal transduction	VEGF signaling pathway	3/475 0.63%	94/10561 0.89%	0.801338	1	pik3r1;map2k2b;pik3cb	3	map2k2b;pik3cb	2	pik3r1	1	https://www.genome.jp/dbget-bin/www_bget?ko04370	https:\\www.genome.jp\dbget-bin\www_bget?map04370
ko04621	Organismal Systems	Immune system	NOD-like receptor signaling pathway	10/475 2.11%	276/10561 2.61%	0.801538	1	hsp90aa1.2;novel.682;LOC119911784;novel.728;LOC119916049;LOC119893569;irf3;LOC119913869;novel.959;novel.205	10	hsp90aa1.2;LOC119911784;novel.728;LOC119916049;LOC119893569;LOC119913869;novel.205	7	novel.682;irf3;novel.959	3	https://www.genome.jp/dbget-bin/www_bget?ko04621	https:\\www.genome.jp\dbget-bin\www_bget?map04621
ko04510	Cellular Processes	Cellular community - eukaryotes	Focal adhesion	15/475 3.16%	402/10561 3.81%	0.808249	1	thbs4b;LOC119908532;LOC119908433;LOC119890775;novel.682;LOC119910726;pik3r1;col1a2;LOC119898717;si:ch211-79m20.1;lamb1a;itga8;pik3cb;LOC119905247;vav2	15	LOC119908433;LOC119910726;LOC119898717;si:ch211-79m20.1;lamb1a;itga8;pik3cb	7	thbs4b;LOC119908532;LOC119890775;novel.682;pik3r1;col1a2;LOC119905247;vav2	8	https://www.genome.jp/dbget-bin/www_bget?ko04510	https:\\www.genome.jp\dbget-bin\www_bget?map04510
ko04916	Organismal Systems	Endocrine system	Melanogenesis	6/475 1.26%	177/10561 1.68%	0.813761	1	gnai2b;wnt8b;creb3l2;wnt11;kita;map2k2b	6	creb3l2;map2k2b	2	gnai2b;wnt8b;wnt11;kita	4	https://www.genome.jp/dbget-bin/www_bget?ko04916	https:\\www.genome.jp\dbget-bin\www_bget?map04916
ko04136	Cellular Processes	Transport and catabolism	Autophagy - other	1/475 0.21%	38/10561 0.36%	0.826554	1	novel.959	1	--	0	novel.959	1	https://www.genome.jp/dbget-bin/www_bget?ko04136	https:\\www.genome.jp\dbget-bin\www_bget?map04136
ko00310	Metabolism	Amino acid metabolism	Lysine degradation	4/475 0.84%	128/10561 1.21%	0.833758	1	camkmt;LOC119884720;acat2;pipox	4	camkmt;acat2	2	LOC119884720;pipox	2	https://www.genome.jp/dbget-bin/www_bget?ko00310	https:\\www.genome.jp\dbget-bin\www_bget?map00310
ko00030	Metabolism	Carbohydrate metabolism	Pentose phosphate pathway	1/475 0.21%	39/10561 0.37%	0.834383	1	pfkmb	1	pfkmb	1	--	0	https://www.genome.jp/dbget-bin/www_bget?ko00030	https:\\www.genome.jp\dbget-bin\www_bget?map00030
ko04115	Cellular Processes	Cell growth and death	p53 signaling pathway	4/475 0.84%	130/10561 1.23%	0.842535	1	LOC119904122;novel.682;atm;LOC119904788	4	LOC119904122;atm	2	novel.682;LOC119904788	2	https://www.genome.jp/dbget-bin/www_bget?ko04115	https:\\www.genome.jp\dbget-bin\www_bget?map04115
ko03030	Genetic Information Processing	Replication and repair	DNA replication	1/475 0.21%	41/10561 0.39%	0.848999	1	fen1	1	fen1	1	--	0	https://www.genome.jp/dbget-bin/www_bget?ko03030	https:\\www.genome.jp\dbget-bin\www_bget?map03030
ko05132	Human Diseases	Infectious disease: bacterial	Salmonella infection	15/475 3.16%	435/10561 4.12%	0.887761	1	hsp90aa1.2;map2k6;hsp90b1;LOC119908433;LOC119904122;novel.682;LOC119911784;LOC119902666;LOC119909918;novel.728;LOC119905028;dynll2b;LOC119898717;map2k2b;pik3cb	15	hsp90aa1.2;hsp90b1;LOC119908433;LOC119904122;LOC119911784;LOC119902666;LOC119909918;novel.728;LOC119898717;map2k2b;pik3cb	11	map2k6;novel.682;LOC119905028;dynll2b	4	https://www.genome.jp/dbget-bin/www_bget?ko05132	https:\\www.genome.jp\dbget-bin\www_bget?map05132
ko04130	Genetic Information Processing	Folding, sorting and degradation	SNARE interactions in vesicular transport	1/475 0.21%	49/10561 0.46%	0.895673	1	use1	1	use1	1	--	0	https://www.genome.jp/dbget-bin/www_bget?ko04130	https:\\www.genome.jp\dbget-bin\www_bget?map04130
ko04914	Organismal Systems	Endocrine system	Progesterone-mediated oocyte maturation	4/475 0.84%	145/10561 1.37%	0.896681	1	hsp90aa1.2;gnai2b;pik3r1;pik3cb	4	hsp90aa1.2;pik3cb	2	gnai2b;pik3r1	2	https://www.genome.jp/dbget-bin/www_bget?ko04914	https:\\www.genome.jp\dbget-bin\www_bget?map04914
ko04120	Genetic Information Processing	Folding, sorting and degradation	Ubiquitin mediated proteolysis	6/475 1.26%	206/10561 1.95%	0.906902	1	LOC119891171;rcc2;prpf19;LOC119898768;LOC119893705;LOC119912937	6	rcc2;prpf19	2	LOC119891171;LOC119898768;LOC119893705;LOC119912937	4	https://www.genome.jp/dbget-bin/www_bget?ko04120	https:\\www.genome.jp\dbget-bin\www_bget?map04120
ko04540	Cellular Processes	Cellular community - eukaryotes	Gap junction	4/475 0.84%	159/10561 1.51%	0.931715	1	gnai2b;LOC119905028;si:ch211-79m20.1;map2k2b	4	si:ch211-79m20.1;map2k2b	2	gnai2b;LOC119905028	2	https://www.genome.jp/dbget-bin/www_bget?ko04540	https:\\www.genome.jp\dbget-bin\www_bget?map04540
ko04814	Cellular Processes	Cell motility	Motor proteins	11/475 2.32%	357/10561 3.38%	0.932421	1	LOC119908994;LOC119901854;LOC119909918;kif16ba;LOC119905028;LOC119918015;LOC119889791;dynll2b;LOC119898717;LOC119912384;tnnt2a	11	LOC119909918;kif16ba;LOC119918015;LOC119898717;LOC119912384;tnnt2a	6	LOC119908994;LOC119901854;LOC119905028;LOC119889791;dynll2b	5	https://www.genome.jp/dbget-bin/www_bget?ko04814	https:\\www.genome.jp\dbget-bin\www_bget?map04814
ko04912	Organismal Systems	Endocrine system	GnRH signaling pathway	4/475 0.84%	161/10561 1.52%	0.935733	1	map2k6;egr1;cacna1db;map2k2b	4	egr1;map2k2b	2	map2k6;cacna1db	2	https://www.genome.jp/dbget-bin/www_bget?ko04912	https:\\www.genome.jp\dbget-bin\www_bget?map04912
ko04744	Organismal Systems	Sensory system	Phototransduction	1/475 0.21%	60/10561 0.57%	0.937282	1	guca1c	1	--	0	guca1c	1	https://www.genome.jp/dbget-bin/www_bget?ko04744	https:\\www.genome.jp\dbget-bin\www_bget?map04744
ko04530	Cellular Processes	Cellular community - eukaryotes	Tight junction	10/475 2.11%	340/10561 3.22%	0.945975	1	hspa4a;LOC119908433;LOC119895474;LOC119905028;LOC119898249;LOC119888666;cacna1db;LOC119898717;LOC119900663;hspa4b	10	hspa4a;LOC119908433;LOC119898249;LOC119888666;LOC119898717;hspa4b	6	LOC119895474;LOC119905028;cacna1db;LOC119900663	4	https://www.genome.jp/dbget-bin/www_bget?ko04530	https:\\www.genome.jp\dbget-bin\www_bget?map04530
ko04310	Environmental Information Processing	Signal transduction	Wnt signaling pathway	8/475 1.68%	286/10561 2.71%	0.948251	1	LOC119908433;LOC119902666;wnt8b;wnt11;ruvbl1;LOC119901820;novel.343;ctbp2a	8	LOC119908433;LOC119902666;ruvbl1	3	wnt8b;wnt11;LOC119901820;novel.343;ctbp2a	5	https://www.genome.jp/dbget-bin/www_bget?ko04310	https:\\www.genome.jp\dbget-bin\www_bget?map04310
ko00512	Metabolism	Glycan biosynthesis and metabolism	Mucin type O-glycan biosynthesis	1/475 0.21%	70/10561 0.66%	0.960529	1	novel.1028	1	--	0	novel.1028	1	https://www.genome.jp/dbget-bin/www_bget?ko00512	https:\\www.genome.jp\dbget-bin\www_bget?map00512
ko04270	Organismal Systems	Circulatory system	Vascular smooth muscle contraction	6/475 1.26%	241/10561 2.28%	0.963467	1	LOC119908532;LOC119908433;cacna1db;map2k2b;LOC119905247;pla2g3	6	LOC119908433;map2k2b;pla2g3	3	LOC119908532;cacna1db;LOC119905247	3	https://www.genome.jp/dbget-bin/www_bget?ko04270	https:\\www.genome.jp\dbget-bin\www_bget?map04270
ko04512	Environmental Information Processing	Signaling molecules and interaction	ECM-receptor interaction	4/475 0.84%	191/10561 1.81%	0.975101	1	thbs4b;col1a2;lamb1a;itga8	4	lamb1a;itga8	2	thbs4b;col1a2	2	https://www.genome.jp/dbget-bin/www_bget?ko04512	https:\\www.genome.jp\dbget-bin\www_bget?map04512
ko04340	Environmental Information Processing	Signal transduction	Hedgehog signaling pathway	1/475 0.21%	82/10561 0.78%	0.97737	1	novel.682	1	--	0	novel.682	1	https://www.genome.jp/dbget-bin/www_bget?ko04340	https:\\www.genome.jp\dbget-bin\www_bget?map04340
ko04625	Organismal Systems	Immune system	C-type lectin receptor signaling pathway	4/475 0.84%	212/10561 2.01%	0.987646	1	pik3r1;novel.728;si:cabz01101003.1;pik3cb	4	novel.728;si:cabz01101003.1;pik3cb	3	pik3r1	1	https://www.genome.jp/dbget-bin/www_bget?ko04625	https:\\www.genome.jp\dbget-bin\www_bget?map04625
ko04520	Cellular Processes	Cellular community - eukaryotes	Adherens junction	4/475 0.84%	214/10561 2.03%	0.98846	1	LOC119908433;LOC119898717;wasf1;fer	4	LOC119908433;LOC119898717;wasf1;fer	4	--	0	https://www.genome.jp/dbget-bin/www_bget?ko04520	https:\\www.genome.jp\dbget-bin\www_bget?map04520
ko04144	Cellular Processes	Transport and catabolism	Endocytosis	12/475 2.53%	475/10561 4.5%	0.991746	1	LOC119895319;LOC119895311;LOC119895269;LOC119896543;si:ch211-11k18.4;arfgap3;LOC119911451;smad2;arfgap1;novel.876;LOC119886776;LOC119893491	12	LOC119895319;LOC119895311;LOC119895269;LOC119896543;si:ch211-11k18.4;arfgap3;smad2;arfgap1;novel.876;LOC119893491	10	LOC119911451;LOC119886776	2	https://www.genome.jp/dbget-bin/www_bget?ko04144	https:\\www.genome.jp\dbget-bin\www_bget?map04144
ko04145	Cellular Processes	Transport and catabolism	Phagosome	12/475 2.53%	482/10561 4.56%	0.993097	1	thbs4b;ncf4;sec61a1;LOC119912010;LOC119909918;LOC119905028;LOC119901859;pikfyve;calr;LOC119898717;LOC119916558;LOC119912423	12	sec61a1;LOC119909918;LOC119901859;pikfyve;calr;LOC119898717;LOC119916558	7	thbs4b;ncf4;LOC119912010;LOC119905028;LOC119912423	5	https://www.genome.jp/dbget-bin/www_bget?ko04145	https:\\www.genome.jp\dbget-bin\www_bget?map04145
ko04142	Cellular Processes	Transport and catabolism	Lysosome	4/475 0.84%	232/10561 2.2%	0.99381	1	LOC119898066;scarb2a;LOC119911451;LOC119897155	4	--	0	LOC119898066;scarb2a;LOC119911451;LOC119897155	4	https://www.genome.jp/dbget-bin/www_bget?ko04142	https:\\www.genome.jp\dbget-bin\www_bget?map04142
ko04672	Organismal Systems	Immune system	Intestinal immune network for IgA production	5/475 1.05%	268/10561 2.54%	0.994048	1	pigr;LOC119912010;LOC119916558;LOC119912423;si:dkey-1h24.6	5	LOC119916558	1	pigr;LOC119912010;LOC119912423;si:dkey-1h24.6	4	https://www.genome.jp/dbget-bin/www_bget?ko04672	https:\\www.genome.jp\dbget-bin\www_bget?map04672
ko04060	Environmental Information Processing	Signaling molecules and interaction	Cytokine-cytokine receptor interaction	6/475 1.26%	345/10561 3.27%	0.998559	1	LOC119905705;tnfsf12;tgfb2;bmp2b;LOC119890662;LOC119904788	6	--	0	LOC119905705;tnfsf12;tgfb2;bmp2b;LOC119890662;LOC119904788	6	https://www.genome.jp/dbget-bin/www_bget?ko04060	https:\\www.genome.jp\dbget-bin\www_bget?map04060
ko05168	Human Diseases	Infectious disease: viral	Herpes simplex virus 1 infection	16/475 3.37%	696/10561 6.59%	0.99943	1	LOC119908532;LOC119904122;LOC119907718;novel.682;LOC119912010;pik3r1;LOC119901859;hcfc1b;irf3;calr;LOC119916558;ifih1;LOC119912423;pik3cb;novel.205;LOC119904788	16	LOC119904122;LOC119907718;LOC119901859;hcfc1b;calr;LOC119916558;pik3cb;novel.205	8	LOC119908532;novel.682;LOC119912010;pik3r1;irf3;ifih1;LOC119912423;LOC119904788	8	https://www.genome.jp/dbget-bin/www_bget?ko05168	https:\\www.genome.jp\dbget-bin\www_bget?map05168
ko03010	Genetic Information Processing	Translation	Ribosome	1/475 0.21%	163/10561 1.54%	0.999479	1	novel.823	1	novel.823	1	--	0	https://www.genome.jp/dbget-bin/www_bget?ko03010	https:\\www.genome.jp\dbget-bin\www_bget?map03010
ko04514	Environmental Information Processing	Signaling molecules and interaction	Cell adhesion molecules	14/475 2.95%	649/10561 6.15%	0.999617	1	LOC119895474;LOC119910292;cd22;LOC119912010;cadm3;LOC119916558;ntng2a;LOC119912423;cd99l2;itga8;LOC119900663;LOC119899027;LOC119892631;si:dkey-1h24.6	14	LOC119910292;cadm3;LOC119916558;cd99l2;itga8;LOC119899027;LOC119892631	7	LOC119895474;cd22;LOC119912010;ntng2a;LOC119912423;LOC119900663;si:dkey-1h24.6	7	https://www.genome.jp/dbget-bin/www_bget?ko04514	https:\\www.genome.jp\dbget-bin\www_bget?map04514
ko04114	Cellular Processes	Cell growth and death	Oocyte meiosis	1/475 0.21%	182/10561 1.72%	0.999786	1	LOC119908532	1	--	0	LOC119908532	1	https://www.genome.jp/dbget-bin/www_bget?ko04114	https:\\www.genome.jp\dbget-bin\www_bget?map04114
ko04020	Environmental Information Processing	Signal transduction	Calcium signaling pathway	12/475 2.53%	673/10561 6.37%	0.999974	1	cacna1hb;stim2b;atp2a2a;atp2a2b;LOC119916049;plcd3a;cacna1db;LOC119888480;si:ch211-79m20.1;grin3a;LOC119895886;LOC119915637	12	stim2b;atp2a2a;atp2a2b;LOC119916049;LOC119888480;si:ch211-79m20.1;LOC119895886	7	cacna1hb;plcd3a;cacna1db;grin3a;LOC119915637	5	https://www.genome.jp/dbget-bin/www_bget?ko04020	https:\\www.genome.jp\dbget-bin\www_bget?map04020
ko04080	Environmental Information Processing	Signaling molecules and interaction	Neuroactive ligand-receptor interaction	8/475 1.68%	732/10561 6.93%	1	1	grik2;LOC119897481;LOC119894372;npy7r;LOC119906982;LOC119898163;grin3a;LOC119913026	8	LOC119898163	1	grik2;LOC119897481;LOC119894372;npy7r;LOC119906982;grin3a;LOC119913026	7	https://www.genome.jp/dbget-bin/www_bget?ko04080	https:\\www.genome.jp\dbget-bin\www_bget?map04080
